# Supplementary material for: Exploring Virome Diversity in Public Data in South America as an Approach for Detecting Viral Sources From Potentially Emerging Viruses
Source: Front Genet. 2022 Jan 21;12:722857. doi: 10.3389/fgene.2021.722857 (PMC8814814; doi:10.3389/fgene.2021.722857)
Supplement: Supplementary file 3 [file Table3.csv]

Sample type	Family	protein_type	sequence	Virus	Length	info	perc_identity	N_protein	percent	Emergence
Aedes aegypti	Phenuiviridae	glycoprotein	CCTTGGCACCCGAGAATTCCAGCAGTTGAAATGATATATGCAGCAGCGAGTTGTAATTTAAGAAGGCATGAAGACCTGGACTCAAAAATATCTAGATTGATGGATCCCATAGGGCAGATACATGCATCAATGAATGGCTTACTGAATGAAATGCTGAGGCGAAATGAGAATTGGAATTCTCGGGTGCCAAGG	NA	192	glycoprotein [Phasi Charoen-like phasivirus]	92.593	1	100	unknown
Aedes aegypti	Phenuiviridae	glycoprotein	GGCACCCGAGAATTCCAAATGGCTTATTCATTGTTCTAACTCTAAATATCTCATCCTGTTCTTCTGCAAATTGCGTAAGTCTTTCACTCGTTGTGTTTACCATGGATCTGGACTTCCTGGTGCATTTCTTACATAGTGCTCTAGTTACCTTATAGGCTAACTTGGCAGGGCTGGAATTCTCGGTGCCAAGG	NA	191	glycoprotein [Phasi Charoen-like phasivirus]	96.296	1	100	unknown
Aedes aegypti	Phenuiviridae	L	ACCCGAGAATTCCATATCTCAGCCACTGCTTTCAGAATCCCAGCATAATATAGAGTGTCATAAACAGTCTCGAACTTTGCTTCGCTAAGTTTTAATCCTCTACTGGGCACCCTAGAAGGCTCAGATGGTTTAATAACAATCATTGGAAAATTAATGAATGCCTTCTCGGCAGCTGGAATTCTCGGGTGC	NA	189	L [Phasi Charoen-like phasivirus]	98.039	1	100	unknown
Aedes aegypti	Phenuiviridae	RNA-dependent	CCCGAGAATTCCATACAGAAACCTAAAACTGTATGACAAAACCTTACAGTGCATGTTTGATGGATACAAAGGACTAAAAACATTTAGATGGATACG	NA	96	RNA-dependent RNA polymerase [Phasi Charoen-like phasivirus]	100	1	100	unknown
Aedes aegypti	Phenuiviridae	RNA-dependent	TAAAGGTGCACTAACGCTAAAGTAAGAATCATCTGAAGATTGCAAATGACACATTATAAGTTTAAATGGCTTTGGATATTTCAGAATCTCCTGAATTGCATGGCTACTTTGTTGAACCACTTCCTTTACTCTGGATATTATGGCTGAATGATACAGGGATGATGTATAATGTAAGATTGGAATTCTCGGGTGCCAAGG	NA	198	RNA-dependent RNA polymerase [Phasi Charoen-like phasivirus]	100	1	100	unknown
Aedes aegypti	Poxviridae	Kelch	AATAAAGAAACAGTAATTTGGCCGGGCGCAGTGGCTCACGCCTGTAATCCCAGCACTTTGGGAGGCCGAGGCAGGCAGATCACGAGGTCAGGAGATCGAGACCATCCTGGCTAACATGGTGAAACCCCGTCTCTACTAAAAATACAAAAATTAGCCGGGCGTGGTGGCGGGCGCCTGTAGTCCCAGCTACTCCAGAGGCTGAGGTGGGAGGATCCCT	Chordopoxvirinae	217	Kelch repeat and BTB domain-containing protein [BeAn 58058 virus]	95.238	1	100	Emergent_potencial_Order
Aedes aegypti	Togaviridae	glycoprotein	CAGCGTCCTAAATCTGGCTCCATCCATGTCCCATACACTCAGGCCCCTTCCGGATTTTCCCAGTGGGTGAAGGACAAACCGCCCTCTTTGAAGTACACCGCGCCGTTTGGGTGCGAGGTACATGTAAACCCTGTGAGGGCCGAGAATTGTGCAGGTTCGTATTTGCATACAGGTCGGCGCTGGAGGTAGTCCCTCTGTCTTTTGACATCCCCGATGCCTTGTTCACCAGGGTATCTGAAACACCGACGTTGTCCACCGCAGAGTGTACGCTTAATGAGTGCGTCTACTCTTCACAATTCCCGGCAAGTAAGACAGGTAAGTGTGCAGTGCATATACCATCCGGCACAGCCACACTGAGGGAATCTATAGTCGAAATAACCCCAGAAGGTACTCAAACCT…	Alphavirus	443	glycoprotein [78V3531 virus]	79.612	1	100	Emergent_potencial_Order
Aedes aegypti	Togaviridae	nonstructural	CAGCAATACATTCACGTGCTCGGAGTTGGAAGCGTACAGTGGATTTTCATTGACTTTATATCGCACTGCATAGACACCTTTACGGGTTAACCCCTGAGATGCGGCTGCAGTCATCACTTCATTGCCATTGTCAAACCTAAGAAGACTGTGCTTCATTGCCTTTGTAATCAATTTGCAGCTGTTTCACCCACCCCCTGAAGCAGGTTAAAATCAAATCATCCTTTTTTGGCTTAGTACTACCGGTGGTGTCTATCTCTATCTTCGTATTCCGTGTGTTGGTCGTTCTCATTCTTTTGTCATAAAACAGGGTGGAGACAATGGAGGTGACGGCCGGAGTACACCGTCTAGAAATACTCTTATGGAACACTTGGGTGCACAGTTCGTGATTGAAATGCACCT…	Alphavirus	572	nonstructural polyprotein [Venezuelan equine encephalitis virus]	89.116	1	100	Emergent_potencial_Order
Aedes aegypti	Togaviridae	nonstructural	GTTGTCAATCTAATAGGATTATCTTTAAATGTGTCCCAATATTCCTGGTTACAGGCGTATTTCTTGAAGCACTCAACATTAAAGGCTGCAGAGTCAAGGACTGGTAGTTCTCTCATTTGTGTAACATTGCAGTTTCTCTTAGTGGCCGCTGCCAATACATTCTGCAAAGTATTTAGATATGGTAGATGGTGCGTCGTGTTGCTTAGCCAATACATTCTGCAAAGTATTTTGGATTGCCGATGGTACTGCTGATCGTATAGTGGGATCCAGATAGGAATGCTTCTTCGGGAAGCTCCTAAGCTTAGCAGGGCAGAAGCTAGCTGTGTCTAAGCAACACGACGCACCATCTACCATATCTAAATAGGCATCATAAAATTCTCCTTTAGCATCACATTGCAT…	Alphavirus	549	nonstructural polyprotein [Venezuelan equine encephalitis virus]	98.305	1	100	Emergent_potencial_Order
Aedes aegypti	Togaviridae	nonstructural	TGGAGCGGTCGAGGAGGGGTCTGTCCATTATGAGGAAAAAGTATTTGAAACCATCCAATAGTATCATCTTCTCGGTTGGTTCTACTATCTACCACGAGAAGCGTGATTTATTAAAGAGCTGGCACCTACCGTCCGTGTTCCACCTGCGTGGGACGTCTGAACTGCACATGTCGGTGTGAGACTATAGTTAGTTGCGACGGGTACGTCGTAAAGAGAATAGCTATTAGTCCAGGCCTGTATGGGAAACCTTCAGGCTACGCATCCACCATGCACCGCGAGGGTTTCTTGTGTTGCAAGGTGACGGACACGCTTAACGGTGAGAGGGTTTTTTCCACGCAGGTGGAACACGGACGGTAGGTGCCAGCAACTTTGTGCGACCAGATGACAGGTATCCTAGCG…	Alphavirus	682	nonstructural polyprotein [Mosso das Pedras virus]	89.344	1	100	Emergent_potencial_Order
Aedes aegypti	Togaviridae	structural	GAATCAAGGTACGAGGTAGTCGGTACATCGGTCATTATAATGGCCATGGCTGCACTGGCCAGGAGTACCTCGTCTTTTAGGTGCCTGAGAGGGAACCCCATAACCCTCTACGGCTGACCTGAATGGATTGCGACGTAGTCCGATCCGCCAACATGTTTCCTTTCCAACGAGCCATGTATCCAATGCTAAAAGACGAGGTACTCCTGGCCAGTGCAGCCATGTATCCAATGCAACCAATGAGCTACAGAAACCCATTTGCAGCTCCCCGTCGTCCTTGGTTTCCTAGGTCTGACCCCTTCTTGGCTATGAGGGTGGAAGAATTGGCCCGGTCCATGGCCAATCTTACTTTTAAGCAACGAAGAAGTAATCCACCTGACGGACCACCTGCTAAGAGGAGGC…	Alphavirus	565	nonstructural polyprotein [Mosso das Pedras virus]	73.267	1	100	Emergent_potencial_Order
Aedes aegypti	Togaviridae	structural	GGTGTTAAACGGCACTCCTACCACTAGCGGCCTTGATAGTGTTGACGCGTGTCCTGAAGTGCATGTGCTGTATGGTGCCTTTTTTAGTGCTGGCCGGCGCCGCAGGCGCCGGCGCCTTCGAACACGCGACCACGATGCCGAATCAGGTGGGAAGCCGCTAGTGGTAGGAGTGCCGTTTAACACCATAGTGAATAGACCTGGCTACGCACCATTGGCCATCAGCGTGACTCCCACAAAAGTCCAATTGGTGCCCACATTGAACTTGGAGTACATTACATGCCACTACAAAACTGGACTCGACTCGCCTGCTATAAAATGCTGCGGCACCCAGGAGTGTTCTCCCGCCACACTTCACTATGGTGTTAAACGGCATTCCCACCTGATGAGCATTGCAAGGTG…	Alphavirus	501	nonstructural polyprotein [Mosso das Pedras virus]	93.846	1	100	Emergent_potencial_Order
Aedes aegypti	Togaviridae	structural	GTGAGGCAATCCATGAGGATCCCCGGGCGCCGTCTCTTGGGCCCACAGTCTCTTTGGAGGGTGATTGCCCCACACGTACTCCCAGCCTTGCTCTGTGATGGTAAAGTTTTTAACGGTAGGCTCCGAAATAAGCTCATGAGTATACCCTGGATCTCCTGTCAGGTGTCTGGTAGTCAGATAAACTACCACGTGCGGCTGGGGACACTTTGAAGGGGAAGCTTCATGTGCTTTGGATGAAGCTTCAGAGATACTGACCTAAACCCGTACTTAACGACGGGTTCTGGAGCAAGCGGAACGGTACATTTGGCTTCAGTAAGGAGGTAAGGCACATGAAGCTTCCCCTTCAAAGTGTCCCCAGCCGCACGTGGTAGTTTATCTGAGCTTTGTGGATTGCAGCCG…	Alphavirus	532	nonstructural polyprotein [Mosso das Pedras virus]	62.011	1	100	Emergent_potencial_Order
Aedes aegypti	NA	capsid	ACCCTTGAATGGGCTGTTGAATTCGAGGGAGCAGAGACTCCAGCTTCGGTGTTGCAGGATACTATAACCTGCGATGCTGGCTGGAGTAATATCTTTACTACCTCGGATAGCTCTTTCAATTCGGAGCGTTTGACTTTTAAGATGCACTCCGGTGGTGATATGGTGCCTTTCAGCTCGGCTCGGAGCGACAGGTACTATATACCGTCGGGAGGTACCGTCGTCCGGTACGTGGATGAGAGCAAGAAGACTGTTGCGTGCCATGGAATTCTC	NA	270	capsid [Humaita-Tubiacanga virus]	97.674	1	100	unknown
Aedes aegypti	NA	capsid	AGGCCGCCATCTTGACCAGAGCTCTGACTCAGCTTTGAGCCTAGAGTTGGGCAAATCAGACGGGGCGAGAGGT	NA	73	capsid [Humaita-Tubiacanga virus]	100	1	100	unknown
Aedes aegypti	NA	capsid	CCGAGAATTCCATGATGCCGACCTCGCCGTCGCAGAGGTACCACTTGGTAAGCGTTTCAGTGGGTATCACT	NA	71	capsid [Humaita-Tubiacanga virus]	94.444	1	100	unknown
Aedes aegypti	NA	capsid	CGAGAATTCCATGACACAGCCCATTCAAGGGTAACGTTGACCGTGATGGTACCAGTGAAACCTCCGGCTGCCGCTCCGACCACTCCCACCAAACTTCCATGGGTGGAAAGGCCGACCTCGCCGTCGCAGAGGTACCACTTACAAC	NA	145	capsid [Humaita-Tubiacanga virus]	95.455	1	100	unknown
Aedes aegypti	NA	capsid	GAGAATTCCATTCCCGCAGAGGTACCACTTGGTAAGCGTTTCAGTGGGTATTGAGAACCTTTATCC	NA	66	capsid [Humaita-Tubiacanga virus]	100	1	100	unknown
Aedes aegypti	NA	capsid	GAGTCAGAGCTCTGGTCAAGATGGCGGCCTCGAGGTCTAGTGGTTAACGTTACCGCTTCCGGATGTGCGACCA	NA	73	capsid [Humaita-Tubiacanga virus]	100	1	100	unknown
Aedes aegypti	NA	capsid	GGGAAGTGGTACCTCTGCGACGGCGAGGTCGGCCTTTCCACCCATGGAAGTTTGGTGGGAGTGGTCGGAGCGGCAGCCGGAGGTTTCACTGGTACCATCACGGTCAACGTTACCCTTGAATGGGCTGTTGAATTCGAGGGAGCAGAGACTCCAGCTTCGGTGTTGCACTCGTGGCATTC	NA	179	capsid [Humaita-Tubiacanga virus]	98.182	1	100	unknown
Aedes aegypti	NA	Capsid	AGGTAGGATACTATAACCTGCGATGCTGGCTGGAGTAATATCTTTACTACCTCGGACAGCTCTTTCAATTCGGAGCGTTTGACTTTTAAGATGCACTCCGGCGGTGATATGGTGCCTTTCAGCTCGGCTCGGAGCGACAGGTACTATATACCGTCGGGAGGTACCGTCGTCCGGTACGTGGATGAGAGCAAGAAGACTGTTGCGTGCCGGTATGGACTTC	NA	220	Capsid [Humaita-Tubiacanga virus]	97.101	1	100	unknown
Aedes aegypti	NA	Capsid	CCCGAGAATTCCACCAGCCGTAGCTAGTAAGTCGACTCCCCGGCTGACTATGACGGGCATCGTAGCACGTCCGG	NA	74	Capsid [Humaita-Tubiacanga virus]	100	1	100	unknown
Aedes aegypti	NA	Capsid	CCGAGAATTCCACTGAGTGCTCATCTGGAGTCCAACCCACAACCAACGACCCATAAGTGGTCGCACATCCGGAAGCGGTAACGTTAACCACTAGACCTCGAGGCCGCCATCTTGACCAGAGCTCTGACTCC	NA	131	Capsid [Humaita-Tubiacanga virus]	100	1	100	unknown
aquatic metagenome	Ackermannviridae	portal	CAAAAGGTAAGGCAGAACAATATCTGCGTGACATTATGATTAAGTATAAAAACAAAATGGTTTATGATGCTTCAACAGGTGAACTCCGTGATGATAGAAAACATATGTCAATGCTTGAAGATTTCTGGTTACCACGCCGTGAAGGCGGCAAAGGTACTGAAATTACAACTCTACCGGCAGGGCAAAACCTTGGCGAGTTAGAAGATGTTAAATATTTCAGACAGAAATTAATGCAGT	Taipeivirus	237	recombination endonuclease subunit [Klebsiella virus 0507KN21]	44.737	1	100	unknown
aquatic metagenome	Astroviridae	nonstructural	CTTTTACTCCACGATGGGAGGACCTCGGGCAGATGTTATTTCGAGGTCAGATGCATTGTGCTACCGGTTTTCCATTTGTGGTCGAATGGTGGTACTTAAGCGAACATCGGGCTTGGTTACGCGTTGAACGGGGCGAGAAGAAGGGATATACCGGTGAGAGTAGTCCCAGTGACAGGCTGTTCAAGGCGGAGGGTTCCGGAGGTGGGAACGTAAAGGAGGGACACCCGAGAGATG	NA	234	nonstructural polyprotein [Culex Bastrovirus-like virus]	89.474	1	100	Emergent_potencial_Order
aquatic metagenome	Dicistroviridae	capsid	GTTAGATTGTCTTCTAATGGTCTCGGAGCCATACCTGTTATGTTCTTTATATCCAGGGTATTTTCTTGCATATTTGTGCGTGTTTTCAATATTCCGTCAGCTGCGAACGCTGATTGAACTTCCGCTTGTACTGCCGGGGCAATAGTATTAAACGGTAGCCAACTCTGTCCGCCATGGGGGAAACCCATGTCCAAGTTTGAAGCTGCACAGAACTCTGTAACCATTTCAATTGTCTGAC	Triatovirus	238	nonstructural protein precursor [Homalodisca coagulata virus 1]	79.012	1	100	unknown
aquatic metagenome	Flaviviridae	polyprotein	AAAAAAAAATATTGTTCCATTTTCCCAAAATTAGTTCCCTCCACGAAGACGAAGAACAAATGAAGAGTTGATTCTTTTTGAATGTTGTAGTCGGAAAGAGTACGTCCATCTTCCAACTGCTTACCAGCAAAGATCAAACGTTGCTGATCGGGAGGAATGCCTTCTTTGTCTTGGATTTTGGCCTTAACATTCTCAATAGTGTCTGAAGGTTCGACTTCGAGGGTGATGGTCTTGCCGGTAAGAGTCTTCACGAAGATCTGCATACCACCGCGAAGACGGA	Pestivirus	280	polyprotein [Bovine viral diarrhea virus 2]	97.368	1	100	Emergent_potencial_Order
aquatic metagenome	Flaviviridae	polyprotein	AAAAGATGCAAATTTTCGTTAAGACTTTAACTGGAAAGACCATCACTCTTGATGTTGAGCCAGGTGACTCAATTGATAATGTTAAGCAAAAGATTCAAGATAAAGAAGGTATTCCACCAGATCAACAAAGATTAATCTTTGCTGGCAAACAACTTGAAGATGGCCGCACTTTATCTGATTATAACATTCAAAAAGAATCAACCCTTCACTTAGTTTTAAGACTTAGAGGAGGAATGCAAATCTTCGTAAAAACACTTACCGGAAAAACCATCACCTTAGATGTTGAACCATCTGATACTATCGAGAATGTCAAGGCTAAAATC	Pestivirus	323	polyprotein [Bovine viral diarrhea virus 2]	93.396	1	100	Emergent_potencial_Order
aquatic metagenome	Flaviviridae	polyprotein	ATAAGTCTTTGTTGATCAGGTGGGATTCCTTATTTATCTTGGATTTTAGCTTTGACATTTTCAATTGTATCAGAAGCTTCAACGTCTAAAGTGATTGTTTTTCCTGTTAAAGTTTTAACGAATATTTGCATTCCACCTCTAAGTCTCAAGACTAAGTGAAGAGTTGATTATTTTTGGATGTTATAATCACTTAAGGTTCTGCCATCTTCTAATTGTTTTCCTGCAAAGATAAGTCTTTGTTGATCAGGTGGGATTCCTTATTTATC	Pestivirus	266	polyprotein [Bovine viral diarrhea virus 2]	94.318	1	100	Emergent_potencial_Order
aquatic metagenome	Flaviviridae	polyprotein	CAGAAAGAGTGCGCCCATCCTCCAGCTGCTTCCCAGCGAAGATGAGCCGTTGTTGATCAGGGGGGATTCCTTCCTTGTCCTGGATCTTGGCCTTCACATTCTCAATGGAATCAGAGGGCTCAACCTCCAATGTGATGGTCTTGCCAGTGAGGGTCTTGACGAAGATCTGCATCCCTCCACGCAGACGCAGCACCAAGTGAAGCGTGCTTTCCTTCTGGATGTTGTAATCGCTCAATGTGCGGCCATCCTCCAGCTGCTTGCCAGCGAAGATCAATCGCTGCTGATCAGGCGGAATACCCTCCTTGTCCTGAATCTTGGCCTTCACATTCTCA	Pestivirus	332	polyprotein [Bovine viral diarrhea virus 2]	98.182	1	100	Emergent_potencial_Order
aquatic metagenome	Flaviviridae	polyprotein	CATCACACAGATCCTCAACGAAGACGAAGCACCAAGTGCAAAGTTGACTCTTTCTGGATGTTGTAGTCAGACAAGGTACGTCCATCTTCAAGCTGCTTACCAGCAAAGATCAAACGTTGCTGATCAGGGGGGATCCCTTCCTTATCCTGGATCTTAGTTTTGACGTTGTCAATGGTGTCACTGGGCTCAACGTCGAGGGTGATAGTTTTGCCAGTAAGGGTCTTAACGAAGATCTGCATACCTCCACGAAGACGAAGCACCAAGTGCAAAGTTGACTCCTTCTGGATGTTGTAGTCAGACAATGTACGTCCATCTTCTAGCTGCTTACCAGCAAAGATCAAACGTTGCTGATCAGGTGGGATGCCCTCCTTATCCTGAATCTTTGTTTTTACATTGTCA…	Pestivirus	493	polyprotein [Bovine viral diarrhea virus 2]	94.118	1	100	Emergent_potencial_Order
aquatic metagenome	Flaviviridae	polyprotein	CCTTGTGCTCAGACTCAGAGGCGGGATGCAGATCTTCGTTAAGACCCTTACAGGAAAGACTATCACTCTCGACGTTGAGGCAAACGACACCATCGACAACGTCAAGGCCAAGATCCAAGACAAGGAAGGCATCCCTCCTGATCAACAACGCCTCATTTTCGCTGGAAAGCAACTTGAGGATGGCCGCACCTTGAGCGACTACAACATCCAAAAGGAGTCCACCCTTCACTTGGTCCTTCGTCTCCG	Pestivirus	246	polyprotein [Bovine viral diarrhea virus 2]	95.062	1	100	Emergent_potencial_Order
aquatic metagenome	Flaviviridae	polyprotein	CGTTTGATTTTTGCTGGTAAGCAGCTCGAGGATGGACGTACTTTATCTGACTACAACATTCAGAAGGAGTCAACATTGCACTTAGTGCTTCGTCTCCGTGGAGGTATGCAGATCTTTGTGAAGACTCTAACCGGTAAGACTATCACTCTCGACGTCGAGCCCAGTGATACCATTGACAATGTCAAAACGAAGATTCAGGACAAGGAGGGTATCCCGCCTGATCAGCAGCGTTTGATTTTTGCTGGTAAGCAGCTCGAGGATGGACGTACTTTATCTGACTACAACATTCAGAAGGAGTCAACATT	Pestivirus	305	polyprotein [Bovine viral diarrhea virus 2]	97.03	1	100	Emergent_potencial_Order
aquatic metagenome	Flaviviridae	polyprotein	CTCCGTCTTCGCGGTGGTATGCAGATCTTCGTGAAGACTCTCACTGGCAAGACCATCACTCTCGAGGTCGAACCATCGGACACCATTGAGAATGTCAAAGCCAAGATTCAGGATAAGGAAGGTATTCCCCCTGATCAGCAACGTTTGATCTTTGCTGGTAAGCAGTTGGAAGATGGTCGTACCTTGTCCGATTATAACATTCAAAAGGAATCGACTCTGCATTTGGTCCTCCGTCTTCGCGGTGGTATGCAGATCTTCGTGAAGACTCTCACTGGCAAGACAATTACTCTTGAGG	Pestivirus	295	polyprotein [Bovine viral diarrhea virus 2]	98.98	1	100	Emergent_potencial_Order
aquatic metagenome	Flaviviridae	polyprotein	CTTGATGTCGAGCCCAGTGACACCATTGACAACGTCAAAACTAAGATCCAGGACAAGGAGGGCATTCCCCCTGATCAACAGCGTTTGATCTTTGCTGGTAAGCAGCTCGAGGATGGACGTACATTGTCTGACTACAACATTCAGAAGGAGTCTACTTTGCACTTGGTTCTTCGTCTTCGTGGAGGTATGCAAATCTTTGTGAAAACCCTCACCGGCAAAACCATCACCCTTGATGTCGAGCCCAGTGACACCATTGACAACGTCAAAACTAAGATCCAGGACAAGGAGGGCATTCCCCCTGATCA	Pestivirus	305	polyprotein [Bovine viral diarrhea virus 2]	93.069	1	100	Emergent_potencial_Order
aquatic metagenome	Flaviviridae	polyprotein	GAAGATGAGGCGCTGCTGGTCGGGTGGGATGCCCTCCTTGTCCTGGATTTTGGCCTTCACGTTCTCGATGGTGTCGCTCTGCTCCACGTCAAGGGTGATGGTCTTGCCAGTCAGGGTCTTGACGAAGATCTGCATGCCACCGCGCAGTCTGAGAACCAAGTGGAGAGTCGACTCCTTCTGGATGTTGTAATCCGAGAGAGTGCGGCCGTCCTCGAGCTGCTTGCCTGCGAAGATGAGTCTCTGCTGGTCGGGTGGGATGCCCTCCTTGTCCTGGATCTTGGCCTTGACGTTCTCAATCGTGTCCGACTGTTCGACGTCCAAGGTGATGGTCTTTCC	Pestivirus	336	polyprotein [Bovine viral diarrhea virus 2]	95.536	1	100	Emergent_potencial_Order
aquatic metagenome	Flaviviridae	polyprotein	GGAGGAATTCCTTCCTTGTCCTGAATCTTCTGCTTCACATTCTCAATGGTGTCTGATGGCTCAACATCCAAGGTAATGGTCTTGCCAGTCAAAGTCTTCACAAAAATCTGCATTCCTCCACGAAGACGAAGCACAAGGTGCAGGGTGGACTCCTTCTGAATGTTGTAGTCAGACAAAGTGCGACCATCCTCCAGCTGCTTGCCTGCAAAAATCAATCGCTGCTGGTCTGGAGGAATTCCTTCCT	Pestivirus	244	polyprotein [Bovine viral diarrhea virus 2]	97.5	1	100	Emergent_potencial_Order
aquatic metagenome	Flaviviridae	polyprotein	GGTGGACTCCTTCTGGATGTTGTAATCGGAGAGGGTGCGACCGTCCTCGAGTTGCTTGCCAGCGAAGATCAATCGTTGCTGGTCAGGAGGGATTCCTTCCTTGTCTTGGATCTTCTGCTTCACGGCCTGAATGGTGTCGGAGCTCTCGACTTCGAGGGTGATGGTCTTGCCAGTAAGAGTCTTAACGAAGATCTGCATACCACCGCGCAGTCTGAGGACGAGGTGGAGGGTCGACTCCTTCTGGATGTTGTAATCGGAAAGAGTGCGGCCGTCTTCGAGCTGCTTGCCGGCGAAGATGAGGCGCTGTTGGTCGGGCGGGATGCCTTCCTTGTCTTGGATCTTGGCCTTCACGTTCTCGATGGTGTCTGATTGCTCAACGTCGAGGGTGATGGTCTTGCC…	Pestivirus	423	polyprotein [Bovine viral diarrhea virus 2]	95.035	1	100	Emergent_potencial_Order
aquatic metagenome	Flaviviridae	polyprotein	GTACAAAGAGAGTTTAATTGGAACCACCACGCAGGCGGAGCACCAAGTGAAGGGTCGACTCCTTCTGGATGTTGTAGTCGGCGAGAGTGCGGCCGTCCTCGAGTTGCTTGCCGGCAAAGATCAGGCGCTGCTGGTCAGGAGGAATGCCCTCCTTGTCCTGAATCTTTTGCTTGACGTTCTCGATGGTATCGGAAGCCTCGACCTCAAGGGTGATGGTCTTGCCGGTGAGGGTCTTAACGAAGATCTGCATGCCACCACGCAGACGGAGGACCAAGTGAAGGGTCGACTCCTTCTGGATGTTGTAGTCGGCAAGGGGGCGACCATCCT	Pestivirus	327	polyprotein [Bovine viral diarrhea virus 2]	95.05	1	100	Emergent_potencial_Order
aquatic metagenome	Flaviviridae	polyprotein	GTATGCAAATCTTCGTCAAGACTCTTACAGGCAAAACAATTACGCTCGAAGTTGAACCAAGTGACACAATTGAAAATGTCAAGGCTAAAATTCAAGACAAGGAAGGAATTCCACCAGATCAACAACGATTGATCTTTGCTGGTAAACAATTAGAAGATGGTCGAACATTATCTGATTACAACATTCAAAAAGAATCAACACTTCACCTTGTCCTTCGTCTCCGTGGTGGTATGCAAATCTTCGTCAAGACTCTTACAGGCAAAACAATTACGCTCGAAGTTGA	Pestivirus	283	polyprotein [Bovine viral diarrhea virus 2]	98.925	1	100	Emergent_potencial_Order
aquatic metagenome	Flaviviridae	polyprotein	GTGGATTCCTTCTGGATATTGTAATCGGATAAAGTTCTTCCATCTTCTAATTGTTTACCAGCGAAGATTAAACGTTGCTGATCTGGTGGGATTCCTTCCTTATCTTGAATCTTTTGCTTAACATTATCGATCGAGTCGGATGGCTCGACCTCAAGAGTGATGGTCTTACCCGTTAAGGTCTTGACGAAGATTTGCATTCCACCACGTAAACGCAAGACTAAGTGTAAAGTGGACTCCTTTTGAATGTTGTAATCAGCAAGAGTGCGGCCATCTTCT	Pestivirus	276	polyprotein [Bovine viral diarrhea virus 2]	95.604	1	100	Emergent_potencial_Order
aquatic metagenome	Flaviviridae	polyprotein	GTTGATCAGGTGGAATACCTTCTTTATCTTGGATTTTAGCTTTTACGTTTTCAATTGTGTCAGAGGCTTCAACTTCCAAAGTGATGGTTTTTCCAGTTAAGGTTTTTACAAAGATTTGCATACCACCTCTTAGACGCAATACCAAATGTAAAGTTGATTCTTTTTGGATATTGTAATCTGATAATGTTCTACCATCTTCTAATTGTTTACCAGCAAAAATTAATCTTTGTTGATCAGGTGGAATACCTTCTTTATCTTGGATTTTTGCTTTTACGTTTTCAATTGTGTCAGAGGCTTCAACTTCCAAAGTGATGGTTTTTCCAGTTAAGGTTTTTACAA	Pestivirus	339	polyprotein [Bovine viral diarrhea virus 2]	97.321	1	100	Emergent_potencial_Order
aquatic metagenome	Flaviviridae	polyprotein	TCTAATTGTTTTCCAGCGAAGATAAGTCTTTGTTGATCGGGTGGTATTCCTTCTTTATCTTGGATCTTAGCTTTAACGTTTTCAATAGTGTCAGAAGGTTCAACGTCTAAGGTAATGGTTTTTCCAGTTAAGGTCTTGACGAAGATTTGCATTCCTCCTCTAAGTCTTAAGACCAAATGTAAAGTTGATTCCTTTTGGATGTTGTAATCAGCTAAGGTTCTGTTATCTTCTAATTGTTTTCCAGCGAAGATAAGTCTTTGTTGATCGGGTGGTATTCCTTCTTTATCTTGGATCTTAGCTTTAAC	Pestivirus	305	polyprotein [Bovine viral diarrhea virus 2]	96.04	1	100	Emergent_potencial_Order
aquatic metagenome	Flaviviridae	polyprotein	TCTGACTCAATTGAAAACGTCAAGGCCAAGATCCAAGACAAGGAAGGTATCCCACCTGATCAACAAAGACTCATCTTTGCCGGAAAGCAATTAGAAGATGGCAGAACCCTTTCTGACTACAACATCCAAAAGGAATCAACCCTCCACTTGGTCCTCAGACTTAGAGGTGGTATGCAAATTTTCGTCAAGACATTGACAGGAAAAACCATCACCCTCGATGTTGAACCATCTGACTCAATTGAAAACGTCAAGGCCAAGATCCAAGACAAGGAAGGTATCCCACCTGATCAACAAAGACTCATCTT	Pestivirus	305	polyprotein [Bovine viral diarrhea virus 2]	96.04	1	100	Emergent_potencial_Order
aquatic metagenome	Flaviviridae	polyprotein	TGATGGTTTTACCAGTTAATGTCTTAACGAAGATTTGCATACCACCTCTTAATCTTAATACTAAATGTAAAGTAGATTCTTTTTGAATATTGTAATCAGATAATGTTCTTCCATCTTCTAATTGTTTACCAGCGAAGATTAATCGTTGTTGATCAGGTGGAATACCTTCCTTATCTTGAATCTTTTGTTTAACATTTTCAATTGAATCAGTTGGTTCGACATCTAATGTGATGGTTTTACCAGTTAATGTTTTAACGAAGATTTGCATACCACCTCTTAATCTT	Pestivirus	284	polyprotein [Bovine viral diarrhea virus 2]	94.681	1	100	Emergent_potencial_Order
aquatic metagenome	Flaviviridae	polyprotein	TGGTAAACAATTAGAAGATGGAAGAACTTTATCTGATTACAATATTCAAAAAGAATCTACTTTACATTTAGTATTAAGATTGAGAGGTGGTATGCAAATCTTCGTTAAAACATTAACTGGTAAAACCATCACATTAGATGTCGAACCAACTGATTCAATTGAGAATGTTAAACAAAAGATTCAAGATAAGGAAGGTATTCCGCCAGAACAACAAAGATTGATCTTTGCAGGTAAACAACTAGAAGATGGCAGAACTCTTTCAGATTACAACATTCAAAAGGAATCAACTCTTCATCTTGTACTCCGTTTGCGTTAATTTTTTTTATCATTTAGTTTCTAATCAATT	Pestivirus	346	polyprotein [Bovine viral diarrhea virus 2]	95	1	100	Emergent_potencial_Order
aquatic metagenome	Flaviviridae	polyprotein	TTTGCAGGAAAACAATTAGAAGATGGCAGAACCTTAAGTGATTATAACATCCAAAAATAATCAACTCTTCACTTAGTATTGAGACTTAGAGGTGGAATGCAAATATTCGTCAAAACTTTAACAGGAAAAACAATCACTTTAGACGTTGAAGCTTCTGATACAATTGAAAATGTCAAAGCTAAAATCCAAGATAAATAAGGAATCCCACCTGATCAACAAAGACTTATCTTTGCAGGAAAACAATTAGAAGATGGCAGAACCTTAAGTGATTATAACATCCAAAAATAATCAACTCTTCACTTAGT	Pestivirus	305	polyprotein [Bovine viral diarrhea virus 2]	95.05	1	100	Emergent_potencial_Order
aquatic metagenome	Herpesviridae	LacZ	ACAACGTCGTGACTGGGAAAACCCTGGCGTTACCCAACTTAATCGCCTTGCAGCACATCCCCCTTTCGCCAGCTGGCGTAATAGCGAAGAGGCCCGCACCGATCGCCCTTCCCAACAGTTGCGCAGCCTGAATGGCGAATGGCGCCTGATGCGGTATTTTCTCCTTACGCATCTGTGCGGTATTTCACACCGCATATGGTGCACTCTCAGTACAATCTGCTCTGATGCCGCATAGTTAAGCCAGCCCCGACACCCGCCAACACCCGCTGACGCGCCCTGACGGGCTTGTCTGCTCCCGGCATCCGCTTACAGACAAGCTGTGACCGTCTCCGGGAGCTGCATGTGTCAGAGGTTTTCACCGTCATCACCGAAACGCGCGAGACGAAAGGGCCTCGTGAT…	Alphaherpesvirinae	2341	LacZ protein [Human alphaherpesvirus 1 strain RH2]	97.959	1	100	Emergent_potencial_Order
aquatic metagenome	Herpesviridae	LacZ	ACGGTTATCCACAGAATCAGGGGATAACGCAGGAAAGAACATGTGAGCAAAAGGCCAGCAAAAGGCCAGGAACCGTAAAAAGGCCGCGTTGCTGGCGTTTTTCCATAGGCTCCGCCCCCCTGACGAGCATCACAAAAATCGACGCTCAAGTCAGAGGTGGCGAAACCCGACAGGACTATAAAGATACCAGGCGTTTCCCCCTGGAAGCTCCCTCGTGCGCTCTCCTGTTCCGACCCTGCCGCTTACCGGATACCTGTCCGCCTTTCTCCCTTCGGGAAGCGTGGCGCTTTCTCATAGCTCACGCTGTAGGTATCTCAGTTCGGTGTAGGTCGTTCGCTCCAAGCTGGGCTGTGTGCACGAACCCCCCGTTCAGCCCGACCGCTGCGCCTTATCCGGTAA…	Alphaherpesvirinae	2299	LacZ protein [Human alphaherpesvirus 1 strain RH2]	97.959	1	100	Emergent_potencial_Order
aquatic metagenome	Herpesviridae	LacZ	CGGGTGCGGCGAGCGGTATCAGCTCACTCAAAGGCGGTAATACGGTTATCCACAGAATCAGGGGATAACGCAGGAAAGAACATGTGAGCAAAAGGCCAGCAAAAGGCCAGGAACCGTAAAAAGGCCGCGTTGCTGGCGTTTTTCCATAGGCTCCGCCCCCCTGACGAGCATCACAAAAATCGACGCTCAAGTCAGAGGTGGCGAAACCCGACAGGACTATAAAGATACCAGGCGTTTCCCCCTGGAAGCTCCCTCGTGCGCTCTCCTGTTCCGACCCTGCCGCTTACCGGATACCTGTCCGCCTTTCTCCCTTCGGGAAGCGTGGCGCTTTCTCATAGCTCACGCTGTAGGTATCTCAGTTCGGTGTAGGTCGTTCGCTCCAAGCTGGGCTGTGTGCAC…	Alphaherpesvirinae	2319	LacZ protein [Human alphaherpesvirus 1 strain RH2]	92.857	1	100	Emergent_potencial_Order
aquatic metagenome	Herpesviridae	LacZ	CTCACTCAAAGGAGGTAATACGGTTATCCACAGAATCAGGGGATAACGCAGGAAAGAACATGTGAGCAAAAGGCCAGCAAAAGGCCAGGAACCGTAAAAAGGCCGCGTTGCTGGCGTTTTTCCATAGGCTCCGCCCCCCTGACGAGCATCACAAAAATCGACGCTCAAGTCAGAGGTGGCGAAACCCGACAGGACTATAAAGATACCAGGCGTTTCCCCCTGGAAGCTCCCTCGTGCGCTCTCCTGTTCCGACCCTGCCGCTTACCGGATACCTGTCCGCCTTTCTCCCTTCGGGAAGCGTGGCGCTTTCTCATAGCTCACGCTGTAGGTATCTCAGTTCGGTGTAGGTCGTTCGCTCCAAGCTGGGCTGTGTGCACGAACCCCCCGTTCAGCCCGACC…	Alphaherpesvirinae	2318	LacZ protein [Human alphaherpesvirus 1 strain RH2]	84.615	1	100	Emergent_potencial_Order
aquatic metagenome	Herpesviridae	LacZ	GGCTGGACTGAGAACCCCCTGGCGTTACCCAACTTAATCGCCTTGCAGCACATCCCCCTTTCGCCAGCTGGCGTAATAGCGAAGAGGCCCGCACCGATCGCCCTTCCCAACAGTTGCGCAGCCTGAATGGCGAATGGCGCCTGATGCGGTATTTTCTCCTTACGCATCTGTGCGGTATTTCACACCGCATATGGTGCACTCTCAGTACAATCTGCTCTGATGCCGCATAGTTAAGCCAGCCCCGACACCCGCCAACACCCGCTGACGCGCCCTGACGGGCTTGTCTGCTCCCGGCATCCGCTTACAGACAAGCTGTGACCGTCTCCGGGAGCTGCATGTGTCAGAGGTTTTCACCGTCATCACCGAAACGCGCGAGACGAAAGGGCCTCGTGATACGCC…	Alphaherpesvirinae	2325	LacZ protein [Human alphaherpesvirus 1 strain RH2]	93.478	1	100	Emergent_potencial_Order
aquatic metagenome	Herpesviridae	LacZ	GTTGAGCGGTATCAGCTCACTCAAAGGCGGTAATACGGTTATCCACAGAATCAGGGGATAACGCAGGAAAGAACATGTGAGCAAAAGGCCAGCAAAAGGCCAGGAACCGTAAAAAGGCCGCGTTGCTGGCGTTTTTCCATAGGCTCCGCCCCCCTGACGAGCATCACAAAAATCGACGCTCAAGTCAGAGGTGGCGAAACCCGACAGGACTATAAAGATACCAGGCGTTTCCCCCTGGAAGCTCCCTCGTGCGCTCTCCTGTTCCGACCCTGCCGCTTACCGGATACCTGTCCGCCTTTCTCCCTTCGGGAAGCGTGGCGCTTTCTCATAGCTCACGCTGTAGGTATCTCAGTTCGGTGTAGGTCGTTCGCTCCAAGCTGGGCTGTGTGCACGAACCCC…	Alphaherpesvirinae	2306	LacZ protein [Human alphaherpesvirus 1 strain RH2]	97.5	1	100	Emergent_potencial_Order
aquatic metagenome	Herpesviridae	LacZ	TACGCGCTGCGCTCGGTCGTTCGGCTGCGGCGAGCGGTATCAGCTCACTCAAAGGCGGTAATACGGTTATCCACAGAATCAGGGGATAACGCAGGAAAGAACATGTGAGCAAAAGGCCAGCAAAAGGCCAGGAACCGTAAAAAGGCCGCGTTGCTGGCGTTTTTCCATAGGCTCCGCCCCCCTGACGAGCATCACAAAAATCGACGCTCAAGTCAGAGGTGGCGAAACCCGACAGGACTATAAAGATACCAGGCGTTTCCCCCTGGAAGCTCCCTCGTGCGCTCTCCTGTTCCGACCCTGCCGCTTACCGGATACCTGTCCGCCTTTCTCCCTTCGGGAAGCGTGGCGCTTTCTCATAGCTCACGCTGTAGGTATCTCAGTTCGGTGTAGGTCGTTCGC…	Alphaherpesvirinae	2345	LacZ protein [Human alphaherpesvirus 1 strain RH2]	90.909	1	100	Emergent_potencial_Order
aquatic metagenome	Herpesviridae	LacZ	TGAATACCCTGGCGTTACCCAACTTAATCGCCTTGCAGCACATCCCCCTTTCGCCAGCTGGCGTAATAGCGAAGAGGCCCGCACCGATCGCCCTTCCCAACAGTTGCGCAGCCTGAATGGCGAATGGCGCCTGATGCGGTATTTTCTCCTTACGCATCTGTGCGGTATTTCACACCGCATATGGTGCACTCTCAGTACAATCTGCTCTGATGCCGCATAGTTAAGCCAGCCCCGACACCCGCCAACACCCGCTGACGCGCCCTGACGGGCTTGTCTGCTCCCGGCATCCGCTTACAGACAAGCTGTGACCGTCTCCGGGAGCTGCATGTGTCAGAGGTTTTCACCGTCATCACCGAAACGCGCGAGACGAAAGGGCCTCGTGATACGCCTATTTTTATA…	Alphaherpesvirinae	2354	LacZ protein [Human alphaherpesvirus 1 strain RH2]	95.455	1	100	Emergent_potencial_Order
aquatic metagenome	Herpesviridae	LacZ	TTACGGACAAAGAGTTGGTAGCTCTTGATCCGGCAAACAAACCACCGCTGGTAGCGGTGGTGTTTTTGTTTGCAAGCAGCAGATTACGCGCAGAAAAAAAGGATCTCAAGAAGATCCTTTGATCTTTTCTACGGGGTCTGACGCTCAGTGGAACGAAAACTCACGTTAAGGGATTTTGGTCATGAGATTATCAAAAAGGATCTTCACCTAGATCCTTTTAAATTAAAAATGAAGTTTTAAATCAATCTAAAGTATATATGAGTAAACTTGGTCTGACAGTTACCAATGCTTAATCAGTGAGGCACCTATCTCAGCGATCTGTCTATTTCGTTCATCCATAGTTGCCTGACTCCCCGTCGTGTAGATAACTACGATACGGGAGGGCTTACCATCTGGCCC…	Alphaherpesvirinae	1688	LacZ protein [Human alphaherpesvirus 1 strain RH2]	92.105	1	100	Emergent_potencial_Order
aquatic metagenome	Iflaviridae	polyprotein	CGTTGACCAGTATTATCAACTCCATTGTCAATCTTATTGAACAAGTTTACGTCTGGATGTTAGTCACTAAACTGCCAGGCGCTGATTTTTTCAAACATTGTGGTATTGTTGTCATGGGCGATGATGTAGTAATATCGTTGCCTGAATTTTTATTACCTATTTACAATGGAATTACGATTGCTCAAACTTTTAATGGTATGAAGATAAAAGTAACTGACGAAAATAAAGACCCAGATAATATTCAAAGATATCAAAAAT	Iflavirus	258	polyprotein [Spodoptera exigua iflavirus 1]	90.588	1	100	unknown
aquatic metagenome	Iflaviridae	polyprotein	TCAACTTACTCACGTAAGGTTTGCGCACCCAGTTGAGAATATCTTCCACTATTGGCCGTGGGAGCGGTGCAAGCATCGCTCTCACATCTCGATGGTCAGTAGGGATAAATTGGCGTTTCAAGAAACTTGTTACACCGGATTTATCCCTATTGACAACAATTCCGATACTCGCCATACACTCTTGAAATTCATCTCCAGTGTAGGCAGTCTCTCTCCTCCTCGTGTCGTCTCCGTACACG	NA	239	polyprotein [Iflaviridae sp.]	98.734	1	100	unknown
aquatic metagenome	Iflaviridae	polyprotein	TTCATATCTAAATTATCAATCACTGTGGAAACAAGCAAAGAGGCAACATAAGCAAAGTCCCTTATCGAGCAGGATTTTCTTTGCAAACATTGTAGTTCCATATTTCTTGTTTCCTAGGCACAACAATTGAAATGTTAAACTATGGTTATAAATATGCCAATTATATGACTATAAAATAACTACCGACGTAGAGATTACCTGACAGACCTCTCTATACATCCGCCGGTTTAAATAGGTTATATATATATTTACTTAAATGAATTATACTAACTATATAATAGGGTTAAAATAATGCTGGTGTACAAAAGCTATGATTAAAAACTAACCGCGTGGATCTCTTCTCTTCCCACTCCAGGGGCTATGATTGAGGGATAACCGCGTGCTTCGCCTCCCTTAGCT…	NA	508	polyprotein [Iflaviridae sp.]	100	1	100	unknown
aquatic metagenome	Marseilleviridae	ubiquitin	GTTTGTGATGTCGAGAGTTGCCAAACGAACTCACTGAGCCTATCGCAGCCGCAGAACCAAGTGCAGCGTGGACTCCTTCTGAATGTTATAGTCGGCCAGAGTGCGCCCGTCCTCCAGCTGCTTGCCCGCAAAGATCAGGCGCTGCTGGTCGGGGGGGATGCCTTCCTTGTCCTGGATCTTCTGCTTGACGTTCTCGATGGAGTCCGAGCTCTCCACGTCCAGCGTGATGGTCTTGCCCGTGAGCGTCTT	Lausannevirus	249	putative helicase [Port-miou virus]	95.082	1	100	unknown
aquatic metagenome	Microviridae	major	GGCCTCTGGGCGCGGTAGTCCTCTAGGACGCAGCCCCACTGGCCTCTGATGTGTTCAACATAACGCGTCCCTGACCGCGCATCACGCTCCAATAAACGCTGAATCTGGAACGACTGCCGGAGCTGATTAATCGTAGCGGCAGTAGCCTGTGAAAGATCAGCATACAAGTTCGACGGATAAACGCCTGTCAGAGGTGTCGTAGCAGCCGTAGCACTATTACCAACCGCGCCGGGCGTCGG	environmental samples	239	major capsid protein [Gokushovirinae environmental samples]	64.935	1	100	unknown
aquatic metagenome	Mimiviridae	capsid	GAAAGCCCACTGAATTTTGGTACAGTTTCACTTCCGGTACCGGCAGTGTATACTACCAAGTTTTCTATCTTTTCGAATTCAAGGTTAATACGTACTTCATGGTATTGCAATGCAATCAATGGAAGTGCCAAACCGTAGTTTCTGCAGAACCAGAATTGCAAGGGAGTGAACATAACAAATCCACCAGCTACAGATGAAGCCAATGTTGTAAGTTCTGGAACATCTCCT	NA	228	D5 primase-helicase [Bodo saltans virus]	63.934	1	100	unknown
aquatic metagenome	Mimiviridae	elongation	GAGCCAAAAGAATGTGCTCTTTTGTTTGAGGCATTGGACCGTCAGTAGCAGCTACTACTAGGATAGCTCCATCCATCTGAGCAGCACCAGTAACCATGTTCTTTACATAGTCAGCGTGACCTGGACAGTCAACGTGCGCATAGTGACGGTTAGCCGTCTGATACTCTACGTGAGCGGTGTTGATGGTGATACCACGCTCTTTCTCTTCAGGAGCGTTATCGATCGAGTCGAAAGAACGCTTCTCGGAGAGACCTTTTTCAGCGAGTACAGTGGTGATTGCAGCCGTCAACGTGGTTTTACCGTGGTCAACGTGACCGATGGTACCGATGTTTACGTGGGGTTTAGTCCGTTCAAATTTCTCTTTTGCCATTTTCAGTAGAGGTTATAGGTTATTGTTTT…	NA	432	hypothetical protein [Edafosvirus sp.]	42.017	1	100	unknown
aquatic metagenome	Mimiviridae	HSP70-like	ATTCTTCAAAAAATGAAGAAAACCGCTGAAGATTATTTAGGACAAGAAATTACTGAAGCTGTTGTTACTGTTCCTGCATATTTTAATGATGCACAAAGACAAGCAACTAAAGAAGCTGGAGAAATTGCCGGTTTAACAATTAAACGTATTATCAATGAACCTACTGCCGCAGCATTAGCTTATGGTTTGGATAAAAAAGGAGAAGATAAAAAATTGCAGTATTTGACTTTGGT	NA	233	BRO-N domain containing protein [Saudi moumouvirus]	70.13	1	100	unknown
aquatic metagenome	Mimiviridae	hypothetical	GCAATTGATATGATTACAAATATTAATAATAATATTCAAGAACATTTTATAGACCATCTTAATAAATATGTCAATATTATTTTTGATGTTAAAAAACAAAAAGATGAAATAACAAAAGCAAATAAAGATAAAGAATTAAGAAAACAATTACACAAATCATTATATGAAGATATAAACAAAGTTAAGAAAGATTTAGTTTCATTTGACACTTTAACAAGCAATGAAAAATATCATAAATGGATAATAGAACAAAG	NA	254	hypothetical protein [Hokovirus HKV1]	97.619	1	100	unknown
aquatic metagenome	Mimiviridae	hypothetical	GTTCTGCTGAACAATGCGGTGGTGCCAAGAAAGGTTCTAAGAAGGCATCCAAGAAAGCTTCTAAGAAAGCATCCAAGAAAGGTTCTAAGAAAGGATCCAAGAAAGGTTCTAAGAAAGCCTCCAAAAAGGGTTCTAAGAAAGGATCCATCAAAGGAGGTGCTGATCCTACTGGTCCTCAAGTTGGTGGCAAAAAGAAGGGCTCCAAGAAAGGTTCTAAGAAAGCTTCCAAGAAAGCATCAAAGAAATC	environmental samples	247	hypothetical protein [Megaviridae environmental sample]	68.421	1	100	unknown
aquatic metagenome	Mimiviridae	hypothetical	TATGTTATTCCTAGTCAAAGTACAAATGTCAATAATTTTATAGTGTCATCATATAAATTTTCAGTTAATATGACAAGAAATGTTACTGACGATGATTATGATAGGATCGCACAATCAGTTGGATTAGATAGACATACATTTTTTGATCTTGTTGCGCTATGTTATTTTGCATTCATGTTTGATCCCCAAATTCCAAGTGAAATTTATTGTCCATCATCTCTGCCACAAAACATCTCGTGATATTGTATTATCATATGGATCAACCAG	NA	267	hypothetical protein [Indivirus ILV1]	80	1	100	unknown
aquatic metagenome	Mimiviridae	hypothetical	TGATAAAAGCATTAAAGAATTAGAAACTACATTATCTAATCTAAACTCAAAAAGTTGTAATTATGAAAAATTTAAATTATATTGTATTGAAAAGAATAAAATAAATAATCAACTTTATAATCATTATGAAAAATCATTTTTTAGAAAATTTAAATTAAATGCTTTTACAAATACTCAAAAAAGTGAAAGTAAAATGATTAAAAACTTTGAAAATAAATATGGTAAGCCTAATAAAACTATTTTAGTTGTTGGTGATTATGATAAAGGTGAT	NA	271	hypothetical protein [Hokovirus HKV1]	96.667	1	100	unknown
aquatic metagenome	Mimiviridae	major	GAAAGAGGTTACAATAAAATGATTGGTGATGTTCCCGAACTCACTGAATTAAGAGGTATGGAAACATCTGGTCAAACTGCCGATGTAGTTCCCGCTTATACTCTTTACATTCCTCTCCAATTCTGGTTCTGCAGAAATACTGGTTTAGCACTTCCTCTTATTGCTCTTCAATATCACGAAGTTAGACTTAACATTGAATTAGAACAAGCTGATAATCTTTTAGTTCAAACTGGTCGGGAAGAACTAAAAGATGTTAACAAATTATCTCTTGGTTCATGTGGTGTTATGGTAGATTATATCTATCTTGATTCTGAAGAAAGAAGAAGATTCGCTCAAGTTGGACATGAATATTTAATTGAACAAGTCCAATACAACGGTGAAGAAAGTCTTGTTGCAAGT…	NA	447	hypothetical protein [Catovirus CTV1]	61.074	1	100	unknown
aquatic metagenome	Mimiviridae	phosphoribosyl-ATP	CTTACCATCTGGAGCTAACCGATAAGCTGGTGAATCATAACCTAATTTTTCCTTATTTTGATTATAGTAAGCGACTGATTCTTTAGCATCTTCTTCTGTTAAACATAATTTCGACATGTTATTTTCATGAACAAGATCGAAGGCTTGGTCCATATTAATTCCTATTCTACAATACATTCCTAACACAACATACATAATATCTGCTAATGCATCAACTGTCTCAACATAATCTTTATCTTTGACAGCTTGTTCTAATTCCTTCATTTCTTCCCG	NA	273	hypothetical protein [Klosneuvirus KNV1]	82.222	1	100	unknown
aquatic metagenome	Mimiviridae	polyubiquitin	ACAACGTGAAAGCCAAAATCCAGGATAAAGAAGGTATCCCGCCTGATCAGCAGCGCCTCATCTTCGCCGGCAAGCAGCTCGAAGACGGCCGCACTCTCTCGGACTACAACATCCAGAAGGAGTCGACCCTCCACTTGGTGTTGCGTTTGTAAAGTGCTCTTCATCATTTTGTATAGTTCTTGTTTGTGTGTGATTACCGAGGCGTGTTCTTTTAACTTTTAATACAGTTCATTAGGAC	NA	238	hypothetical protein [Terrestrivirus sp.]	100	1	100	unknown
aquatic metagenome	Mimiviridae	polyubiquitin	AGTGACTCGATTGAGACTATAAAGAAAAAAATTCAGGATAAAGAAGGAATTCCTCCCGATCAGCAGCGATTGATTTTTGCTGGCAAGCAGCTTGAAGATGGGCGAACTCTCTCTGATTACAACATTCAAAAGGAGTCTACATTGCACTTGGTCCTTCGTCTTCGTGGAGGTATGCAAATCTTCGTGAAGACCTTGACCGGAAAGACCATCACCTTGGATGTTGAGCCATCTGACACC	NA	237	hypothetical protein [Gaeavirus sp.]	91.026	1	100	unknown
aquatic metagenome	Mimiviridae	polyubiquitin	ATTTTTGTGAAAACTCTGACTGGGAAAACCATCACTCTTGATGTGGAGCCTTCTGATACTATTGAGAACGTGAAACAAAAGATCCAGGACAAGGAAGGAATTCCTCCTGACCAGCAGCGCTTGATTTTTGCCGGAAAGCAGCTAGAGGATGGTCGCACTCTTTCGGACTACAATATCCAAAAGGAGAGTACCTTGCACCTGGTACTTCGCCTTCGTGGTGGCATGCAGATTTTT	NA	234	hypothetical protein [Gaeavirus sp.]	97.436	1	100	unknown
aquatic metagenome	Mimiviridae	polyubiquitin	CGTTAACAGGAAAAACTATTACTTTGGAAGTTGAACCTGCCGATTCCATTGACAATGTTAAACAAAAAATTCAGGATAAGGAAGGAATCCCACCAGACCAACAAAGGCTCATTTTCGCTGGGAAGCAATTGGAAGATGGAAGAACCCTCTCCGATTACAACATCCAAAAGGAATCTACTCTTCACCTCGTCCTTCGTCTCCGCGGTGGATCTGGTATGCAAATCTTTGTCAAAACACTCACCGGCAAAACCATCACCCTCGCTGTGGAGTCCTCCGACACCATCGAAAACG	NA	291	methionyl-tRNA synthetase [Edafosvirus sp.]	90.625	1	100	unknown
aquatic metagenome	Mimiviridae	polyubiquitin	GCAAATCTTTGTTAAAACACTAACGGGTAAAACAATAACACTTGAAGTTGAAGCATCAGATACCATTGAAAATGTAAAAGCTAAAATTCAAGATAAAGAAGGTATCCCACCAGATCAACAAAGATTAATCTTTGCTGGTAAACAATTGGAAGATGGTCGTACATTATCAGACTATAACATTCAAAAAGAATCAACTTTACATTTGGTACTCCGTTTAAGAGGTGGTATGCAAATCTTTG	NA	239	hypothetical protein [Gaeavirus sp.]	94.937	1	100	unknown
aquatic metagenome	Mimiviridae	polyubiquitin	GCCTTGACGTTCTCGATCGAGTCGCTCGGCTCCACCTCGAGCGTGATCGTCTTGCCCGTCAGCGTCTTGACAAAGATCTGCATGCCGCCACGCAGCCGCAGCACCAGGTGCAGCGTCGACTCCTTCTGGATGTTGTAGTCCGCCAGTGTGCGGTTGTCCTCGAGCTGCTTGCCCGCAAAGATCAAGCGCTGTTGGTCCGGGGGGATGCCTTCCTTGTCCTGAATCTTGGTCTTGACATTGGCAATCGAGTCGGAGGACTCGACGTCCAATGTGATCGTCTTGCCCGTGAGGGTCTTGACGAAGATTT	NA	307	hypothetical protein [Hyperionvirus sp.]	91.262	1	100	unknown
aquatic metagenome	Mimiviridae	polyubiquitin	GTCTTGCCAGTGAGGGTCTTGACGAAGATTTGCATACCAGATCCACCTCTGAGGCGAAGCACAAGGTGAAGAGTGGACTCCTTCTGAATGTTGTAGTCAGCAAGAGTGCGGCCGTCTTCCAGTTGCTTGCCAGCGAAGATGAGGCGTTGTTGATCAGGGGGAATGCCTTCCTTGTCCTGGATCTTCTGCTTGACGTTTTCGATGGTGTCGCTAGACTCGACATCGAGGGTGATGGTTTTGCCCGTCAAGGTCTTGACGAAGATCTGCATGCC	NA	272	NCLDV major capsid protein [Harvfovirus sp.]	93.258	1	100	unknown
aquatic metagenome	Mimiviridae	polyubiquitin	GTCTTTACAAAGATTTGCATACCACCTCTCAATCTTAATACCAAATGTAGCGTTGATTCTTTTTGAATGTTATAATCTGATAGAGTTCTTCCATCTTCTAATTGTTTACCAGCAAAGATTAATCTTTGTTGATCTGGTGGGATACCTTCTTTATCTTGGATTTTAGCTTTGACGTTTTCAATGGTATCTGAAGCTTCAACTTCTAATGTGATAGTTTTGCCAGTCAATGTTTTTACAAAGATTTGCATACCAC	NA	253	hypothetical protein [Gaeavirus sp.]	95.122	1	100	unknown
aquatic metagenome	Mimiviridae	polyubiquitin	TTTCAATTGAGTCTGAAGATTCAACATCCAATGTTATTGTCTTTCCTGTTAGGGTCTTAACGAAGATCTGCATTCCTCCTCTCAGTCTCAACACCAGGTGGAGGGTTGATTCCTTTTGGATGTTGTAGTCGGCTAAAGTTCTTCCATCCTCAAGTTGCTTTCCTGCGAATATAAGTAGCTGCTGGTCAGGTGGAATTCCTTCCTTGTCTTGGATCTTCGCCTTAACGTTTTCTATTGAATCTGAGGATTCAAC	NA	253	NCLDV major capsid protein [Harvfovirus sp.]	91.86	1	100	unknown
aquatic metagenome	Mimiviridae	putative	TCTTTTACGATTTTCTGACAACATTTTCAGCGAAAGCTTCCTACCAACAATCGGAGTGGACTTTAAGATAAGAACTTTCTAATCAGGAGGAAGTACAGTTAAACTTCAAATATGGGACACTGCTGGTCAAGAAAGATTCAAGACTATTACTGCTTCTTATTATAAAGGAGCACATGGTATCATTCTTGTTTATGATATCACTGATAGACAGTCTTTCAAAGACATTGAAAATTGGCTTG	NA	239	hypothetical protein [Edafosvirus sp.]	63.291	1	100	unknown
aquatic metagenome	Mimiviridae	transposase	TTTACAAATAGTATAGAAAATTATTTTAGCATGATGAAATCAAGATTAAATAAATTAGATGGTTTAACTCACAAAGAATTAAAAACTAATATAGAAAAAGTCATTAAAGATATACCAAAAGAAAAATATGAGAATATAATTAAAGGAACTTATAATAGAACAAAGAAATATAGTAAGAAACTTTCTAACAGAATAAAAACATTAAAAAATTATTTATAATTTACATATTTAAAAAGTCGG	NA	240	hypothetical protein [Hokovirus HKV1]	94.444	1	100	unknown
aquatic metagenome	Mimiviridae	ubiquitin	AAGTCTTTGTTGATCAGGTGGAATTCCTTCTTTGTCTTGAATTTTTTGTTTGACATTTTCAATTGTATCTGAAGATTCAACTTCAAGAGTAATTGTTTTTCCAGTTAAAGTTTTAACAAAAATTTGCATTCCTCCTCTTAATCTAAGAACTAAGTGAAGAGTTGATTCTTTTTGAATGTTGTAATCGGATAATGTTCTTCCATCTTCCAATTGTTTTCCTGCAAAGATAAGTCTTTGTTGATCAGGTGGAATTCCTTCTTTGTCTTGAATTTTT	NA	274	hypothetical protein [Hokovirus HKV1]	94.505	1	100	unknown
aquatic metagenome	Mimiviridae	ubiquitin	AGGGTGATGGTCTTGCCAGTCAGGGTCTTGACGAAGATCTGCATGCCACCGCGCAGTCTGAGAACCAAGTGGAGAGTCGACTCCTTCTGGATGTTGTAATCCGAGAGAGTGCGGCCGTCCTCCAGCTGCTTGCCTGCGAAGATGAGTCGCTGCTGGTCGGGTGGGATGCCCTCCTTGTCCTGGATCTTGGCCTTGACGTTCTCAATGGAGTCGCTTGATTCGACATCAAGGGTGATGGTCTTTCCAGTCAAGGTTTTGACGAAGATTTGCATACCACCTCTGAGTCTGAGTACCAAATGGAGGGTAGATTCCTTTTGGATGTTGTAGTCAGCGAGGGTGCG	NA	341	hypothetical protein [Hokovirus HKV1]	94.69	1	100	unknown
aquatic metagenome	Mimiviridae	ubiquitin	ATAGTTTTTCCAGTTAAAGTTTTGACGAATATTTGCATACCTCCTCTTAATCTTAAAACTAAATGAAGAGTTGATTCCTTTTGAATATTGTAATCAGAAAGAGTTCTTCCATCTTCAAGTTGTTTACCAGCAAAGATTAAACGTTGTTGATCCGGAGGAATACCTTCTTTGTCTTGAATCTTGGCCTTGACGTTTTCAATAGTGTCAGAAGGCTCAACATCTAAAGTAATAGTTTTTCCAGTTAAAGTTTTGACGAATATTTGCATACCTCCTCTTAATCTTAGAACTAAGTGAAGAGTTGATTCTTTTTGGATATTGTAGTCAGAAAGAGTTCTTCCATCTT	NA	343	hypothetical protein [Hokovirus HKV1]	92.92	1	100	unknown
aquatic metagenome	Mimiviridae	ubiquitin	CGAGAGTGATCGTCTTGCCAGTGAGGGTCTTCACGAAGATTTGCATGCCACCACGCAAACGAAGCACAAGGTGAAGAGTGGACTCCTTTTGGATGTTGTAGTCAGCAAGGGTTCTGCCGTCCTCAAGTTGCTTTCCGGCGAAGATGAGTCTTTGCTAATCGGGGGGGATTCCCTCCTTGTCTTGGATCTTGGCCTTGACGTTTTCGATGGTGTCGGCGGATTCAACATCAAGAGTGATGGTCTTGCCAGTCAGGGTCTTGACGAAGATCTGCATGCCACCGCGCAGTCTGAGAACCAAGTGGAGAGTCGACTCCTTCTGGATGTTGTAATCCGAGAGAGTGCGGCCGTCCTCCAGCTGCTTGCCTGCGAAGATGAGTCGCTGCTGGTCGGGTGGGATGC…	NA	500	hypothetical protein [Hokovirus HKV1]	90.964	1	100	unknown
aquatic metagenome	Mimiviridae	ubiquitin	CTTTGTCTTGAATTTTTTGCTTCACGTTATCAATTGTATCTGAAGATTCAACTTCAAGAGTGATTGTCTTTCCGGTGAGAGTCTTCACGAAAATTTGCATTCCTCCTCTCAAACGAAGAACCAAATGAAGAGTGGATTCTTTTTGAATGTTGTAATCAGACAAAGTGCGGCCATCTTCAAGTTGTTTTCCCGCAAAAATCAATCGTTGTTGATCTGGTGGAATTCCTTCTTTG	NA	233	hypothetical protein [Hokovirus HKV1]	93.506	1	100	unknown
aquatic metagenome	Mimiviridae	ubiquitin	GAGTGATCGTCTTGCCCGTGAGGGTCTTGACGAAGATCTGCATCCCACCACGAAGGCGGAGGACAAGATGGAGTGTGCTCTCCTTTTGAATGTTGTAGTCGGCCAGTGTGCGACCATCTTCGAGCTGCTTGCCCGCGAAGATGAGGCGCTGTTGGTCAGGAGGAATGCCTTCCTTGTCCTGGATCTTGGCCTTGACATTGTCAATTGAGTCCGAGGCTTCGACCTCAAGAGTGATGGTCTTGCCAGTCAAGGTCTTAACAAAGATCTGCATGCCTCCACGAAGACGAAGGACAAGATGAAGAGTAGACTCCTTCTGGATGTTGTAGTCCGAGAGCGTGCGGCCATCTTCGAGCTGCTTGCCGGCAAAGATGAGGCGTTGCTGATCAGGTGGGATGCCCT…	NA	496	hypothetical protein [Hokovirus HKV1]	94.545	1	100	unknown
aquatic metagenome	Mimiviridae	ubiquitin	GCTAAAATAAAAAAATATAATTGGAAGACAGTATCCAACTTTATCTAAGTCTTAACACAAGATGCAATGTTGATTCCTTTTGAATATTGTAGTCAGCCAATGTTTTACCATCTTCAAGTTGTTTTCCAGCAAAAATCAATCGTTGTTGATCAGGTGGAATTCCTTCTTTGTCTTGAATCTTTTGTTTTACATTTTCAACAGTGTCACCAGATTCACATTCAAGAGTGATT	NA	230	mg777 protein [Tupanvirus deep ocean]	91.935	1	100	unknown
aquatic metagenome	Nodaviridae	capsid	GTCAAAGGGTGGAGAGACCCCAGAGAATTGGAAAAGCGCCGAGTCAGTGTAGGGCTGAAGCTCGATGCAATTCCAAGTCCGTAGAATCGCGGTGTTCACGGCGCCCGTCGGAGTGGATATCTTATACACTAGTGTGTTAACGTTACCCAAACCGGTGAGCGTTGTGTCAGTGCCACCTCCGGGGGCTTGCAGCTTCATCGCCGTTGCTGCACCCAGAACGTTAGATTCTGAGAACTCCAACGAGCGAACGAAGTCGCACCACTCGAAGTCGGTGGACTTATCAAAGGCAAAGGTGTAAGCCCCGTCGATAAAGTTACCAGAGTAGTTATCTCGCGGCGCTAAGGG	Alphanodavirus	345	capsid protein precursor alpha [Pariacoto virus]	99.13	1	100	unknown
aquatic metagenome	Nodaviridae	protein	AAATGCTCACCAACAGCTTGATCCATCGTTAATCGAAACTGCTATGGCTAACATCCTAGGGATAGATGTGGGAGAGCTCAAGGCTTTGGATAAAGCTGTCAGCGAAGCCAAGGCCCTGGACCAGATGCCTGTCGTCCTCGGCAACTGCTACAAACATAAAATTGAAGCAGTAGTCGGCGGCGAGGTAGTCGGACCTGGGCCTCGTGTTGAGACAGTGGAACCTAACCATGAGCAATCGAGCGGAACTCCTGAAGTCATACCAGAGGTGGCAGGACACAGCGAGCGACGCGATAAACCGTCTAATCCTAGACCAGGTGGAAAAGCGGAA	Alphanodavirus	328	protein A [Pariacoto virus]	97.248	1	100	unknown
aquatic metagenome	Nodaviridae	protein	CTATTGCGTGAAGAGACGCATCGCATGTCGAATGCTTGGCCTCAGCGAGATGCTAATGCTATTGCTGAGTCTATGGCTTTTGTCATGGGTATGCAGGTTAGCGATTTACAAGTATTATCGGACAGCTGTAATACTGTGCCTGCTTTGGATCAATTTACTCCTCTCATTGAGACGAGTAGAGATGTCAAGATTTCCGCTGTGGTGAGTGGAGACTTGGTTGAGCCAGAGCCCCGTGTTATCGCACAACCAGCAACCAACG	NA	259	protein A [Mosinovirus]	96.429	1	100	unknown
aquatic metagenome	Phycodnaviridae	GDP-D-mannose	TCTTAATGTACCAATTGCATCTGCATTTGCAGTATATTCCGGAGTTTCAAATGAAACTTTTACGTGCGATTGCGCCGCAAGATTATATACTTCATCAGGTTGTACTTCCTGAACAATACGAATAAGATTTGTTGAATCTGTAAGATCTCCGTAATGTAATTTGAATTTTACATTCTTGTCATGAGGATCATTATACAAATGATCAATTCTATCTGTATTAAACAACGAACTTCTTCTCTTAATTCC	Chlorovirus	246	hypothetical protein [Acanthocystis turfacea Chlorella virus Br0604L]	69.512	1	100	unknown
aquatic metagenome	Phycodnaviridae	hypothetical	GTGAATTGTAATACGACTCACTATAGGGCTGTCTCGCGACGGTCTAAACCCAACATCCGTCTCGTCGTCTGTTTTAAGGTGCTCTGCAATCGAATCCTTGTCAATTTCATACGTATCCTCCTCATATCGCCAAATTTTATCATCAGATTCGGACAGGTATCTGATGGTGAAAATGACTCCATTCTCCTCTATGATTTTGGCGAGGAGAGGAACTGGCTTACGAGAACCAATGTCGGTCCACACTCGGACGAGGGACATCTGTTGTTGTTTATGTA	Prasinovirus	275	putative major capsid protein [Yellowstone lake phycodnavirus 3]	79.221	1	100	unknown
aquatic metagenome	Phycodnaviridae	ubiquitin	GGGACACCATGCAGATCTTCGTGAAGACCCTCACGGGTAAGACCATCACCTTGGAGGTGGAGTCCTCGGACACCATCGACAATGTGAAGGCCAAGATCCAGGACAAGGAGGGGATCCCGCCTGACCAGCAGCGCCTCATCTTCGCTGGCAAGCAGCTCGAGGACGGCCGTACTCTCGCGGATTACAACATCCAGAAGGAGTCGACCCTCCACCTCGTGCTCCGCCTCCG	NA	229	major capsid protein [Tetraselmis virus 1]	98.63	1	100	unknown
aquatic metagenome	Poxviridae	melanoma-specific	CTTCTTCTTACGTTTACGGCCACCACCACGGAGACGAAGTACAAGGTGGAGAGTTGACTCTTTTTGAATGTTGTAGTCAGATAAAGTACGACCATCTTCTAATTGTTTTCCAGAAACGTTGTTGATCAGGTGGAATTCCTTCCTTGTCTTGAATTTTAGCTTTAACATTTTCGATGGTATCACTCGGTTCAACCTCGAGAGTGATGGTTTTTCCCGTTAATGTTTTAACGAAAAT	Chordopoxvirinae	235	secreted chemokine-binding protein [Vaccinia virus]	97.561	1	100	Emergent_potencial_Order
aquatic metagenome	Poxviridae	ubiquitin	GCGCCACCACGAAGGCGCAAGACGAGATGAAGCGTAGATTCCTTCTGGATGTTATAATCGGACAAAGTACGGCCATCTTCCAGCTGCTTACCAGCGAAGATCAACCGCTGCTGATCAGGGGGAATACCTTCCTTATCCTGAATCTTGGCTTTGACATTTTCGATCGTGTCCGAAGGCTCGACTTCGAGGGTAATAGTTTTACCCGTGAGGGTTTTCACGAAAATCTGCATGGTGGCGTTGGATAAAGT	Chordopoxvirinae	248	ankyrin repeat family protein [Flamingopox virus FGPVKD09]	100	1	100	Emergent_potencial_Order
aquatic metagenome	Poxviridae	ubiquitin	GGGAAAGACCATCACCCTTGAAGTTGAGCCCTCCGACACTATGGAGAGCGTCAAGGCCAAGATCCAAGACAAGGAAGGTATTCCTCCGGATCAACAACGCCTCATCTTCGCTGGCAAGCAGCTAGAGGATGGGAAAACACTTTCGGACTATAACATCCAGAAAGAGTCAACTCTCCATCTTGTTCTCCGACTCCGCGGAGGTCAATAAGTGTACCGTTTACTCGGTGTAAAAT	Chordopoxvirinae	233	ankyrin repeat family protein [Flamingopox virus FGPVKD09]	94.118	1	100	Emergent_potencial_Order
aquatic metagenome	Reoviridae	VP1	CATTGGAACCAGTTTCGACATCTTTCTCAGACTTACCGAAAAAGATTTCTAACTGTTTCAGATGTTCATCTTCAAATTTCTCTAACAGTTCTACTTCAAAGGCCAATGACTTTTCAAATCTTTCTTGAATGTCCATTCCTTATTGACAATTTTCTGGGCATTTCGGTTATTAAGGAATGTGAAACATATATGTTATTGAAAGATGATAATGGTTTAGGTAATCCAGACATCCTACGTGGCTGGGAGATTGAAAGTATACCAGAAAGTGTC	Sedoreovirinae	270	VP1 [Mangshi virus]	65	1	100	unknown
aquatic metagenome	Reoviridae	VP11	TGACGGACGAGTGTGTGGACGATCACTCGCTACCCGTTCAGTACAAGCCAACGGAAAGGTTCCTGATACCATGCCTTTACGCTATCCGGCTGGAGGTCAACCCAGCCATTTAGCTCGGCCTACGCACTTCAGCCATAGGACATAACCCTGGTGGCCTAAATAGTACGGTGGTTCAGTACAATCTCACAAATTCACCAAAAACAAAAGTTCTTTCGTTTCCTCCTCCTCTTTATTCTTCCGAACACCAAGTGATACTGTGACGTTACCATCGGGCTGATGTGTCACACTTACTTGCATTCT	Sedoreovirinae	300	VP11 [Mangshi virus]	68.421	1	100	unknown
aquatic metagenome	Reoviridae	VP2	CGTTTTTCGAATCTTGCCGGGGACAGTCATTTGGGGAACCACTCCCTCCTGACCATCGACAACATTTACCCACCTACTTGACTACGACGGTAACGTGTGCTTAAACTCTAGAATAGACTAGGGCTGGCTTATCCATGTACACTCGTGATGAGCTAGGACTTACGAAACGTTGAGTTAAGCGTCTGTACTCAGTCATCGGTATCAGACAGGCTGGAGTGACAATGTACAGTTTGTACGAGATGTTTAACCCTGACTGATCCTCCAGGGCTGGATCATCGTAATTTTCAAAGTGTAT	Sedoreovirinae	295	VP2 [Mangshi virus]	93.22	1	100	unknown
aquatic metagenome	Reoviridae	VP2	GTACATCTTCAATTCCAGTCATCAATTTCTTGAAATAATATGACGATACATCACGTAGATTTGCATTCACAAGTGGCATCAATGACCCCTGATCACGCTCACGGTACACGTAACCATGTTTCCTCTCCAACTCAGTAAATCCTTTAACTTGGTAGAATTCAGGAAGCGTAGCTCTTATCTCATCGACATACGTCGTGAGTGGAATGATGTTGTCAGCCCACTGTTCTGCTGCATAATTTAATATTGCAGCGGTCATGGATCCACAGAATATTACAGATGTG	Sedoreovirinae	281	VP2 [Mangshi virus]	95.699	1	100	unknown
aquatic metagenome	Reoviridae	VP4	GCCTGACGTTCGTCTCTAGCTATAGCATTTTCAAGTTTGTCAACTCGCAACTTACTAGCGTGTTCACGTTCGTTTGAGATGACTGCTCGCGGCATAACCATAGCGTTGAAAGTTCCATCTGAAACAGTCTTGTCTGGTCCCGCTAGACTCTGTCCGATTCCCTTCTGAGGAATTGTAAGTTGAGCTTGTGTAATCCATGACATGATGAAAAATCTCTGAATTTTCTTTGCAAAAAA	Sedoreovirinae	236	VP4 [Mangshi virus]	86.567	1	100	unknown
aquatic metagenome	Reoviridae	VP6	GTCTTTCCATTCACTAAAATGTACTCATGGCCGTCAGTTTTGTGAGCACTCAGAAAATCATTCTTGTTTAAATACTTAACGGATAAAGAGAAATTTAGCAAAGAACCTATCGCCAGATGGAGATCGTAAGGACTAAATCACAATCTGCGGCATTGACTACGAGGATTTCACAGTTCTTTGATTCAACTCAGAACCGGGAAGTCATAAGTACCGCAAATGATTTCAGAAGAAAGAATGGTTTCATTTTCCGGAATGCTGAGCATATGTTTACTGGTTTAGCAGCATTGTTCAGTGATGAACTTGATGCTTTGAAAGTCGTTTTAGCTAGAGCGGGAGGATCAAACTCACGTTCCAGTATCACTCAG	Sedoreovirinae	365	VP6 [Mangshi virus]	84.337	1	100	unknown
aquatic metagenome	Reoviridae	VP7	TTCGAGCCTGAAATTGTGGCTGTTACGTTCGCTGCGAGCGTCAGGCGAATGGGCACACTCTGAAATGTACGAGTTGATCCTCTCATATCACCTGAAGCTCCAGTTGTATTGCCAAGATTGACCAGATCTTGGCCCGGAATGTTTACCGCGGCTTGAGCACTGTATAGTGATCGAATCAGATTAGTCAACACTTGAGCACGATTACCACCTGCGTTTACTGCCTGCATCCTCGCTGGTTCATTAGCGTATGCTTGATATGCAATCATGAAACTGGTGTCACTATTCTGAATCTGCCCATCTAGCCGCGACTGTAACAGCCGAGAAGCCAAATCCATAGTAGATTGAATGAACTTGTTGCCAGCATCTGTAGCGTATGCATCACCGAGCTGGTGAACATTT…	Sedoreovirinae	461	VP7 [Mangshi virus]	96.528	1	100	unknown
aquatic metagenome	Reoviridae	VP8	CTAGTAACGTGGGGTTACCTTTATAGTGCTCAAGTTCATCTTCGCTAACGTCAAATGTTGTTCGAGAATCGATGTACGTAACGCCAACGAAGTCAACCAAAAACTTAATAATATCAACACGACTGCTGCTACTAACAGAGAAAGCCAAAGGTAAGTCGTGGTCGATGTCCAGTCGACGCACGAGCACCTCGAGCCGCCCATTTCGTTCAATAATGGTTCCTTGTTCATTTCTGATTTTGATCTGTCTATTTCTGCTCATCTGGTTTCCAAAGAAGAGACAGTTCTGTGATTTTC	Sedoreovirinae	294	VP8 [Mangshi virus]	80.233	1	100	unknown
aquatic metagenome	Retroviridae	putative	CACCAGGGTGTCATGGTGGGTATGGGCCAAAAAGACTCGTACGTCGGAGACGAAGCCCAGTCCAAGCGTGGTATTTTGACTCTGAAATACCCGATTGAACACGGTATCATCACCAACTGGGACGACATGGAGAAGATCTGGCACCACACCTTCTACAACGAATTGCGTGTTGCTCCCGAAGAGCACCCCATCCTGCTCACTGAAGCCCCCCTCAACCCCAAGGCTAACCGTGAAAAGATGACCCAGATCATGTTT	Orthoretrovirinae	255	putative gag protein [Porcine endogenous retrovirus]	97.647	1	100	Emergent_potencial_Order
aquatic metagenome	Retroviridae	putative	CTGCTCTTGTTGTTGACAACGGCTCCGGCATGTGCAAGGCCGGCTTTGCCGGTGACGATGCTCCCCGCGCCGTCTTCCCCTCCATTGTCGGCCGTCCCCGCCACCAGGGTGTCATGGTCGGCATGGGCCAGAAGGACTCGTATGTTGGTGATGAGGCCCAGAGCAAGCGTGGTATCCTCACCCTCAAGTACCCCATTGAGCACGGTATTGTGACCAACTGGGACGACATGGAGAAGATCTGGCACCACACCTTCTACAACGAGTTGCGTGTTGCCCCAGAAGAGCACCCAGTTCTTTTGACTG	Orthoretrovirinae	303	putative gag protein [Porcine endogenous retrovirus]	96.739	1	100	Emergent_potencial_Order
aquatic metagenome	Retroviridae	putative	GAGCACGATGCCCGTCGTGCGGCCAGAGGCATACAGCGACAGCACGGCCTGGATGGCGACGTACATGGCGGGGGTGTTGAAGGTCTCGAACATGATCTGGGTCATCTTCTCGCGGTTGGCCTTGGGGTTGAGGGGGGCCTCAGTCAGCAGCACGGGGTGCTCCTCGGGGGCAACGCGCAGCTCGTTGTAGAAGGTGTGGTGCCAGATCTTCTCCATGTCGTCCCAGTTCGTCACGATACCGTGCTCAATGGGGTACTTGAGGGTCAAGATACCACGCTTGGCCTGGGCCTCATCTCCGACATAGCTGTCCTTCTGTCCCATACCAACCATCACTCCTTGGTGGCG	Orthoretrovirinae	345	putative gag protein [Porcine endogenous retrovirus]	96.774	1	100	Emergent_potencial_Order
aquatic metagenome	Retroviridae	putative	GTGCATTGAAGGTCTCAAACATGATTTGAGTCATCTTTTCTCTGTTAGCCTTGGGATTCAGGGGTGCCTCAGTTAACAGAACTGGATGCTCTTCTGGAGCCACCCGCAGTTCATTATAAAAGGTATGATGCCAGATCTTTTCCATATCGTCCCAGTTGGTGACAATGCCGTGTTCAATGGGGTACTTCAACGTTAAGATACCTCGCTTGGATTGAGCCTCATCACCGACATACGAGTCCTTTTGTCCCATGCCTACCATGACACCAGTGTGTC	Orthoretrovirinae	273	putative gag protein [Porcine endogenous retrovirus]	96.629	1	100	Emergent_potencial_Order
aquatic metagenome	Retroviridae	putative	GTGTTCCCCTCCATTGTGGGACGCCCCCGCCACCAGGGAGTGATGGTCGGAATGGGACAGAAGGACTCGTACGTCGGTGATGAGGCCCAAAGCAAACGTGGTATCCTCACATTGAAGTACCCAATTGAGCACGGTATTGTGACCAACTGGGACGACATGGAGAAGATCTGGCACCACACCTTCTACAACGAGCTGCGCGTTGCCCCCGAGGAGCACCCCGTCCTGCTCACTGAGGCTCCCCTCAACCCCAAGGCCAACCGTGAGAAGATGACCCAGATCATGTTCGAGACCTTCAACACCCCCGCCATGTACGTCGCCATCCAGGCCGTCTTGTCCCTCTACGCGTCCGGCCGCACCACCGGTATCGTGT	Orthoretrovirinae	370	putative gag protein [Porcine endogenous retrovirus]	98.039	1	100	Emergent_potencial_Order
aquatic metagenome	Retroviridae	putative	GTTGGCCTTAGGGTTGAGGGGAGCCTCGGTGAGAAGGACGGGCTGCTCCTCGGGGGCGACGCGGAGCTCGTTGTAGAAGGTGTGGTGCCAGATCTTCTCCATGTCGTCCCAGTTGGTCACGATACCGTGCTCAATGGGGTACTTGAGGGTCAGGATACCACGCTTGGACTGGGCCTCGTCACCGACGTACGAGTCCTTCTGGCCCATGCCGACCATGACACCCTGGTGGCGAGGGCGGCCGACAATCG	Orthoretrovirinae	248	putative gag protein [Porcine endogenous retrovirus]	96.341	1	100	Emergent_potencial_Order
aquatic metagenome	Retroviridae	putative	TGGGGTTCAAGGGTGCCTCGGTCAACAAGACTGGGTGTTCCTCAGGGGCAACTCGCAACTCATTGTAGAAAGTGTGGTGCCAGATCTTCTCCATGTCGTCCCAGTTCGTGACAATGCCGTGCTCGATGGGGTACTTCAAGGACAAGATTCCTCGTTTGGACTGCGCCTCGTCTCCAACGTAGCTGTCCTTCTGGCCCATGCCAACCATGACTTCTGGTGGCGGGGTCGGCCGACAATTGAGGGGAAAACTGCGCGGGGGGCATCATCTCCGGCGAAACCGGCCTTGCACATGCCCGAGCCATTG	Orthoretrovirinae	304	putative gag protein [Porcine endogenous retrovirus]	95.714	1	100	Emergent_potencial_Order
aquatic metagenome	Siphoviridae	hypothetical	GGATCAACCAGGTCCCCTGGTTGATCCTGCCAGGTCGACCCAGTTGTCAGCGTTCTTGGCATTGCTCCCGATCCGCGCGATCTTGAGCAGCGCCATCATCACGGCCACGTCCTCGGGCTCGAAGTGGTGGCCGGTGTAGACCGTCCAGTAGTCGGCGATCCTGGCGAAGTTGTTTTCCAGATCCCCATGACTGGCGGCTCTGTCCTTGGTGACGTATTCCTTGGCGGTATCTAATATCTCAGC	Fromanvirus	243	hypothetical protein [Mycobacterium virus Pukovnik]	53.521	1	100	unknown
aquatic metagenome	Solemoviridae	polyprotein	GTCAAGCAAGAGCCTCACACTTCCCGTAAGGTGAAGGAAGGAAGGTTCCGCTTGATTTCTTCCGTCTCGCTGGTTGACCAGCTAGTTGAGCGTATGCTCTTCGGTGCTCAAAACCAGCTTGAGATAGCTGAGTGGGAGCAAATCCCATCGAAACCTGGGATGGGCTTGTCTCTGATGAGCCAAGCTCGTAGCTTGTTTGACGACTTGAGAGTGAAACACTCTCGTTGTCCTGCTGCTGAGGCAGACATCTCGGGTTTTGACTGGTCTGTTCAAG	Sobemovirus	274	polyprotein [Southern bean mosaic virus]	93.407	1	100	unknown
aquatic metagenome	Tombusviridae	movement	TGGTGATAGAGGGGACGCAACTACCCTTTTGTCTACCAGTGGGGGACTATCCACTACAATTCGAGGTCATGGTATTGCAGTCACCCTTCAAGGAGACATCCAAGCTGTACACAATCTCATTGCAGTGGCAAATGATGTCTTCCACCACCCCGTTATCCAGGGTTCAATCTGTTATGGGCGAGGCTCAGCCTCAATCGCTACCGGTAGCCCCCAATTTCAAGATGGCAATCAGGGGGAAGCCGACAAAGTCCAAGGGGAAACCGG	Procedovirinae	264	RNA-dependent RNA polymerase [Elderberry aureusvirus 1]	75	1	100	unknown
aquatic metagenome	Tombusviridae	RNA-dependant	CGCAACCTGAAGATAACTGACGATGCCCGGTTTTCCTTTTGGTGTGCCTTTGGCATCCCTCCCGATATGCAAATCCAACTTGAGAAACACTACGACAATGTCACTCCAACATACACACACCCCCTCGATGTGGGTGACGTGTATCCTACATGGGAGGTTGATTACCTCTCATGCTAGATTTCCCCCAGGATGGTCTGGGTTGACAACCGACCGGGGCGTTCCGGGATAACAAAAGCGAATTGGGTTGTGT	Procedovirinae	250	RNA-dependant RNA polymerase [Cowpea tombusvirid 1]	93.103	1	100	unknown
aquatic metagenome	Tracheophyta	putative	CAAATAAGGATAGCTCACATAAATTGGGTATTCGACTTCAGGGTACACGTTTAAACATTGGATCGGATCCCGGGCCCGTCGACTGCAGAGGCCTGCATGCAAGCTTGGCGTAATCATGGTCATAGCTGTTTCCTGTGTGAAATTGTTATCCGCTCACAATTCCACACAACATACGAGCCGGAAGCATAAAGTGTAAAGCCTGGGGTGCCTAATGAGTGAGCTAACTCACATTAATTGCGTTGCGCTCACTGCCCGCTTTCCAGTCGGGAAACCTGTCGTGCCAGCTGCATTAATGAATCGGCCAACGCGCGGGGAGAGGCGGTTTGCGTATTGGGCGCTCTTCCGCTTCCTCGCTCACTGACTCGCTGCGCTCGGTCGTTCGGCTGCGGCGAGCGGTAT…	Euphyllophyta	2760	putative reverse transcriptase [Zingiber officinale]	100	1	100	unknown
aquatic metagenome	Virgaviridae	125	ATTAGCCTCAGTTGGTCTTTCGAAAGTGAGTGTCAACCCGCTCTCATTAGACACGACCGCTACCATCACCTTTGCAGCTATTACTGGATCGACTCCTAAATTGTCACACATCTGGGAAAAAACATTAACATCAAACTTATCACTATCCTTAAGCACAGAGATTTCAGACAAGGCGTTGTACATTTCCTCTGCCTTTTCCAAGCTTTCCCTCACATCCAATGTCGGCATTTCAACGGAATTTTG	Tobamovirus	243	183 kDa replicase [Tropical soda apple mosaic virus]	92.405	1	100	unknown
aquatic metagenome	Virgaviridae	183	GGATCATTGCTAAGGAAAGTCCTCATTTGCTAGTTGCTTTGTCGAGACACACAAAATCAATCAAGTATTATACAGTTGTCGTAGATGCAGTTGTTTCTGTTTTAAGAGATTTAGAGTGTGTTAGCAGTTTCCTATTAGATATGTACAAAGTAGATGTGTCCACCCAATAGCAATTACAGATAGAAGCAGTATTCAAAGGTGAAAACTTATTTGTCGCTGCCCCAAAAACCG	Tobamovirus	231	183 kDa replicase [Tropical soda apple mosaic virus]	89.474	1	100	unknown
aquatic metagenome	Virgaviridae	coat	AGAAAACCCGCAAAATCCGACAACAGCCGAGACGCTCGATGCGACAAGGCGCGTGGATGATGCTACTGTGGCCATAAGGGCCAGTATAAATAATCTCATGAACGAGTTAGTTCGTGGCACGGGAATGTACAATCAGGCTCAATTTGAGAGCGTGAGTGGATTGACCTGGGCTACAACAACTTGAACGTGAGTAGGAATTGAGTTGGCAACTTAATTGCCCGTGGTGAATACGATAATTCATAGTGTTTTTCCCTCCACTTGAATCGAAGGGTAGTCATCTGGATAGATCACTGTAATTGTGCGTGTGACGCACATGAGTGGGTGACGTAAAAATTCTAGGGGTTCGAATCCCCCCCGAACCGCG	Tobamovirus	364	coat protein [Tropical soda apple mosaic virus]	98.246	1	100	unknown
aquatic metagenome	Virgaviridae	coat	CCCGTGCCACGAACTAACTCGTTCATGAGATTATTTATACTGGCCCTTATGGCCACAGTAGCATCATCCACACGCCTTGTCGCGTCGAGCGTCTCAGCTGTTGTTGGATTTTGCGGGTTTTCTACTTCTATAATCCTGTTCCTAGTATCAAAACTACCAAGCAAAGCTGTTATGAGAGAATCAAGAACAGCGTTGTATCGGTAAACCTTGAAACCAGTTGCAGGAAACCTAATAT	Tobamovirus	235	coat protein [Tropical soda apple mosaic virus]	96.104	1	100	unknown
aquatic metagenome	Virgaviridae	replicase	TGAATTTCTCAGCGAAACTTTTCAGGAGAACTCATGGATATTTCTGTGGCAAATATATAGTTAGACATCCAGGTGGTTGCATTGTATACCCTGATCCGTTAAAGTTAATAACTAAATTGGGTAACAAAAGCATACGTGATTTCGACCATTTGGAAGAATTTAGAGTATCCTTGTTTGATGTTTTTAAACCATTGTGTAATGATTGTTATTTTCCTTTTTTGGATGACGCAATTCGTGAGGTTTTCCCTCAGGCT	Tobamovirus	254	replicase large protein [Frangipani mosaic virus]	86.905	1	100	unknown
aquatic metagenome	NA	beta-D-galactosidase	GACTCGCTGCGCTCGGTCGTTCGGCTGCGGCGAGCGGTATCAGCTCACTCAAAGGCGGTAATACGGTTATCCACAGAATCAGGGGATAACGCAGGAAAGAACATGTGAGCAAAAGGCCAGCAAAAGGCCAGGAACCGTAAAAAGGCCGCGTTGCTGGCGTTTTTCCATAGGCTCCGCCCCCCTGACGAGCATCACAAAAATCGACGCTCAAGTCAGAGGTGGCGAAACCCGACAGGACTATAAAGATACCAGGCGTTTCCCCCTGGAAGCTCCCTCGTGCGCTCTCCTGTTCCGACCCTGCCGCTTACCGGATACCTGTCCGCCTTTCTCCCTTCGGGAAGCGTGGCGCTTTCTCATAGCTCACGCTGTAGGTATCTCAGTTCGGTGTAGGTCGTTCGC…	NA	2390	chemokine-binding protein [synthetic Vaccinia virus]	98.077	1	100	unknown
aquatic metagenome	NA	beta-D-galactosidase	TTACAACGTCGTGACTGGGAAAACCCTGGCGTTACCCAACTTAATCGCCTTGCAGCACATCCCCCTTTCGCCAGCTGGCGTAATAGCGAAGAGGCCCGCACCGATCGCCCTTCCCAACAGTTGCGCAGCCTGAATGGCGAATGGCGCCTGATGCGGTATTTTCTCCTTACGCATCTGTGCGGTATTTCACACCGCATATGGTGCACTCTCAGTACAATCTGCTCTGATGCCGCATAGTTAAGCCAGCCCCGACACCCGCCAACACCCGCTGACGCGCCCTGACGGGCTTGTCTGCTCCCGGCATCCGCTTACAGACAAGCTGTGACCGTCTCCGGGAGCTGCATGTGTCAGAGGTTTTCACCGTCATCACCGAAACGCGCGAGACGAAAGGGCCTCGTG…	NA	2375	chemokine-binding protein [synthetic Vaccinia virus]	98	1	100	unknown
aquatic metagenome	NA	hypothetical	AACAAACCGAGCAAACACCCAAAATGCAGATTTTCGTGAAAACCCTAACGGGTAAAACGATCACCCTTGACGTAGAACCATCCGACACAATCGACAATGTCAAGACGAAAATCCAAGACAAGGAGGGCATTCCCCCTGATCAACAACGTCTCATCTTCGCTGGCAAGCAGCTCGAGGATGGGCGTACCTTATCAGACTATAACATTCAAAAAGAATCGACTTTGCACTTGGTATTGCGTCTGAGGGGTGGTGTGTATGACCCCTCTTTGGCTATGTTGGCCAAGAAGTATAATTGTGAG	NA	299	hypothetical protein [viral metagenome]	94.805	1	100	unknown
aquatic metagenome	NA	hypothetical	AAGACGATCACCCTTGATGTTGAGCCAAGTGACACGATCGAGAACGTGAAGCAGAAGATCCAGGACAAGGAGGGCATTCCCCCTGACCAGCAGCGCCTGATCTTCGCGGGCAAGCAGCTGGAGGACGGCCGCACCCTGTCGGACTACAACATCCAGAAGGAGTCGACTCTGCACCTGGTGCTGCGTCTGCGCGGCGGCTTTTAACGCGCGCCGGTGCTGTGTCGTGTGTGTAGTGTGCTCCATTG	NA	245	hypothetical protein [viral metagenome]	97.015	1	100	unknown
aquatic metagenome	NA	hypothetical	ACTGGGTTGGCCACAATCTTATCTCCAACGTTGAGCTCGAGATTGGTGGTCAGCGCATTGACAAGCATTACGGTGACTGGCTCCAGATCTGGAATGAGCTCACCCAGGAGGCCGGCAAGCAGCTCGGTTACGCCGAGATGGTTGGCAATGTGCCCCAGCTCGTGAACCGCCTCAGCCTCGGTTCTGCGGACTGCGACAGTGATTGCACTTCTGGTGAGCCCAATGCGT	NA	228	hypothetical protein [viral metagenome]	82.667	1	100	unknown
aquatic metagenome	NA	hypothetical	AGAAGTGAAACGCCGAATGTTCCACCACCGAGGTCGAATACGAGAATTGTTTGTTCTTTATCGCTCTTATCAAGACCATAAGCGAGTGCAGCTGCTGTTGGTTCGTTGATGATACGAAGAACGTTGAGGCCAGCAATTTCACCAGCTTCTTTTGTTGCTTGACGTTGGGCATCATTGAAATATGCTGGAACTGTAATAACCGCATCCGTAATTGTTTCGCCTAAATAACTTTCAGCATCACGCTTTAATTTCATCAAAATTCGAGCGCTGATTTCCTGAGGTGTGTATTTCTTGCCGTCTACATCC	NA	306	hypothetical protein [viral metagenome]	76.289	1	100	unknown
aquatic metagenome	NA	hypothetical	ATAAATGGCATGCTGACCCATCGTCAAATTCAAAGAAAATAACAGTAACATCAATCTACCAAGTTTTTTTCTCCATTGTTGACAGCAGAGGTCACTAGTTACCCCATACCTCATCAGCAATCTCTTTAATTAAATCGAGTTTTGCCCATTGAGCTTCTTCAGTCAAAATATTACCTTCTTCGGTTGACGCAAAACCACATTGGGGGCTTATACATAACTGGTTAATATCTACAAACTGGGCTGCTTCTTTAATCCGCT	NA	258	putative gp37 [uncultured virus]	100	1	100	unknown
aquatic metagenome	NA	hypothetical	ATGGCATCATGGCTTTTCATATCCATTTCAGGCATAGCGGTATTAGTAGGGGCTTTGTCATCTTTGTGTTTGCTAAGCCACGTTTGCATTTGTGTGATTTCTATTTGTTGGGCTTTAATAATATTTTCTGCCAAGGCTCGCATTTCGCTGTCTTTGGCGTATTTTAGCTGAATTTTTGCCATATCAATCGCCCCTTGATGGTGGGCAATCATACCTGTAGCAAAAGCAACATCAGGGTTAGCAATATGGCTGGCAGACATCATCTGTTCGTGCATGGTGTTCATGGATTGCATATACTCGGCAACGTGGGCAGGTTGGCTAGCAGTAGGACTGCTTGCTGTTCCCATGCCATTCATTTTGCTCATATCATGTCCTGCATGGGCGGTTTCATTTGTCTTT…	NA	445	putative gp37 [uncultured virus]	97.959	1	100	unknown
aquatic metagenome	NA	hypothetical	ATTACAGATTTTATGATATAAAACCTGAAAATGAAGAAATTGTTAAAACAGATTATCTGGAATTGGATGAAAAATTTGATTTTGAAAGAATTCATATAATTGGTAATCCTCCATTTGGTAGACAATCATCAATGGCTATTAAATTTATTAAAAAATCATCTTTTTGTAATACAATATCATTTATATTGCCTAAAAGTTTTAAGAAAGAAAGTATGAGAAAACATTTTCCAT	NA	231	hypothetical protein [viral metagenome]	73.973	1	100	unknown
aquatic metagenome	NA	hypothetical	ATTATTTAGAAAATGATACTAATTATACTAGAACTTGTGAGATATTTAAGTGTTCCGAAAGAAGTTTGAAAAGATGGATTGAAAGATATGAAGAGTTAGAAGAAATAAAAAGATTAAATAGAAAACCAGTATCTTACAAAATAACCAAAGAACAGGTTAAATATGCTATACAAAAATTAAAAGAAAACGGTTAGAATTAATCTGAGGATTAATTCTAAGCGTAAAAAATAAATTTTATTAAATTT	NA	245	hypothetical protein [viral metagenome]	95.161	1	100	unknown
aquatic metagenome	NA	hypothetical	CCAGAGTCCAGCACGATGCCGGTGGTGCGGCCCGAGGCGTACAGCGACAGCACGGCCTGGATGGCAACGTACATGGCCGGGGTGTTGAAGGTCTCGAACATGATCTGGGTCATCTTCTCGCGGTTGGCCTTGGGGTTGAGGGGAGCCTCGGTGAGCAGGACGGGGTGCTCCTCGGGGGCAACGCGCAGCTCGTTGTAGAAGGTGTGGTGCCAGATCTTCTCCATGTCGTCCCAGTTGGTCACAATGCCGTGCTCAATGGGGTACTTGAGCGTGAGG	NA	276	hypothetical protein [viral metagenome]	84.615	1	100	unknown
aquatic metagenome	NA	hypothetical	CGAGGCCTCAGATACAATTGAAAATGTTAAAGCCAAAATCCAAGATAAATAAGGAATCCCTCCTGATCAACAAAGATTAATCTTTGCTGGAAAACAATTATAAGATGGAAGAACTTTATCTGATTATAATATTCAAAAAGAATCAACCCTTCATTTAGTCTTAAGATTAAGAGGAGGAGGTATGGATCCTACAATCGCTGCTATTGCAAAAAAATATAATGTTGAGAAAAAAAATTTGCAGAAAAT	NA	246	hypothetical protein [viral metagenome]	94.915	1	100	unknown
aquatic metagenome	NA	hypothetical	CGAGGTCGAATGTACCAGCAGTTGTAACACCATACTGAGCGCCGACTGTTGCTGTGCGATAGATTGTACGGACAACTTCGCGGTTGATTTCAGCAAGGATTTCGGTGCTGAGGATGTTAGCAAGCTCAGTCTCAGCATCGAGGCCATGAACAGCCTTGAGGTCCTGAGCGAGTTCCATGGTGTACTCTGCCTTGAGGGCGCGAGTTAGAGCAGTTACAGTAACCTTTTCAATTGAGAAGGCCATCTGTGGGAAAGTATTGCCGCTATCAACGCCAAGTGCTTCGCTCTGAGC	NA	292	hypothetical protein [viral metagenome]	67.347	1	100	unknown
aquatic metagenome	NA	hypothetical	CGGTGACGAATTTCGGGTAGCCCCATAATTCTTTACCTGCACGACACGCAGCTTCAGTGGTTACCGGTAAATCACAAATCCACATACCGGTATTGCGTCGATCTGGTGGTAATGTCATTTCCACCAATGGATGAGCGGGTGTGTCTTGGTCTGCAGGATAGACAAGCATACTCGATGCAACTTCGTGATAAGGCTCACCATCAGTTAATTCACGATAATCATAGAAAGCTAGACTAAATAGCGCTTTATTGCCTATAAGCTTGGCAACCTTTAACGTTGGATTGTCCAATACACTGACTGCTTTGTCATAATCCACCATAAAAAAAGCAATCAGGCTTGACGCATCAAAGTACTTAATCGGCAGCTGAGCTTGACCTTGAGACATCTGTCTTGTGTGGG…	NA	416	putative gp37 [uncultured virus]	97.101	1	100	unknown
aquatic metagenome	NA	hypothetical	CTGCGCCGAATGTGTTAGCATCTACGCCAGTTAGAGCACCCTGACCAGTGAAGGCAGTATTAACTTCATTATAGAAAGTTTCTGCGACCTGACCATTTGTAGTATTTGCATACTGTGAACGCATAGCAAAGATAAGTCCAGTTGGACCAGTCATTGGCTGTACGCCGCAGATATCGTAAGCAATGAGGTTAGGCATTGCACGACGAACTAGAGAAATCAACACTAGATCGAAAGTATCG	NA	239	hypothetical protein [viral metagenome]	54.286	1	100	unknown
aquatic metagenome	NA	hypothetical	CTTTCAGAAGTACGTTCTTTCGATTCAATTGATAATGCTCCTGAAGAAAAAGAGCGTGGTATTACAATTAATACTGCTCACGTTGAATATTCAACTGACAAGCGTCACTATGCACACGTTGACTGTCCAGGTCACGCCGACTATGTAAAGAACATGGTTACAGGTGCTGCTCAGATGGACGGAGCTATTCTGGTTGTTGCAGCTACTGACGGCCCAATGCCTCAGACACGCGAGCACATCCTGCTGGCACGTCAGGTAGGTGTACCTGCAC	NA	271	hypothetical protein [viral metagenome]	44.186	1	100	unknown
aquatic metagenome	NA	hypothetical	GAGAATACTGCTTCTTCCAGATTGCTTCCATTGCATCGTCATCATCCAGAAGAGGAGCAGCAGCGGCAAACTCACTGGAATCATAGTTGCGATAACCAGCAACGTTCTTTGCCTTCAGTTTGAAGTTAGCACCCTGCCAGAAGTCAAATGGATCGATTGCTTCCTCATCTTCAAACTCAGGTTGCATCGCAGCGGTGAGTTTGTCGAAGATCTTCTTACCATACTTAAACAGAAAGACCTT	NA	241	hypothetical protein [viral metagenome]	48.101	1	100	unknown
aquatic metagenome	NA	hypothetical	GAGCACGATACCGGTGGTACGACCGGAGGCGTACAGGGACAGCACGGCCTGGATGGCGACGTACATGGCGGGGGTGTTGAAGGTCTCGAACATGATCTGGGTCATCTTCTCACGGTTGGCCTTGGGGTTGAGGGGGGCCTCGGTGAGGAGGACGGGGTGCTCCTCGGGGGCAACGCGCAGCTCGTTGTAGAAGGTGTGGTGCCAGATCTTCTCCATGTCGTCCCAGTTGGTCACGATGCCGTGCTCAATGGGGTACTTCAGGGTGAGGATACCACGCTTGCTCTGGGCCTCATCACCAACATAGGAGTCCTTCTGACCCATGCCAACCATCACACCCTGGTGGCGAGGGCGCCCCACAATCGAGGGGATCACTGCGCGAGGCGCATCATCACCAGCAAA…	NA	445	hypothetical protein [viral metagenome]	80.822	1	100	unknown
aquatic metagenome	NA	hypothetical	GATAAAATGGCTAAAAACCTATTTGATTTAACAGGGAAAATCGCATTAGTCACTGGTGCAAGTCGTGGGATTGGTGAGGAAATTGCTAAATTATTGGCTGAGTATGGTGCTTATGTCATAGTATCGAGCCGAAAAGTAGAGGACTGTCAAGTTGTCGCTCAGCAAATTAACCAATCTGGTGGACAAGCAGAAGCATGGGCATGCCATGTCGGATCAATGGAAGATATCTCAGCTACATTTGAACATATTCGTCAAAAACATGGTCGTTTAGATATTCTTGTTAATAATGCGGCTGCGAATCCATATTATGGTCATATTTTAGATACTGACCTATCGGCATACAATAAAACGGTTGAAGTCAATATTCGTGGCTACTTTTTCATGTCGGTTGAAGCTGGC…	NA	710	hypothetical protein [viral metagenome]	31.76	1	100	unknown
aquatic metagenome	NA	hypothetical	GATTTTTCTACTTTGATAATTTCATCTTTTTTTTCTCTACATAAATATTTTGGTCGTTCTAATCCATTGATTGCATTCTTAGCAATTCTATATATATTTGTGGCACCATTCACATCTCTATTCCACACATTAAGACAGTTCTTACAACTGGTTAACCCATGGACTAAGATATTGCCACTTTTATATGGTTTTGGATTTTTTCTTATTTGAAATTTTTCACATCTTCCTATTTCATTTTTACAAATTGAACACATACAACTTGTTCTAAATTCGTCAACAAGAAATGTTT	NA	289	hypothetical protein [viral metagenome]	86.517	1	100	unknown
aquatic metagenome	NA	hypothetical	GCCATCGCAAAGTTCTTCGAGATAACATCCAAGGAATCACCAAACCCGCTATTCGTCGTTTGGCCCGTCGCGGAGGTGTGAAACGTATATCTGGTCTCATCTACGAAGAAACACGTGGTGTGCTCAAAGTATTTTTGGAGAACGTTATTCGTGATAGCGTTACCTACACGGAGCACGCAAGGAGAAAGACTGTGACAGCTATGGATGTTGTCTATGCATTGAAACGTCAAGGAAAGACTTTATACGGTTTCGGTGGATAAAACAGCCGGCAGCTCGTATAGTGGATTGTAACAGGCCCAGCAATGC	NA	306	hypothetical protein [Cotesia plutellae polydnavirus]	83.529	1	100	unknown
aquatic metagenome	NA	hypothetical	GCTCAATATGTGCTGAGGAGCAATTTGTCAACATTGTGGTGAGTGCTAATATGGAACTTTTCTTCCATGGGAAGGAAGTTTTTGAAGAACACCACAGTTTTTTGTGCTCTTTGTTGGATAATCCTGAACACAGACCTTATTTACCTAGTGGGGGTTTGTTGTCGTGGCATGAACTTGTTTCCAAGTTTAAATGCAGTGACCCATATTTGTGTGGCAGTTTCGACTAGAG	NA	229	hypothetical protein 1 [Shahe picorna-like virus 5]	93.243	1	100	unknown
aquatic metagenome	NA	hypothetical	GGAATGGTTGAACAAAACTGATGAACTTTTGGCGCTTGCACCATTTACTGGCAATTTGAATGCCCATGGTACAAATTCTTTCCAGTTTTATTCTGACTTATGTCATCAAATTGAATTGGGAGATGCCATAGTCGCTCATACCAAGATGCTTACGAACTCCAACAACGCTTATATCGCCAAGAAGTTGCATGCGTTAAAACTTCTGAAAGCCAGTGAGATTACGCGAAAGGCGTCTCAACAAGAACGTAGCGCCCCTTCTGGAG	NA	263	hypothetical protein 1 [Shahe picorna-like virus 5]	96.552	1	100	unknown
aquatic metagenome	NA	hypothetical	GGCTTGCTGTACACCTTCTTCTTCCTCTTCTTCCCGCCACCTCTCAACCTCAGCACCAAATGCAACGTGCTCTCCTTCTGAATGTTGTAGTCACTCAACGTCCTCCCGTCCTCCAGCTGTTTTCCCGCGAAGATGAGACGTTGTTGATCCGGGGGAATGCCTTCCTTGTCCTGGATTTTTGTCTTGACGTTGTCAATAGTGTCCGACGGCTCTACATCCAGCGTGATCGTCTTGCCGGTTAAAGTCTTCACG	NA	252	hypothetical protein [viral metagenome]	95.312	1	100	unknown
aquatic metagenome	NA	hypothetical	GGGACAGTGTAAAACACACCATCACCAGAGTCCAACACGATACCAATAATACAACCAGAGGCGTAGAGGGACAACACGGCCTGGATGGCGACGTACATGGCGGGGGTGTTGAAGGTCTCGAACATGATCTGAGTCATCTTCTCGCGGTTGGCCTTGGGGTTGAGCGGGGCCTCAGTCAGCAGCACGGGGTGCTCCTCCGGGGCAACACGCAGCTCATTGTAGAAGGTGTGGTGCCAGATCTTCTCCATGTCGTCCCAGTTGGTCACGATGCCGTGCTCAATCGGGTACTTCAGGGTCAGGATGCCGCGCTTGGATTGCGCCTCATCACCGACGTACGAGTCCTTCTGACCCATACCGACCATCACACCAGTGTGGCGGGGGCGACCGACAATCGAGGGG…	NA	437	hypothetical protein [viral metagenome]	79.31	1	100	unknown
aquatic metagenome	NA	hypothetical	GGGAGATTGGATTTTGAAGCTATCACGCATAGTCTCATGTGGCAACATGAGAATGATGACAACGTGGCTATGCTTCAACAGAATTTGGAAGGTGCTATGCGAGAGATGGTAGCCTTTGGACTAGCTAACTTCAACGAGTTTCGAGACGTCGTGGTTGGCCGTTTGAAACAAGTGGGAGGTGAGTACGCTGCGCTGACAGTGCACCAATATCGAACGCTTGAAAGACAACTGCTGGCCAAATTCGATTAACTTTTATTATTAGTACTACATTTATACTTTGGTGGTGGTTTTTATCATAGGGGGTAGAGTAGCAGCAAATGTTTAAGTTTTTTGAGTCATAG	NA	341	hypothetical protein 1 [Trichosanthes kirilowii picorna-like virus]	92.105	1	100	unknown
aquatic metagenome	NA	hypothetical	GTACTCACGGAGTGAACATTTTCTTCCATCATTCGCACGCATGCTAGAGGATTTGAGCATAGAGCTAACTATACCAATAGAAACAGCTGCATTAAATGCATATGAGGTGTTTGCTTGTGACATATACAATACATTACATTTAGCCCTGAATGTAGTGTATGAAAGGAAAAGGGGCATGCCATCCGGGCATCTACTAACATCGGTTTTTAATTCTGGAACCACTCTCTTTTAT	NA	232	hypothetical protein [Forsythia suspensa picorna-like virus]	85.714	1	100	unknown
aquatic metagenome	NA	hypothetical	GTCCAAGACGATACCGGTGGTACGACCAGAGGCATACAAGGAGAGGACGGCTTGAATGGAGACGTACATGGCGGGGACATTGAAGGTCTCGAACATGATTTGAGTCATCTTCTCTCTGTTGGCCTTGGGGTTAAGGGGGGCCTCAGTCAAGAGGACGGGGTGCTCCTCAGGGGCAACACGAAGTTCGTTGTAGAAGGTGTGGTGCCAGATCTTCTCCATGTCGTCCCAGTTGGTCACGATGCCGTGCTCGATGGGGTACTTGAGGGTGAGAATTCCACGCTTTGCCTGAGCCTCATCACCGACATAGCTGTCCTTCTGTCACATGCCCACCATGACTCCCTG	NA	342	hypothetical protein [viral metagenome]	82.883	1	100	unknown
aquatic metagenome	NA	hypothetical	GTCTTCCAAGGTGAACGTGAGATGGCTGCTTATAACAAGCGCCTCGGTATGTTCGAATTAACTGGACTTCCACCTGCACCACGTGGCGTGCCACAGATCGAAGTTACATTCGATATTGATGCAAATGGAATTGTTCACGTTTCTGCAAAGGATCTCGGAACTGGAAAAGAACAGAGCATGACCATCACTGGTGGTTCTGCACTATCTAAGGAAGATATCGAGCGCATGATGAAAG	NA	235	hypothetical protein [viral metagenome]	66.667	1	100	unknown
aquatic metagenome	NA	hypothetical	GTGATAACATAACGTCTATTGGCCTCCTCTTAACCGCAAAACAAGGTGTAATGTTGAGTCCTTGCTTATATTATAATCGTTAATCGTTCTCCCGTCTTCGAGCTGTTTCCCAGCAAAAATTAGGCGTTGTTGATCAGGAGGAATACCTTCTTTGTCTTGAATTTTTGCTTTAAGATTTTCAATAGTATCATTAGCTTCAACTTCAAGAGCAATAGTTTTTCCAGTTAGTGTTTTC	NA	235	hypothetical protein [viral metagenome]	88.732	1	100	unknown
aquatic metagenome	NA	hypothetical	GTTCCTCAGGGCGGAGGGCGAAGGAATAAACGTTGATACCAGTGTCGGGGGCACGGGTGTGGTGCTGGAAGGGCTGAACGGTGTCAAAGTAAGAACCCTCTCTCTCGGAGATGCGGTCCTGTCCGTTGAGCTGCAACTTGGCAGTGACGACGGGGTTCTGACCCCAGCAGTGCATGGGGAGGGAGGTCTCGGCGAGAACGAAAGTACCGGCGTCAGAAACACTGGAGTTCATGTACTGATGTCC	NA	244	hypothetical protein [viral metagenome]	90.667	1	100	unknown
aquatic metagenome	NA	hypothetical	GTTGAAACACCAACAAAGTATGCATACCCAACTGTTTGCCTTACAGTTCTCCACCTCTTAGACGCAGAACAAGGTGAAGAGTGCTCTCCTTCTGTATGTTGTAGTCAGAGAGTGTACGCCCGTCTTCCAATTGCTTGCCGGCAAATATCAGGCGCTGTTGATCAGGAGGAATTCCCTCTTTGTCCTGGATTTTCTGCTTCACATTCTCGATTGTATCTGATGGCTCCACATCAAGAGTAATTGTCTTGCCGGTC	NA	254	hypothetical protein [viral metagenome]	98.276	1	100	unknown
aquatic metagenome	NA	hypothetical	GTTGTTACGTTTTCCTGAGCACCAGCAGAAGCTGTGTAGTTGATTGTACGAACAACTTCTCTGTTGATTTCCGAAAGGATTTCAGCAGCGAGGATGTTTGAAAGTTCTGTTTCAGCATCAAGACCGTGAATTGCCTTCAAGTCCTGAGCTAATTCAACCGTGTATTCAGCCTTTAATGCTCGTGTCTTAGCTGTAACGGTTGTCTTTTCGATTGAGAAAGCCATCTGATT	NA	230	hypothetical protein [viral metagenome]	72.857	1	100	unknown
aquatic metagenome	NA	hypothetical	GTTTTGCACCTACACTTGTTAATTCTTCATTATATGGTGGATTACCTATTATAATATCAAATTTAGTTTTACCAAATACTTCATTTAATTTTACTTTTAATGTATTTCCTTCATATAAATTTAATTTATATTCATTATTAATATTAAATATTTGTTTTACTACAAAACAATTTTTTTTATTTAATTCACCCATATAAAGTTGTTTTTCAATAATATGTTTTTTTCGTAGTTCTTCATTTGGTATTTTAGTT	NA	251	hypothetical protein [viral metagenome]	90.244	1	100	unknown
aquatic metagenome	NA	hypothetical	TAAACATTTGCTGCTACTCTACCCCTATGATATAACCACCACCAAAGTATAAATGTAGTACTACTAATAAAAGTTAATCGAATTTGGCCAGCAGTTGTCTTTCAAGAGTTCGGTATTGGTGCACTGTCAGCGCAGCGTACTCACCTCCCACTTGTTTCAAACGGCCAACCACGACGTCTCGAAACTCGTTGAAGTTAGCTTGTCCAAAGGCTACCATCTCTCGCATAGCACCTTCCAAATTCTGTTGAAGCATAGCCACGTTATCAT	NA	267	hypothetical protein 1 [Trichosanthes kirilowii picorna-like virus]	92.063	1	100	unknown
aquatic metagenome	NA	hypothetical	TCAGGATCCTGATAACGAGGAGTGCCTTTGGTGCCGAGCACATAGTCAAGGCGCTTCTTCAGTTCATCATAGGTCTTGAACTGATCGGCAGCAGTGAGTTCAGCAAGAGAATACTGCTTCTTCCAGATTGCTTCCATCGCATCATCATCATCCAGAAGAGGAGCAGAAGCAGCAAACTCACTGGAATCATAGTTACGATAACCAGCAACGTTCTTTGCTTTCAGTTTGAAGTTA	NA	234	hypothetical protein [viral metagenome]	46.97	1	100	unknown
aquatic metagenome	NA	hypothetical	TCATCTTCATTTTTATTCATACTATTTTGAACACTGGCTAATGAATATTCACTTACTCTTTTTTCAAAAAAATTTGTTTTTCCTTGTAAACTAATCATTTCCATAAAATCAAATGGATTTTCTGTATTAAAATGTTTAGAATAACCTAATTGGATAAGTAGACGATCTGCAACAAATTCTATATATTGTGACATTAAATCACTATTCATACCTATTAGTGCACAAGGTATGCTATCAATAATAAATT	NA	247	hypothetical protein [viral metagenome]	80.556	1	100	unknown
aquatic metagenome	NA	hypothetical	TCTTCATAAGCAAGGTAGATATTATCTTGTTCACTTTAAAGAGCTGTTTGCCTTGGATGGTAAACATGCTAATCTTACTGTAAACGATGTTCAGCGTCGCAATCGTATCGCTCAGCTTCTTGCTGATTGGGGATTGATTGAGATTGTTGATGTAAATAAAATTCAAGATATTGCTCCACTTAATCAAATCAAAGTACTTGCTTATAAAGATAAGGGTGATTGGATTTTAGAGACC	NA	235	hypothetical protein [viral metagenome]	45.455	1	100	unknown
aquatic metagenome	NA	hypothetical	TGAAACGTCAAATGTTCCACCACCGAGGTCGAAGACGAGAATAGTTTGTTCGTGATCTGCTTTATCCAAACCGTATGCGAGCGCAGCAGCAGTTGGTTCGTTGATGATACGAAGAACATTAAGTCCTGCGATCTCACCAGCTTCCTTTGTTGCTTGACGTTCTGCATCGCTGAAATATGCAGGAACGGTGATGACAGCATCTGTAACTGTTTTCACCGAGATAAGCCTCTGCATC	NA	235	hypothetical protein [viral metagenome]	81.429	1	100	unknown
aquatic metagenome	NA	hypothetical	TGAAGATGAGATAATTAAATTACTTATTGAAAGGTTTGGTGAAAAAATAAAAAGACCGAGAATTAGAATGTGGTATGATATTTTAGCATTTGATTATATGTATGGGTGGATACCAATAAATATAAAAACTACTACTACAATAACAAGTGATAATACAGGTAATTTAGCGATGTGTGTATATGCTTATACAGATGAAATATTGGATATTCATAGAGATAAATCTTATGAAAATGGTAAGATGAGTGAGATA	NA	250	hypothetical protein [viral metagenome]	90.361	1	100	unknown
aquatic metagenome	NA	hypothetical	TGACTGAGGTGCACAATATGGAATTGAAAATTCTACAGGTGTACCTGTAGCAACATCAAGCTCAACTCCTGGATATCCAGTTTTAGCTGCAAGATTGTCTGCTGAAGTTTGAGTACCAGAAGCAATTTCGTAAGGAGAAAACCAAATCCACAACTTTCCTTGAGAAAATGCTTGTGCATTAACCATAATCCTAACTTTAATATTAGCTCTAAAATAAGCAAAATTAGAAATTTTATTAACTATATTTGGGG	NA	251	hypothetical protein 1 [Wenzhou channeled applesnail virus 2]	81.707	1	100	unknown
aquatic metagenome	NA	hypothetical	TGATTGTAAAAAATCCACTTTACGAGATTGGATTAAACGATATAATACTTCTAAAAATCTTACAAGAAGAAACCGAAAACCAATTTCTTACAAGATTACTAAACCACAAGTAAAAACTGCGTTGGAATTATTGAAGAAAAACGAACAACTTACTATGAATGAATTAGCGTTTGATATGAAACAAAAATATCCTACATTTGATATTACACCTCAACATTTAGGACAAGTA	NA	229	hypothetical protein [viral metagenome]	98.684	1	100	unknown
aquatic metagenome	NA	hypothetical	TGCAAACTGTCGAAAAGAACAGGAGGGAGAAAAATGGAAAATAACGTCGCATACTCAATCAACTAGCCGCCACGCAGGCGCAGCACCAGGTGCAGCGTCGACTCCTTCTGGATGTTGTAGTCCGCAAGCGTGCGGCCCTCCTCCAGCTGCTTGCCGGCGAAGATCAGCCGCTGCTGGTCCGGCGGGATGCCCTCCTTGTCCTGGATCTTGGCCTTGACGTTCTCGATCGTGTCGGACGCCTCAACCTCCAGCGCAATCGTCTTGCCGGTCAGCGTCTTCACGAAGATCTGC	NA	291	hypothetical protein [viral metagenome]	93.846	1	100	unknown
aquatic metagenome	NA	hypothetical	TGCAAGTGTTGGCTCAATGATACCACCACGAAGTCTGAGAACCAAATGAAGGGTAGATTCTTTTTGAATATTGTAATCAGAAAGAGTACGACCATCTTCTAATTGTTTTCCAGCGAAAATCAAACGTTGTTGATCTGGTGGGATTCCTTCTTTGTCTTGGATTTTGGCCTTGACATTATCAATTGTGTCTGATGGCTCGACATCAAGAGTGATTGTCTTGCCCGTCAAAG	NA	230	hypothetical protein [viral metagenome]	94.444	1	100	unknown
aquatic metagenome	NA	hypothetical	TGTTGGGCTTTAATAATATTTTCTGCCAAGGCTCGCATTTCGCTGTCTTTGCCGTATTTTAGCTGAATTTTTGCCATATCAATCGCCCCTTGATGGTGGGCAATCATACCTGTAGCAAAAGCAACATCAGGGTTAGCAATATGGCTGGCAGACATCATCTGTTCGTGCATGGTGTTCATGGATTGCATATACTCGGCAACGTGGGCAGGTTGGCTAGCAGTAGGACTGCTTGCTGTTCCCATGCCATTCATTT	NA	253	putative gp37 [uncultured virus]	100	1	100	unknown
aquatic metagenome	NA	hypothetical	TTAATACATTAATGTTAATGAAACTTTATTTATTGGATTACTTTGAAAAAAATAATAAACTTCCTGAAATAGATAAAGTTTTTGTTAATTCTTGTATGAAAATTCTATGTAATGAAAGTGCTTCAGGTAGACCACCAAAGAAAGAAATTAAAGAACTGAAAGATAAATTAACTACTTTTTATAATTCTGATTATAAACCACTAATCAAAGATACTGATTTAGATTATACAC	NA	231	hypothetical protein [viral metagenome]	98.684	1	100	unknown
aquatic metagenome	NA	hypothetical	TTACTAATGTTTTTCTGTTTAATTTTGATAGTTCTGTTTCATATTCAATTATTGTTTTCCCTTCTACTTTTTCTTTCTTGAATTCTAAAATTATTTTAGCATATTTTTTAATTTTACATTCTTTTCTTCTACTATCTTGTGTATATCTAAATTCATTTGCCTCTTTATTATCATTATCAACACAATAAATTAAATCTGCCTTGTTCGGATCAATTGCTACAATCTAAC	NA	228	hypothetical protein [viral metagenome]	97.297	1	100	unknown
aquatic metagenome	NA	hypothetical	TTCATTAACTAACTTATTGAAGTATTGTTTTCCGTGCATATAACTCTCTTGAAGTGCTGTTTCACAATTGATCTTCGTCGCTTCAATGTTGTCATCGCTTTTATGTATCCATTGTATGATGTTTTCTACAATATCGGATCTTAGTGGGGCAAGTATTTTATCTCCATCTCTAACAAAGTTTCTCTTCAAGAAGAAAATCTCTGCGGGCTCTTTCAAATCAAAAGTCACTGACACCTTATCTCCTGGTGTTATATTCATTCCTAGTTCTTCCATGTAAGGGGCAATCACATTACC	NA	294	hypothetical protein 1 [Hubei picorna-like virus 51]	98.98	1	100	unknown
aquatic metagenome	NA	hypothetical	TTCTGGATCGTCTACCATGTCCACTTTGTTCATGAACACTACTAACTGAGGTACACCTACCTGACGAGCCAATAGAATGTGCTCACGAGTTTGTGGCATTGGACCATCCGTAGCAGCAACTACTAAGATAGCGCCGTCCATTTGAGCAGCACCAGTAACCATGTTCTTTACGTAGTCAGCGTGACCTGGACAGTCAACGTGAGCGTAGTGACGGTTTGCTGTTTCATACTCAACGTGAGC	NA	240	hypothetical protein [viral metagenome]	42.169	1	100	unknown
aquatic metagenome	NA	hypothetical	TTTGCATACCAGAGCCACCACGTAATCTCAAAACCAAGTGTAAAGTGGACTCCTTTTGAATATTGTAATCAGCAAGAGTACGACCATCTTCTAATTGTTTACCAGCAAAAATCAATCGTTGCTGATCAGGAGGAATACCTTCCTTATCTTGAATCTTTTGTTTAACAGCTTCAATAGTGTCAGAGCTATCAACATCCAAAGTGATGGTTTTTCCAGTCAATGTCTTAACAAAG	NA	233	hypothetical protein [viral metagenome]	94.595	1	100	unknown
aquatic metagenome	NA	hypothetical	TTTTTTCTTAGTTGGGCGTTTGATTTCAGGTAATTTTTCTACGTGATGGTTTTGTACTGAATAACCTACACCACAACCGCTCAATAATAAGAACATAATTTCAGAAAATGCTCTAAAATCATCGATTGGTAAATAGGCGCAGTTAAAGATGCGTGCGTTGTTTATTTCAATTGGTTTACCTGCGAATTGTAAGCTTCGCATTGAAGGTAATACCTTTTTGTCATAAACTAACTGATATGCATCTCTAATTTCAG	NA	254	hypothetical protein [uncultured virus]	79.762	1	100	unknown
aquatic metagenome	NA	major	ACTTGGAACATCAGACCTTTGAATTTCTCAACAGACCAACGACCATTTGCATCAACGTCCAGATCGAAACGACCAGCCGTTGTTGTACCAGAAGAAGCACCTTGTTTCGCGGTCAATGCAATCGTGCGAACAACTTCACGGTTGATTTCAGCAAGGATCTCTGAAGACAGGATGTTGGAAAGTTCTGTCTCAGCGTCAAGACCGTGAATTGCTTTCAGGTCCTGTGCGAGTTCCATCGTGTATTCAGCTTTCAGAGCGCGGGACTTAGCTGTCACAGAAACTTTCTCAATCGAGAAAGCCATCTGAGGAATAGCTGTGTTACCTGTGGTTCCCAGTGCTTCCGCTTGGGCTGTTGACATACCGGTACCCATGTTGTAAATACCAGTTTCAGCCAAGTTA…	NA	656	major capsid protein [uncultured virus]	93.007	1	100	unknown
aquatic metagenome	NA	major	AGCAACAGCAGTTGCATAGATTGTGCGGATAACTTCACGGTTAATTTCAGCAAGAATTTCTGAAGACAGAATGTTTGAAAGCTCTGTCTCAGCATCAAGACCGTGAATTGCCTTGAGATCCTGTGCCAGTTCAACCGTGTACTCTGCCTTTAGAGCGCGGCTCTTAGCAGTTACGGTTGTCTTCTCAATTGAGAATGCCATTTCTGCGAATGCAGAATTTGTTGAGAAGTAACCTGATGAATTTGCAGTAAATTCACCTAGTGCTTCTGACTGTGCAGTTGACATACCGAATGCTG	NA	296	major capsid protein [uncultured virus]	73.81	1	100	unknown
aquatic metagenome	NA	major	CAACGAACTTCTGACCGAAGCTGTTAGCACCAGATGTAACAGAAGAGAACTGAGTGTTAACTTCGTTATAGAAAGTTTCTGCGCCAGCGTTGTTATAGCTTGAAGTGTTAGCATAACGTGAACGCATTGCGAAGATGAGGCCAGTTGGGCCAGTCATTGGCTGAACGCCGCAGATGTCGTAAGCAATAAGATTTGGCATTGCACGACGAACTAGAGAAATAAGAACTGGAT	NA	231	major capsid protein [uncultured virus]	95.918	1	100	unknown
aquatic metagenome	NA	major	CGTCGTGCAATGCCACAACTTATCGCTTATGACATCGCTGGCGTTCAGCCAATGACTCAGCCAACTGGCTTGATCTTCGCAATGAAGTCTCGCTATGCTACTCAAAACGGTACTGAAGCGTTGTTCAACGAAGCAGATACTGACTTCTCTGGTGACGGCACTCACGCTGGTTCTAACCCAGTTGACGGTGGTTACACTACTGGTTCTGGTTTGGCTACTTCTGCAGCTGAGCG	NA	233	major capsid protein [uncultured virus]	80.702	1	100	unknown
aquatic metagenome	NA	major	CTACTGTTGTTTCTGGTGCAAATACACTGGGTCAGAAAAACGTTGGTGGATATCCTGGCAACACAACGACAGGCACTGCTAACTTGGCTGAAACTGGTATTTACAACATGGGTACCGGTATGTCAACAGCCCAAGCGGAAGCACTGGGAACCACGAGCAACACAGCTGTTCCTCAGATGGCTTTCTCGATTGAGAAAGTTTCTGTGACAGCTAAGTCCCGCGCTCTGAAAGCTGAATACACGATGGAACTCGCACAGGACCTGAAAGCAATTCACGGTCTTGACGCTGAGACAGAACTTTCCAACATCCTGTCTTCAGAGATCCTTGCTGAAATCAACCGTGAAGTTGTTCGCACGATTGCATTGACCGCGAAACAAGGTGCTTCTTCTGGTACAACAA…	NA	403	major capsid protein [uncultured virus]	92.035	1	100	unknown
aquatic metagenome	NA	major	CTGCAATGACAGATAGCAATACCTATAACACAGGTTCAGCTATGTCAACAGCACAAGCCGAAGTATTGGGCGACGATGCAAGTTCAGCATTTGCTCAAATGGGCTTCTCAATCGAGAAGGTAACTGTTACTGCTAAGTCACGTGCTCTAAAGGCAGAGTACACTATGGAACTTGCTCAGGACCTTAAGGCAATTCACGGCCTTGACGCTGAGACAGAACTTTCAAACATACTTTCGGCTGAAATCCTTGC	NA	250	major capsid protein [uncultured virus]	79.268	1	100	unknown
aquatic metagenome	NA	major	GTCGATCTCGTTGGTTCGCCGTGCTATGCCTAACCTGATTGCCTATGACATTTGCGGCGTTCAGCCAATGACTGGCCCAACAGGTTTGATTTTTGCAATGCGTGCTCGTTACGCTAACCAAACTTCGACAGAAACTTTCTACAACGAAGTTAACACAGCATTTGCTACTGTTGTTTCTGGTGCAAATACACTGGGTCAGAAAAACGTTGGTGGATATCCTGGCAACACAACGACAGGCACTGCTAACTTGGCTGAAACTGGTATTTACAACATGGGTACCGGTATGTCAACAGCCCAAGCGGAAGCACTGGGAACCACGAGCAACACAGCTGTTCCTCAGATGGCTTTCTCGATTGAGAAAGTTTCTGTGACAGCTAAGTCCCGCGCTCTGAAAGCTGA…	NA	697	major capsid protein [uncultured virus]	92.308	1	100	unknown
aquatic metagenome	NA	major	TTTCACCAAGGATTTCGCTCGAAAGAATGTTGCTCAATTCACCTTCAGCATCAAGACCATGAACTGCTTTCAAGTCTTGTGCCAATTCGATTGAGTATTCAGCTTTCAATGCACGAGTCTTAGCAGTAACGCTAGTTTTCTCGATTGAGAATGCCATTTGACCGAATGAACCGTCACCAGAACCACCTTGACCTAGACGTTCAGCTGCATCAGTTGCTAGACCAGAACCTGCAGTTAGAGTAGATGCACCAATAGTAGTACCGTCAAGAGTAGCAGAGTGAGTACCAGTACCTGAGTAGTCAGAATCAGCTTCGTTGAAAAGAGCCTCAGTACCAGATTGTGAACCATAGCGT	NA	353	major capsid protein [uncultured virus]	79.464	1	100	unknown
aquatic metagenome	NA	nucleotide	GCAGTGGCCGCCCACCAGGCCGGGCCGGAAGGGCAGGAAGTTCCATTTGCTGCCGGCCGCGGCCAGCACCTCGGCGGTGTCGATGCCCATGCGGGCGAACAGCACCGAGAGCTCGTTCATCAGCGCGATGTTGAGGTCGCGCTGGGTGTTCTCGATGACCTTGGCGGCCTCGGCGACCCGGATGGACGAGGCGGCGTGGAGCCCCGCCTCGATGATCGACCCGTAGAGGGCCTTGAGCCGCTC	NA	243	hypothetical protein [Acanthamoeba castellanii medusavirus]	82.667	1	100	unknown
aquatic metagenome	NA	photosystem	AAAAGACCCTGAAACTCAGGGTCTTTTAGGGAACCTTACTAATTATCCAACTAGAGCAGGAGCTGTTAAAGCTACTGGTAGAGACTCACCAGCTGCTAAGTCTAGAGGGAAGTTGTGAGCGTTACGCTCATGCATAACTTCCATACCTAGGTTAGCACGGTTAAGGATATCAGCCCAAGTGTTGATTACACGACCTTGGCTGTCAACAACAGATTGGTTGAAGTTGAAACCGTTAAGGTTGAACGCCATAGTCATAACACCTAGAGCTGTAAACCAGATACCTACAACTGGCCACATTCCTAAGAAGAAATGTAGAGCACGAGAGTTGTTGAAGCTAGCGTATTGGAAAATCAAACGACCAAAGTAACCGTGAGCAGCTACGATGTTGTAAGTTTCTTC…	NA	951	photosystem II D1 protein [uncultured marine virus]	86.879	1	100	unknown
aquatic metagenome	NA	photosystem	AAAAGCTTTGGAAATTCCAAAGCTTTTTTTATATATGAGTTAGATAACTATCTTAGCCAACTACAGCTGGAGCTGTAAGAGCTACAGGTAAAGATTCACCAGCAGCAAGGTCTAGAGGGAAGTTGTGAGCGTTACGTTCATGCATAACTTCCATACCTAGGTTAGCACGGTTAAGGATATCTGCCCAAGTGTTAATTACACGACCTTGGCTATCTACAACAGATTGGTTGAAGTTAAACCCGTTAAGGTTGAATGCCATTGTCATAACACCTAGAGCTGTAAAACAAATAC	NA	291	photosystem II protein D1 [uncultured marine virus]	88.333	1	100	unknown
aquatic metagenome	NA	photosystem	AAACCGTTTATACATCGGTTGGTTTGGTGTATTAATGATCCCTACTTTATTAACTGCAACTTCTGTATTTATTATCGCATTTATCGCTGCTCCTCCAGTTGATATCGATGGTATCCGTGAGCCTGTATCTGGTTCTTTATTATATGGTAACAACATCATCTCTGGTGCTGTAGTTCCAACATCAAACGCAATTGGTTTACACTTCTACCCAATTTGGGAAGCTGCTTCACTAGATGAGTGGTTATACAATGGTGGTC	NA	257	photosystem II D1 protein [uncultured marine virus]	96.226	1	100	unknown
aquatic metagenome	NA	photosystem	AAACGGAAAGAAAGTTCCCACTCACGACCCATATAAGCACAGATACCAATGATAAAATGGCAAACGATAAGTTGGTAAGGACCACCGTTGTATAACCACTCATCTAAAGAAGCAGCTTCCCAAATTGGGTAGAAGTGCATACCGATAGCGTTAGAAGTTGGAATAATAGCACCACTAATGATGTTGTTACCGTATAATAAAGAACCTGAAACTGGTTCACGGATACCATCAATATCTAC	NA	239	photosystem II D1 protein [uncultured marine virus]	84.81	1	100	unknown
aquatic metagenome	NA	photosystem	AAACTGAAGACGGTGTATCTGCTAACTACGGTTACAAATTCGGACAAGAAGAAGAAACTTACAACATCGTAGCTGCACACGGTTACTTTGGACGTTTAATCTTCCAATACGCGAGCTTCAACAACTCACGTAGTCTTCACTTCTTCCTTGCAGCATGGCCTGTAATCGGAATTTGGTTCACAGCTTTAGGTATCAGTACAATGGCATTCAACCTTAATGGTTTCAACTTCAACCAATCTATCGTT	NA	245	photosystem II protein D1 [uncultured marine virus]	91.358	1	100	unknown
aquatic metagenome	NA	photosystem	AAAGAAATTAAAAAATTTCTTTTTGAATAACATCAATTGATTAACCAACAATAACTGGAGCAGTTACAGCTAAATCTAGAGGGAAGTTGTGAGCATTACGTTCATGCATTACTTCCATACCTAAATTAGCACGGTTTACAATCAGCCCAAGTGTTAATTACACGACCTTGACTATCAACAATAGATTGGTTAAAGTTGAAACCATTTAAGTTGAAAGCCATTGTACTAATTCCTAAAGAAGTTAACCAGATACCTACAACTGGCCAAGCTGCTAAGAAGAAG	NA	282	photosystem II protein D1 [uncultured marine virus]	89.583	1	100	unknown
aquatic metagenome	NA	photosystem	AAAGACTCTAATAAGTATTAGAGTCTTTATGGTTATTATCCAACAACAGATGGTGCTGTGATTGCAACAGGTAATGCTTCTCCAGATGCAAGATCTAGAGGGAAGTTGTGAGCGTTACGCTCATGCATAACTTCGATACCTAAGTTAGCACGGTTAAGAATATCTGCCCAAGTGTTTATAACACGACCTTGGCTATCAACAACAGATTGGTTGAAGTTGAATCCGTTAAGGTTGAATGCCATAGTCATGATACCAAGAGCAGTGAACCAAATACCAACTACTGGCCACATACCTAAGAAGAAGTGT	NA	306	photosystem II protein D1 [uncultured marine virus]	85.915	1	100	unknown
aquatic metagenome	NA	photosystem	AAAGCACCCCCTCGCGGGAGTGCCTTTTCGTTCAGACTAGGAATTAACCATTGATAGCAGGAGCAATCAGAGCTACAGGAGCCTGTTCACCACTAGCTAAGTCTAAGGGGAAGTTGTGAGCATTGCGCTCGTGCATCACTTCCATGCCCAGGTTGGCGCGGTTGAGCACATCAGCCCAGGTGGGCAGGATCTTGCCCTGGGAATCCAGGATCGACTGGTTGAAGTTGAAGCCGTTCAGGTTGAAGGCCATCGTGCTCACGCCCAGGGCGGTGAACCAGATGCCGACCACAGGCCAGGCAGCCAGGAAGAAGTGCAGGCTGCGGCTGTTGTTGAACGAGGCGTATTGGAAGATCAGGCGACCGAAGTAACCGTGGGCAGCCACGATGTTGTAGGTCTCTT…	NA	954	photosystem II D1 protein [uncultured marine virus]	92.908	1	100	unknown
aquatic metagenome	NA	photosystem	AAAGCACGAGAGTTGTTGAATGAAGCGTATTGGAAAATTAAACGACCGAAGTAACCGTGTGCTGCAACGATGTTGTAAGTTTCTTCTTCTTGACCGAATTTGTAACCGTAGTTAGTAGATTCGTTTTCAGTTGTTTCACGGATTAAAGAAGAAGTTACTAATGAACCGTGCATAGCAGAGAATAATGAACCACCAAATACACCAGCAACACCAAGCATGTGGAATGGGTGCATTAAAATGTTGTGCTCAGCTTGGAATACGATCATGAAGTTGAA	NA	275	photosystem II protein D1 [uncultured marine virus]	94.505	1	100	unknown
aquatic metagenome	NA	photosystem	AAATGCTATTGGTGTACATTTCTACCCAATTTGGGAAGCAGCTTCTGTTGATGAATGGTTATACAATGGTGGTCCATACCAACTTATTGTATTACACTTCTTAACTGGTGTTGCTTGTTATTTAGGTCGTGAATGGGAACTAAGTTTCCGTCTAGGTATGCGTCCTTGGATTTTTGTTGCATTCTCTGCTCCAGTAGCAGCTGCAACAGCAGTATTCTTAATTTATCCAATCGGTCAAGGAAGCTTCTCTGATGGTATGCCTTT	NA	264	photosystem D1 protein [uncultured virus]	80.46	1	100	unknown
aquatic metagenome	NA	photosystem	AACAACTCTCGTGCTTTACACTTCTTCTTAGCTTTATGGCCAGTTGTAGGTATCTGGTTAACTGCTATGGGTATCAGCACAATGGCGTTCAACTTAAACGGTTTCAACTTCAACCAATCAGTT	NA	123	photosystem D1 protein [uncultured virus]	87.805	1	100	unknown
aquatic metagenome	NA	photosystem	AACAACTCTCGTTCATTACACTTCTTCTTAGCTGCTTGGCCAGTTGTAGGTATTTGGTTTACTGCTTTAGGTATTTCAACTATGGCTTTCAACTTAAATGGTTTCAACTTCAACCAATCAGTTGTA	NA	126	photosystem II protein D1 [uncultured marine virus]	95.238	1	100	unknown
aquatic metagenome	NA	photosystem	AACACATGGGCTGACATTATCAACCGTGCTGATTTAGGTATGGAAGTAATGCATGAACGTAACGCTCATAACTTCCCATAGAAGTTAACCAGATACCTACAACTGGCCATAAAGCTAAGAAGAAGTGTAAAGCACGAGAGTTGTTGAATGAAGCGTATTGGAAGATT	NA	167	photosystem D1 protein [uncultured virus]	90.625	1	100	unknown
aquatic metagenome	NA	photosystem	AACACCAAGCATATGGAATGGGTGCATAAGGATGTTATGTTCAGCTTGGAATACAAGCATGAAGTTGAATGTACCAGAAATACCTAGAGGCATACCATCAGAGAAACTTCCTTGACCGATTGGATATACAAGGAACACAGCACTTGCAGCAGCAACTGGAGCAGTGAATGCAACTGAAATCCAAGGACGCATACCAAGGCGGTAGCTGAATTCCCACTCACGTCCGATCCAACCACATACACCTAGTAAGAAATGG	NA	256	photosystem II protein D1 [uncultured marine virus]	84.706	1	100	unknown
aquatic metagenome	NA	photosystem	AACACTTGGGCTGACATTATCAACCGTGCTAACCTTGGTATCGAAGTTATGCACGAACGTAATGCTCATAACTTCCCATTAGACTTAGCTGTTGTTGATGCTCCAGCAATCAATGGTTAATTAGTGTTGACTGTTTAATTTCATCTTCTTGGAAATATTTCCAAGAAGATGGATGTTTAAAAAAA	NA	185	photosystem II protein D1 [uncultured marine virus]	89.286	1	100	unknown
aquatic metagenome	NA	photosystem	AACCAGATTCCGATTACAGGCCAAGCTGCAAGGAAGAAGTGAAGACTACGAGAGTTGTTGAAACTAGCGTATTGGAAAATTAAACGTCCAAAGTAACCGTGTGCAGCTACGATGTTGTAAGTTTCTTCTTCTTGACCGAA	NA	140	photosystem II protein D1 [uncultured marine virus]	97.826	1	100	unknown
aquatic metagenome	NA	photosystem	AACGCTATTGGTTTGCACTTTTACCCAATTTGGGAAGCTGCATCGCTTGACGAGTGTTATACAACGGTGGTCCTTACCAACTAATCGTATGTCACTTCTTCTTAGGTGTATGTTCTTACATGGGTCGTGAATGGGAATTATCATTCCGTCTTGGTATGCGTCCTTGGATCGCAGTTGCTTACTCAGCACCTGTAGCGGCTGCTACTGCTGTTTTCATTATCTACCCGATCGGTCAAGGT	NA	239	photosystem D1 protein [uncultured virus]	73.77	1	100	unknown
aquatic metagenome	NA	photosystem	AACTTAAATGGTTTTAACTTCAACCAATCAGTTGTAGATTCTCAAGGTCGTGTTATTAACACATGGGCTGACATTATTAACCGTGCTGATTTAGGTATGGAAGTAATGCATGAACGTAACGCTCATAACTTCCCATTAGATTTAGC	NA	146	photosystem II protein D1 [uncultured marine virus]	87.234	1	100	unknown
aquatic metagenome	NA	photosystem	AACTTCTGTATTCATCATTGCTTTCATCGCAGCTCCTCCAGTAGATATCGACGGTATCCGTGAGCCTGTTGCTGGTTCCCTTCTATACGGAAACAACATCATCTCTGGTGCTATCGTTCCTACTTCTGCAGCTATCGGTTTGCACTTCTACCCAATCTGGGAAGCTGCTTCCGTTGATGAATGGCTATACAATGGTGGTCCTTACGAACTAATCGTTCTTCACTTCCTTCTAGGTGTAGCTTGCTACATGGGTCGTGAATGGGAACTAAGCTTCCGTTTAGGTATGCGTCCTTGGATCGCTGTTGCTTACTCTGCTCCTGTTGCAGCTGCTACCGCAGTATTCCTAATCTACCCAATCGGTCAAGGAAGTTTCTCTGATGGTATGCCTTTAGGTATCTC…	NA	595	photosystem II D1 protein [uncultured marine virus]	86.486	1	100	unknown
aquatic metagenome	NA	photosystem	AAGAAGAAGAGACTTACAACATCGTAGCTGCACACGGTTACTTTGGTCGTCTAATCTTCCAATACGCTAGTTTCAACAACTCTCGTGCTCTTCACTTCTTCTTAGGTCTATGGCCAGTTGTAGGTATCTGGTTCACTGCTCTTGGTGTAATGACAATGGCATTCAACTTAAACGGTTTCAACTTCAACCAATCCGTTGTTGATAGCCAAGGTCGTGTAATCAACACTTGGGCTGATATCCTTAACCGTGCTAACTTAGGTATGGAAGTAATGCACGAGCGTAACGCTCACAAC	NA	293	photosystem II protein D1 [uncultured marine virus]	91.753	1	100	unknown
aquatic metagenome	NA	photosystem	AAGCGTTGATTGCTGTTTCAGCAGCAGCTAAATCTAATGGGAAGTTGTGAGCGTTACGTTCGTGCATTACTTCCATACCTAAGTTTGCACGGTTAACGATATCAGCCCAAGTGTTGATTACGCGACCTTGTGAGTCTACAACAGATTGGTTGAAGTTGAATCCGTTAAGGTTGAAAGCCATAGTTGAAATACCTAAAGCAGTGAACCAAATACCGATTACAGGCCATGCAGCAAGGAAGAAGTGAAGTGAACGTGAGTTGT	NA	261	photosystem II protein D1 [uncultured marine virus]	89.474	1	100	unknown
aquatic metagenome	NA	photosystem	AAGGCGGTAGCTGAATTCCCACTCACGTCCGATCCAACCACATACACCTAGTAAGAAATGGTCAACGATTAGTTGGTAAGGACCACCGTTGTATAACCACTCATCTAGAGAAGCAGCTTCCCAGATAGGATAGAAGTGAATTCCGATAGAAGCGGATGAAGGAATTACAGCTCCAGAAATGATGTTGTTTCCGTATAGAAGAGAACCAGAAACTGGTTCACGGATACCATCGATATCCACTGGAGGTGCAGCTACGAAAGCAATGATGAA	NA	270	photosystem II D1 protein [uncultured marine virus]	80	1	100	unknown
aquatic metagenome	NA	photosystem	AAGGTTCCAGAGATTCCTAAAGGCATACCATCAGAGAAGGAACCTTGTCCGATGGGGTAGATTAAGAATACAGCAGTTGCGGCGGATACCGGTGCAGAGTAAGCTACACAGATCCAAGGACGCATTCCTAAACGGAAAGACAGTTCCCACTGACGACCGAGGTAGCAGAAGACACCTAGTAAGAAGTGGAAAATGACTAACTGGTAAGGACCACCGTTGTATAACCACTCATCTAA	NA	236	photosystem II protein D1 [uncultured marine virus]	88.462	1	100	unknown
aquatic metagenome	NA	photosystem	AAGTTGTGCGCGTTACGTTAGTGCATTACTTCCATACCTAAATCAGCACGGTTGATAATGTCAGCCCAAGTGTTGATCACACGACCTTGGCTATCAACAACAGATTGGTTGAAGTTGAATCCGTTTAAGTTGAATGCCATTGTGCTGATTCCAAGAGCAGTTAACCAGATACCTACAACTGGCCAAGCAGCTAAGAAGAAGTGTAAAGCACGTGAGTTGTTGAAACTCG	NA	229	photosystem II protein D1 [uncultured marine virus]	88	1	100	unknown
aquatic metagenome	NA	photosystem	AATAAAGCAAGCTCTATTTAAATAGAGCTTACTTTATATATAGTTAACCTACTACAGCTGGAGCTGTAAGAGCTACTGGTAAAGCTTCTCCAGATGCAAGATCTAGAGGGAAGTTATGAGCGTTACGCTCGTGCATAACTTCGATACCTAGGTTAGCGCGGTTAAGAATATCAGCCCAAGTGTTAATTACACGTCCTTGGCTATCAACAACGGATTGGTTGAAGTTAAGTCCGTTAAGGTTGAATGCCATAGTCATGATACCTAAAGCTGTGAACCAGATACCAACAACAGGCCACATACCTAGGAAGAAGTGAAG	NA	316	photosystem II protein D1 [uncultured marine virus]	84.722	1	100	unknown
aquatic metagenome	NA	photosystem	AATGGGAAGTTATGAGCGTTACGTTCATGCATTACTTCCATACCTAAATCAGCACGGTTGATAATGTCAGCCCATGTG	NA	78	photosystem II protein D1 [uncultured marine virus]	92	1	100	unknown
aquatic metagenome	NA	photosystem	AATGGTGGTCCTTACGAACTAATCGTTCTTCACTTCCTTCTAGGTGTAGCTTGCTACATGGGTCGTGAATGGGAACTTAGCTTCCGTTTAGGTATGCGTCCTTGGATCGCTGTTGCATACTCTGCTCCTGTTGCAGCTGCTACTGCAGTATTCCTAAT	NA	158	photosystem II protein D1 [uncultured marine virus]	83.333	1	100	unknown
aquatic metagenome	NA	photosystem	AATTAACCATTGATAGCTGGAGCTGTTAAAGCAACTGGTAATACATCACCTGAAGCTAAATCTAATGGGAAGTTATGGCGTTACGTTCATGCATTACTTCCATACCTAAATCAGCACGGTTGATAATGTCAGCCCATGTGTTAATAACACG	NA	151	photosystem II protein D1 [uncultured marine virus]	92	1	100	unknown
aquatic metagenome	NA	photosystem	AATTAATCGTTCTTCACTTCTTAATTGGTGTTGCTACTTACATGGGACGTGAATGGGAACTTAGCTACCGTTTAGGGATGCGTCCTTGGATTTTCGTAGCATTCTCTGCTCCAGTTGCTGCTGCAACTGCTGTATTCTTAATTTATCCTATCGGACAAGGAAGTTTCTCAGATGGTATGCCTCTAGGAATTTCTGGTACCTTCAACTTCATGCTTGTGTTCCAAGCGGAGCATAATATTCTTATGCATCCATTCC	NA	255	photosystem II protein D1 [uncultured marine virus]	85.714	1	100	unknown
aquatic metagenome	NA	photosystem	ACACCTAAAAGGAAGTGACAAACGATCATTTGGTAAGGACCACCGTTGTATAACCACTCATCAATTGAAGCAGCTTCCCAAATTGGGTAGAAGTGAAGACCAATAGCGTTTGAAGTTGGGATTACAGCACCAGAAATGATGTTGTTTCCGTATAATAAAGAACCAGAAACTGGCTCACGGATACCATCGATATCTACTGGAGGAGCTGCGATGAATGCAATGATGAATACAGAAGTAGCTGTTAATAAGCAAGGGATCATG	NA	261	photosystem II D1 protein [uncultured marine virus]	84.615	1	100	unknown
aquatic metagenome	NA	photosystem	ACACGACCTTGAGAGTCAACAACTGATTGGTTGAAGTTGAAACCGTTAAGGTTGAACGCCATAGTTGAGATACCAAGAGCAGTGAACCAAATTCCAACAACTGGCCATGCAGCTAGGAAGAAGTGAAGCGAACGTGAGTTGTTGAAAGACGCGTATTGGAAGATTAAACGACCAAAGTAACCGTGAGCAGCTACGATGTTGTAAGTTTCTTCTTCTTGACCGAACTTGTAACCAGCGTTAGCAGATTCGTTCTCAGTAGTTTCACGGATTAGAGATGAAGTTACTAATGAACCGTGCATAGCAGAGAATAATGAACCACCAAATACACCAGCAACACCTAACATGTGGAATGGGTGCATTAAGATGTTGTGCTCAGCTTGGAATACGATCATGAAGTTG…	NA	831	photosystem II D1 protein [uncultured marine virus]	88.446	1	100	unknown
aquatic metagenome	NA	photosystem	ACACTTCTTCTTAGCTTTATGGCCAGTTGTAGGTATCTGGTTAACTTCTATGGGTATCAGTACAATGGCGTTCAACTTAAATGGTTTTTAACTTCAACCAATCAGTTGTAGATTCTCAAGGTCGTGTTATTAACACATGGGCTGACATTATCAACCGTGCTG	NA	162	photosystem II protein D1 [uncultured marine virus]	86.207	1	100	unknown
aquatic metagenome	NA	photosystem	ACATCCGCCCAGGTGCTGATGGTGTTACCTTGGCTATCCAGGATGGAGTTGTTGAAGTTGAAACCGTTTAGGTTGAATGCCATGGTGCTTACGCCCATTGCAGTGAACCAAATCCCAATTACCGGCCATGCACCTAAGAAGAAGTGTAGGGCGCGGCTGTTGTTGAAGGATGCGTATTGGAAGATTAGACGACCGAAGTATCCGTGAGCAGCTACGATGTTGTAGGTTTCTTCTTCTTGACCGAATTTGTAACCGTAGTTTTGAGATTCGGTTTCGGTGGTTTCACGCACTAAGGAAGAGGTTACAAGAGAACCGTGCATAGCGGAGAATAAGGAACCACCAAATACGCCAGCTACACCTAACATATGGAAGGGGTGCATTAAGATG	NA	387	photosystem II protein D1 [uncultured marine virus]	93.75	1	100	unknown
aquatic metagenome	NA	photosystem	ACATCTTGTTTCATCATCGCTTTCATCGCTGCTCCGCCAGTTGATATCGATGGTATCCGTGAGCCTGTTGCAGGTTCTTTATTATATGGTAATAACATAATTAGTGGTGCTGTAATTCCTAGTTCAAATGCTATTGGTATGCACTTCTATCCAATTTGGGAAGCTGCTTCAGTTGATGAATGGTTATACAATGGTGGTCCTTACCAACTAATTGTTTTACACTTTTTATTAGGTGTTGCAAGTTATATGGGTCGTGAATGGGAATTAAGCTACCGTTTAGGTATGCGTCCTTGGATCTTCGTAGCATTCTCTGCTCCAGTAGCAGCTGCTTCTGCTGTATTCTTAGTATATCCAATTGGTCAAGGTTCTTTCTCTGATGGTATGCCTTTAGGTATTTCT…	NA	1000	photosystem II D1 protein [uncultured marine virus]	87.986	1	100	unknown
aquatic metagenome	NA	photosystem	ACCAGAGATACCTAAAGGCATACCATCAGAGAAACTTCCTTGTCCAATTGGGTAAACTAGGAATACTGCGGTAGCAGCTGCAACAGGAGCAGAGTATGCAACAGCGATCCAAGGACGCATACCTAAACGGAAGCTAAGTTCCCATTCACGACCCATGTAGCAAGCTACACCTAGAAGGAAGTGAAGAACGATTAGTTGGTAAGGACCACCATTGTATAGCCATTCATCAACGGAAGCTGCTTCCCAGATAGGGTAGAAGTGCATACCGATTGCTGCAGAAGTAGGAACGATAGCACCAGAGAT	NA	303	photosystem II D1 protein [uncultured marine virus]	84.158	1	100	unknown
aquatic metagenome	NA	photosystem	ACGACCTTGAGAATCTACAACTGATTGGTTGAAGTTAAAACCATTTAAGTTGAACGCCATTGTACTGATACCCATAGCAGTTAACCAGATACCTACAACTGGCCATAAAGCTAAGAAGAAGTGTAAAGCACGAGAGTTGTT	NA	141	photosystem II protein D1 [uncultured marine virus]	85.106	1	100	unknown
aquatic metagenome	NA	photosystem	ACGGTTCATTAGTAACGTCTAGTCTAATTCGTGAAACTACTGAAAATGAATCTACTAACTACGGTTACAAATTCGGTTAAGAAGAAGTGTAAAGCACGAGAGTTGTTGAATGAAGCGTATTGGAAGATTAATCGACCAAAGTAACCATGTGCAG	NA	154	photosystem II protein D1 [uncultured marine virus]	77.143	1	100	unknown
aquatic metagenome	NA	photosystem	ACGTCTAGTCTAATTCGTGAAACTACTGAAAATGAATCTACTAACTACGGTTACAAATTCGGTCAAGAAGAAGAAACCTACAACTGGCCATAAAGCTAAGAAGAAGTGTAAAGCACGAGAGTTGTTGAATGAAGCGTATTGGAAGATTAAT	NA	151	photosystem II protein D1 [uncultured marine virus]	96.429	1	100	unknown
aquatic metagenome	NA	photosystem	ACTAAGAATACTGCAGAAGCTGCTGCTACAGGAGCAGAGAATGCTACAAAGATCCAAGGACGCATACCTAGACGGTATGCCTTTAGGTATCTCTGGTACATTTAACTTCATGTTAGTATTCCAAGCTGAACACAACATCTTAATGCACCC	NA	150	photosystem II protein D1 [uncultured marine virus]	89.655	1	100	unknown
aquatic metagenome	NA	photosystem	ACTGGTAATACTTCACCTGAAGCTAAATCTAATGGGAAGTTGTGAGCGTTACGTTCGTGCATTACTTCCATACCTAAATCAGCACGGTTGATGATGTCAGCCCATGTGTTAATAACACGACCTTGAGAATCAACAACTGATTGGTTGAAGTTGAAACCGTTTAAGTTGAACGCCATTGTGCTGATACC	NA	188	photosystem II protein D1 [uncultured marine virus]	87.037	1	100	unknown
aquatic metagenome	NA	photosystem	ACTTACAACATCGTAGCTGCACATGGTTACTTTGGTCGATTAATCTTCCAATACGCTTCATTCAACAACTCTCGTGCAGCTACGATGTTGTAAGTTTCTTCTTCTTGACCGAATTTGTAACCGTAGTTAGTAGATTCATTTTCAGTAGTT	NA	150	photosystem II protein D1 [uncultured marine virus]	100	1	100	unknown
aquatic metagenome	NA	photosystem	ACTTTGGTCGATTAATCTTCCAATACGCTTCATTCAACAACTCTCGTGCTTTACACTTCTTCTTAGCTTTATGGCCATTGTACTGATACCCATAGAAGTTAACCAGATACCTACAACTGGCCATAAAGCTAAGAAGAAGTGTAAAGCACG	NA	150	photosystem II protein D1 [uncultured marine virus]	54.167	1	100	unknown
aquatic metagenome	NA	photosystem	AGAATGTTATGTTCTGCTTGGAACACAAACATAAAGTTGAAGGTTCCAGAGATTCCTAAAGGCATACCATCAGAGAAGGAACCTTGTCCGATGGGGTAGATTAAGAATACAGCAGTAGCGGCGGATACAGGTGCAGAGTAGGCTACACAGATCCAAGGACGCATTCCTAAACGGAAAGACAGTTCCCACTGACGACCAAGGTAGCAGAAGACACCTAGTAAGAAGTGGAAAATGACTAACTGGTAAGGACCACCGTTGTATAACCACTCATCTAAGGAAGCTGCTTCCCAGATGGGGTAGAAGTGGAGTCCAATGGCGTTGGAGGAGGGAACAACAGCACCGGA	NA	344	photosystem D1 protein [uncultured virus]	90.826	1	100	unknown
aquatic metagenome	NA	photosystem	AGAGGCATACCATCTGAGAATGAACCTTGTCCGATTGGATAGATAATGAATACTGCAGTTGCTGCTGCTACTGGAGCAGAGTAAGCTACAGCGATCCATGGACGCATTCCTAAACGGAATGATAATTCCCATTCACGACCCATGTAGCAGCAAATACCGATGAAGAAGTGGCAAACGATTAGTTGGTAAGGACCACCGTTGTATAACCATTCGTCAACAGAAGCAGCTTCCCAAATTGGGTAGAAGTGTAAACCGATAGCGTTAGAAGTTGGAATTACAGCACCAGAGATGATGTTGTTACCAAATAATAAT	NA	312	photosystem II D1 protein [uncultured marine virus]	82.524	1	100	unknown
aquatic metagenome	NA	photosystem	AGCAAGCTCTATTTAAATAGAGCTTACTTTATATATATAGTTAACCTACTACAGCTGGAGCTGTAAGAGCTACTGGTAAAGCTTCTCCAGATGCAAGATCTAGAGGGAAGTTATGAGCGTTACGCTCGTGCATAACTTCGATACCTAGGTTAGCGCGGTTAAGAATATCAGCCCAAGTGTTAATTACACGTCCTTGGCTATCAACAACGGATTGGTTGAAGTTAAGTCCGTTAAGGTTGAATGCCATAGTCATGATACCTAAAGCTGTGAACCAGATACCAACAACAGGCCACATACCTAGGAAGAAGTGAAGAGCACGAGAGTTGTTAAAGCTAGCATATTGGAATATTAGACGACCGAAATATCCGTGTGCAGCAACAATGTTATATGTTTCTTCTT…	NA	522	photosystem II protein D1 [uncultured marine virus]	90.071	1	100	unknown
aquatic metagenome	NA	photosystem	AGCACCCCCTTGCGGGAGTGCCTTTTCCTTCAGACTAGGAATTAACCATTGATAGCAGGAGCAGTCAGAGCCACAGGAGCCTGTTCACCACTAGCCAAGTCTAAGGGGAAGTTATGTGCATTACGCTCGTGCATTACTTCCATACCGATACCAGCGCGGTTTAACACATCGGCCCAAGTACCAATTACACGACCTTGAGAATCGAGAATCGACTGGTTGAAGTT	NA	224	photosystem II protein D1 [uncultured marine virus]	88.095	1	100	unknown
aquatic metagenome	NA	photosystem	AGCATGTGGAATGGGTGCATAAGGATGTTGTGCTCAGCTTGGAATACGATCATGAAGTTGAAAGTACCAGAGATACCTAGAGGCATACCATCGGAGAAGCTTCCTTGACCGATTGGGTAAATTAGGAAAACTGCAGTAGCAGCTGCAACAGGAGCAGAGTATGCAACAGCGATCCAAGGGCGCATACCTAAACGGAAAGATAGTTCCCATTCACGACCCATGTAGCAAGCTACACCTAGAAGGAAGTGAAGAACGATTAGTTCGTAAGGACCACCATTGTATAGCCATTCATCAACGGAAGCAGCTTCCCAGATTGGGTAGAAGTGCAAACCGATAGCTGCAGAAGTAGGAACGATAGCACCAGAGATGATGTTGTTTCCGTATAGAAGAGAACCAGCA…	NA	548	photosystem II D1 protein [uncultured marine virus]	85.211	1	100	unknown
aquatic metagenome	NA	photosystem	AGCATTCTCTGCTCCTGTAGCAGCAGCTTCTGCAGTATTCTTAGTATACCCAATTGGTCAAGGTTCTTTCTCTGATGGTATGCTTTTAGGTATCTCTGGTACATTTAACTTCATGTTAGTATTCCAAGCTGAACACAACATCTTAATGCACCCATTCCACATGTTAGGTGTTGCTGGTGTATTTGGTGGTTCATTATTCTCTGCAATGCACGGTTCACTTGTTACTTCATCATTAATCCGTGAAACAACTGAAAACGAATCTGCAAACGCTGGATACAAGTTCGGTCAAGAAGAAGAAACTTACAACATCGTAGCTGCTCACGGTTACTTTGGACGTTTAATCTTCCAATACGCAAGTTTTAACAACTCTCGTTCATTACACTTCTTCTTAGCTGCTTG…	NA	700	photosystem II protein D1 [uncultured marine virus]	91.848	1	100	unknown
aquatic metagenome	NA	photosystem	AGCTAATGCTGGTTACAAATTTGGTCAAGAAGAGGAAACTTACAACATCGTAGCAGCTCACGGTTACTTCGGTCGTTTAATTTTCCAATATGCTTCTTTCAACAACTCTCGTTCATTACACTTCTTCTTAGCTGCTTGGCCAGTTGTTGGTATTTGGTTCACTGCTTTAGGTATTTCAACTATGGCATTCAACTTAAATGGTTTCAACTTCAACCAATCAGTTGTAGATTCACAAGGTCGTGTAATCAACACTTGGGCAGACATTATCAACCGTGCTAACCTTGGTATCGAAGTTATGCACGAGCGT	NA	307	photosystem II protein D1 [uncultured marine virus]	92.079	1	100	unknown
aquatic metagenome	NA	photosystem	AGGAGCAGAAACACCAGCAGCCAAATCCAGAGGGAAGTTGTGAGCATTGCGCTCGTGCATCACTTCCATACCCAGGTTGGCGCGGTTCAGCACGTAGGCCCAGGTGTTCAGCACACGACCCTGGGAATCCAGGATCGACTGGTTGAAGTTGAAGCCGTTCAAGTTGAACGCCATGGTGCTCACGCCCAGGGCGGTGAACCAGATGCCAACCACGGGCCAGGCGGCCAGGAAGAAGTGCAGGCTGCGACTGTTGTTGAAGCTGGCGTATTGGAAGATCAG	NA	279	photosystem II protein D1 [uncultured marine virus]	95.294	1	100	unknown
aquatic metagenome	NA	photosystem	AGGGGGAAGTTGTGAGCGTTACGCTCGTGCATTACTTCCATACCTAAGTTAGCGCGGTTGATTACGTCAGCCCATGTAGAAATTACACGACCTTGAGAATCAATGATTGATTGGTTGAAGTTAAATCCGTTCAAGTTGAACGCCATTGTGCTTACACCCAAAGCTGTAAACCAGATACCAACTACTGGCCATGCAGCTAAGAAGAAGTGTAAAGAACGGCTGTTGTTGAAGGAAGCGTATTGGAAAATCAAACGACCGAAGTAGCCATGTGCTGCAACGATGTTATAGGTTTCTTCTTCTTGACCGAATTTATAACCGTAGTTTTGTGATTCGTTCTCGGTTGTTTCTTTAACCAAGGAAGATGTAACCAAAGAACCGTGCATTGCAGAGAACAAAGAA…	NA	951	photosystem II D1 protein [uncultured marine virus]	92.226	1	100	unknown
aquatic metagenome	NA	photosystem	AGGTATCTCCGGTACATTCAACTTTATGCTTGTGTTCCAAGCTGAGCACAACATTCTTATGCACCCATTCCACCAACTAGGTGTTGCAGGTGTATTCGGTGGTTCTCTATTCTCTGCTATGCACGGTTCTCTAGTTACATCTAGTTTAATTCGTGAAACTACTGAGAACGAATCTGCTAACTACGGTTACAAATTCGGTCAAGAAGAAGAAACTTACAACATCGTAGCTGCTCACGGTTACTTTGGTCGTTTGATTTTCCAATATGCTAGCTTTAACAACTCTCGTGCTTTACACTTCTTCTTAGGAATGTGGCCTGTTGTTGGTATTTGGTTCACAGCTCTAGGTGTTATGACTATGGCGTTTAACCTTAACGGTTTTAACTTCAACCAATCTGTTGT…	NA	603	photosystem II protein D1 [uncultured marine virus]	91.667	1	100	unknown
aquatic metagenome	NA	photosystem	AGGTATCTCTGGTACATTTAACTTCATGTTAGTATTCCAAGCTGAACACAACATCTTAATGCACCCATTCCATATGGTAGGTGTTGCAGGTGTGTTTGGTGGTTCTTTATTCAGTGCTATGCACGGTTCATTAGTAACGTCTAGTCTAATTCGT	NA	154	photosystem II protein D1 [uncultured marine virus]	96.078	1	100	unknown
aquatic metagenome	NA	photosystem	AGGTGCTTGGCCCGTTGTCGGCATCTGGTTCACCTCCATGGGCATTAGCACCATGGCCTTCAACCTCAATGGTTTCAACTTTAACCAATCTGTGTTGGATAGCCAAGGTCGCGTCATCAATACCTGGGCGGATATTCTGAACCGTGCCAACCTCGGTTTTGAAGTGATGCACGAGCGCAATGCTCACAACTTCCCCCTCGACTTAGCTGCTGTGGAAGCGCCTTCCATCAACGGTTAATCGTTAATCTGGGTTAGTGAAATTAAG	NA	265	photosystem II protein D1 [uncultured marine virus]	86.364	1	100	unknown
aquatic metagenome	NA	photosystem	AGTGCAGTTTTCTTAGTTTACCCAATCGGTCAAGGAAGCTTCTCTGATGGTATGCCTCTAGGGATCTCTGGTACATTTAACTTCATGCTTGTTTTCCAAGCTGAACACAATATCTTAATGCACCCATTCCACCAATTAGGTGTTGCTGGTGTATTTGGTGGTTCCCTATTCTCTGCTATGCACGGTTCTCTAGTAACATCTAGTTTAATCCGTGAAACAACTGAGAACGAATCTGCTAACTACGGTTACAAGTTCGGTCAAGAAGAAGAAACTTACAACATCGTAGCTGCACTAGCAGCAGCTACTGGAGCTGTGAAAGCAACAGAAATCCAAG	NA	334	photosystem II protein D1 [uncultured marine virus]	93.684	1	100	unknown
aquatic metagenome	NA	photosystem	AGTTGTAGATTCTCAAGGTCGTGTTATTAACACATGGGCTGACATTATCAACCGTGCTGATTTAGGTATGGAAGTTATGAGCGTTACGTTCATGCATTACTTCCATACCTAAATCAGCACGGTTGATAATGTCAGCCCATGTGTTAATAACACGACCTTGAGAATC	NA	166	photosystem II protein D1 [uncultured marine virus]	90.625	1	100	unknown
aquatic metagenome	NA	photosystem	AGTTTCTTCTTCTTGACCAAATTTATAACCATAGTTAGTAGATTCTACTTCACTTGTTTCACGAATTAAGCTAGAAGTTACTAATGAACCATGCATAGCACTAAATAAAGAACCACCAAATACACCAGCTACACCAAGCATATGGAATGGGTGCATTAAAATGTTATGTTCAGCTTGGAATACTAACATAAAGTTGAATGTCCCAGAAATACCTAAAGGCATACCGTCAGAAAAACTACCTTGTCCAATTGGATAAATTAAAAATACAGCTGAA	NA	274	photosystem II protein D1 [uncultured marine virus]	92.222	1	100	unknown
aquatic metagenome	NA	photosystem	ATAAATAATAAAGCAAGCTCTATTTAAATAGAGCTTACTTTATATATATAGTTAACCTACTACAGCTGGAGCTGTAAGAGCTACTGGTAAAGCTTCTCCAGATGCAAGATCTAGAGGGAAGTTATGAGCGTTACGCTCGTGCATAACTTCGATACCTAGGTTAGCGCGGTTAAGAATATCAGCCCAAGTGTTAATTACACGACCTTGGCTATCAACAACAGATTGGTTGAAGTTAAAACCGTTAAGGTTAAACGCCATAGTCATAACAC	NA	269	photosystem II protein D1 [uncultured marine virus]	86.792	1	100	unknown
aquatic metagenome	NA	photosystem	ATAACATCGTAGCTGCACACGGTTACTTTGGTCGTTTAATCTTCCAATATGCTTCATTCAACAACTCTCGTGCTTTACACTTCTTCTTAGCTGCATGGCCAGTTGTAGGTATTTGGTTAACTGCTATGGGTATTAGTACTATGGCTTTCAACTTAAATGGTTTCAACTTCAACCAATCAGTTGTAGATTCTGAAGGTCGTGTAATCAACACTTGGGCTGACATTATCAACCGTGCTGACTTAGGTATCGAAGTAATGCACGAACGTAATGCTCACAACTTCCCATTAGATTTAGCTTCTGGTGATGTATTACCAGTTGCTTTAACAGCTCCAGTTGTTAACGCTTAATAGCTAGATTTTATATTATAAATTTTAAGATCTTCTTAAAA	NA	388	photosystem II protein D1 [uncultured marine virus]	87.5	1	100	unknown
aquatic metagenome	NA	photosystem	ATACAACCACTCATCTAAAGAAGCAGCTTCCCAAATGGGGTAGAAGTGTAAACCGATAGCGTTAGAGGAAGGAACTACAGCACCAGAAATGATGTTGTTTCCGTAGAGTAAAGAACCTGCAACTGGCTCACGGATACCGTCAATGTCAACGGGAGGAGCAGCGATGAAAGCGATTACGAAGCAAGCGATCGCACTCAGAAGAGTGGGGATCATTAATACTCCGAACCAACCGATGTAGATGCGGTTATCTGTGCTGGTG	NA	259	photosystem II D1 protein [uncultured marine virus]	100	1	100	unknown
aquatic metagenome	NA	photosystem	ATACCAGCGCGGTTTAACACATCGGCCCAAGTACCAATTACACGACCTTGAGAATCGAGAATCGACTGGTTGAAGTTAAAACCATTGAGGTTAAACGCCATGGTGCT	NA	107	photosystem II protein D1 [uncultured marine virus]	91.429	1	100	unknown
aquatic metagenome	NA	photosystem	ATACCATCAGAGAAACTTCCTTGACCGATTGGGTAGATTAGGAATACTGCGGTAGCAGCTGCAACAGGAGCAGAGTATGCAACAGCAATCCAAGGACGCATACCTAAACGGAAGCTAAGTTCCCATTCACGACCCATGTAGCAAGCTACACCTAGAAGGAAGTG	NA	164	photosystem II protein D1 [uncultured marine virus]	88.889	1	100	unknown
aquatic metagenome	NA	photosystem	ATACCTAAATCAGCACGGTTAATAATGTCTGCCCAAGTGTTAATAACACGACCTTGAGAATCTACAACTGATTGGTTGAAGTTGAAACCATTTAAGTTAAATGCCATAGTACTAATACCCATAGCAGTTAACCAAATACCAATTACAGGCCAAGCTGCTAAGAAGAAGTGTAATGCACGAGAGTTGTTGAATGAAGCATATTGGAAGATTAAACGACCAAAATAACCATGTGCAGCTACGATATTGTAAGTTTCTTCTTCTTGACCGAATTTGTAACCATAGTTAGTAGATTCATTTTCAGTAGTTTCACGGATTAAACTAGAAGTTACTAATGAACCGTGCATAGCACTGAATAA	NA	356	photosystem II protein D1 [uncultured marine virus]	89.831	1	100	unknown
aquatic metagenome	NA	photosystem	ATATGGCAGGTGTTGCAGGTGTGTTTGGTGGTTCTTTATTCAGTGCTATGCACGGTTCATTAGTAACGTCTAGTCTAATTCGTGAAACTACTGAAAATGAATCTACTAACTACGGTTACAAATTCGGTCAAGAAGAAGAAACTTACAACATCGTAGCTGCACATGGTTACTTTGGTCGATTAATCTTCCAATACGCTTCATTCAACAACTCTCGTGCTTTACACTTCTTCTTAGCTTT	NA	238	photosystem II protein D1 [uncultured marine virus]	96.154	1	100	unknown
aquatic metagenome	NA	photosystem	ATCATCGCGTTCATCGCTGCTCCTCCAGTAGATATTGATGGTATCCGTGAGCCAGTATCTGGTTCATTATTATACGGTAACAACATCATTTCTGGTGCTGTTGTTCCAACTTCAAACGCGATTGGTTTACACTTCTACCCAATTTGGGAAGCTGCTTCTCTTGATGAGTGGTTATACAATGGTGGTCCTTACCAACTTATCGTATGCCATTTCTTCCTAGGCGTTTGCTGCTACATGGGTCGTGAGTGGGAACTTTCTTTCCGTTTAGGTATGCGTCCATGGATCGCTGTTGCTTATTCTGCACCAGTTGCTGCTGCTACAGCTGTATTCATCATCTACCCTATCGGTCAAGGTTCTTTCTCTGATGGTATGCCATTAGGTATTTCTGGTACATTCAAC…	NA	405	photosystem II D1 protein [uncultured marine virus]	84.127	1	100	unknown
aquatic metagenome	NA	photosystem	ATCGATGGTATCCGTGAACCTGTATCTGGTTCTTTATTATACGGTAACAACATCATCTCTGGTGCAATTATTCCGACTTCAAACGCAATTGGTCTGCATTTTTATCCAATTTGGGAAGCTGCATCTCTTGATGAATGGTTATACAACGGTGGTCCTTACCAACTTATCGTATGCCACTTCTTCCTTGGTGTTTGTTCTTATATGGGTCGTGAATGGGAACTTTCTTTCCGTTTAGGTATGCGTCCTT	NA	247	photosystem II D1 protein [uncultured marine virus]	82.927	1	100	unknown
aquatic metagenome	NA	photosystem	ATCGGTCAAGGAAGCTTCTCTGATGGTATGCCTTTAGGTATCTCTGGAACATTCAACTTCATGTTAGTATTCCAAGCTGAACATAACATCTTAATGCACCCATTCCACATGGCTGGTGTTGCTGGTGTATTTGGTGGATCTTTATTCTCTGCAATGCACGGTTCTTTAGTAACTTCTTCTTTAATCCGTGAAACTGCTGAAGGTGAATCTACTAACTATGGTTACAAATTTGGTCAAGAAGAAGAAACTTACAACATCGTAGCTGCACACG	NA	271	photosystem II protein D1 [uncultured marine virus]	94.382	1	100	unknown
aquatic metagenome	NA	photosystem	ATCGGTTTCATCGCAGCGCCTCCAGTTGATATCGATGGTATTCGTGAACCAGTAGCAGGATCTTTATTATATGGTAACAACATCATCAGTGGTGCAATTATTCCAAGTTCAAACGCTATCGGTATTCACTTATACCCAATTTGGGAAGCAGCTTCAATTGATGAATGGTTATACAACGGTGGTCCTTACCAACTAATCGTTTTACACTTCTTCATTGGTGTATGTTGTTATATGGGCCGTGAGTGGGAATTAAGTTACCGTTTAGGTATGCTTCCTTGGATCTTCGTAGCATTCTCTGCTCCAGTAGCAGCAGCTGCAGCGGTATTCATCGTTTATCCAATTGGTCAAGGTTCTTTCTCTGATGGTATGCCTTTAGGTATCTCTGGTACTTTCAACTTT…	NA	974	photosystem II D1 protein [uncultured marine virus]	85.512	1	100	unknown
aquatic metagenome	NA	photosystem	ATGAAGTTGAAAGTACCAGAGATACCTAAAGGCATACCATCAGAGAAAGAACCTTGACCAATTGGGTATACTAAGAATACAGCAGAAGCAGCTGCTACTGGAGCAGAAAATGCTACGAAGATCCAAGGACGCATACCTAAACGATAGCTTAATTCCCATTCACGACCCATATAACTTGCAACACCTAATAAAAAGTGTAAAACAATTAGTTGGTAAGGACCACCATTGTATAACCATTCATCAACTGAAGCAGCTTCCCAAATTGGATAGAAGTGCATACCAATAGCATTTGAACTAGGAATTACAGCACCACTAATTATGTTATTACCATATAATAAAGAACCTGCAACAGGTTCACGAATAC	NA	364	photosystem II D1 protein [uncultured marine virus]	88.333	1	100	unknown
aquatic metagenome	NA	photosystem	ATGCCTCTAGGTATCTCCGGTACATTCAACTTCATGCTTGTGTTCCAAGCTGAGCACAACATTCTTATGCACCCATTCCACCAACTAGGTGTTGCAGGTGTATTCGGTGGTTCTCTATTCTCTGCTATGCACGGTTCTCTAGTTACATCTAGTTTAATTCGTGAAACTACTGAGAACGAATCTGCTAACTATGGTTACAAATTCGGTCAAGAAGAAGAAACTTACAACATCGTAGCTGCTCACGGTTACTTTGGTCGTTTAATTTTCCAATATGCTAGCTTTAACAACTCTCGTGCTTTACACTTCTTCTTAGGAATGTGGCCAGTTGTAGGTATTTGGTTTACAGCTCTAGGTGTTATGACA	NA	363	photosystem II protein D1 [uncultured marine virus]	93.388	1	100	unknown
aquatic metagenome	NA	photosystem	ATGCGTCCTTGGATCTTCGTAGCATTCTCTGCTCCAGTAGCAGCTGCTTCTGCTGTATTCTTAGTATACCCAATTGGCCAAGGTTCTTTCTCTGATGGTATGCCTTTAGGTATTTCTGGTACTTTTAACTTCATGTTAGTATTCCAAGCTGAACACAACATTTTAATGCATCCATTCCACATGGCTGGTGTTGCTGGTGTATTTGGTGCTTCTTTATTTAGTGCTATGCATGGTTCATTAGTAACTTCTAGTTTAATCCGTGAAACAACTGAAAACGAATCAACTAACTACGGTTATAAATTCGGTCAAGAAGAAGAAACTTACAACATCGTAGCTGCACACGGTTACTTTGGTCGTTTAATCTTC	NA	366	photosystem II protein D1 [uncultured marine virus]	92.623	1	100	unknown
aquatic metagenome	NA	photosystem	ATGCTTGGTGTAGCTGGTGTATTTGGTGGTTCATTATTCTCAGCAATGCACGGTTCACTTGTAACTTCTTCATTAATTCGTGAAACAACTGAAAACGAATCAGCTAACGAAGGTTACAAATTCGGTCAAGAAGAAGAAACTTACAACATCGTTGCAGCTCACGGCTACTTTGGTCGTTTAATCTTCCAATATGCTTCTTTCAACAACTCTCGTTCATTACACTT	NA	224	photosystem II protein D1 [uncultured marine virus]	95.946	1	100	unknown
aquatic metagenome	NA	photosystem	ATGGCGTTCAACTTAAATGGTTTTAACTTCAACCAATCAGTTGTAGATTCTCAAGGTCGTGTTATTAACACATGGGCTGACATTATCAACCGTGCAGCTACGATGTTGTAAGTTTCTTCTTCTTGACCGAATTTGTAACCGTAGTTAGTAGATTCATTTTCAGTAGT	NA	167	photosystem II protein D1 [uncultured marine virus]	84.848	1	100	unknown
aquatic metagenome	NA	photosystem	ATGGCTGGTGTTGCTGGTGTATTTGGTGCTTCTTTATTTAGTGCTATGCATGGTTCATTAGTAACTTCTAGTTTAATTCGTGAAACTACAGAAAATGAATCTACTAACTATGGTTATAAATTCGGTCAAGAAGAAGAAACTTATAACATCGTAGCAGCACATGGTTACTTTGGTCGTTTAATTTTCCAATACGCTTCATTCAACAACTCTCGTGCTTTACACTTCTTCTTAGCTGCTTGGCCTGTAATCGGTATTTGGTTAACTGCTATGGGTATTAGTACTATGGCATTTAACTTAAATGGTTTTAACTTTAACCAATCAGTTGTAGATTCTCAAGGTCGTGTTATTAACACTTGGGCAGACATTATTAACCGTGCTGATTT	NA	383	photosystem II protein D1 [uncultured marine virus]	89.683	1	100	unknown
aquatic metagenome	NA	photosystem	ATGGGTATCAGCACAATGGCGTTCAACTTAAACGGTTTCAACTTCAACCAATCAGTTGTTGATTCTCAAGGTCGTGTAATCAACAC	NA	86	photosystem II protein D1 [uncultured marine virus]	85.714	1	100	unknown
aquatic metagenome	NA	photosystem	ATGGTTTTAACTTCAACCAATCAGTTGTAGATTCTCAAGGTCGTGTTATTAACACATGGGCTGACATTATCAACCGTAGTTAGTAGATTCATTTTCAGTAGTTTCACGAATTAGACTAGACGTTACTAATGAACCGTGCATAGCACTG	NA	148	photosystem II protein D1 [uncultured marine virus]	84	1	100	unknown
aquatic metagenome	NA	photosystem	ATGTCAGCCCAAGTGTTGATTACACGACCTTGGCTGTCAACTACGGATTGGTTGAAGTTGAAACCGTTTAGGTTGAAAGCCATAGTGCTGATACCTAGAGCAGTAAACCAGATACATACTACAGGCCAAGCAGCTAGGAAGAAGTGTAGAGAACGAGAGTTGTTGAAACTAGCGTATTGGAAAATTAAACGTCCAAAATAACCGTGAGCTGCAACGATGTTGTAAGTTTCAAATTCTTGACCGAATTTGTAACCAGAGTTTACAGATTCGTTTTC	NA	275	photosystem II protein D1 [uncultured marine virus]	90.11	1	100	unknown
aquatic metagenome	NA	photosystem	ATGTCTGCCCAAGTGTTGATTACACGACCTTGTGAATCTACAACTGATTGGTTGAAGTTGAAACCATTTAAGTTGAATGCCAT	NA	83	photosystem II protein D1 [uncultured marine virus]	92.593	1	100	unknown
aquatic metagenome	NA	photosystem	ATGTTAGGTGTTGCTGGTGTATTTGGTGGTTCATTATTCTCAGCTATGCACGGTTCACTTGTAACTTCTTCATTAATTCGTGAAACTACTGAAAACGAATCAGCTAACGCTGGTTACAAATTCGGTCAAGAAGAAGAAACTTACAACATCGTTGCTGCACACGGTTACTTTGGTCGTTTAATCTTCCAATA	NA	191	photosystem II protein D1 [uncultured marine virus]	95.238	1	100	unknown
aquatic metagenome	NA	photosystem	ATGTTGTAAGTTTCTTCTTCTTGACCGAACTTGTAACCGTAGTTAGCAGATTCGTTCTCAGTTGTTTCACGGATTAAGCTAGAAGTTACTAGAGAACCGTGCATAGCAGAGAATAAAGAACCACCAAATACACCAGCAACACCTAGTTGGTGGAATGGGTGCATTAAGATGTTGTGCTCAGCTTGGAACACTAACATGAAGTTGAATGTACCAGAGATACCTAGAGGCATACCATCAGAGAAGCTACCTTGACCGATTGGGTATACTAAGAATACTGCACTAGCAGCAGCTACTGGAGCTGTGAAAGCAACAGAAATCCAAGGACGCATACCTAAACGGTAGCTGAATTCCCACTCACGACCGATCCAACCACATACACCTAGTAAGAAGTGATCAACG…	NA	576	photosystem II D1 protein [uncultured marine virus]	86.842	1	100	unknown
aquatic metagenome	NA	photosystem	ATTAAAGATTCATTTTATAATAAATTAACCATTGATAGCTGGAGCTGTTAAAGCAACTGGTAATACATCACCTGAAGCTAAATCTAATGAGAAGTTATGAGCGTTACGTTCATGCATTACTTCCATACCTAAATCAGCACGGTTGATAATGTCAGCCCATGTGTTAA	NA	167	photosystem II protein D1 [uncultured marine virus]	85.714	1	100	unknown
aquatic metagenome	NA	photosystem	ATTAATCTTCCAATACGCTTCATTCAACAACTCTCGTGCTTTACACTTCTTCTTAGCTTTATGGCCAGTTGTAGGTATCTTCTTCTTGACCGAATTTGTAACCGTAGTTAGTAGATTCATTTTCAGTAGTTTCACGAATTAGACTAGACGTTACTAATGAACCGTGCATAGCACTGAATAAAGAACCACCAAACACACCTGCAACACCTGCC	NA	212	photosystem II protein D1 [uncultured marine virus]	93.75	1	100	unknown
aquatic metagenome	NA	photosystem	ATTAGTGAAGAAGTTACAAGTGAACCGTGCATAGCTGAGAATAATGAACCACCAAATACACCAGCAACACCTAACATATGGAATGGGTGCATTAAGATATTGTGCTCAGCTTGGAATACGATCATGAAGTTGAAAGTACCAGAAATACCTAATGG	NA	155	photosystem II protein D1 [uncultured marine virus]	96.078	1	100	unknown
aquatic metagenome	NA	photosystem	ATTCTCAAGGTCGTGTTATTAACACATGGGCTGACATTATCAACCGTGCTGATTTAGGTATGGAAGTAATGCATGAGAGTTGTTGAATGAAGCGTATTGGAAGATTAATCGACCAAAGTAACCATGTGCAGCTACGATGTTGTAAGTTTCT	NA	151	photosystem D1 protein [uncultured virus]	84.848	1	100	unknown
aquatic metagenome	NA	photosystem	ATTTTAAATATATATTTAAAATTTATAATATAAAATTCAGCTATTAAGCGTTAACAACTGGAGCTGTTAAAGCAACTGGTAATACTTCACCTGAAGCTAAATCTAATGGGAAGTTGTGAGCATTACGTTCGTGCATTACTTCGATACCTAAGTCAGCACGGTTAATAATGTCAGCCCAAGTGTTAATTACACGACCTTCAGAATCTACAACTGATTGGTTGAAGTTGAAACCATTTAAGTTGAAAGCCATAGTACTAATACCCATAGCAGTTAACCAAATGCCTACAACTGGCCATGCAGCTAAGAAGAAGTGTAAAGCACGAGAGTTGTTGAATGAAGCATATTGGAAGATTAAACGACCAAA	NA	364	photosystem II protein D1 [uncultured marine virus]	86.364	1	100	unknown
aquatic metagenome	NA	photosystem	CAAAGCCACAGGCGCAAAATCAGCAGCAGCCAAGTCTAGAGGGAAGTTGTGAGCATTACGTTCGTGCATCACTTCCATACCCAAACCAGCGCGGTTGATGATATCAGCCCAGGTGCCAATTACGCGACCTTGAGAATCAATCACAGATTGGTTGAAGTTAAAACCGTTGAGGTTGAAAGCCATTGTGCTCACACCCAAAGCGGTAAACCAAATCCCTACTACAGGCCAT	NA	229	photosystem II protein D1 [uncultured marine virus]	89.231	1	100	unknown
aquatic metagenome	NA	photosystem	CAAGAGGAAGAAACCTACAATATCGTTGCCGCTCACGGTTACTTCGGACGTTTAATCTTCCAATACGCTTCTTTCAACAACAGCCGTTCTCTGCACTTCTTCTTGGGTGCATGGCCGGTAATCGGTATCTGGTTTACGGCAATGGGTGTTAGCAC	NA	155	photosystem II protein D1 [uncultured marine virus]	94.118	1	100	unknown
aquatic metagenome	NA	photosystem	CAATTGGTCAAGGTTCTTTCTCTGATGGTATGCCTTTAGGTATTTCTGGTACTTTTAACTTTATGTTAGTATTCCAAGCTGAACACAACATTTTAATGCATCCATTCCACATGGCTGGTGTTGCTGGTGTATTTGGTGGTTCTTTATTCAGTGCTATGCACGGTTCATTAGTAACTTCTAGTTTAATTCGTGAAACTACTGAAAATGAATCTACAAACTATGGTTACAAATTCGGTCAAGAAGAAGAAACTTATAATATTGTAGCTGCACATGGTTATTTTGGTCGTTTAATCTTCCAATATGCTTCATTTAACAACTCTCGTGCATTACACTTCTTCTTAGCAGCTTGGCCTGTAATTGGTATTTGGTTAACTGCAATGGGTATTAGTACTATGGCTT…	NA	430	photosystem II protein D1 [uncultured marine virus]	93.617	1	100	unknown
aquatic metagenome	NA	photosystem	CACATGGTTACTTTGGTCGTCTAATATTCCAATACGCTAGTTTTAATAACTCTCGTTCTCTTCACTTCTTCTTAGGCTTATGGCCAGTTGTAGGTATTTGGTTTACTGCACTAGGTGTTATGACAATGGCATTTAACCTTAACGGTTTTAACTTCAACCAATCTGTTGTTGATAGCCAAGGTCGTGTAATTAACACATGGGCTGATATCCTTAACCGTGCTAACTTAGGTATGGAAGTAATGCATGAGCGTAACGCTCACAACTTCCCACTAGATTTAGCTTCTGGTGAATCTTTACCTGTAGCTTTAACAGCTCCAGCTGTTAACGGCTAATAGCCAAAAACCTTAGCATAACGCTAAGGTTTTTT	NA	367	photosystem II protein D1 [uncultured marine virus]	91.209	1	100	unknown
aquatic metagenome	NA	photosystem	CACCAAGCATGTGGAATGGGTGCATTAAAATGTTGTGTTCAGCTTGGAATACAATCATGAAGTTGAAAGTACCAGAGATACCTAGAGGCATACCATCTGAGAATGAACCTTGTCCGATTGGATAGATTAAGAATACAGCAGTAGCTGCAGCAACTGGAGCTGAGTAAGCAACAGCGATCCAAGGACGCATTCCTAAACGGAATGAAAGTTCCCATTCACGACCCATGTAAGAGCAAACACCGATGAAGAAGTGGCAAACGATTAGTTGGTAAGGACCACCGTTGTAAAGCCATTCGTCAACTGAAGCTGCTTCCCAAATTGGGTAGAAGTGAAGACCGATAGCGTTTGATGTAGGAACAACAGCACCAGAAATGATGTTGTTTCCATATAGAAGAGAAC…	NA	419	photosystem II D1 protein [uncultured marine virus]	86.331	1	100	unknown
aquatic metagenome	NA	photosystem	CACCTGCCATATGGAATGGGTGCATTAAGATGTTGTGTTCAGCTTGGAATACTAACATGAAGTTAAATGTACCAGAGATACCTAAAGGCATACCATCAGAGAAAGAACCTTGACCAATTGGGTATACTAAGAATACTGCAGAAGCTGCTGCTACAGGAGCAGAGAATGCTACAAAGATCCAAGGACGCATACCTAGACGGTAGCTTAGTTCCCACTCACGACCCATGTAAGATGCAACACC	NA	241	photosystem II protein D1 [uncultured marine virus]	87.5	1	100	unknown
aquatic metagenome	NA	photosystem	CACCTGCCATATGGAATGGGTGCATTAAGATGTTGTGTTCAGCTTGGAATACTAACATGAAGTTAAATGTACCAGAGTTGTTGAATGAAGCGTATTGGAAGATTAATCGACCAAAGTAACCATGTGCAGCTACGATGTTGTAAGTTTCTTCT	NA	152	photosystem II protein D1 [uncultured marine virus]	84.848	1	100	unknown
aquatic metagenome	NA	photosystem	CACGCCCAAAGGGCGTATGGTCTAAATAAGCTAGAAAAGGACTATGCCAAGTCTAGAGGGAAGTTGTGAGCGTTACGCTCGTGCATAACTTCCATACCTAGGTTAGCACGGTTGATGATGTCAGCCCAAGTGTTGATTACACGACCTTGGCTATCAACTACGGATTGGTTGAAGTTGAAACCGTTTAGGTTGAAAGCCATAGTGCTGATACCTAGAGCAGTAAACCAGATA	NA	231	photosystem II protein D1 [uncultured marine virus]	88.333	1	100	unknown
aquatic metagenome	NA	photosystem	CACGCCCTAAGGGCGTATGATTTCAATTGAAAGAGCTAGAAAAAGACTATGCTAAGTCTAGAGGGAAGTTGTGAGCGTTACGTTCGTGCATAACTTCCATACCTAGGTTAGCACGGTTGATGATGTCAGCCCAAGTGTTGATTACACGACCTTGGCTGTCAACTACGGATTGGTTGAAGTTGAAACCGTTTAGGTTGAAAGCCATAGTGCTGATACCTAGAGCAGTAAACCAGATACATACTACAGGCCAAGCAGCTAGGAAGAAGTGTAGAGAACGAGAGTTGTTGAAACTAGCGTATTGGAAAATTAGACGTCCAAAGTAACCGTGAGCTGCAACGATGTTGTAAGTTTCAAATTCTTGACCGAATTTGTAACCAGAGTTTACGGATTCGTTTTCAG…	NA	481	photosystem II protein D1 [uncultured marine virus]	91.549	1	100	unknown
aquatic metagenome	NA	photosystem	CACGGTTACTTCGGACGTTTAATCTTCCAATACGCTTCTTTCAATAACAGCCGTTCTCTGCACTTCTTCTTGGGTGCTTGGCCGGTAATCGGTATCTGGTTTACGGCAATGGGTGTTAGCACCATGGCGTTTAACCTCAATGGTTTTAACTTCAA	NA	155	photosystem II protein D1 [uncultured marine virus]	94.118	1	100	unknown
aquatic metagenome	NA	photosystem	CACTCATCTAGTGAAGCAGCTTCCCAAATTGGGTAGAAGTGTAAACCAATCGCGTTTGAAGTTGGAACTACAGCACCAGAGATGATGTTGTTACCGTATAATAAAGAACCAGATACAGGCTCACGGATACCATCGATATCAACTGGAGGAGCAGCGATAAATGCGATAATGAATACAGAAGTTGCAGTTAATAAAGTAGGGATCATTAATACACCAAACCAACCGATG	NA	228	photosystem II D1 protein [uncultured marine virus]	95.745	1	100	unknown
aquatic metagenome	NA	photosystem	CAGCTTCAATTGATGAGTGGTTATACAACGGTGGTCCTTACCAATTAGTTGTTTTACACTTCTTATTAGGTGTTGCATCTTACATGGGTCGTGAGTGGGAACTAAGCTACCGTCTAGGTATGCGTCCTTGGATCTTTGTAGCATTTGAACTAGGAATAACTGCACCGCTGATGATGTTGTTTCCATATAATAATGAACCTGCTACTGGCTCACGGATACCATCAATATCTACTGGAGGAGCTGCTATAAAAGCGATGATGTAACAAGATGTAGCTGTTAATAATGTCAGCCCATGTGTTAATAACACGACCTTGAGAATCTACAACTGATTGGTTGAAGTTAAAACCATTTA	NA	352	photosystem II protein D1 [uncultured marine virus]	72.581	1	100	unknown
aquatic metagenome	NA	photosystem	CAGGTTCTTTATTATATGGTAACAACATCATCACTGGTTCAATCATTCCAAGTTCAAATGCTATTGGTATGCACTTCTACCCAATTTGGGAAGCTGCATCTATCGATGAATGGTTATACAATGGTGGTCCTTACCAATTAATCGTTTTACACTTCTTATTAGGTGTTGCATCTTATATGGGTCGTGAATGGGAATTAAGCTACCGTTTAGGTATGCGTCCTTGGATCTTCGTAGCATTCTCTGCACCAGTTGCAGCTGCTAGCGCTGTATTCTTAGTATACCCAATTGGTCAAGGTTCATTCTCTGATGGTATGCCATTAGGTATTTCTGGTACTTTCAACTTCATGT	NA	348	photosystem II D1 protein [uncultured marine virus]	85.217	1	100	unknown
aquatic metagenome	NA	photosystem	CATAGATAGCAGGAGCAGTCATAGCCACAGGAGCAGAAACACCAGCAGCCAAATCCAGAGGGAAGTTGTGAGCAGTGCGCTCGTGCATCACTTCCATACCCAGGTTAGCGCGGTTGATAATATCAGCCCAAGTTCCAATCACGCGACCTTGCGAATCCACAACCGATTGGTTAAAGTTGAAACCGTTGAGGTTGAAAGCCATCGTGCTCACACCCAGAGCGGTGAACCAGAT	NA	232	photosystem II protein D1 [uncultured marine virus]	86.667	1	100	unknown
aquatic metagenome	NA	photosystem	CATCAGAGAAAGAACCTTGACCGATTGGGTATACTAAGAATACAGCAGAAGCTGCTGCTACTGGAGCAGAGAATGCTACGAAGATCCAAGGACGCATACCTAAACGGTAGCTAAGTTCCCATTCACGACCCATGTAGCTAGCTACACCTAGTAAGAAGTGTAATACGATTAATTGGTAAGGACCACCGTTGTATAACCACTCGTCAATTGAAGCAGCTTCCCATACAGGGTAGAAGTGTACACCAATAGCGTTTGATGAAGGAATTACAGCACCAGAAATGATGTTGTTACCGTATAATAATGAACCAGCAACAGGTTCACGGATACCATCGATGTCTACTGGAGGAGCAGCGATGAATGCGATGATGTAACAAGTTGTTGCAGTTAATAATGTAGGGA…	NA	452	photosystem II D1 protein [uncultured marine virus]	86.726	1	100	unknown
aquatic metagenome	NA	photosystem	CATCGCTGCTCCCCCCGTGGACATCGATGGTATCCGCGAACCCGTTGCCGGCTCTCTGATGTATGGCAACAACATCATCTCCGGGGCTGTGATTCCTTCCTCCAACGCCATTGGTCTGCACTTCTATCCCATCTGGGAAGCTGCCAGCCTTGATGAGTGGCTCTACAACGGTGGTCCTTACCAGTTGGTGATCTTCCACTTCCTGATCGGCGTGTTCTGCTACATGGGTCGTGAGTGGGAACTCTCCTACCGTTTGGGGATGCGTCCTTGGATCTGCGTGGCTTACTCCGCTCCCGTAGCGGCTGCTAGCGCCGTCTTCCTGATCTACCCCTTAGGTCAAGGTTCCTTCTCCGACGGGATGCCCTTAGGGATCTCCGGTACTTTCAACTTCATGTTGGT…	NA	482	photosystem II D1 protein [uncultured marine virus]	94.194	1	100	unknown
aquatic metagenome	NA	photosystem	CATGGGCTGACATTATCAACCGTGCTGATTTAGGTATGGAAGTAATGCATGAACGTAACGCTCATAACTTCCCATTGGATTTAGCTTCAGGTGATGTATTACCAGTTGCTTTAACAGCTCCAGCTATCAATGGTTAATTTATTATAAAATGAAT	NA	154	photosystem II protein D1 [uncultured marine virus]	88.462	1	100	unknown
aquatic metagenome	NA	photosystem	CATTACTTCCATACCTAAGTTAGCACGGTTAACGATATCAGCCCAAGTGTTGATTACGCGACCTTGTGAGTCTACAACAGATTGGTTGAAGTTGAAACCGTTAAGGTTGAAAGCCATAGTTGAAATACCTAGAGCTGTGAACCAAATACCGATTACAGGCCATGCTGCAAGGAAGAAGTGAAGTGAACGTGAGTTGTTGAAAGAAGCGTATTGGAAAATTAAACGACCGAAGTAACCGTGAGCTGCAACGATGTTATAAGTTTCTTCTTCTTGACCGAATTTGTAACCTTCGTTAGCTGATTCGTTTTCAGT	NA	312	photosystem II protein D1 [uncultured marine virus]	91.346	1	100	unknown
aquatic metagenome	NA	photosystem	CATTAGGATGTTATGCTCAGCTTGGAATACGATCATGAAGTTGAAAGTACCAGAGATACCTAGAGGCATACCATCGGAGAAAGAACCTTGACCGATTGGGTAGATGATGAATACAGCAGTAGCTGCAGCAACTGGTGCAGAGTAAGCAACAGCGATCCAAGGACGCATACCTAGACGGAAGGATAATTCCCACTCACGACCCATGTAGCAGCAAATACCTAAGAAGAAGTGACAAACGATTAGTTGGTAAGGACCACCGTTGTATAGCCACTCATCTAAAGAAGCAGCTTCCCAGATTGGGTAGAAGTGTAAACCAATTGCGTTAGAAGTAGGAACTACAGCACCAGAAATGATGTTGTTTCCGTATAGTAGAGAACCGGATACTGGTTCACGGATACC…	NA	514	photosystem II D1 protein [uncultured marine virus]	86.131	1	100	unknown
aquatic metagenome	NA	photosystem	CATTAGTAACGTCTAGTCTAATTCGTGAAACTACTGAAAATGAATCTACTAACTACGGTTACAAATTCGGTCAAGAGGAAGAAACTTACAACATCGTAGCTGCACATGGTTACTTTGGTCGATTAATCTTCCAATACGCTTCATTCAACAACTC	NA	154	photosystem II protein D1 [uncultured marine virus]	98	1	100	unknown
aquatic metagenome	NA	photosystem	CATTGCTTTCATCGCAGCTCCTCCAGTAGATATCGACGGTATCCGTGAGCCTGTTGCTGGTTCCCTTCTATACGGAAACAACATCATCTCTGGTGCTATCGTTCCTACTTCTGCAGCTATCGGTTTGCACTTCTACCCAATCTGGGAAGCTGCTTCCGTTGATGAATGGCTATACAATGGTGGTCCTTACGAACTAATCGTTCTTCACTTCCTTCTAGGTGTAGCTTGCTACATGGGTCGTGAATGGGAACTATCTTTCCGTCTAGGTATGCGTCCTTGGATCGCTGTTGCATACTCTGCTCCTGTTGCAGCTGCTACTGCAGTATTCCTAATCTACCCAATCGGACAAGGTAGCTTCTCCGACGGTATGCCTCTAGGTATCTCTGGTACTTTCAACTT…	NA	438	photosystem II D1 protein [uncultured marine virus]	84.672	1	100	unknown
aquatic metagenome	NA	photosystem	CCAGTAGATATCGATGGTATCCGTGAACCAGTTTCTGGATCATTATTATATGGAAACAACATCATTTCTGGTGCAATCGTACCTACTTCAAACGCTATTGGTATGCACTTATACCCAATTTGGGAAGCTGCATCTGTAGAAGAATGGCTATACAACGGAGGACCTTACCAACTTATCGTTCTTCACTTCTTAATTGGTGTAGCTACTTACATGGGACGTGAATGGGAGCTTAGCTACC	NA	238	photosystem II D1 protein [uncultured marine virus]	84.615	1	100	unknown
aquatic metagenome	NA	photosystem	CCATGTAGAAATTACACGACCTTGAGAATCAATGATTGATTGGTTGAAGTTAAATCCGTTCAAGTTGAACGCCATTGTGCTTACACCCAAAGCTGTAAACCAGATACCAACTACTGGCCATGCAGCTAAGAAGAAGTGTAAAGAACGGCTGTTGTTGAAGGAAGCGTATTGGAAAATCAAACGACCGAAGTAGCCATGTGCTGCAACGATGTTATAGGTTTCTTCTTCTTG	NA	231	photosystem II protein D1 [uncultured marine virus]	96.104	1	100	unknown
aquatic metagenome	NA	photosystem	CCATTAGGTATTTCTGGTACTTTCAACTTCATGATCGTATTCCAAGCTGAGCACAATATCTTAATGCACCCATTCCACATGTTAGGTGTTGCTGGTGTATTTGGTGGTTCATTATTCTCAGCTATGCACGGTTCACTTGTAACTTCTTCACTAATTCGTGAAACTACTGAAAACGAATCAGCTAACGCTGGTTACAAATTCGGTCAAGAAGAAGAAACTTACAACATTGTTGCTGCACACGGT	NA	243	photosystem II protein D1 [uncultured marine virus]	93.827	1	100	unknown
aquatic metagenome	NA	photosystem	CCCATTCCATATGTTAGGTGTAGCTGGTGTTTTCGGCGGCTCTCTATTTAGCGCTATGCATGGTTCCTTGGTTACTTCCAGCTTAATCCGTGAAACTACTGAGAACGAATCTGTAAACTCTGGTTACAAATTTGGTCAAGATTTTGAAACTTACAACATCGTTGCAGCTCACGGCTACTTCGGACGTCTAATTTTCCAATACGCTAGTTTCAACAACTCTCGTTCCTTACACTTCTTCCTAGCTGCTTGGCCTGTAGTTTGTATCTGGTTTACTGCTCTAGGTATCAGCACTATGGCTTTCAACCTAAACGGTTTCAACTTCAACCAATCCGTAGTTGACAGCCAAGGTCGTGTAATCAACACTTGGGCTGACATCATCAACCGTGCTAACCTAGGTAT…	NA	528	photosystem II protein D1 [uncultured marine virus]	91.156	1	100	unknown
aquatic metagenome	NA	photosystem	CCCGTGGACATCGATGGCATCCGTGAGCCCGTCGCCGGCTCCCTGCTCTACGGCAACAACATCATCTCCGGCGCCGTTGTCCCCTCCAGCAACGCCATCGGCCTGCACTTCTATCCCATCTGGGAAGCCGCCAGCCTCGACGAGTGGCTGTACAACGGTGGCCCCTACCAGCTGGTGGTGTTCCACTTCCTGATCGGCGTTTACGCCTACATGGGTCGCGAGTGGGAACTCTCCTACCGCCTGGGCATGCGCCCCTGGATCTGCGTCGCCTACAGCGCCCCCGTGGCTGCTGCCAGCGCCGTGTTCCTGGTCTACCCCTTCGGTCAGGGTTCCTTCTCCGACGGTATGCCTCTTGGTATCAGCGGCACCTTTAACTACATGCTGGTGTTCCAGGCTGAG…	NA	920	photosystem II D1 protein [uncultured marine virus]	96.82	1	100	unknown
aquatic metagenome	NA	photosystem	CCGCTAAATCTAGAGGGAAGTTGTGAGCGTTACGTTCGTGCATTACTTCCATACCTAAATCAGCACGGTTGATAATGTCAGCCCAAGTGTTAATTACACGACCTTGGCTATCAACAACAGATTGGTTGAAGTTGAATCCGTTTAAGTTGAATGCCATTGTGCTAATACCAAGAGCAGTTAACCAAATACCTACTACTGGCCAAATAGCTAAGAAGAAGTGTAAAGCACGAGAGTTGTTGAAGCTAGCGTATTGGAAGATTAAACGTCCAAAGTAACCATGAGCAGC	NA	286	photosystem II protein D1 [uncultured marine virus]	89.247	1	100	unknown
aquatic metagenome	NA	photosystem	CCGTGAGCCAGTAGCAGGTTCATTATTATATGGAAACAACATCATCAGCGGTGCAGTTATTCCTAGTTCAAATGCTATTGGTATGCACTTCTACCCAATTTGGGAAGCAGCTTCAATTGATGAGTGGTTATACAACGGTGGTCCTTACCAATTAATCGTTTGTCACTTCTTATTAGGTGTTGCATCTTACATGGGTCGTGAGTGGGAATTAAGCTACCGTTTAGGTATGCGTCCTTGGATCTTCGTAGCATTCTCTGCTCCTGTAGCAGCAGCTAGTGCAGTATTCTTAGTATACCCAATCGGACAAGGTTCTTTCTCTGATGGTATGCCTTTAGGTATCTCTGGTACTTTTAACTTCATGTTAGTATTCCAAGCTGAGCACAACATTTTAATGCACCC…	NA	666	photosystem II D1 protein [uncultured marine virus]	90.045	1	100	unknown
aquatic metagenome	NA	photosystem	CCTACATTACTTACTGCTACAACTGTATTCATCATTGCTTTCGTAGCTGCACCTCCAGTGGACATCGATGGTATCCGTGAACCAGTATCTGGTTCTCTTCTATACGGAAACAACATCATTTCTGGAGCTGTAATTCCTTCATCCGCTTCTATCGGAATTCACTTCTATCCTATCTGGGAAGCTGCTTCTCTAGATGAGTGGTTATACAACGGTGGTCCTTACCAACTAATCGTTTGCCACTTCTTCATCGGTATTTGCTGCTACATGGGTCGTGAATGGGAACTTTCTTTCCGTTTAGGTATGCGTCCATGGATCGCTGTAGCTTACTCTGCTCCTGTAGCAGCAGCAACAGCTGTATTCATCATCTACCCACTTGGTCAAGGTTCATTCTCAGACGGT…	NA	420	photosystem II D1 protein [uncultured marine virus]	83.471	1	100	unknown
aquatic metagenome	NA	photosystem	CCTCCAGTGGATATCGATGGTATTCGTGAACCAGTATCAGGTTCTCTTCTTTACGGAAACAATATCATTTCTGGTGCAGTAATTCCAACATCTAACGCTATTGGTCTTCACTTCTATCCAATTTGGGAAGCAGCTTCAGTTGACGAATGGTTATACAACGGTGGTTGCTACCAACTAATCGTTTGCCACTTCTTCATCGGTATTTGCTGTTACATGGGTCGTGAATGGGAATTATCATTCCGTTTAGGAATGCGTCCATGGATCGCTGTAGCTTACTCTGCTCCAGTAGCAGCTGCAACTGCAGTATTCATTATCTATCCAATCGGACAAGGTTCATTCTCAGATGGTATGCCTCTTGGTATTTCTGGAACATTCAACTTCATG	NA	384	photosystem II D1 protein [uncultured marine virus]	83.333	1	100	unknown
aquatic metagenome	NA	photosystem	CCTTTAGGTATTTCTGGTACATTCAACTTCATGATTGTATTCCAAGCTGAACACAACATCTTAATGCACCCATTCCATATGCTTGGTGTAGCTGGTGTATTTGGTGGTTCATTATTCTCAGCAATGCACGGTTCACTTGTAACTTCTTCATTAATCCGTGAAACTACTGAAAATGAATC	NA	179	photosystem II protein D1 [uncultured marine virus]	94.915	1	100	unknown
aquatic metagenome	NA	photosystem	CGAATATATTGGTTTAACCCAATACATTCGTTTTTTTAAAGATTATGCATTAACGATTGGAGCGTTTAATGCAACTGGAAGAACTTCAGCTGAAGCTAAGTCTAATGGGAAGTTATGAGCGTTACGTTCATGCATTACTTCCATACCTAAGTCAGCACGGTTGATGATATCAGCCCATGTATTGATTACACGACCTTGGCTATCTACAACTGATTGGTTGAAGTTGAATCCGTTTAGGTTGAACGCCATAGTACTGATTCCTAAAGCTGTTAACCAGATTCCAACTACAGGCCATGCAGCTAAGAAGAAGTGTAACGCACGAGAGTTGTTGAAGCTAGCGTATTGGAAAATTAAACGTCCAAAGTAACCGTGTGCAGCTACGATGTTGTAAGTTTCTTC…	NA	551	photosystem II protein D1 [uncultured marine virus]	90	1	100	unknown
aquatic metagenome	NA	photosystem	CGAATCTGCTAACTACGGTTACAAATTTGGTCAAGAAGAATAAACTTATAACATCGTAGCTGCTCACGGTTACTTCGGTCGTTTAATTTTCCAATACGCTTCATTTAATAACTCACGTGCTCTTCACTTCTTCTTAGCTGCTTGGCCTGTTGTTGGTATTTGGTTAACTGCTCTAGGCATTAGTACTATGGCTTTTAACTTAAATGGTTTCAACTTCAACCAATCGGTAGTAGACAGTCAAGGTCGTGTTATTAACACTTGGGCGGACATTATCAACCGTGCTGATTTAGGTATGGAAGTAATGCACGAACGTAATGCTCACAATTTCCCATTAGACCTTGCATCTGGTGAAGTTTTTTACTGTTGCGACAATTACTTCTAATGAAGTTAATTCTTAAT…	NA	441	photosystem II protein D1 [uncultured marine virus]	90.179	1	100	unknown
aquatic metagenome	NA	photosystem	CGATGGTATCCGTGAGCCTGTATCTGGTTCTTTATTATACGGAAACAACATTATCTCTGGTGCTGTAGTTCCAACTTCTAACGCTATTGGTTTACATTTTTACCCAATTTGGGAAGCTGCTTCTCTTGATGAGTGGTTATACAATGGTGGTCCTTACCAACTTATCGTATGCCATTTCTTCTTAGGCATTTGCTGCTATATGGGTCGTGAGTGGGAACTTTCTTTCCG	NA	228	photosystem II D1 protein [uncultured marine virus]	85.333	1	100	unknown
aquatic metagenome	NA	photosystem	CGCCAAAAAAGCGTGTGATCTTAGATCTTAATAAGCTAGAAAAAGACTATGCCAAATCTAGAGGGAAGTTGTGTGCGTTACGTTCGTGCATAACTTCCATACCTAGGTTAGCACGGTTGATAATGTCAGCCCAAGTGTTGATTACACGACCTTGGCTATCAACTACAGATTGGTTGAAGTTGAAACCATTTAGGTTGAAAGCCATAGTGCTGATACCTAAAGCAGTAAACCAAATACATACTACAGGCCAAGCAGCTAGGAAGAAGTGTAGGGAACGAGAGTTGTTGAAACTAGCGTATTGGAAGATTAGACGACCAAAATAACCGTGAGCTGCAACGATGTTGTAAGTTTCAAATTCTTGACCGAATTTGTAACCAGAGTTAACAGATTCGTTTTCAG…	NA	570	photosystem II protein D1 [uncultured marine virus]	91.813	1	100	unknown
aquatic metagenome	NA	photosystem	CGCCATCGGCCTGCACTTCTACCCCATCTGGGAAGCTGCCTCCCTCGATGAGTGGCTGTACAACGGCGGTCCTTACCAGCTGGTTGTCTTCCACTTCCTGATCGGCATCTTCTGCTACATGGGCCGCGAGTGGGAACTCTCCTACCGCCTCGGCATGCGCCCCTGGATCTGCGTGGCCTACAGCGCCCCCGTGGCTGCTGCCTCTGAAGTGTTCCTGGTGTACCCCTTCGGTCAGGGCTCCTTCTCTGACGGCGTGCCC	NA	259	photosystem II protein D1 [uncultured marine virus]	96.25	1	100	unknown
aquatic metagenome	NA	photosystem	CGCGTATTACGCGTGTGTCTTATACATGCAGCTTGCCTCTAAAACAAGATGAGTTTAGCCAACGAAAGGAGCTTCAACAGAAGCTAAGTCTAGAGGGAAGTTGTGAGCGTTACGTTCGTGCATAACTTCCATACCTAGGTTAGCGCGGTTGATGATGTCAGCCCAAGTGTTGATAACACGACCTTGGCTGTCAACAACGGATTGGTTGAAGTTGAAACCGTTTAGGTTGAATGCCATGGTGCTAACACCTAAAGCAGTAAACCAGATACCTACTACAGGCCAAGCAGCCAAGAAGAAGTGTAGAGAACGAGAGTTGTTGAAACTAGCATATTGGAAGATTAAACGTCCGAAATATCCGTGAGCAGCAACAATGTTGTAAGTTTCTACTTCTTGACCAAA…	NA	646	photosystem II protein D1 [uncultured marine virus]	91.304	1	100	unknown
aquatic metagenome	NA	photosystem	CGTAACGCTCATAACTTCCCATTAGATTTAGCTTCAGGTGATGTATTACCAGTTGCTTTAACAGCTCCAGCTATCAATGGGAAGTTATGAGCGTTACGTTCATGCATTACTTCCATACCTAAATCAGCACGGTTGATAATGTCAGCCCATGT	NA	152	photosystem II protein D1 [uncultured marine virus]	92.308	1	100	unknown
aquatic metagenome	NA	photosystem	CGTGAAACTACTGAAAATGAATCTACTAACTACGGTTACAAATTCGGTCAAGAAGAAGAAACTTACAACATCGTAGCTGCCCATGTGTTAATAACACGACCTTGAGAATCTACAACTGATTGGTTGAAGTTAAAACCATTTAAGTTGAACGCCATTGTACTGATACCCATAGAAGTTAACCA	NA	182	photosystem II protein D1 [uncultured marine virus]	88.571	1	100	unknown
aquatic metagenome	NA	photosystem	CGTGAACCTGTAGCAGGTTCTTTATTATATGGAAACAACATCATTAGTGGTGCTGTAATTCCTAGTTCAAATGCTATTGGTATGCATTTCTACCCAATTTGGGAAGCTGCTTCAGTTGATGAGTGGTTATACAATGGTGGTCCTTACCAATTAATTGTTTTACACTTCTTATTAGGTGTTGCAAGTTATATGGGCCGTGAGTGGGAATTAAGTTACCGTTTAGGTATGCGTCCTTGGATCTTCGTAGCATTCTCTGCTCCAGTAGCA	NA	267	photosystem II D1 protein [uncultured marine virus]	85.882	1	100	unknown
aquatic metagenome	NA	photosystem	CGTTCATTACACTTCTTCTTAGCTGCTTGGCCAGTAATCGGTATTTGGTTCACTGCTTTAGGTATTTCAACTATGGCTTTCAACTTAAACGGTTTCAACTTCAACCAATCAGTTGTAGATTCACAAGGTCGTGTAATTAACACTTGGGCTGACATTATCAACCGTGCTAACCTTGGTATCGAAGTTATGCACGA	NA	194	photosystem II protein D1 [uncultured marine virus]	87.5	1	100	unknown
aquatic metagenome	NA	photosystem	CGTTTGATCTTCCAATATGCTTCCTTCAACAATAGCCGCGCACTGCACTTCTTCTTAGGAGCATGGCCGGTAGTAGGGATCTGGTTTACAGCAATGGGCGTAAGCACCATGGCCTTCAACCTGAACGGATTTAACTTTAACCAGTCAATTCTAGACTCCCAAGGTCGTGTAATTGGAACCTGGGCGGATGTATTAAACCGTGCGAACCTCGGATTTGAAGTAATGCACGAGCGCAACG	NA	238	photosystem II protein D1 [uncultured marine virus]	89.873	1	100	unknown
aquatic metagenome	NA	photosystem	CTAATACCCATAGCAGTTAACCAGATACCTAAAACTGGCCATAAAGCTAAGAAGAAGTGTAAAGCACGAGAGTTGTTAAATGAAGCGTATTGGAAGATTAAACGACCAA	NA	109	photosystem D1 protein [uncultured virus]	88.571	1	100	unknown
aquatic metagenome	NA	photosystem	CTACATTATTAACAGCTACTTCTTGTTACATCATTGCGTTTATCGCAGCTCCTCCAGTTGATATTGATGGTATCCGTGAACCTGTAGCAGGTTCTTTATTATACGGTAACAACATCATTTCTGGTGCAGTTATTCCTAGTTCTAACGCTATCGGTATGCACTTCTACCCAATTTGGGAAGCAGCTTCAATCGATGAATGGTTATACAATGGTGGTCCTTACCAATTAATCGTATTACACTTCTTATTAGGTGTAGCAGCTTACATGGGTCGTGAATGGGAATTATCATACCGTTTAGGTATGCGTCCTTGGATCTTCGTAGCATTCTCTGCTCCAGTTGCAGCAGCTTCTGCAGTATTCTTAGTATACCCAATCGGTCAAGGTTCATTCTCTGATGGTA…	NA	1019	photosystem II D1 protein [uncultured marine virus]	88.693	1	100	unknown
aquatic metagenome	NA	photosystem	CTAGCACTGAAAACCGTTTATACATCGGTTGGTTTGGTGTTCTAATGATCCCAACTCTACTAACTGCAACTACTGTATTCATTATTGCTTTCATCGCTGCTCCTCCAGTTGACATCGATGGTATCCGTGAACCTGTATCTGGTTCTCTACTATACGGTAACAACATCATTTCTGGTGCTGTTATTCCTACTTCTAACGCAATTGGTCTACACTTCTACCCTATTTGGGAAGCTGCTTCTCTAGATGAATGGCTATACAACGGTGGTCCTTACCAACTAATCGTTTGCCACTTCTTCCTAGGCGTTTGCTGCTACATGGGTCGTGAGTGGGAACTTTCTTTCCGTTTAGGTATGCGTCCTTG	NA	361	photosystem II D1 protein [uncultured marine virus]	83.75	1	100	unknown
aquatic metagenome	NA	photosystem	CTAGCCTTTGGGCTCGTTTTTGTGAGTGGATCACTTCAACTGAAAACCGTTTATACATCGGTTGGTTCGGTGTATTAATGATCCCTTGCTTATTAACAGCTACATCTGTATTCATCATTGGATTCATTGCAGCTCCTCCAGTAGATATCGATGGTATCCGTGAACCAGTTTCTGGATCATTATTATACGGAAACAACATCATCTCTGGTGCGATCATCCCTACATCTAACGCAATCG	NA	237	photosystem II D1 protein [uncultured marine virus]	87.5	1	100	unknown
aquatic metagenome	NA	photosystem	CTATCAACAACGGATTGGTTGAAGTTAAGTCCGTTAAGGTTGAATGCCATAGTCATGATACCTAGAGCTGTGAACCAGATACCAACAACAGGCCACATACCTAGGAAGAAGTGAAGAGCACGAGAGTTGTTGAAGCTAGCATATTGGAATATTAGACGACCGAAATATCCGTGTGCAGCAACAATGTTGTATGTTTCTTCTTCTTGACCAAATTTGTAACCGTAGTTAGCAGATTCGTTCTCAGTAGTTTCACGAATTAAGCTAGATGTAACTAGAGATCCGTGCATAGCAGAGAATAGAGAACCACCGAATACACCTGCAACACCAAGTTGGTGGAATGGGTGCATTAAAATGTTGTGCTCAGCTTGGAACACAAGCATGAAGT	NA	385	photosystem II protein D1 [uncultured marine virus]	90.551	1	100	unknown
aquatic metagenome	NA	photosystem	CTCCAGCTTGATCCGTGAAACCACCGAAAACGAATCCGCTAACGCTGGTTACAAGTTCGGTCAAGAAGTAGAAACTTACAACATTGTTGCAGCTCACGGTTATTTTGGACGTCTAATCTTCCAATACGCTAGTTTCAACAACTCTCGTTCTCTACACTTCTTCTTGGCTGCTTGGCCTGTAGTTGGTATCTGGTTCACTGCTTTGGGTATCAGCACCATGGCATTCAACCTAAACGGTTTCAACTTCAACCAATCCGTAGTTGACAGCCAAGGTCGT	NA	277	photosystem II protein D1 [uncultured marine virus]	92.391	1	100	unknown
aquatic metagenome	NA	photosystem	CTCCAGTGGATATCGATGGTATTCGTGAACCAGTATCAGGTTCTTTACTATATGGTAACAATATTATTAGTGGTGCTATTATTCCAACTTCAAACGCTATTGGTATGCATTTCTACCCAATTTGGGAAGCTGCATCATTAGATGAGTGGTTATACAATGGTGGTCCTTACCAACTAATCGTTTGCCATTTTATCATTGGTGTATGTGCTTATATGGGTCGTGAATGGGAACTTTC	NA	235	photosystem II D1 protein [uncultured marine virus]	84.211	1	100	unknown
aquatic metagenome	NA	photosystem	CTCTGGTACATTTAACTTCATGTTAGTATTCCAAGCTGAACACAACATCTTAATGCACCCATTCCATATGGCAGGTGTTGCAGGTGTGTTTGGTGGTTCTTTATTCAGTGCTATGCACGGTTCATTAGTAACGTCTAGTCTAATTC	NA	146	photosystem II protein D1 [uncultured marine virus]	95.833	1	100	unknown
aquatic metagenome	NA	photosystem	CTGAAGCTAAATCTAATGGGAAGTTATGAGCGTTACGTTCATGCATTACTTCCATACCTAAATCAGCACGGTTGATAATGTC	NA	82	photosystem II protein D1 [uncultured marine virus]	87.5	1	100	unknown
aquatic metagenome	NA	photosystem	CTGATTTAGGTATGGAAGTAATGCATGAACGTAACGCTCATAACTTCCCATTAGATTTAGCTTCAGGTGATGTATTACCAGAAGCTAAATCTAATGGGAAGTTATGAGCGTTACGTTCATGCATTACTTCCATACCTAAATCAGCACGGTTGATAAT	NA	157	photosystem II protein D1 [uncultured marine virus]	86.957	1	100	unknown
aquatic metagenome	NA	photosystem	CTGGTGTAGCAGGTGTATTTGGTGGTTCATTATTCTCAGCTATGCACGGTTCATTAGTAACTTCTTCTTTAATTCGTGAAACAACTGAAAACGAATCTCCTGACTTCGGTTACAAATTTGGTCAAGAAGAAGAAACTTACAACATCGTAGCAGCACACGGTTACTTTGGTCGTTTAATTTTCCAATACGCTTCATTTAACAACTCTCGTTCTTTACACTTCTTCTTAGCTTTATGGCCAGTTGTTTGTATTTGGTTAACAGCTATGGGGATTAGTACAATGGCATTCAACTTAAACGGTTTCAATTTCAACCAATCAGTTGTTGATTCTCA	NA	331	photosystem II protein D1 [uncultured marine virus]	90.826	1	100	unknown
aquatic metagenome	NA	photosystem	CTGGTGTATTCGGTGGTTCTTTATTCTCAGCTATGCACGGTTCATTAGTAACTTCTTCTTTAATCCGTGAAACAACTGAAAACGAATCTACTAACTACGGTTACAAATTCGGTCAAGAAGAAGAAACTTACAACATCGTTGCAGCACACGGTTACTTCGGTCGTTTAATTTTCCAATACGCTTCATTCAACAACTCTCGTGCTTTACACTTCTTCTTAGCTTTATGGCCAGTTGTTGGTATTTGGTTAACAGCTATGGGTATTAGTACAATGGCGTTCAACTTAAACGGTTTCAACTTC	NA	299	photosystem II protein D1 [uncultured marine virus]	92.929	1	100	unknown
aquatic metagenome	NA	photosystem	CTGTAATTCCTTCTTCTGCTTCTATCGGTATTCACTTCTACCCTATCTGGGAAGCTGCTTCTCTTGACGAGTGGCTATACAACGGTGGTCCTTACCAACTAATCGTTGATCACTTCTTACTAGGTGTTTGTGGTTGGATCGGACGTGAGTGGGAATTCAGCTACCGTTTAGGTATGCGTCCTTGGATTTCTGTTGCTTTCACAGCTCCTGTTGCTGCAGCTTCTGCTGTTTTCTTAGTTTACCCAATTGGACAAGGTAGCTTCTCTGATGGTATGCCTCTAGGGATCTCTGGTACATTCAACTTCATGCTTGTTTTCCAAGCTGAGCACAATATCTTAATGCACCCATTCCACCAATTAGGTGTTGCAGGTGT	NA	373	photosystem D1 protein [uncultured virus]	83.471	1	100	unknown
aquatic metagenome	NA	photosystem	CTGTTGTTTCACGGATTAAGCTAGAAGTTACTAGAGAACCGTGCATAGCAGAGAATAGGGAACCACCAAATACACCTGCAACACCTAATTGGTGGAATGGGTGCATTAAGATATTGTGTTCAGCTTGGAAAACAAGCATGAAGTTGAA	NA	148	photosystem II protein D1 [uncultured marine virus]	95.918	1	100	unknown
aquatic metagenome	NA	photosystem	CTTAAATGGTTTTAACTTCAACCAATCAGTTGTAGATTCTCAAGGTCGTGTTATTAACACATGGGCTGACATTATCACCTGAAGCTAAATCTAATGGGAAGTTATGAGCGTTACGTTCATGCATTACTTCCATACCTAAATCAGCACGGT	NA	150	photosystem II protein D1 [uncultured marine virus]	60.465	1	100	unknown
aquatic metagenome	NA	photosystem	CTTCCATACCTAGAGCGCGGTTGATGATGTCAGCCCAAGTGTTGATAACACGACCTTGGCTGTCAACAACGGATTGGTTGAAGTTGAAACCGTTTAGGTTGAATGCCATGGTGCTAACACCTAAAGCAGTAAACCAGATACCTACTACAGGCCAAGCAGCCAAGAAGAAGTGTAGAGAACGAGAGTTGTTGAAACTAGCATATTGGAAGATTAAACGTCCGAAATATCCGTGAGCAGCAACAATGTTGTAAGTTTCTTCTTCTTGACCAAACTTGTAACCAGCGTTAGCGGATTCGTTTTCGGTGGTTTCACGGATCAAGCTGGAGGTAACCAAGGAACCATGCATTGCACTGAATAGAGAGCCGCCGAAAACACCAGCAACACCTAGCATATGGAATG…	NA	473	photosystem II protein D1 [uncultured marine virus]	93.671	1	100	unknown
aquatic metagenome	NA	photosystem	CTTGTTTCATTATTGGTTTCATCGCTGCTCCTCCAGTAGATATCGATGGTATCCGTGAACCAGTAGCAGGTTCTTTATTATACGGTAACAACATCATCACAGGTTCAATCATTCCAAGCTCAAACGCTATCGGTATGCACTTCTACCCAATTTGGGAAGCTGCTTCTGTTGATGAATGGTTATACAATGGTGGTCCTTACCAATTAATCGTTTTACACTTCTTATTAGGTGTTGCATCTTATATGGGTCGTGAATGGGAATTAAGCTACCGTTTAGGTATGCGTCCTTGGATCTTCGTAGCATTCTCTGCACCAGTTGCAGCTGCTAGCGCTGTATTCTTAGTATACCCAATTGGTCAAGGTTCATTCTCTGATGGTATGCCATTAGGTATTTCTGGTA…	NA	613	photosystem II D1 protein [uncultured marine virus]	88.542	1	100	unknown
aquatic metagenome	NA	photosystem	CTTTAATCCGTGAAACAACGGAAAGCGAATCTTTAAACTACGGTTACAAATTCGGACAAGAAGAAGAAACTTACAATATCGTTGCTGCACACGGTTACTTTGGCCGTTTAATTTTCCAATACGCTTCGTTCAACAACTCACGCGCTTTACATTTCTTCTTAGCTTTATGGCCAGTAGTTGGTATTTGGTTAACAGCAATGGGGATTAGTACAATGGCGTTCAACCTAAATG	NA	231	photosystem II protein D1 [uncultured marine virus]	89.474	1	100	unknown
aquatic metagenome	NA	photosystem	CTTTTCTAAACCTTTTTAATTAAAAAGGTTTAGAAAAATAGCTTCAAAAGATTAGCCGTTAACAGCTGGAGCTGTTAAAGCAACTGGTAATACTTCACCAGCAGCTAAATCTAATGGGAAGTTATGAGCGTTACGTTCATGCATTACTTCCATACCTAAATCAGCACGGTTAATAATGTCTGCCCAAGTGTTAATAACACG	NA	201	photosystem II protein D1 [uncultured marine virus]	87.097	1	100	unknown
aquatic metagenome	NA	photosystem	GAAAACGAATCTGTAAACTCTGGTTACAAATTCGGTCAAGAATTTGAAACTTACAACATCGTTGCAGCTCACGGTTACTTTGGTCGTCT	NA	89	photosystem II protein D1 [uncultured marine virus]	89.655	1	100	unknown
aquatic metagenome	NA	photosystem	GAAACTACTGAAAACGAATCAGCTAACGAAGGTTAGCACGGTTGATAATGTCTGCCCAAGTGTTGATTACACGACCTTGTGAATCTACAACTGATTGGTTGAAGTTGAAACCATTTAAGTTGAAAGCCATAGTTGAAATACCTAAAGCTGTAAACCAAATACCAACAACTGGCCAAGCAGCTAAGAAGAAGTGTAATGAACGAGAGTTGTTGAAAGAAGCATATTG	NA	226	photosystem II protein D1 [uncultured marine virus]	90.909	1	100	unknown
aquatic metagenome	NA	photosystem	GAAATAATAAAATTGTGTTTTCACACAATTTTATTATTTTTTCCAAATTAACCAACAATAACTGGAGCAGCTACTGCTAAGTCTAATGGGAAGTTGTGAGCGTTACGTTCGTGCATAACTTCCATACCTAAGTTAGCACGGTTTAAAATGTCTGCCCAAGTGTTAATTACACGACCTTG	NA	179	photosystem II protein D1 [uncultured marine virus]	90.909	1	100	unknown
aquatic metagenome	NA	photosystem	GAAATTTCAGGGTCTTGGGAACTATCTAACTAGATCTTAGCCAACTACAGCTGGAGCTGTAAGAGCTACAGGTAGAGACTCACCAGCAGCAAGGTCTAGAGGGAAGTTGTGAGCGTTACGTTCATGCATAACTTCCATACCTAGGTTAGCACGGTTAAGGATATCTGCCCAAGTGTTGATTACACGACCTTGGCTATCTACAACAGATTGGTTGAAGTTGAATCCGTTAAGGTTGAATGCCATTGTCATAACACCTAGAGCTGTAAACCAAATACCTACAACTGGCCACATTCCTAAGAAGAAGTGAAG	NA	309	photosystem II protein D1 [uncultured marine virus]	88.889	1	100	unknown
aquatic metagenome	NA	photosystem	GAAGAAACCTACAATATCGTTGCCGCTCACGGTTACTTCGGACGTTTAATCTTCCAATACGCTTCTTTCAACAATAGCCGTTCTCTGCACTTCTTCTTGGGTGCATGGCC	NA	110	photosystem II protein D1 [uncultured marine virus]	97.222	1	100	unknown
aquatic metagenome	NA	photosystem	GAAGAAACTTACAACATCGTAGCTGCACACGGTTACTTTGGACGTTTAATCTTCCAATACGCAAGTTTTAACAACTCTCGTTCATTACACTTCTTCTTAGCTGCTTGGCCAGTTATCGGTATCTGGTTAACTGCTTTAGGTATCAGTACTATGGCATTCAACTTAAATGGTTTCAACTTCAACCAATCTATTGTTGACAGCCAAGGTCGTGTAATCAACACTTGGGCAGACATCTTAAACCGTGCTAACTTAGGTATGGAAGTTATGCACGAACGTAACGCTCACAACTTCCCATTAGACTTAGCAGTAGCTGCTCCAGTTATTGTTGGTTAATATGGAAAAAATAGTAAAATTGTGTGAAAACACAATTTTATTATTTTAAAA	NA	384	photosystem II protein D1 [uncultured marine virus]	93	1	100	unknown
aquatic metagenome	NA	photosystem	GAAGAAGAAACCTACAATATCGTTGCCGCTCACGGTTACTTCGGACGTTTAATCTTCCAATACGCTTCTTTCAACAATAG	NA	80	photosystem II protein D1 [uncultured marine virus]	100	1	100	unknown
aquatic metagenome	NA	photosystem	GAAGCTAAATCTAATGGGAAGTTGTGAGCGTTACGTTCGTGCATTACTTCCATACCTAAGTCAGCACGGTTAACGATGTCAGCCCATGTGTTGATTACACGACCTTGAGAATCAACAACTGATTGGTTGAAGTTGAAACCGTTTAAGTTGAACGCCATTGTGCTAATACCCATAGCAGTTAACCAGATACCTAAAACTGGCCATAAAGCTAAGAAGAAGTGTAAAGCACGAGAGTTGTTGAATGAAGCGTATTGGAAGATTAAACGACCGAAGTAACCGTGTGCTGCAACGATGTTGTAAGTTTCTTCTTCTTGACCGAATTTGTAACCATTGTTAGTAGATTCGTTTTCAGTTGTTTCACGAATTAAAGAAGAAGTTACTAATGAACCGTGCATAGCA…	NA	912	photosystem II D1 protein [uncultured marine virus]	87.633	1	100	unknown
aquatic metagenome	NA	photosystem	GAATCCGTAAACTCTGGTTACAAATTCGGTCAAGAATTTGAAACTTACAACATCGTTGCAGCTCACGGTTACTTTGGTCGTCTAATCTTCCAATACGCTAGTTTCAACAACTCTCGTTCTCTACACTTCTTCCTAG	NA	136	photosystem II protein D1 [uncultured marine virus]	93.333	1	100	unknown
aquatic metagenome	NA	photosystem	GAATGAAGCGTATTGGAAGATTAAACGACCAAAGTAACCGTGTGCAGCTACGATGTTATAAGTTTCTTCTTCTTGACCGAATTTATAACCATAGTTAGTAGATTCATTTTCTGTAGTTTCACGAATTAAACTAGAAGTTACTAATGAACCATGCATCGCACTAAATAAAGAAGCACCAAATACACCAGCAACACCAGCCATGTGGAATGGATGCATTAAAATGTTGTGTTCAGCTTGGAATACTAACATAAAGTTAAAAGTACCAGAAATACCTAAAGGCATACCATCAGAGAAAGAACCTTGACCAATTGGATATACTAAGAATACAGCAGAAGCAGC	NA	339	photosystem II protein D1 [uncultured marine virus]	93.805	1	100	unknown
aquatic metagenome	NA	photosystem	GAATGAAGCGTATTGGAAGATTAAACGACCAAAGTAGCCGTGAGCAGCAACAATGTTGTAAGTTTCTTCTTCTTGACCGAATTTGTAACCTGCGTTAGCAGATTCGTTCTCAGTAGTTTCACGGATAAGTGAAGAAGTTACAAGAGAACCGTGCATAGCTGAGAATAGAGAGCCGCCGAATACGCCAGCAACACCTAGCATGTGGAATGGGTGCATAAGAATGTTGTGCTCAGCTTGGAATACGATCATGAAGTTGAACGTACCAGAGATACCAAGAGGC	NA	280	photosystem II protein D1 [uncultured marine virus]	94.624	1	100	unknown
aquatic metagenome	NA	photosystem	GAATGGCTTTACAACGGTGTTCCTTACCAACTAATCGTTTGCCACTTCTTCATCGGTATTTGCTGCTACATGGGCCGTGAATGGGAACTTTCATTCCGTTTAGGAATGCGTCCTTGGATCGCTGTTGCTTACTCAGCTCCAGTTGCTGCAGCTACTGCTGTATTCATCATTTATCCAATCGGACAAGGTTCATTCTCAGATGGTATGCCTCTAGGTATCTCTGGAACTTTCAACTTCATGATTGTATT	NA	248	photosystem II protein D1 [uncultured marine virus]	84.146	1	100	unknown
aquatic metagenome	NA	photosystem	GAATGGGTGCATTAAGATGTTGTGTTCAGCTTGGAATACTAACATGAAGTTAAATGTACCAGAGATACCTAAAGGCAGGTGTTGCAGGTGTGTTTGGTGGTTCTTTATTCAGTGCTATGCACGGTTCATTAGTAACGTCTAGTCTAATTC	NA	150	photosystem II protein D1 [uncultured marine virus]	96.154	1	100	unknown
aquatic metagenome	NA	photosystem	GAATTCAGCTACCGTTTAGGTATGCGTCCTTGGATTTCTGTTGCTTTCACAGCTCCAGTAGCTGCTGCTAGTGCAGTTTTCTTAGTTTACCCAATCGGTCAAGGAAGCTTCTCTGATGGTATGCCTCTAGGGATCTCTGGTACATTCAACTTCAT	NA	155	photosystem II protein D1 [uncultured marine virus]	84.314	1	100	unknown
aquatic metagenome	NA	photosystem	GACGGTATGCCTCTAGGTATCTCTGGTACTTTCAACTTCATGATCGTATTCCAAGCTGAGCACAACATCTTAATGCACCCATTCCACATGTTAGGTGTTGCTGGTGTATTTGGTGGTTCATTATTCTCTGCTATGCACGGTTCATTAGTAACTTCATCTCTAATCCGTGAAACTACTGAGAACGAATCTGCTAACGCTGGTTACAAGTTCGGTCAAGAAGAAGAAACTTACAACATCGTAGCTGCTCACGGTTACTTTGGTCGTTTAATCTTCCAATACGCGTCTTTCAACAACTCACGTTCGCTTCACTTCTTCCTAGCTGCATGGCCAGTTGTTGGTATCTGGTTCACTGCGCTTGGTATCTCAACTATGGCGTTCAACCTTAACGGTTTCAACTTC…	NA	441	photosystem II protein D1 [uncultured marine virus]	94.558	1	100	unknown
aquatic metagenome	NA	photosystem	GAGAATCTACAACTGATTGGTTGAAGTTAAAACCATTTAAGTTGAACGCCATTGTACTGATACCCATAGAAGTTAACAAGATACCTACAACTGGCCATAAAGCTAAGAAGAAGTGTAAAGCACGAGAGTTGTTGAATGAAGCGTATTGGAAGAT	NA	154	photosystem D1 protein [uncultured virus]	90.196	1	100	unknown
aquatic metagenome	NA	photosystem	GAGAGATTAGCCGTTTACTGAAGGAGCTTCAACTGACGCAAGGTCAAGTGGGAAGTTGTGCGCGTTACGCTCGTGCATTACTTCCATACCAAGGTTTGCGCGGTTAATAATGTCCGCCCAAGTGTTGATGACACGACCTTGTGAGTCAACGACAGATTGGTTGAAGTTGAACCCGTTGAGGTTGAAAGCCATAGTAGAAATACCAAGTGCTGTAAACCAAATACCTACAACTGGCCATGCAGCGAGGAAGAAGTGAAGTGAACGTGAGTTGTTGAACGACGCGTATTGGAAGATAAGACGACCAAAGTAACCGTGTGCAGCAACG	NA	325	photosystem II protein D1 [uncultured marine virus]	92.553	1	100	unknown
aquatic metagenome	NA	photosystem	GAGAGTTGTTGAATGAAGCGTATTGGAAGATTAATCGACCAAAGTAACCATGTGCAGCTACGATGTTGTAAGTTTCTT	NA	78	photosystem II protein D1 [uncultured marine virus]	100	1	100	unknown
aquatic metagenome	NA	photosystem	GAGGAAGAAACCTACAATATCGTTGCCGCTCACGGTTACTTCGGACGTTTAATCTTCCAATACGCTTCTTTCAACAATAG	NA	80	photosystem II protein D1 [uncultured marine virus]	100	1	100	unknown
aquatic metagenome	NA	photosystem	GAGGCAGCAGCCACGGGGGCGCTGTAGGCCACGCAGATCCAGGGGCGCATGCCGAGGCGGTAGGAGAGTTCCCACTCGCGGCCCATGTAGCAGAAGATGCCGATCAGGAAGTGGAAGACAACCAGCTGGTAAGGACCGCCGTTGTACAGCCACTCATCGAGGGAGGCAGCTTCCCAGATGGGGTAGAAGTGCAGGCCGATGGCGTTGCTGGAGGGGATAACAGCACCAGAGATGATGTTGTTTCT	NA	245	photosystem II D1 protein [uncultured marine virus]	94.595	1	100	unknown
aquatic metagenome	NA	photosystem	GAGTGTCTTTACAACGGTGGTCCTTACCAACTTGTAGTTTTACACTTCTTATTAGGTGTATCTTGCTACATGGGACGTGAATGGGAACTTAGCTACCGTTTAGGTATGCGTCCTTGGATCTTCGTAGCATTCTCTGCTCCAGTAGCTGCAGCAACAGCTGTATTCTTAATTTACCCAATCGGACAAGGTAGCTTCTCTGATGGTATGCCTCTAGGTATCTCTGGTACTTTCAACTTCATGTTAGTATTCCAA	NA	252	photosystem II protein D1 [uncultured marine virus]	89.286	1	100	unknown
aquatic metagenome	NA	photosystem	GATACATACTACAGGCCAAGCAGCTAGGAAGAAGTGTAGAGAACGAGAGTTGTTGAAACTAGCGTATTGGAAAATTAGACGTCCAAAGTAACCGTGAGCTGCAACGATGTTGTAAGTTTCAAATTCTTGACCGAATTTGTAACCAGAGTTTACGGATTCGTTTTCAGTAGTTTCACGGATTAAGCTGGAAGTAACCAAGGAACCATGCATAGCGCTAAATAGAGAGC	NA	227	photosystem II protein D1 [uncultured marine virus]	93.333	1	100	unknown
aquatic metagenome	NA	photosystem	GATCAAGAAGTGGAATACGATCAGCTGGTAAGGGCCACCGTTGTAGAGCCACTCATCTAAGGAAGCAGCTTCCCAGATCGGGTAGAAGTGTAGACCAATGGCGTTGGAGGAAGGCACAACAGCACCAGAGATGATGTTGTTACCGTAGATTAAAGAACCTGCAACCGGCTCACGAATCCCATCGATGTCAACGGGGGGAGCGGCGATGAAGGCAATGATGAAACAGGTGGTT	NA	232	photosystem II D1 protein [uncultured marine virus]	93.75	1	100	unknown
aquatic metagenome	NA	photosystem	GATCATGAAGTTGAAAGTTCCTGAAATACCTAAAGGCATACCGTCAGAGAAAGAACCTTGACCGATTGGGTAGATGATGAATACAGCAGTAGCAGCTGCAACTGGTGCAGAGTAAGCTACAGCGATCCATGGACGCATACCTAAACGGAAAGAAAGTTCCCATTCACGACCCATGTAGCAGCAAATACCGATGAAGAAGTGGCAAACGATTAGTTGGTAAGGACCACCGTTGTATAACCATTCGTCAACAGAAGCAGCTTCCCAAATTGGGTAGAAGTGTAAACCGATAGC	NA	291	photosystem D1 protein [uncultured virus]	84.375	1	100	unknown
aquatic metagenome	NA	photosystem	GATTCATTTTCAGTAGTTTCACGGATTAAACTAGAAGTTACTAATGAACCGTGCATAGCACTGAATAAAGAACCACCAAATACACCAGCAACACCAGCCATGTGGAATGGGTGCATTAAAATGTTGTGTTCAGCTTGGAA	NA	140	photosystem II protein D1 [uncultured marine virus]	97.826	1	100	unknown
aquatic metagenome	NA	photosystem	GATTCATTTTCAGTAGTTTCACGGATTAATGAAGAAGTTACAAGTGAACCGTGCATTGCTGAGAATAATGAACCACCGAATACACCAGCAACACCAAGCATGTGGAATGGGTGCATTAAGATGTTGTGTTCAGCTTGGAATACAATCATGAAGTTGAATGTACCAGAAATACCTAAAGGCATACCGTCAGAGAAAGAACCTTGACCGATTGGGTAGATAATGAATACAGCTGTAGCAGCAGCAACTGGTGCAGAGTAAGCAACAGCGATCCAAGGACGCATACCTAAACGGAAAGAAAGTTCCCACTCACGACCCATGTAGCAGCAAACACCAAGGAAGAAGTGACATACAATTAGTTGGTAAGGACCACCATTGTATAACCACTCATCAAGAGAAGCA…	NA	596	photosystem II D1 protein [uncultured marine virus]	86.782	1	100	unknown
aquatic metagenome	NA	photosystem	GCAAAGAACCAGCTTGACTGTCCTAGTGGGTACATCAAAAATACACTTACAAACACTGCGATAGGTGCACTAAAAGCTATGGCGTTGTAAGGTCTGATTCCTACTAGACGAGCAATTTCAAATTGACGTAAACAGAATCCAATTAAACCAAATGCACCATGTAAAGCAACAAATGTCCAAAGACCACCAATTTGACACCAACGTGTAAAATCACCTTGTGCTTCAGGTCCCCATAATAATAATAATGAATGACCCATACTATTTGCTGGTGTAGAAACAGCAGCAGTTAAGAAGTTACAACCTTCAAGGTATGAACTTGCTAAACCATGAGCATACCATGATGTAACAAATGTTGTACCTGTAAACCAACCACCTGTTGCTAAAT	NA	385	photosystem D2 protein [uncultured virus]	81.651	1	100	unknown
aquatic metagenome	NA	photosystem	GCACCCCTTCCATATGTTAGGTGTTGCTGGTGTGTTCGGCGGTTCTCTGTTCAGTGCGATGCACGGTTCTCTAGTAACTTCTTCCTTAGTGCGTGAAACCACTGAAATCGAATCTCAAAACTACGGTTACAAATTCGGTCAAGAAGAAGAAACCTACAATATCGTTGCCGCTCACGGTTACTTCGGACGTTTAATCTTCCAATACGCTTCTTTCAACAACAG	NA	222	photosystem II protein D1 [uncultured marine virus]	98.63	1	100	unknown
aquatic metagenome	NA	photosystem	GCACGGTTCCTTGGTAACTTCCTCCTTGGTTAGAGAAACAACCGAAACCGAGTCTCAAAACTATGGTTACAAGTTCGGACAAGAGGAAGAAACCTACAACATTGTAGCAGCACACGGTTACTTCGGTCGCTTGATATTCCAATACGCTTCATTCAACAACAGCCGTTCACTACACTTCTTCTTGGCTGCATGGCCAGTAGTAGGAATCTGGTTTACAGCACTGGGTGTAAGCACCATGGCATTCAACTTGAATGGATTCAACTTCAACCAATCCATCATTGATTCTCAAGGTCGTGTAATCG	NA	302	photosystem II protein D1 [uncultured marine virus]	98	1	100	unknown
aquatic metagenome	NA	photosystem	GCACGGTTGATGATATCAGCCCAAGTGTTGATTACACGACCTTGTGAATCTACAACTGATTGGTTGAAGTTGAAACCGTTTAAGTTGAATGCCATAGTTGAAATACCTAAAGCAGTGAACCAAATACCGATTACTGGCCAAGCAGCTAAGAAGAAGTGTAATGAACG	NA	167	photosystem II protein D1 [uncultured marine virus]	89.091	1	100	unknown
aquatic metagenome	NA	photosystem	GCAGAAGCTGCTGCTACTGGAGCAGAGAATGCTACGAAGATCCAAGGACGCATACCTAAACGGTAGCTTAATTCCCATTCACGACCCATGTAAGATGCAACACCTAA	NA	107	photosystem II protein D1 [uncultured marine virus]	95.652	1	100	unknown
aquatic metagenome	NA	photosystem	GCAGCAACTGGTGCAGAGTAAGCAACAGCGATCCATGGACGCATACCTAAACGGAAAGAAAGTTCCCACTCACGACCCATGTAGCAGCAAACACCAAGGAAGAAGTGACATACAATTAGTTGGTAAGGACCACCATTGTATAACCACTCATCAAGAGAAGCAGCTTCCCAAATAGGGTAGAAGTGTAAACCAATCGCGTTTGATGTTGGAACAACAGCACCAGAAATGATGTTGTTACCGTATAATAATGAACC	NA	254	photosystem II D1 protein [uncultured marine virus]	85	1	100	unknown
aquatic metagenome	NA	photosystem	GCATACCATCGGAGAAGCTTCCTTGACCGATTGGGTAGATTAGGAATACTGCAGTAGCAGCTGCAACAGGAGCAGAGTATGCAACAGCGATCCAAGGACGCATACCTAAACGGAAAGATAGTTCCCATTCACGACCCATGTAGCAAGCTACACCTAGAAGGAAGTGAAGAACGAT	NA	175	photosystem II protein D1 [uncultured marine virus]	86.207	1	100	unknown
aquatic metagenome	NA	photosystem	GCATTCAACTTAAATGGTTTCAACTTCAACCAATCAGTTGTAGATTCACAAGGTCGTGTAATCAACACTTGGGCTGACAT	NA	80	photosystem II protein D1 [uncultured marine virus]	92.308	1	100	unknown
aquatic metagenome	NA	photosystem	GCATTTAACTTAAATGGTTTCAACTTCAACCAATCAGTTGTAGATTCACAAGGTCGTGTAATCAACACTTGGGCTGACATTAT	NA	83	photosystem II protein D1 [uncultured marine virus]	88.889	1	100	unknown
aquatic metagenome	NA	photosystem	GCCATAGTTGAAATACCTAAAGCAGTGAACCAAATACCGATTACTGGCCAAGCAGCTAAGAAGAAGTGTAATGAACGAGAGTTGTTGAAAGAAGCATATTGGAAAATTAAACGACCAAAGTAACCGTGAGCAGCTACGATGTTGTAAGTTTCCTCTTCTTGACCAAACTTGTAACCTGCGTTAGCAGATTCATTTTCAGTAGTTTCACGGATTAATGAAGAAGTTACAAGTGAACCGTGCATTGCTGAGAATAATGAACCACC	NA	263	photosystem II protein D1 [uncultured marine virus]	94.253	1	100	unknown
aquatic metagenome	NA	photosystem	GCCTGTTGCAGGTTCTTTACTATACGGTAACAACATAATCTCCGGTGCTGTAATTCCTTCTTCTGCTTCTATCGGTATTCACTTCTACCCTATTTGGGAAGCTGCTTCTCTTGACGAGTGGTTATACAACGGTGGTCCTTACCAACTAATCGTTGATCACTTCTTACTAGGTGTTTGCGGTTGGATCGGACGTGAGTGGGAATTCAGCTACCGTTTAGGTATGCGTCCTTGGATTTCTGTTGCTTTCACAGCTCCTGTAGCTGCAGCTTCTGCTGTGTTCTTAGTTTACCCTATTGGACAAGGTAGCTTCTCTGATGGTATGCCTCTAGGTATCTCTGGTACATTCAACTTCATGCTTGTATTCCAAGCTGAGCACAACATTCTTATGC	NA	389	photosystem II D1 protein [uncultured marine virus]	83.721	1	100	unknown
aquatic metagenome	NA	photosystem	GCGGATACAGGTGCAGAGTAAGCTACACAAATCCAAGGACGCATTCCTAAACGGAAAGACAGTTCCCACTGACGACCGAGGTAGCAGAAGACACCTAGTAAGAAGTG	NA	107	photosystem II protein D1 [uncultured marine virus]	82.857	1	100	unknown
aquatic metagenome	NA	photosystem	GCTACTTCTTGTTTCATCATCGCTTTCATCGCAGCTCCTCCAGTAGATATCGACGGTATCCGCGAACCAGTAGCAGGTTCTTTATTATACGGTAACAACATCATCAGTGGTGCAGTTATTCCTAGTTCAAATGCTATCGGTATGCACTTCTACCCAATTTGGGAAGCAGCTTCAGTTGATGAGTGGTTATACAACGGTGGTCCTTACCAACTAATCGTTTTACACTTCTTATTAGGTGTTGCATCTTACATGGGTCGTGAGTGGGAATTAAGCTACCGTTTAGGTATGCGTCCTTGGATCTTCGTAGCATTCTCTGCTCCAGTAGCAGCAGCTTCTGCAGTATTCTTAGTATACCCAATCGGTCAAGGTTCTTTCTCTGATGGTATGCCTTTAGGTATC…	NA	437	photosystem II D1 protein [uncultured marine virus]	87.786	1	100	unknown
aquatic metagenome	NA	photosystem	GCTCACGGTTACTTTGGTCGTTTGATTTTCCAATACGCTAGCTTCAACAACTCTCGTGCTCTACATTTCTTCTTAGGAATGTGGCCAGTTGTAGGTATCTGGTTTACAGCTCTAGGTGTTATGACTATGGCGTTCAACCTTAACGGTTTCAACTTCAACCAATCTGTTGTTGACAGCCAAGGTCGTGTAATCAACACTTGGGCTGATATCATTAACCGTGCTAACCTAGGTATGGAAGTTATGCACGAG	NA	249	photosystem II protein D1 [uncultured marine virus]	89.157	1	100	unknown
aquatic metagenome	NA	photosystem	GCTCTGCTTGGAACACGATCATGAAGTTGAAGGTTCCAGAGATACCCAGAGGCATACCATCGGAGAAGCTACCTTGACCCAAGGGGTAGATCAAGAATACTGCGCTGGCAGCAGATACAGGAGCGCTGTATGCTACGCAGATCCAAGGACGCATACCCAAGCGGTAGCTGAGTTCCCACTGACGACCCATGTAGCAGAAGATGCCGATGAGGAAGTGGAAAATCACCAACTGGT	NA	234	photosystem II protein D1 [uncultured marine virus]	88.312	1	100	unknown
aquatic metagenome	NA	photosystem	GCTGAGGTTAATCAGAGGTTTAACTGACCTAGAGTCAAGATTAACCGTCGATGGCAGGGGCTTCTACCGCAGCTAAGTCTAAGGGGAAGTTGTGAGCGTTACGCTCGTGCATCACTTCAAAACCGAGGTTGGCGCGGTTCAGAATGTCTGCCCAGGTGTTAATCACACGACCTTGGCTGTCTAACACCGATTGGTTGAAGTTGAAACCATTCAGGTTAAATGCCATGGTGCTCACACCTAGAGCGGTGAACCAAATCCCAATGACGGGCCACGCAGCGAGGAAGAAGTGCAGGGCACGGCTGTTGTTGAAGGAAGCGTATTGGAAAATCAGACGACCAAAGTAACCGTGAGCAGCGACGATGTTGTAGGTCTCTTCTTCTTGACCGAACTTGTAACCAT…	NA	434	photosystem II protein D1 [uncultured marine virus]	93.277	1	100	unknown
aquatic metagenome	NA	photosystem	GCTGCACATGGTTACTTTGGTCGATTAATCTTCCAATACGCTTCATTCAACAACTCTCGTGCTTTACACTTCTTCTTAGCTTTATGGCCAGTTGTAGGTAGATTCATTTTCAGTAGTTTCACGAATTAGACTAGACGTTACTAATGAACCGTGCATAGCACTGAATAAAGAACC	NA	174	photosystem D1 protein [uncultured virus]	84.211	1	100	unknown
aquatic metagenome	NA	photosystem	GCTGTGCGTAGCTCTTGAGCTACGCACAAAGCTGATGCCAGGGATCTATTATGCAAAGATTTGCATCCAACAATTAACCGTTAACTGAAGGAGCTTCTACTGAAGCTAAGTCTAACGGGAAGTTGTGAGCGTTACGCTCGTGCATTACTTCCATACCTAAGTTAGCACGGTTGATGATGTCACCCCAAGTGTTGATTACACGACCTTGAGAGTCAACAACTGATTGGTTGAAGTTGAAACCGTTAAGGTTGAACGCCATAGTTGAGATACCAAGCGCAGTGAACCAGATACCAACAACTGGCCATGCAGCTAGGAAGAAGTGAAGCGAACGTGAGTTGTTGAAAGACGCGTATTGGAAGATTAAACGACCAAAGTAACCGTGAGCAGCTACGATGTTGT…	NA	1029	photosystem II D1 protein [uncultured marine virus]	87.814	1	100	unknown
aquatic metagenome	NA	photosystem	GCTTTACACTTCTTCTTAGCTTTATGGCCAGTTGTAGGTATCTGGTTAACTTCTATGGGTATCAGTACAATGGCGTTACGTTCATGCATTACTTCCATACCTAAATCAGCACGGTTGATAATGTCAGCCCATGTGTTAATAACACGACC	NA	149	photosystem II protein D1 [uncultured marine virus]	92.308	1	100	unknown
aquatic metagenome	NA	photosystem	GCTTTATGGCCAGTTGTAGGTATCTGGTTAACTTCTATGGGTATCAGTACAATGGCGTTCAACTTAAATGGTTTTTACTTCCATACCTAAATCAGCACGGTTGATAATGTCAGCCCATGTGTTAATAACACGACCTTGAGAATCTACAACT	NA	151	photosystem II protein D1 [uncultured marine virus]	64.286	1	100	unknown
aquatic metagenome	NA	photosystem	GGAAAAAGTATAACTTTTTCCCCACCGATTTTCCGTTTTATTTTTGACCTAAAGCCAAAGACAAATTAGAATTAACCGTTGATAGAAGGAGCTTCTACTACAGCTAAGTCTAGAGGGAAGTTGTGAGCGTTACGCTCGTGCATAACTTCCATACCTAGGTTAGCACGGTTGATGATATCAGCCCAAGTGTTGATAACACGACCTTGAGAGTCAACAACAGATTGGTTGAAGTTGAAACCGTTTAGGTTGAAAGCCATAGTGGAAACACCTAGAGCAGTGAACCAGATACAAACTACTGGCCAAGCAGCT	NA	309	photosystem II protein D1 [uncultured marine virus]	89.552	1	100	unknown
aquatic metagenome	NA	photosystem	GGACCACCGTTGTATAACCATTCGTCAACAGAAGCAGCTTCCCAAATTGGGTAGAAGTGTAAACCGATAGCGTTAGAAGTTGGGATTACAGCACCAGAGATGATGTTGTTACCAAATAATAATGAACCAGATACTGGCTCACGGATACCGTCGATGTCCACTGGTGGAGCTGCGATGAATGCAATGATGAATACAGATGTAGCAGTTAAAAGAGTAGGGATCATGATTACA	NA	231	photosystem II D1 protein [uncultured marine virus]	90.566	1	100	unknown
aquatic metagenome	NA	photosystem	GGATTGGTTGAAGTTGAAACCGTTCAAGTTGAAAGCCATGGTGCTTACGCCCAAAGCGGTGAACCAGATACCAACTACTGGCCATGCAGCTAAGAAGAAGTGTAAAGAACGGCTGTTGTTGAAGGAAGCGTATTGGAAAATCAAACGACCGAAGTAGCCATGTGCTGCAACGATGTTATAGGTTTCTTCTTCTTGACCGAATTTATAACCGTAGTTTTGTGATTCGTTCTCGGTTGTTTCTTTAACCAAGGAAGATGTAACCAAAGAACCG	NA	271	photosystem II protein D1 [uncultured marine virus]	98.889	1	100	unknown
aquatic metagenome	NA	photosystem	GGCGTTCAACTTAAATGGTTTTAACTTCAACCAATCAGTTGTAGATTCTCAAGGTCGTGTTATTAACACATGGGCAGACATTATCAACCGTGCTGATTTAGGTATGGAAGTAATGCATGAACGTAACGCTCATAACTTCCCATTAGATTTAGC	NA	153	photosystem II protein D1 [uncultured marine virus]	87.755	1	100	unknown
aquatic metagenome	NA	photosystem	GGGAAGCAGCTTCTTTAGACGAGTGGCTTTACAACGGTGGACCTTACCAACTTATCGTTTTACACTTCCTATTAGGTGTTGCTACTTACATGGGACGTGAATGGGAACTTAGCTACCGTTTAGGTATGCGTCCTTGGATCTTCGTTGCGTTCTCAGCACCAGTTGCTGCAGCTTCAGCAGTGTTCTTAGTATATCCAATCGGACAAGGTAGCTTCTCTGATGGTATGCCTCTAGGTATTTCT	NA	242	photosystem II protein D1 [uncultured marine virus]	90	1	100	unknown
aquatic metagenome	NA	photosystem	GGGAAGTTATGAGCATTACGTTCGTGCATAACTTCGATACCAAGGTTAGCACGGTTGATAATGTCAGCCCAAGTGTTAATTACACGACCTTGTGAATC	NA	98	photosystem II protein D1 [uncultured marine virus]	87.5	1	100	unknown
aquatic metagenome	NA	photosystem	GGGAAGTTATGAGCGTTACGTTCATGCATTACTTCCATACCTAAATCAGCACGGTTGATAATGTCAGCCCATGTGTTGATAACACGACCTTGAGAATCAACAACTGATTGGTTGAAGTTGAAACCGTTTAAGTTGAACGCCATTGTGCTGATACCCATAGCAGTTAACCAGATACCTAAAACTGGCCATAAAGCTAAGAAGAAGTGTAAAGCACGAGAGTTGTTGAATGAAGCGTATTGGAAAATTAAACGACCGAAGTAACCGTGTGCTGCAACGATGTTGTAAGTTTCTTCTTCTTGACCGAATTTGTAACCGTAGTTAGTAGATTCGTT	NA	332	photosystem II protein D1 [uncultured marine virus]	89.091	1	100	unknown
aquatic metagenome	NA	photosystem	GGGAAGTTATGTGCATTACGCTCGTGCATTACTTCCATACCGATACCAGCGCGGTTTAACACATCGGCCCAAGTACCGATTACACGACCTTGAGAATCGAGAATCGACTGGTTGAAGTTAAAACCATTGAGGTTAAACGCCATGGTGCTAACACC	NA	155	photosystem II protein D1 [uncultured marine virus]	92.157	1	100	unknown
aquatic metagenome	NA	photosystem	GGTAATTCCTAGTTCAAATGCTATTGGTATGCATTTCTACCCAATTTGGGAAGCTGCTTCAGTTGATGAGTGGTTATACAATGGTGGTCCTTACCAATTAATTGTTTTACACTTCTTATTAGGTGTTGCAAGTTATATGGGCCGTGAGTGGGAATTAAGTTACCGTTTAGGTATGCGTCCTTGGATTTTCGTAGCATTCTCTGCACCAGTTGCAGCTGCTTCTGCGGTATTCCTAGTATATCCTATTGGTCAAGGTAGTTTCTCTGACGGTATGCCTTTAGGTATTTCTGGTACATTTAACTTCATGTTAGTATTCCAAGCTGAACACAACATTTTAATGCACCCATTCCACATGGCTGGTGTTGCTGGTGTATTTGGTGGTTCTTTATTCAGTGCTAT…	NA	889	photosystem II D1 protein [uncultured marine virus]	87.645	1	100	unknown
aquatic metagenome	NA	photosystem	GGTATCTCTGGTACTTTCAACTTCATGATCGTATTCCAAGCTGAGCACAACATCCTTATGCACCCATTCCACATGCTTGGTGTTGCTGGTGTATTTGGTGGTTCACTTTTCTCTGCTATGCACGGTTCATTAGTAACTAGTTCACTTATCCGTGAAACTACTGAAAATGAATCAGCAAACGCTGGTTACAAATTTGGTCAAGAAGAAGAAACTTACAACATCGTTGCAGCTCACGGCTACTTCGGTCGTTTAATTTTCCAATATGCTTCTTTCAACAACTCTCGTTCATTACACTTCTTCTTAGCTGCTTGGCCAGTTGTAGGTATTTGGTTTACTGCTTTAGGTATTTCTACTATGGCATTTAACTTAAATGGTTTCAACTTCAACCAATCAGTTGTA…	NA	572	photosystem II protein D1 [uncultured marine virus]	92.857	1	100	unknown
aquatic metagenome	NA	photosystem	GGTCAAGAAGAAGAAACTTACAACATCGTTGCAGCACACGGTTACTTTGGTCGTTTAATCTTCCAATACGCTTCATTCAACAACTCTCGTGCTTTACACTTCTTCTT	NA	107	photosystem D1 protein [uncultured virus]	100	1	100	unknown
aquatic metagenome	NA	photosystem	GGTCAAGGTTCTTTCTCAGATGGTATGCCTTTAGGTATTTCTGGTACTTTCAACTTCATGATCGTATTCCAAGCTGAGCACAACATTTTAATGCACCCATTCCACATGGCTGGTGTTGCTGGTGTATTTGGTGGTTCTTTATTCTCAGCTATGCACGGTTCATTAGTAACTTCTTCTTTAATTCGTGAAACAACTGAAAACGAATCTACTAACTACGGTTACAAATTCGGTCAAGAAGAAGAAACTTATAACATCGTAGCAGCACACGGTTACTTCGGTCGTTTAATTTTCCAATACGCTTCATTCAACAACTCTCGTGCTTTACACTTCTTCTT	NA	335	photosystem II protein D1 [uncultured marine virus]	96.396	1	100	unknown
aquatic metagenome	NA	photosystem	GGTCAAGGTTCTTTCTCTGATGGTATGCCTTTAGGTATCTCTGGTACTTTCAACTTCATGTTAGTATTCCAAGCTGAACACAACATTTTAATGCACCCATTCCACATGGCTGGTGTTGCTGGTGTATTCGGTGGTTCTTTATTCAGTGCTATGCACGGTTCATTAGTAACTTCTAGTTTAATCCGTGAAACTACTGAAAATGAATCTACTAACTACGGTTACAAATTCGGTCAAGAAGAAGAAACTTACAACATCGTAGCTGCACACGGTTACTTTGGTCGTTTAATCTTCCAATACGCTTCATTCAACAACTCTCGTGCTTTACACTTCTTCTTAGCTTTATGGCCAGTTTTAGGTATCTGGTTAACTGCTATGGGTATTAGTACAATGGCATTCAAC…	NA	651	photosystem II protein D1 [uncultured marine virus]	91.061	1	100	unknown
aquatic metagenome	NA	photosystem	GGTCCTTACCAATTAATTCTTGACCACTTCTTATTAGGCGTATGCTGTTGGATTGGTCGTGAGTGGGAATTCAGCTACCGTTTAGGTATGCGTCCTTGGATTTCTGTTGCTTTCACAGCTCCAGTAGCTGCTGCTAGTGCAGTTTTCTTAGTTTACCCAATCGGTCAAGGAAGCTTCTCTGATGGTATGCCTCTAGGTATCTCTGGTACATTCAACTTCATGCTTGTGTTCCAAGCTGAGCACAATATCTTAATGCAC	NA	258	photosystem II protein D1 [uncultured marine virus]	83.721	1	100	unknown
aquatic metagenome	NA	photosystem	GGTCGATTAATCTTCCAATACGCTTCATTCAACAACTCTCGTGCTTTACACTTCTTCTTAGCTTTATGGCCAGTTGTTGAATGAAGCGTATTGGAAGATTAATCGACCAAAGTAACCATGTGCAGCTACGATGTTGTAAGTTTCTTCTTCTTGACCGAATTTGTAACCGTAGTTAGTAGATTCATTTTCAGTAGT	NA	195	photosystem II protein D1 [uncultured marine virus]	97.561	1	100	unknown
aquatic metagenome	NA	photosystem	GGTCGTTTAATCTTCCAATACGCAAGTTTTAACAACTCTCGTTCATTACACTTCTTCTTAGCTGCTTGGCCAGTTATCGG	NA	80	photosystem II protein D1 [uncultured marine virus]	100	1	100	unknown
aquatic metagenome	NA	photosystem	GGTCGTTTAATTTTCCAATATGCTTCTTTCAACAACTCTCGTTCATTACACTTCTTCTTAGCTGCTTGGCCAGTTGTTGGTATTTGGTT	NA	89	photosystem II protein D1 [uncultured marine virus]	100	1	100	unknown
aquatic metagenome	NA	photosystem	GGTCGTTTAATTTTCCAATATGCTTCTTTCAACAACTCTCGTTCATTACACTTCTTCTTAGCTGCTTGGCCTGTAGTGTGCATTTGGTTTACTGCTTTAGGTATTTCAACTATGGCTTTCAACTTAAATGGTTTCAACTTCAACCAATCAGTTGTAGA	NA	158	photosystem II protein D1 [uncultured marine virus]	94.231	1	100	unknown
aquatic metagenome	NA	photosystem	GGTGTTAGCACCATGGCGTTTAACCTCAATGGTTTCAACTTCAACCAGTCGATTCTCGATTCTCAAGGTCGTGTAATTGGTACTTGGGCCGATGTGTTAAACCGCGCTGGTAT	NA	113	photosystem II protein D1 [uncultured marine virus]	91.892	1	100	unknown
aquatic metagenome	NA	photosystem	GGTGTTCTAATGATCCCTACTCTTTTAACAGCTGCTTCAGTATTTATCATCGCTTTTATCGCTGCACCTCCAGTTGATATCGATGGTATCCGTGAACCTGTATCTGGTTCTCTTCTTTACGGTAACAACATCATTTCTGGTGCTGTTGTTCCTACATCAAACGCTATCGGTCTTCACTTCTACCCAATCTGGGAAGCTGCATCTCTTGACGAGTGGTTATACAACGGTGGTCCTTACCAACTAATCGTATGTCACTTCTTCCTAGGTATCTGCTGCTACATGGGTCGTGAGTGGGAACTTTCTTTCCGTCTTGGTATGCGTCCATGGATCGCAGTTGCTTACTCTGCACCAGTTGCAGCAGCTACAGCTGTATTCATCATCTACCCAATCGGTCAAGGT…	NA	1021	photosystem II D1 protein [uncultured marine virus]	88.172	1	100	unknown
aquatic metagenome	NA	photosystem	GGTTCTTTCTCTGATGGTATGCCATTAGGTATTTCTGGTACTTTCAACTTCATGATCGTATTCCAAGCTGAGCACAACATCTTAATGCACCCATTCCACATGCTTGGTGTAGCTGGTGTATTCGGTGGTTCATTATTCTCAGCAATGCACGGTTCACTTGTAACTTCTTCATTAATTCGTGAAACAACTGAAAACGAATC	NA	200	photosystem II protein D1 [uncultured marine virus]	95.455	1	100	unknown
aquatic metagenome	NA	photosystem	GGTTTTAACTTCAACCAATCAGTTGTAGATTCTCAAGGTCGTGTTATTAACACATGGGCTGACATTATCAACCGTGCTG	NA	79	photosystem II protein D1 [uncultured marine virus]	84.615	1	100	unknown
aquatic metagenome	NA	photosystem	GTAACGTCTAGTCTAATTCGTGAAACTACTGAAAATGAATCTACTAACTACGGTTACAAATTCGGTCAAGAAGAAGAA	NA	78	photosystem II protein D1 [uncultured marine virus]	96.154	1	100	unknown
aquatic metagenome	NA	photosystem	GTACCAATTACACGACCTTGAGAATCGAGAATCGACTGGTTGAAGTTAAAACCATTGAGGTTAAACGCCATGGTGCTAACACCCATTGCCGTAAACCAGATACCGATTACCGGCCATGCACCTAAGAAGAAGTGCAGAGAACGGCTATTGTTGAAAGAAGCGTATTGGAAGATTAAGCGTCCGAAGTAACCGTGAGCGGCAACGATATTGTAGGTTTCTTCTTCTTG	NA	227	photosystem II protein D1 [uncultured marine virus]	94.595	1	100	unknown
aquatic metagenome	NA	photosystem	GTAGATTCATTTTCAGTAGTTTCACGAATTAGACTAGACGTTACTAATGAACCGTGCATAGCACTGAATAAAGAACCTTGACCAATTGGGTATACTAAGAATACTGCAGAAGCTGCTGCTACAGGAGCAGAGAATGCTACAAAGAT	NA	146	photosystem II protein D1 [uncultured marine virus]	100	1	100	unknown
aquatic metagenome	NA	photosystem	GTAGGTATCTGGTTAACTTCTATGGGTATCAGTACAATGGCGTTCAACTTAAATGGTTTTAACTTCAACCAATCAGCTGTAGATTCTCAAGGTCGTGTTATTAACACATGGGCTGACATTATCAACCGTGCTGATTTAGGTATGGAAGTAATGC	NA	154	photosystem II protein D1 [uncultured marine virus]	82.353	1	100	unknown
aquatic metagenome	NA	photosystem	GTAGTTAGCAGATTCGTTCTCAGTTGTTTCACGGATTAAGCTAGAAGTTACTAGAGAACCGTGCATAGCAGAGAATAGGGAACCACCAAACACACCTGCAACACCTAATTGGTGGAATGGGTGCATTAAGATATTGTGTTCAGCTTGGAAAACAAGCATGAAGTTGAA	NA	168	photosystem II protein D1 [uncultured marine virus]	92.857	1	100	unknown
aquatic metagenome	NA	photosystem	GTATGCACTTCTATCCAATCTGGGAAGCAGCTTCTATCGATGAGTGGTTATACAATGGTGGTCCTTACCAATTAATCGTATTACACTTCTTATTAGGCGTTGCAGCTTATATGGGTCGTGAATGGGAATTAAGCTACCGTTTAGGTATGCGTCCTTGGATTTTCGTAGCTTTCTCAGCTCCAGTAGCTGCTGCATCTGCGGTATTCTTAGTTTACCCAATTGGTCAAGGTTCTTTCTCTGATGGTATGCCTTTAGGTATTTCTG	NA	264	photosystem D1 protein [uncultured virus]	83.908	1	100	unknown
aquatic metagenome	NA	photosystem	GTATGGAAGTAATGCATGAACGTAACGCTCATAACTTCCCATTAGATTTAGCTTCAGGTGATGTATTACCAGTTGCTAAATCTAATGGGAAGTTATGAGCGTTACGTTCATGCATTACTTCCATACCTAAATCAGCACGGTTGATAATGTCAGCCCATGT	NA	160	photosystem II protein D1 [uncultured marine virus]	88.889	1	100	unknown
aquatic metagenome	NA	photosystem	GTATTCGTGAACCAGTAGCTGGATCTTTATTATACGGAAACAACATCATCACTGGTGCTGTTATTCCTAGCTCAAACGCTATCGGAGTACACTTCTACCCTATCTGGGAAGCTGCTTCTTTAGACGAATGGTTATATAACGGTGGTCCTTACCAATTAGTAGTATTACACTTCTTATTAGGTGTAGCTTGTTATATGGGCCGTGAGTGGGAATTAAGCTACCGTTTAGGTATGCGTCCTTGGATCTTCGTAGCTTTCTCTGCTCCAGTAGCAGCTGCAAGCGCAGTATTCTTAGTGTACCCTATCGGTCAAGGTTCATTCTCTGATGGTATGCCTTTAGGTATCTCTGGTACTTTCAACTTCA	NA	363	photosystem II D1 protein [uncultured marine virus]	89.167	1	100	unknown
aquatic metagenome	NA	photosystem	GTCAAGAAGAAGAAACTTACAACATCGTAGCTGCACATGGTTACTTTGGTCGATTAATCTTCCAATACGCTTCATTCTACAACTGGCCATAAAGCTAAGAAGAAGTGTAAAGCACGAGAGTTGTTGAATGAAGCGTATTGGAAGATTAATCG	NA	152	photosystem II protein D1 [uncultured marine virus]	96.296	1	100	unknown
aquatic metagenome	NA	photosystem	GTCATTTTCCACTTCTTACTAGGTGTCTTCTGCTACCTCGGTCGTCAGTGGGAACTGTCTTTCCGTTTAGGAATGCGTCCTTGGATTTGTGTAGCTTACTCTGCACCTGTATCCGCCGCTACTGCTGTATTCTTAATCTACCCCATCGGACAAGGTTCCTTCTCTGATGGTATGCCTTTAGGAATCTCTGGAACCTTTAACTTTATGTTCGTGTTCCAAGCAGAACATAACATCCTGATGCACCCCTTCCATATGTTAGGTGTTGCTGGTGTGTTCGGCGGTTCCTTGTTCAGTGCGATGCACGGTTCTCTGGTGACATCTTCTTTAGTGCGTGAAACCACTGAAATCGAATCTCAAAACTACGGTTACAAATTCGGTCAAGAGGAAGAAACCTACAAT…	NA	775	photosystem II protein D1 [uncultured marine virus]	91.228	1	100	unknown
aquatic metagenome	NA	photosystem	GTCGATTAATCTTCCAATACGCTTCATTCAACAACTCTCGTGCTTTACACTTCTTCTTAGCTTTATGGCCAGTTGTAACCGTAGTTAGTAGATTCATTTTCAGTAGTTTCACGAATTAGACTAGACGTTACTAATGAACCGTGCATAGC	NA	149	photosystem D1 protein [uncultured virus]	85.185	1	100	unknown
aquatic metagenome	NA	photosystem	GTCGTTTAATTTTCCAATATGCTTCTTTCAACAACTCTCGTTCATTACACTTCTTCTTAGCTGCTTGGCCAGTTGTATGTATTTGGTTTACTGCTTTAGGTATTTCAACTATGGCTTTCAACTTAAATGGTTTCAACTTCAACCAATCAGTTGTAGATTCACAAGGTCGTGTAATCAACACTTGGGCTGATATTATCAACCGTGCTAACCTTGGTATCGAAGTTATGCACGAACGTAATGCTCATAACTTCCCATTAGACTTAGCTGT	NA	268	photosystem II protein D1 [uncultured marine virus]	89.535	1	100	unknown
aquatic metagenome	NA	photosystem	GTCTAATTCGTGAAACTACTGAAAATGAATCTACTAACTACGGTTACAAATTCGGTCAAGAAGAAGAAACTTACAACATCGTAGC	NA	85	photosystem II protein D1 [uncultured marine virus]	96.296	1	100	unknown
aquatic metagenome	NA	photosystem	GTCTAGTCTAATTCGTGAAACTACTGAAAATGAATCTACTAACTACGGTTACAAATTCGGTCAAGAAGAAGAAACTTGACCAATTGGGTATACTAAGAATACTGCAGAAGCTGCTGCTACAGGAGCAGAGAATGCTACAAAGATCCAAGGA	NA	151	photosystem II protein D1 [uncultured marine virus]	96	1	100	unknown
aquatic metagenome	NA	photosystem	GTCTTCTGCTACCTTGGTCGTCAGTGGGAACTGTCTTTCCGTTTAGGAATGCGTCCTTGGATTTGTGTAGCTTACTCGGCACCTGTATCCGCCGCAACTGCTGTATTCTTAATCTACCCCATCGGACAAGGTTCCTTCTCTGATGGTATGCCTTTAGGAAT	NA	161	photosystem II protein D1 [uncultured marine virus]	86.792	1	100	unknown
aquatic metagenome	NA	photosystem	GTGAGCGTTACGCTCGTGCATTACTTCCATACCTAGGTTAGCACGGTTAACGATATCAGCCCAAGTGTTGATTACACGACCTTGAGAGTCAACAACAGATTGGTTGAAGTTGAAACCGTTTAGGTTGAAAGCCATAGTAGAGATACCTAGAGCAGTGAACCAGATACCCATAACTGGCCAAATAGCTAAGAAGAAGTGTAAAGAACGAGAGTTGTTGAAAGACGCGTATTGGAAGATTAAACGACCAAAGTAACCGTGTGCTGCAACAATGTTG	NA	274	photosystem II protein D1 [uncultured marine virus]	91.209	1	100	unknown
aquatic metagenome	NA	photosystem	GTGTGTTTGGTGGTTCTTTATTCAGTGCTATGCACGGTTCATTAGTAACGTCTAGTCTAATTCGTGAAACTACTGAAGCTAAATCTAATGGGAAGTTATGAGCGTTACGTTCATGCATTACTTCCATACCTAAATCAGCACGGTTGATA	NA	149	photosystem II protein D1 [uncultured marine virus]	83.871	1	100	unknown
aquatic metagenome	NA	photosystem	GTGTTTTCACACAATTTTACTATTTTTTCCATATTAACCAACAATAACTGGAGCAGCTACTGCTAAGTCTAATGGGAAGTTGTGAGCGTTACGTTCGTGCATAACTTCCATACCTAAGTTAGCACGGTTTAAAATGTCTGCCCAAGTGTTAATTACACGACCTTGGCTATCAACAATAGATTGGTTGAAGTTGAAACCATTTAAGTTAAATGCCATAGTACTAATACCTAAAGCAGTTAACCAAATACCAATAACTGGCCAAGCAGCTAAGAAGAAGTGTAATGAACGAGAGTTGTTAAAACTTGCGTATTGGAAGATTAAACGACCAAAG	NA	331	photosystem II protein D1 [uncultured marine virus]	92.045	1	100	unknown
aquatic metagenome	NA	photosystem	GTTAAAGCAACTGGTAATACATCACCTGAAGCTAAATCTAATGGGAAGTTATGAGCGTTACGTTCATGCATTACTTCCATACCTAAA	NA	87	photosystem II protein D1 [uncultured marine virus]	94.118	1	100	unknown
aquatic metagenome	NA	photosystem	GTTACAAATTTGGTCAAGAAGAAGAAACTTACAACATCGTTGCAGCTCATGGCTACTTTGGTCGTTTAATCTTCCAATATGCTTCTTTCAACAACTCTCGTTCATTACACTTCTTCTTAGCTGCTTGGCCAGTTGTTGGTATTTGGTTCACTGCTTTAGGTATTTCAACTATGGCATTCAACTTAAATGGTTTCAACTTCAACCAATCAGTTGTAGATTCACAAGGTCGTGTAATCAACACTTGGGCTGATATCATCAACCGTGCTAACTTAGGTATGGAAGTTATGCACGAACGTAACGCTCACAACTTCCCATTAGACTTAGCAGTAGTTGAAGCTCCAGCTATCAACGGCTAATTGTTTTTTTCACTAATTTCGAACGGGTTTATTGCCCGTTCG	NA	398	photosystem II protein D1 [uncultured marine virus]	93.396	1	100	unknown
aquatic metagenome	NA	photosystem	GTTACGCTCGTGCATAACTTCCATACCTAAGTTTGCACGGTTGATAATGTCAGCCCATGTGTTGATTACACGACCTTGTGAGTCTACAACTGATTGGTTGAAGTTGAACCCGTTCAGGTTGAACGCCATTGTTGAGATACCAAGGGCAGTGAACCAAATACCAACAACTGGCCACGCCGCTAAGAAGAAGTGAAGTGAACGTGAGTTGTTGAATGATGCGTATTGGAAGATTAAAC	NA	236	photosystem II protein D1 [uncultured marine virus]	92.308	1	100	unknown
aquatic metagenome	NA	photosystem	GTTACTTTGGACGTTTAATCTTCCAATACGCAAGTTTTAACAACTCTCGTTCATTACACTTCTTCTTAGCTGCTTGGCCAGTTATCGGTATCTGGTTAACTGCTTTAGGTATCAGTACTATGGCATTCAACTTAAATGGTTTCAACTTCAACCAATCTATTGTTGACAGCCAAGGTCGTGTAATCAACACTTGGGCAGACATCTTAAACCGTGCTAACTTAGGTATGGAAGTTATGCACGAACGTAACGCTCACA	NA	255	photosystem II protein D1 [uncultured marine virus]	92.857	1	100	unknown
aquatic metagenome	NA	photosystem	GTTCAAATGCAATTGGTATTCATTTCTACCCAATTTGGGAAGCTGCTTCAGTTGATGAATGGTTATACAACGGTGGTCCTTACCAACTAATTGTTTTACACTTCTTATTAGGTGTTGCATGTTGGATGGGTCGTGAATGGGAACTTAGCTACCGTTTAGGTATGCGTCCTTGGATCTTCGTAGCATTCTCTGCTCCTGTAGCAGCTGCTACTGCTGTATTCTTAATCTATCCAATTGGTCAAGGTAGTTTCTCTGATGGTATGCCTCTTGGTATTTCTGGTAC	NA	283	photosystem D1 protein [uncultured virus]	82.796	1	100	unknown
aquatic metagenome	NA	photosystem	GTTCCCACTCACGACCCATGTAACAGCAGATACCTAAGAAGAAGTGACATACGATTAGTTGGTAAGGACCACCGTTGTATAACCACTCGTCTAAAGATGCAGCTTCCCAAATTGGGTATAAGTGTAAACCGATAGCGTTAGATGTTGGAACAACAGCACCAGAAATGATGTTGTTACCGTATAAAAGAGAACCAGAAACTGGCTCACGGATACCGTCGATATCAACTGGAGGTGCAGCGATAAATGCGATGATGAAAACTGAAGCAGCAGTTAAAAG	NA	277	photosystem II D1 protein [uncultured marine virus]	87.324	1	100	unknown
aquatic metagenome	NA	photosystem	GTTGACGAATGGTTATACAATGGTGGTCCTTACCAATTAATTGTTTGCCACTTCTTAATCGGTGTTTGTTGCTGGATGGGGCGTGAGTGGGAATTAAGTTTCCGTCTTGGTATGCGTCCTTGGATTTTCGTTGCATTCTCTGCTCCAGTAGCAGCTGCAACTGCAGTATTCTTAATTTACCCAATCGGTCAAGGAAGCTTCTCTGATGGTATGCCTTTAGGTATTTCTGGAACATTCAACTTCATGTTAGTATTCCAAGCTGAACATAACATCTTAATGCATCCATTCCATATGGCTGGTGTTGCTGGTGTATTTGGTGGATCTTTATTCTCTGCAATGCACGGTTCTTTAGTAACTTCTTCTTTAATCCGTGAAACTGCTGAAGGTGAATCTACTAAC…	NA	734	photosystem II protein D1 [uncultured marine virus]	90.456	1	100	unknown
aquatic metagenome	NA	photosystem	GTTGTAGATTCTCAAGGTCGTGTTATTAACACATGGGCTGACATTATCAACCGTGCTGATTTAGGTATGGAAGTAATGC	NA	79	photosystem II protein D1 [uncultured marine virus]	80.769	1	100	unknown
aquatic metagenome	NA	photosystem	GTTTAATCTTCCAATACGCTTCATTCAACAACTCTCGTGCTTTACACTTCTTCTTAGCTGCTTGGCCTGTAGTAGGTATTTGGTTAACTGCTTTAGGTGTTAGCACTATGGCATTCAACTTAAACGGTTTCAACTTCAACCAATCAGTAGTAGATAGCCAAGGTCGTGTAATCAACACTTGGGCAGACATCATCAACCGTGCTGATTTAGGTATGGAAGTAATGCACGAACGTAAC	NA	236	photosystem II protein D1 [uncultured marine virus]	91.026	1	100	unknown
aquatic metagenome	NA	photosystem	GTTTTTTGCTTATTAGCCGTTAACAGCTGGAGCTGTTAAAGCAACAGGTAAAGACTCACCAGCAGCTAAGTCTAGTGGGAAGTTGTGAGCGTTACGCTCATGCATTACTTCCATACCTAAGTTAGCACGGTTAAGAATATCAGCCCAAGTGTTAATTACACGACCTTGGCTATCAACAACAGATTGGTTGAAGTTGAAACCGTTAAGGTTAAATGCCATTGTCATAACACCTAGTGCAGTAAACCAAATACCTACAACTGGCCATAAACCTAAGAAGAAGTGAAGAGAACGAGAGTTATTAAAACTAGCGTATTGGAATATTAGACGACCAAAGTAAC	NA	338	photosystem II protein D1 [uncultured marine virus]	91.011	1	100	unknown
aquatic metagenome	NA	photosystem	TAAAATGTCAGCACAAGTGTTAATAACACGACCTTGGCTATCAACAACTGATTGGTTGAAGTTGAATCCGTTTAAGTTGAATGCCATTGTGCTAATACCAAGAGCAGTTAACCAGATACCTACAACTGGCCAGATTGCTAAGAAGAAGTGTAAAGCACGTGAGTTGTTGAAACTTGCGTATTGGAAGATTAAACGTCCAAAGTAACCGTGTGCAGCTACGATGTTGTAAGTTTCTTCTTCTTGACCGAATTTGTAACCGTAGTTAGTAGATTCGCCTTCTTTGCTTTCACGGATTAAACTTGAAGTTACAAGAGAACCGTGCATTGCACTGAATAAAGATCCACCAAATACACCAGCAACACCAAGCATGTGGAATGGGTGCATAAGAATGTTATGCTC…	NA	466	photosystem II protein D1 [uncultured marine virus]	90.968	1	100	unknown
aquatic metagenome	NA	photosystem	TAAACCTTTTTTAAGGTTTAGAAATTAAAAAAAATAGCAAATTAACCGTTAACAGCTGGAGCTGTTAAAGCAACTGGTAATACTTCACCTGAAGCTAAATCTAATGGGAAGTTGTGAGCGTTACGTTCGTGCATTACTTCCATACCTAAGTCAGCACGGTTGATGATGTCAGCCCATGTGTTAATTACACGACCTTGAGAATCAACAACTGATTGGTTGAAGTTGAAACCGTTTAAGTTGAACGCCATTGTGCTGATACC	NA	260	photosystem II protein D1 [uncultured marine virus]	87.037	1	100	unknown
aquatic metagenome	NA	photosystem	TAACACATGGGCTGACATTATCAACCGTGCTGATTTAGGTATGGAAGTAATGCATGAACGTAACGCTCATAACTTCCC	NA	78	photosystem II protein D1 [uncultured marine virus]	91.667	1	100	unknown
aquatic metagenome	NA	photosystem	TAACACATGGGCTGACATTATCAACCGTGCTGATTTAGGTATGGAAGTAATGCATGAACGTAACGCTCATAACTTCTATGGGTATCAGTACAATGGCGTTCAACTTAAATGGTTTTAACTTCAACCAATCAGTTGTAGATTCTCAA	NA	146	photosystem II protein D1 [uncultured marine virus]	91.667	1	100	unknown
aquatic metagenome	NA	photosystem	TAACCGTGAGCTGCAACGATGTTGTAAGTTTCAAATTCTTGACCGAATTTGTAACCAGAGTTTACAGATTCGTTTTCAGTAGTTTCACGGATTAAGCTGGAAGTAACCAAGGAACCATGCATAGCGCTAAATAGAGAGCCGCCGAAAACACCAGCTACACCTAGCATGTGGAATGGGTGCATAAGGATGTTGTGCTCAGCTTGGAATACGATCATGAAGTTGAAAGTACCAGAGATACC	NA	239	photosystem II protein D1 [uncultured marine virus]	92.405	1	100	unknown
aquatic metagenome	NA	photosystem	TAACGTCTAGTCTAATTCGTGAAACTACTGAAAATGAATCTACTAACTACGGTTACAAATTCGGTCAAGAAGAAGAAACTTACAACTGGCCATAAAGCTAAGAAGAAGTGTAAAGCACGAGAGTTGTTGAATGAAGCGTATTGGAAGATTAATCGA	NA	156	photosystem II protein D1 [uncultured marine virus]	96.429	1	100	unknown
aquatic metagenome	NA	photosystem	TAACGTCTAGTCTAATTCGTGAAACTACTGAAAATGAATCTACTAACTACGGTTACAAATTCGGTCAAGAAGAAGAAGTGTAAAGCACGAGAGTTGTTGAATGAAGCGTATTGGAAGATTAATCGACCAAAGTAACCATGTGCAGCTACGATGTTGTAAGTTTCT	NA	165	photosystem II protein D1 [uncultured marine virus]	82.5	1	100	unknown
aquatic metagenome	NA	photosystem	TAACTTCAACCAATCAGTTGTAGATTCTCAAGGTCGTGTTATTAACACATGGGCTGACATTATCAACCGTGCTGATTGGTTGAAGTTAAAACCATTTAAGTTGAACGCCATTGTACTGATACCCATAGAAGTTAACCAGATACCTACAACTGGCCATA	NA	158	photosystem D1 protein [uncultured virus]	96.429	1	100	unknown
aquatic metagenome	NA	photosystem	TAAGCGTTGATTGCTGTTTCAGCAGCAGCTAAATCTAATGGGAAGTTGTGAGCGTTACGTTCGTGCATAACTTCCATACCTAGGTTTGCACGGTTAACGATATCAGCCCAAGTGTTGATTACGCGACCTTGTGAGTCTACAACAGATTGGTTGAAGTTGAAACCGTTAAGGTTGAATGCCATAGTTGAAATACCTAGAGCAGTGAACCAAATACCGATTACTGGCCAAGCAGCTAGGAAGAAGTGTAATGAACGAGAGTTGTTGAAAGAAGCGTATTGGAAAATTAAACGACCGAAGTAGCCGTGAGCTGCAACGATGTTGTAAGTTTCTTCTTCTTGACCGAATTTGTAACCTGCGTTAGCAGATTCGTTTTCAGTAGTTTCACGGATTAGTGAAGAT…	NA	870	photosystem II D1 protein [uncultured marine virus]	87.726	1	100	unknown
aquatic metagenome	NA	photosystem	TAATACATCACCTGAAGCTAAATCTAATGGGAAGTTATGAGCGTTACGTTCATGCATTACTTCCATACCTAAATCAGTACGGTTGATAATGTCAGCCCATGTGTTAATAACACGACCTTGAGAATCTACAACTGATTGGTTGAAGTTAAAACCA	NA	154	photosystem II protein D1 [uncultured marine virus]	84.091	1	100	unknown
aquatic metagenome	NA	photosystem	TAATCCGTGAAACTACTGAGAACGAATCTGCTAACGCTGGTTACAAATTCGGTCAAGAAGAGGAAACTTACAACATCGTAGCTGCTCACGGTTACTTTGGTCGTCTAATTTTCCAATATGCTTCTTTCAACAACTCTCGTTCTCTACACTTCTTCTTAGCTGCTTGGCCAGTAATCGGTATCTGGTTCACTGCTCTAGGTATCTCTACAATGGCATTCAACCTAAACGGTTTCAACTTCAACCAATCTGTTGTTGATTCTCAAGGTCGTGTAATCAACACTTGGGCTGATATCATCAACCGTGCTAACCTAGGTATGGAAGTAATGCACGAGCGT	NA	335	photosystem II protein D1 [uncultured marine virus]	90.991	1	100	unknown
aquatic metagenome	NA	photosystem	TACAAATTCGGTCAAGAAGAAGAAACTTACAACATCGTTGCTGCACACGGTTACTTTGGTCGTTTAATCTTCCAATACGCTTCATTCAACAACTCTCGTTCATTACACTTCTTCTTAGCTGCTTGGCCAGTTGTTGGTATTTGGTTCACTGCTTTAGGTATTTCAACTATGGCATTCAACTTAAACGGTTTCAACTTCAACCAATCAGTTGT	NA	212	photosystem II protein D1 [uncultured marine virus]	97.143	1	100	unknown
aquatic metagenome	NA	photosystem	TACAAATTCGGTCAAGAAGAAGAAACTTACAACATCGTTGCTGCACACGGTTACTTTGGTCGTTTAATCTTCCAATATGCTTCTTTCAACAACTCTCGTTCATTACACTTCTTCTTAGCTGCTTGGCCAGTTGTTGGTATTTGGTTTACTGCTTTAGGTATTTCAACTATGGCATT	NA	176	photosystem II protein D1 [uncultured marine virus]	98.276	1	100	unknown
aquatic metagenome	NA	photosystem	TACCGTTTAGGTATGCGTCCTTGGATTTCTGTTGCTTTCACAGCTCCAGTAGCTGCTGCTAGTGCAGTATTCTTAGTTTACCCAATCGGTCAAGGAAGCTTCTCTGATGGTATGCCTCTAGGGATCTCTGGTACATTCAACTTCAT	NA	146	photosystem II protein D1 [uncultured marine virus]	85.417	1	100	unknown
aquatic metagenome	NA	photosystem	TACGCTTCATTCAACAACTCTCGTGCTTTACACTTCTTCTTAGCTTTATGGCCAGTTGTAGGTATCTGGTTAACTTCCATACCTAAATCAGCACGGTTGATAATGTCAGCCCATGTGTTAATAACACGACCTTGAGAATCTACAAC	NA	146	photosystem D1 protein [uncultured virus]	88.889	1	100	unknown
aquatic metagenome	NA	photosystem	TACTTCGGACGTTTAATCTTCCAATACGCTTCTTTCAACAACAGCCGTTCTCTGCACTTCTTCTTGGGTGCATGGCCAGTAATCGGTATCTGGTTTACGGCAATGGGTGTTAGCACCAT	NA	119	photosystem II protein D1 [uncultured marine virus]	92.308	1	100	unknown
aquatic metagenome	NA	photosystem	TACTTCGGACGTTTAATCTTCCAATACGCTTCTTTCAACAATAGCCGTTCTCTGCACTTCTTCTTGGGTGCATGGCCAGTAATCGGTATCTGGTTTACGGCAATGGGTGTTAGCACCATGGCGTTTAACCTCAATGGTTTTAACTTCAACCAGTC	NA	155	photosystem II protein D1 [uncultured marine virus]	94.118	1	100	unknown
aquatic metagenome	NA	photosystem	TACTTCGGACGTTTAATCTTCCAATACGCTTCTTTCAACAATAGCCGTTCTCTGCACTTCTTCTTGGGTGCATGGCCGGTAATCGGTATCTGGTTTACGGCAATGGGTGTAAGCACCATGGCGTTTAACCTCAATGGTTTTAA	NA	143	photosystem II protein D1 [uncultured marine virus]	93.617	1	100	unknown
aquatic metagenome	NA	photosystem	TACTTCGGTCGTTTAATTTTCCAATATGCTTCTTTCAACAACTCTCGTTCATTACACTTCTTCTTAGCTGCTTGGCCTGTAGTTTGTATTTGGTTTACTGCTTTAGGTATTTCAACTATGGCTTTCAACTTAAATGGTTTCAACTTCAACCAATCAGTTGTAGATTCACAAGGTCGTGTAATCAACACTTGGGCTGACATTATCAACCGTGCTAACCTTGGTATCGAAGTTATGCACGAACGTAATGCTCATAACTTCCC	NA	260	photosystem II protein D1 [uncultured marine virus]	90.698	1	100	unknown
aquatic metagenome	NA	photosystem	TAGGTATGCGTCCTTGGATCGCTGTTGCTTATTCAGCACCTGTTGCTGCTGCTACAGCTGTATTCATTATCTACCCAATCGGTCAAGGTTCTTTCTCAGATGGTATGCCTTTAGGGATTTCTGGTACATTCAACTTCATGATCGTTTTCCAAGCTGAGCATAACATTTTAATGCACCCATTCCATATGCTTGGTGTTGCTGGTGTATTTGGTGGTTCATTATTCTCTGCTATGCACGGTTCATTAGTAACTTCTTCACTAATCCGTGAAACTACTGAAAACGAATCAGCAAACGCTGGTTAC	NA	302	photosystem II protein D1 [uncultured marine virus]	91	1	100	unknown
aquatic metagenome	NA	photosystem	TAGGTATTTCTGGTACTTTTAACTTTATGTTAGTATTCCAAGCTGAACACAACATTTTAATGCATCCATTCCACATGGCTGGTGTTGCAGGTGTATTTGGTGCTTCTTTATTTAGTGCGATGCATGGATCATTAGTAACTTCTAGTTTAATCCGTGAAACTACAGAAAATGAATCTACTAACTATGGTTACAAGTTTGGTCAAGAAGAAGAAACGTACAACATTGTAGCTGCACATGGTTACTTTGGACGTTTAATTTTCCAATACGCTTCATTTAACAATTCTCGTGCTTTACACTTCTTCTTAGCTGCTTGGCCTGTAATTGGTATTTGGTTAACTGCTATGGGTATTAGTACTATGGCATTCAACTTAAATGGTTTCAACTTTAACCAATCAGTTG…	NA	568	photosystem II protein D1 [uncultured marine virus]	90.476	1	100	unknown
aquatic metagenome	NA	photosystem	TATACGTTTCTTCTTCTTGACCAAATTTGTAACCATAATTAGCAGATTCGATTTCACTTGTTTCACGAATTAAACTAGAAGTTACTAATGAACCATGCATTGCACTGAATAAAGAACCACCAAATACACCAGCTACACCAGCCATGTGGAATGGGTGCATTAAAATGTTGTGTTCAGCTTGGAATACTAACATAAAGTTAAATGTTCCAGAGATACCTAAAGGCATACCGTCAGAAAAACTACCTTGCCCAATTGGATATACTAAGAATACAGCAGAAGCAGCAGCAACTGGTGCAGAAAAAGCTACGAAGATCCAAGGACGCATACCTAATCG	NA	334	photosystem II protein D1 [uncultured marine virus]	90.991	1	100	unknown
aquatic metagenome	NA	photosystem	TATCAACCGTGCTGATTTAGGTATGGAAGTAATGCATGAACGTAACGCTCATAACTTCCCATTAGATTTAGCTTCAGGTGATGTATTA	NA	88	photosystem II protein D1 [uncultured marine virus]	90.909	1	100	unknown
aquatic metagenome	NA	photosystem	TATTGGAAGATTAATCGACCAAAGTAACCATGTGCAGCTACGATGTTGTAAGTTTCTTCTTCTTGACCGAATTTGTAGCCGTAGTTAGTAGATTCATTTTCAGTAGTTTCACGAATTAGACTAGACGTTACTAATGAACCGTGCATAGCACTGAA	NA	155	photosystem II protein D1 [uncultured marine virus]	98.039	1	100	unknown
aquatic metagenome	NA	photosystem	TCAATTGATGAGTGGTTATATAACGGTGGTCCTTACCAATTAATCGTTTTACACTTCTTATTAGGTGTTGCAACTTATATGGGTCGTGAGTGGGAATTAAGCTACCGTTTAGGTATGCGTCCTTGGATCTTCGTAGCATTCTCTGCTCCAGTAGC	NA	155	photosystem II protein D1 [uncultured marine virus]	88.235	1	100	unknown
aquatic metagenome	NA	photosystem	TCACGACCCATGTAAGATGCAACACCTAATAAGAAGTGTAAAACGATTAATTGGTAAGGACCACCGTTGTATAACCACTCATCAACTGAAGCTGCTTCCCAAATTGGGTAGAAGTGCATACCGATAG	NA	127	photosystem D1 protein [uncultured virus]	80.488	1	100	unknown
aquatic metagenome	NA	photosystem	TCAGCTTGGAATACTAACATGAAGTTGAAAGTACCAGAGATACCTAAAGGCATACCATCAGAGAAAGAACCTTGACCAATTGGGTATACTAAGAATACAGCAGAAGCAGCTGCTACTGGAGCAGAGAATGCTACGAAGATCCAAGGACGCATACCTAAACGGTAGCTTAATTCCCACTCACGACCCATGTAAGTTGCAACACCTAATAAGAAGTGTAAAACGATTAATTGGTAAGGACCACCGTTATATAACCACTCATCAATTGAAGCAGCTTCCCAAATTGGGTAGAAGTGCATACCAATAGCATTAGAACTAGGAATAACAGCACCACTGATGATGTTGTTACCATATAATAAAGAACCTGCAACCGGTTCACGGATACCATCGATATCTA	NA	394	photosystem II D1 protein [uncultured marine virus]	87.692	1	100	unknown
aquatic metagenome	NA	photosystem	TCAGTTGTAGATTCTCAAGGTCGTGTTATTAACACATGGGCTGACATTATCAACCGTGCTGATTTAGGTATGGAAGTTAAAACCATTTAAGTTGAACGCCATTGTACTGATACCCATAGAAGTTAACCAGATACCTACAACTGGCCATAAAGCTA	NA	155	photosystem II protein D1 [uncultured marine virus]	66.667	1	100	unknown
aquatic metagenome	NA	photosystem	TCATCTAAGGAAGCTGCTTCCCAGATGGGGTAGAAGTGGAGTCCAATGGCGTTGGAGGAGGGAACAACAGCACCGGAGATGATGTTGTTTCCGTAGAGTAGGGAACCAGCTACAGGCTC	NA	119	photosystem II D1 protein [uncultured marine virus]	100	1	100	unknown
aquatic metagenome	NA	photosystem	TCATCTCTGGTGCAATCGTTCCTACATCTAACGCTATTGGTATGCACTTATACCCAATTTGGGAAGCTGCTTCTGTAGAAGAATGGCTTTACAATGGTGGTCCTTACCAATTAATCGTTCTTCACTTCTTACTTGGTGTATGTAGTTACATGGGACGTGAATGGGAACTTAGCTACCGTTTAGGTATGCGTCCTTGGATCTTCGTTGCGTTCTCTGCTCCAGTAGCAGCTGCATCAGCTGTGTTCGTAGTTTATCCAATCGGACAAGGAAGTTTCTCAGATGGTATGCCTCTAGGAATTTCTGGTACATTCAACTTCATGCTTGTATTCCAAGCTGAACATAACATCCT	NA	349	photosystem II D1 protein [uncultured marine virus]	86.087	1	100	unknown
aquatic metagenome	NA	photosystem	TCATGATACCTAAAGCTGTGAACCAGATACCAACAACAGGCCACATACCTAGGAAGAAGTGAAGAGCACGAGAGTTGTTAAAGCTAGCATATTGGAATATTAGACGACCGAAATATCCGTGTGCAGCAACAATGTTATATGTTTCTTCTTCTTGACCAAATTTGTAACCGTAGTTAGCAGATTCGTTCTCAGTAGTTTCACGAATTAAGCTAGATGTAACTAGAGATCCGTGCATAGCAGAGAATAGAGAAC	NA	252	photosystem II protein D1 [uncultured marine virus]	92.683	1	100	unknown
aquatic metagenome	NA	photosystem	TCATGCATTACTTCCATACCTAAATCAGCACGGTTGATAATGTCAGCCCATGTGTTAATAACACGACCTTGAGAATCTACA	NA	81	photosystem II protein D1 [uncultured marine virus]	84.615	1	100	unknown
aquatic metagenome	NA	photosystem	TCATTACACTTCTTCTTAGCTGCTTGGCCAGTTGTTGGTATTTGGTTTACTGCTTTAGGTATTTCAACTATGGCATTCAACTTAAATGGTTTCAACTTCAACCAATCAGTTGTAGATTCACAAGG	NA	125	photosystem II protein D1 [uncultured marine virus]	95.122	1	100	unknown
aquatic metagenome	NA	photosystem	TCATTACACTTCTTCTTAGCTGCTTGGCCAGTTGTTGGTATTTGGTTTACTGCTTTAGGTATTTCAACTATGGCATTTAACTTAAATGGTTTCAACTTCAACCAATCAGTTGTAGATTCACAAGGTCGTGTAATCAACACTTGGGCAGACATTAT	NA	155	photosystem II protein D1 [uncultured marine virus]	92.157	1	100	unknown
aquatic metagenome	NA	photosystem	TCATTAGTAACGTCTAGTCTAATTCGTGAAACTACTGAAAATGAATCTACTAACTACGGTTACAAATTCGGTCAAGAGATACCTAAAGGCATACCATCAGAGAAAGAACCTTGACCAATTGGGTATACTAAGAATACTGCAGAAGCTGCTG	NA	151	photosystem II protein D1 [uncultured marine virus]	96.154	1	100	unknown
aquatic metagenome	NA	photosystem	TCATTCAACAACTCTCGTGCTTTACACTTCTTCTTAGCTTTATGGCCAGTTGTAGGTATCTGGTTAACTTCTATGGGTATCAGTACAATGGCGTTCAACTGATTGGTTGAAGTTAAAACCATTTAAGTTGAACGCCATTGTACTGATACCCATAGAAGTTAACCAGATACCT	NA	172	photosystem D1 protein [uncultured virus]	90.909	1	100	unknown
aquatic metagenome	NA	photosystem	TCCACATGGCTGGTGTTGCTGGTGTATTTGGTGGTTCTTTATTCAGTGCTATGCACGGTTCATTAGTAACTTCTAGTTTAATTCGTGAAACTACTGAAAATGAATCTACAAACTATGGTTACAAATTCGGTCAAGAAGAAGAAACTTATAATATTGTAGCTGCACATGGTTATTTTGGTCGTTTAATCTTCCAATATGCTTCATTTAACAACTCTCGTGCATTACACTTCTTCTTAGCAGCTTGGCCTGTAATTGGTATTTGGTTAACTGCTATGGGTATTAGTACTATGGCATTTAACTTAAATGGTTTCAATTTCAACCAATCAGTTGTAGAT	NA	335	photosystem II protein D1 [uncultured marine virus]	91.892	1	100	unknown
aquatic metagenome	NA	photosystem	TCCACATGTTAGGTGTTGCTGGTGTATTTGGTGGTTCATTATTCTCAGCTATGCACGGTTCACTTGTAACTTCTTCATTAAT	NA	82	photosystem II protein D1 [uncultured marine virus]	100	1	100	unknown
aquatic metagenome	NA	photosystem	TCCCTACACTTTTAACTGCTGCTTCAGTTTTCATCATCGCATTTATCGCTGCACCTCCAGTTGATATCGACGGTATCCGTGAACCAGTTTCAGGTTCTCTTTTATACGGTAACAACATCATTTCTGGTGCTGTTGTTCCAACATCTAACGCTATCGGTTTACACTTCTACCCAATTTGGGAAGCTGCTTCAGTTGATGAGTGGTTATACAATGGTGGTCCTTACCAATTAATTGTTTGCCACTTCTTAATCGGTGTTTGTTGCTGGATGGGGCGTGAGTGGGAATTAAGTTTCCGTCTTGGTATGCGTCCTTGGATTTTCGTTGCATTCTCTGCTCCAGTAGCAGCTGCAACTGCAGTATTCTTAATTTACCCAATCGGTCAAGGAAGCTTCTCTGATG…	NA	1008	photosystem II D1 protein [uncultured marine virus]	87.097	1	100	unknown
aquatic metagenome	NA	photosystem	TCCGGTGCTGTTGTTCCCTCCTCCAACGCCATTGGACTCCACTTCTACCCCATCTGGGAAGCAGCTTCCTTAGATGAATGGTTATACAACGGTGGTCCCTACCAGTTAGTCATTTTCCACTTCTTACTAGGAGTCTTCTGCTACCTTGGTCGTCAGTGGGAACTGTCTTTCCGTTTAGGAATGCGTCCTTGGATTTGTGTAGCTTACTCTGCACCTGTATCCGCCGCTACTGCTGTATTCTTAATCTACCCCATCGGACAAGGTTCTTTCTCTGATGGTATGCCTTTAGGAATCTCTGGAACCTTCAACTTTATGTTTGTGTTCCAAGCAGAACATAACATTCT	NA	344	photosystem D1 protein [uncultured virus]	90.826	1	100	unknown
aquatic metagenome	NA	photosystem	TCGATTAATCTTCCAATACGCTTCATTCAACAACTCTCGTGCTTTACACTTCTTCTTAGCTTTATGGCCAGTTGTAGATTCATTTTCAGTAGTTTCACGAATTAGACTAGACGTTACTAATGAACCGTGCATAGCACTGAATAAAGAACC	NA	150	photosystem II protein D1 [uncultured marine virus]	92	1	100	unknown
aquatic metagenome	NA	photosystem	TCGATTAATCTTCCAATACGCTTCATTCAACAACTCTCGTGCTTTACACTTCTTCTTAGCTTTATGGCCAGTTGTAGCCGTAGTTAGTAGATTCATTTTCAGTAGTTTCACGAATTAGACTAGACGTTACTAATGAACCGTGCATAGC	NA	148	photosystem D1 protein [uncultured virus]	85.185	1	100	unknown
aquatic metagenome	NA	photosystem	TCGGTCGTTTAATTTTCCAATACGCTTCATTCAACAACTCTCGTGCTTTACACTTCTTCTTAGCTTTATGGCCAGTTGTAGGTATTTGGTT	NA	91	photosystem II protein D1 [uncultured marine virus]	93.103	1	100	unknown
aquatic metagenome	NA	photosystem	TCTATTCAGTGCAATGCATGGTTCCTTGGTTACCTCCAGCTTGATCCGTGAAACCACCGAAAACGAATCCGCTAACGTTGGTTACAAGTTTGGTCAAGAAGTAGAAACTTACAACATTGTTGCTGCTCACGGTTACTTTGGACGTTTAATCTTCCAATACGCTAGTTTCAACAACTCTCGTTCTCTACACTTCTTCCTAGCTGCTTGGCCTGTAGTTGGTATCTGGTTCACTGCTTTAGGTATCAGCACTATGGCATTCAACCTAAACGGTTTCAACTTCAACCAATCCGTAGTTGACAGCCAAGGTCGTGTAATCAACACTTGGGCTGACATCATCAACCGTGCTAACCTAGGTATGGAAGTTATGCACGAACGTAACGCTCACAACTTCCCTCTAGA…	NA	420	photosystem II protein D1 [uncultured marine virus]	91.729	1	100	unknown
aquatic metagenome	NA	photosystem	TCTCAAAACTACGGTTACAAATTCGGTCAAGAAGAAGAAACCTACAATATCGTTGCCGCTCACGGTTACTTCGGACGCTTAATCTTCCAATACGCTTCTTTCAATAACAGCCGTTCTCTGCACTTCTTCTTAGGTGCATGGCCGGTAATCGGTATCTGGTTTACGGCAATGGGTGTAAGCACCATGGCGTTTAACCTCAATGGTTTTAACTTCAACCAGTCGATTCTCGATTCTCAAGGTCGTGTAATTGGTAC	NA	254	photosystem II protein D1 [uncultured marine virus]	95.181	1	100	unknown
aquatic metagenome	NA	photosystem	TCTGAGCACAACATTCTTATGCACCCATTCCACATGCTAGGTGTTGCTGGCGTATTCGGCGGCTCTCTATTCTCAGCTATGCACGGTTCTCTTGTAACTTCTTCACTTATCCGTGAAACTACTGAGAACGAATCTGCTAACGCAGGTTACAAATTCGGTCAAGAAGAAGAAACTTACAACATTGTTGCTGCTCACGGCTACTTTGGTCGTTTAATCTTCCAATACGCTTCATTCAACAACTCTCGTTCACTTCACTTCTTCCTAGCTATTTGGCCGGTTGTAGGTATCTGGTTCACAGCTCTAGGTATCTCTACTATGGCATTCAACCTAAAC	NA	333	photosystem II protein D1 [uncultured marine virus]	94.595	1	100	unknown
aquatic metagenome	NA	photosystem	TCTTAGTTTACCCAATCGGTCAAGGAAGCTTCTCTGATGGTATGCCTCTAGGGATCTCTGGTACATTTAACTTCATGTTAGTGTTCCAAGCTGAACACAATATCTTAATGCACCCATTCCACCAATTAGGTGTTGCAGGTGTATTTGGTGGTTCCCTATT	NA	160	photosystem II protein D1 [uncultured marine virus]	94.231	1	100	unknown
aquatic metagenome	NA	photosystem	TCTTCCAATACGCATCATTCAACAACTCTCGTGCGTTACACTTCTTCTTAGCTTTATGGCCAGTTGTAGGTATCTGGTTAACAGCTATGGGTATTTCTACTATGGCTTTCAACTTAAACGGTTTCAACTTCAACCAATCAGTTGTTGATTCTCAAGGTCGTGTTATTAACACATGGGCTGATATCATCAACCGTGCTGATTTAGGTATGGAAGTAATGCATGAACGTAATGCACACAACTTCCCATTAGATTTAGCTGCAGGTGAAGTATTACCAGTTG	NA	279	photosystem II protein D1 [uncultured marine virus]	86.747	1	100	unknown
aquatic metagenome	NA	photosystem	TCTTCTTTAATTCGTGAAACAACTGAAAACGAATCTACTAACTACGGTTACAAATTCGGTCAAGAAGAAGAAACTTACAACATCGTTGCAGCACACGGTTACTTTGGTCGTTTAATCTTCCAATACGCTTCATTTAACAACTCTCGTGCTTTACACTTCTTCTTAGCTTTATGGCCAGTTGTAGGTATCTGGTTAACTTCTATGGGTATTAGTACAATGGCGTTCAACTTAAATGGTTTTAACTTCAACCAATCAGTTGTAGATTCTCAAGGTCGTGTTATTAACAC	NA	287	photosystem II protein D1 [uncultured marine virus]	89.474	1	100	unknown
aquatic metagenome	NA	photosystem	TGAAAACAGAATTCTTTTTTAAAAATTAACCAACGATAATTGGTGCAGTAACCGCTAAGTCAAGAGGGAAGTTGTGTGCATTACGTTCATGCATTACTTCCATACCTAAGTTAGCACGGTTTAAGATGTCAGCCCAAGTGTTGATTACACGACCTTGGCTATCAACGATAGATTGGTTGAAGTTGAAACCATTTAAGTTGAATGCCATTGTGCTGATTCCTAGAGCTGTGAACCAGATTCCGATTACAGGCCAAGCTGCAAGGAAGAAGTGAAGACTACGAGAGTTGTTGAAACTAGCGTATTGGAAGATTAAACGTCCAAAGTAACCGTGTGCAGCTACGATGTTGTAAGTTTCTTCTTCTTGACCGAATTTGTAACCGTAGTTAGTAGATTC	NA	394	photosystem II protein D1 [uncultured marine virus]	93.75	1	100	unknown
aquatic metagenome	NA	photosystem	TGAGCACAACATTCTTATGCACCCATTCCACATGCTTGGTGTTGCTGGTGTATTCGGTGGTTCACTTTTCTCAGCAATGCACGGTTCACTCGTGACATCGTCACTTATCCGTGAAACAACTGAAAACGAATCTGCAAACGCTGGTTACAAGTTTGGTCAAGAAGAAGAAACTTACAACATCGTTGCTGCACACGGTTACTTTGGTCGTCTTATCTTCCAATACGCGTCGTTCAACAACTCACGTTCACTTCACTTCTTCCTCGCTGCATGGCCAGTTGTAGGTATTTGGTTTACAGCACTTGGTATTTCTACTATGGCTTTCAACCTCAACGGGTTCAACTTCAACCAATCTGTCGTTGACTCACAAGGTCGTGTCATCAACACTTGGGCGGACATTAT…	NA	564	photosystem II protein D1 [uncultured marine virus]	93.506	1	100	unknown
aquatic metagenome	NA	photosystem	TGATGGTATGCCTTTAGGTATTTCTGGTACTTTTAACTTTATGTTAGTATTCCAAGCTGAACACAACATTTTAATGCATCCATTCCACATGGCTGGTGTTGCTGGTGTATTTGGTGCTTCTTTATTTAGTGCGATGCATGGTTCATTAGTAACTTCTAGTTTAATTCGTGAAACTACTGAAAATGAATCTACTAACTATGGTTATAAATTCGGTCAAGAAGAAGAAACTTATAACATC	NA	238	photosystem II protein D1 [uncultured marine virus]	94.937	1	100	unknown
aquatic metagenome	NA	photosystem	TGATTTAGGTATGGAAGTAATGCATGAACGTAACGCTCATAACTTCCCATTAGATTTAGCTTCAGGTGATGTATTACTTCCATACCTAAATCAGCACGGTTGATAATGTCAGCCCATGTGTTAATAACACGACCTTGAGAATCTACAACTGATT	NA	154	photosystem II protein D1 [uncultured marine virus]	78.571	1	100	unknown
aquatic metagenome	NA	photosystem	TGCACTTCTACCCCATTTGGGAAGCAGCCAGCTTAGATGAGTGGCTCTACAACGGTGGCCCTTACCAGTTGGTGATTTTCCACTTCCTCATCGGCATCTTCTGCTACATGGGTCGTCAGTGGGAACTCAGCTACCGCTTGGGTATGCGTCCTTGGATCTGCGTAGCATACAGCGCTCCTGTATCTGCTGCCAGCGCAGTATTCTTGATCTACCCCTTGGGTCAAGGTAGCTTCTCCGATGGTATGCCTCTGGGTATCTCTGGAACCTTCAACTTCATGATCG	NA	282	photosystem D1 protein [uncultured virus]	93.478	1	100	unknown
aquatic metagenome	NA	photosystem	TGCATTAAGATGTTGTGCTCAGCTTGGAATACGATCATGAAGTTGAAAGTACCAGAGATACCTAGAGGCATACCGTCAGAGAAAGAACCTTGACCGATTGGGTAGATGATGAATACTGCAGTTGCAGCAGCTACAGGAGCTGAGTAAGCTACAGCGATCCATGGACGCATACCTAAACGGAAAGAAAGTTCCCACTCACGACCCATGTAACAGCAGATACCTAAGAAGAAGTGACATACGATTAGTTGGTAAGGACCACCGTTGTATAACCACTCGTCTAAAGATGCAGCTTCCCAAATTGGGTATAAGTGTAAACCGATAGCGTTAGATGTTGGAACAACAGCACCAGAAATGATGTTGTTACCGTATAAAAGAGAACCTGAAACTGGTTCACGGATA…	NA	440	photosystem II D1 protein [uncultured marine virus]	88.321	1	100	unknown
aquatic metagenome	NA	photosystem	TGCATTTCTACCCAATTTGGGAAGCTGCATCATTAGATGAGTGGTTATACAATGGTGGTCCTTACCAACTAATCGTTTGCCATTTTATCATTGGTGTATGTGCTTATATGGGTCGTGAATGGGAACTTTCTTTCCGTTTAGGTATGCGTCCTTGGATCGCTGTAGCTTATTCAGCTCCTGTAGCTGCTGCAACAGCTGTATTCGTAATCTACCCAATTGGTCAAGGTTCTTTCTCTGATGGTATGCCTTTAGGTATTTCTGGTACTTTCAACTTTATGATTGTATTCCAAGCTGAACACAACATCCTTATGCACCCATTCCACATGCTT	NA	329	photosystem II protein D1 [uncultured marine virus]	86.916	1	100	unknown
aquatic metagenome	NA	photosystem	TGCCTTCTTGCTGCTACTGCTTGTTTTATCCTTGCTTTTATTGCAGCACCACCAACAGACATTGACGGTATTAGAGAACCCGTTGCTGGTTCTCTTATGTGGGGAAACAACATCATTTCTGGTGCTGTTGTTCCTTCTTCTAACGCAATCGGTCTTCACTTTTACCCAATCTGGGAAGCACAAACTCTGGAAGAATGGGCATATAATGGTGGTGAATATCAACTGATTGTATT	NA	233	photosystem II D1 protein [uncultured marine virus]	86.441	1	100	unknown
aquatic metagenome	NA	photosystem	TGCTGCTACATGGGTCGTGAATGGGAACTTTCTTTCCGTTTAGGTATGCGTCCATGGATCGCTGTAGCTTACTCTGCACCAGTTGCAGCTGCTACTGCTGTATTCATCATCTACCCAATCGGTCAAGGTTCTTTCTCAGATGGTATGCCTTTAGGTATTTCTGGTACTTTCAACTTCATGATCGTATTCCAAGCTGAACACAATATCTTAATGCACCCATTCCATATGTTAGGTGTTGCTGGTGTATTTGGTGGTTCATTATTCTCAGCTATGCACGGTTCACTTGTAACTTCTTCATTAAT	NA	302	photosystem II protein D1 [uncultured marine virus]	92.929	1	100	unknown
aquatic metagenome	NA	photosystem	TGGAACACAATCATGAAGTTGAAAGTACCAGAGATACCTAAAGGCATACCATCAGAGAAACTTCCTTGACCGATTGGGTAGATTAGGAATACTGCGGTAGCAGCTGCAACAGGAGCAGAGTAAGCAACAGCGATCCAAGGACGCATACCTAAACGGAAGCTTAGTTCCCATTCACGACCCATGTAGCAAGCTACACCTAGAAGGAAGTGAAGAACGATTAGTTCGTAAGGACCACCAT	NA	238	photosystem II protein D1 [uncultured marine virus]	85.897	1	100	unknown
aquatic metagenome	NA	photosystem	TGGAATGGGTGCATTAAGATATTGTGCTCAGCTTGGAATACGATCATGAAGTTGAAAGTACCAGAAATACCTAATGGCATACCATCAGAGAAAGAACCTTGACCGATTGGGTAGATAATGAATACAGCTGTAGCAGCAGCAACAGGTGCTGAGTAAGCAACAGCGATCCATGGACGCATACCTAAACGGAAAGAAAGTTCCCACTCACGACCCATGTAAGAACAAACACCTAAGAAGAAGTGACATACGATAAGTTGGTAAGGACCACCGTTGTATAAC	NA	279	photosystem II protein D1 [uncultured marine virus]	83.696	1	100	unknown
aquatic metagenome	NA	photosystem	TGGTCGATTAATCTTCCAATACGCTTCATTCAACAACTCTCGTGCTTTACACTTCTTCTTAGCTTTATGGCCAGTTGAACGCCATTGTACTGATACCCATAGAAGTTAACCAGATACCTACAACTGGCCATAAAGCTAAGAAGAAGTG	NA	148	photosystem D1 protein [uncultured virus]	92	1	100	unknown
aquatic metagenome	NA	photosystem	TGGTCGTTTGATTTTCCAATATGCTAGCTTCAACAACTCTCGTGCTCTACACTTCTTCTTAGGAATGTGGCCTGTTGTTGGTATCTGGTTCACAGCTCTAGGTGTTATGACTATGGCGTTTAACCTTAACGGTTTCAACTTCAACCAATCTGTTGTAGATAGCCAAGGTCGTGTAATTAACACTTGGTCTGATATCCTTAACCGTGCTAACCTAGGTATGGAAGTTATGCATGAGCGTAACGCTCACAACTTCCCTCTAGACTTAGCTGCTGGTGAGTCTCTGCCTGTAGCACTTACAGCTCCTGCTCTAGTTGGATAATACGAACGGTTCCCTATAAAAAGACCCTACCAAGGG	NA	355	photosystem II protein D1 [uncultured marine virus]	88.506	1	100	unknown
aquatic metagenome	NA	photosystem	TGGTGTATTAATGATCCCTACTCTTTTAACAGCAACTACTGTATTTATCATTGCGTTTATCGCTGCTCCTCCAGTAGATATCGATGGTATTCGTGAGCCTGTATCAGGTTCATTATTATACGGAAACAACATCATTTCTGGTGCTGTAATTCCAACATCTAACGCAATTGGTTTACACTTCTACCCAATTTGGGAAGCTGCTTCTCTTGATGAGTGGTTATACAACGGTGGTCCTTACCAACTTATCGTATGTC	NA	254	photosystem II D1 protein [uncultured marine virus]	89.091	1	100	unknown
aquatic metagenome	NA	photosystem	TGGTGTTCTTATGATCCCAACTCTTTTAACTGCAACTTCAGTTTTCATCATCGCTTTTATCGCTGCGCCTCCAGTTGATATCGATGGGATTCGTGAGCCTGTTTCAGGTTCTCTTCTTTATGGTAACAACATCATTTCTGGTGCTGTTGTTCCAACATCAAACGCTATCGGTCTGCATTTTTACCCTATTTGGGAAGCTGCCTCTCTTGATGAGTGGTTGTACAACGGAGGTCCTTACCAACTAATCGTTTGTCACTTCTTCTTAGGTGTTTGTTGTTACATGGGTCGTGAATGGGAACTATCATTCCGTTTAGGAATGCGTCCTTGGATCGCTGTTGCTTACTCAGCTCCAGTAGCTGCTGCAACTGCTGTATTCATCATCTACCCAATTGGTCAAGG…	NA	466	photosystem II D1 protein [uncultured marine virus]	84.733	1	100	unknown
aquatic metagenome	NA	photosystem	TGGTTATACAACGGTGGTCCTTACCAATTAATCGTTTTACACTTCTTATTAGGTGTTGCATCTTACATGGGTCGTGAATGGGAATTAAGCTACCGTTTAGGTATGCGTCCTTGGATCTTCGTAGCTTTCTCAGCTCCAGTTGCAGCAGCATCTGCAGTCTTTTTAGTTTACCCAATTGGTCAAGGATCATTCTCAGATGGTATGCCATTAGGAATTTCAGGTACGTTCAACTTTATGATCGTATTCCAAGCTGAACACAACATTTTAATGCACCCATTCCATATGGCTGGTGTAGCTGGTGTATTTGGCGGTTCGTTATTCTCAGCGATGCATGGTTCGTTAGTAACTTCTTCTTTAATCCGTGAAACAACGGAAAGCGAATCTTTAAACTACGGTTAC…	NA	681	photosystem II protein D1 [uncultured marine virus]	88.106	1	100	unknown
aquatic metagenome	NA	photosystem	TGGTTATACAACGGTGGTCCTTACCAATTAATCGTTTTACACTTCTTATTAGGTGTTGCATCTTACATGGGTCGTGAGTGGGAATTAAGCTACCGTTTAGGTATGCGTCCTTGGATCTTCGTAGCATTCTCTGCTCCAGTAGCAGCAGCTTCTGCTGTATTCTT	NA	164	photosystem II protein D1 [uncultured marine virus]	89.744	1	100	unknown
aquatic metagenome	NA	photosystem	TGTAAGTTTCTTCTTCTTGACCGAATTTGTAACCTTCGTTAGCAGATTCGTTTTCAGTTGTTTCACGGATTAAAGATGAAGTAACTAAAGAACCGTGCATAGCTGAGAATAATGAACCACCAAATACACCAGCAACACCTAACATGTGGAATGGGTGCATTAAAATGTTGTGTTCAGCTTGGAATACGATCATGAAGTTGAAAGTACCAGAAATACCTAAAGGCATACCATCAGAGAAAGAACCTTGCCCGATTGGGTAGATTAAGAATACAGCTGT	NA	277	photosystem II protein D1 [uncultured marine virus]	92.391	1	100	unknown
aquatic metagenome	NA	photosystem	TGTATTTGGTTTACTGCTTTAGGTATTTCAACTATGGCTTTCAACTTAAATGGTTTCAACTTCAACCAATCAGTTGTTGATTCACAAGGTCGTGTAATTAACACTTGGGCTGACATTATCAACCGTGCTAACCTTGGTATCGAAGTTATGCACGA	NA	155	photosystem II protein D1 [uncultured marine virus]	86	1	100	unknown
aquatic metagenome	NA	photosystem	TTAAAACCATTGAGGTTAAACGCCATGGTGCTAACACCCATTGCCGTAAACCAGATACCGATTACCGGCCATGCACCCAAGAAGAAGTGCAGAGAACGGCTGTTATTGAAAGAAGCGTATTGGAAGATTAAACGTCCGAAGTAACCGTGAGCGGCAACGATATTGTAGGTTTCTTCCTCTTG	NA	182	photosystem II protein D1 [uncultured marine virus]	95	1	100	unknown
aquatic metagenome	NA	photosystem	TTAACAACTCTCGTGCACTTCATTTCTTCTTAGGAATGTGGCCTGTTGTAGGTATTTGGTTTACAGCTCTAGGTGTTATGACTATGGCGTTCAACCTTAACGGTTTCAACTTCAACCAATCAGTTGTTGATAGCCAAGGTCGTGTAATTAACACTTGGGCTGATATTCTTAACCGTGCTAACTTAGGTATGGAAGTTATGCATGAGCGTAACGCTCACAACTTCCCTCTAGACTTAGCAGCTGGTGAGTCTCTACCAGTGGCTCTTACAGCTCCTGCTCTAGTTGGATAATCTATTAGTTCCCTAGAAAGACCCTGAATTTAAG	NA	324	photosystem II protein D1 [uncultured marine virus]	88.312	1	100	unknown
aquatic metagenome	NA	photosystem	TTAACAGCTGCTTCAGTATTTATCATCGCTTTTATCGCTGCACCTCCAGTTGATATCGATGGTATCCGTGAACCTGTATCTGGTTCTCTTCTTTACGGTAACAACATCATTTCTGGTGCTGTTGTTCCTACATCAAACGCTATCGGTCTTCACTTCTACCCAATCTGGGAAGCTGCATCTCTTGACGAGTGGTTATACAACGGTGGTCCTTACCAACTTATCGTTTGTCACTTCTTCTTAGGTGTTTGTTGCTACATGGGTCGTGAGTGGGAACTTTCTTTCCGTCTTGGTATGCGTCCATGGATCGCAGTTGCTTACTCTGCACCAGTTGCAGCAGCTACAGCTGTATTCATCATCTACCCAATCGGTCAAGGTTCTTTCTCTGACGGTATGCCTCTA…	NA	485	photosystem II D1 protein [uncultured marine virus]	85.816	1	100	unknown
aquatic metagenome	NA	photosystem	TTAACTTCAACCAATCAGTTGTAGATTCTCAAGGTCGTGTTATTAACACATGGGCTGACATTATCAACCGTGCTGATACCCATAGAAGTTAACCAGATACCTACAACTGGCCATAAAGCTAAGAAGAAGTGTAAAGCACGAGAGTTGTT	NA	149	photosystem D1 protein [uncultured virus]	85.714	1	100	unknown
aquatic metagenome	NA	photosystem	TTAATTTTCCAATACGCTTCATTCAACAACTCTCGTGCTTTACACTTCTTCTTAGCTTTATGGCCAGTTGTAGGTATCTGGTTAACTGCTATGGGTATCAG	NA	101	photosystem D1 protein [uncultured virus]	90.909	1	100	unknown
aquatic metagenome	NA	photosystem	TTACGTTCATGCATTACTTCCATACCTAAATCAGCACGGTTGATAATGTCAGCCCATGTGTTAATAACACGACCTTGTGAATCTACAACTGATTGGTTGAAGTTAAAACCATTTAAGTTGAACGCCATTGTACTGATACCCATAGAAGTTAACC	NA	154	photosystem II protein D1 [uncultured marine virus]	88	1	100	unknown
aquatic metagenome	NA	photosystem	TTATAACATCGTAGCTGCACACGGTTACTTTGGTCGTTTAATCTTCCAATACGCAAGTTTTAACAACTCTCGTTCATTACACTTCTTCTTAGCTGCTTGGCCAGTTATTGGTATTTGGTTAACTGCTTTAGGTATTAGTACTATGGCATTTAACTTAAATGGTTTCAACTTCAACCAATCTATTGTTGATAGCCAAGGTCGTGTAATTAACACTTGGGCAGACATTTTAAACCGTGCTAACTTAGGTATGGAAGTTATGCACGAACGTAATGCTCACAACTTCCCATTAGACTTAGCAGTAGCTGCTCCAGTTATTGTTGGTTAATTTAGGAAAAATAATAAAATTGTGTGAAAACACAATTTTATTATTTAAAAAAAA	NA	379	photosystem II protein D1 [uncultured marine virus]	92.784	1	100	unknown
aquatic metagenome	NA	photosystem	TTATGATTGTATTCCAAGCAGAACACAACATTTTAATGCACCCCTTCCATATGTTAGGTGTAGCTGGTGTATTTGGCGGAAGCTTATTCAGTGCAATGCACGGTTCTCTTGTAACTTCCTCTTTAGTTCGTGAAACCACCGAAGTTGAATCTCAAAACTACGGTTACAAATTCGGACAAGAAGAAGAAACCTACAACATCGTAGCAGCACACGGATATTTTGGACGTTTAAT	NA	232	photosystem II protein D1 [uncultured marine virus]	97.368	1	100	unknown
aquatic metagenome	NA	photosystem	TTATGATTGTATTCCAAGCAGAACATAACATCCTTATGCACCCATTCCACCAACTAGGTGTTGCAGGTGTATTCGGTGGTTCTCTATTCTCTGCTATGCACGGTTCTCTAGTAACTTCTTCTCTAATTCGTGAAACTACTGAGAACGAATCTGCTAACTACGGTTACAAATTTGGTCAAGAAGAAGAAACATATAACATTGTTGCTGCACACGGATATTTCGGTCGTCTAATATTCCAATATGCTAGCTTCAACAACTCTCGTGCTCTTCACTTCTTCCTAGGTATGTGGCCTGT	NA	295	photosystem II protein D1 [uncultured marine virus]	92.784	1	100	unknown
aquatic metagenome	NA	photosystem	TTATGTTAGTATTCCAAGCTGAACACAACATTTTAATGCACCCATTCCATATGGCAGGTGTTGCTGGTGTATTTGGTGGTTCATTATTCAGTGCTATGCACGGTTCTTTAGTAACTTCTAGCTTAATCCGTGAAACAAGCGATTTAGAATCAGCAAATAATGGATATAAATTTGGTCAAGAAGAAGAAACATATAACATTGTAGCCGCTCACGGTTATTTTGGTCGTTTAATTTTCCAATACGCTTCATTCAATAACTCTCGAGCTCTTCATTTCTTCCTAGCTGCTTGGCCTGTTGTAGGTATTTGGTTAACTGCTTTAGGTGTAAGTACT	NA	332	photosystem II protein D1 [uncultured marine virus]	92.727	1	100	unknown
aquatic metagenome	NA	photosystem	TTATTGTACCCATTAGGTCAAGCAAGTTGGTTCTTTGCTCCTAGTTTTGGTGTGGCAGCTATTTTCCGATTCCTATTATTTTTACAAGGTTTCCATAACTGGACATTAAATCCATTCCACATGATGGGTGTTGCAGGGATTTTAGGTGGTGCTTTACTTTGTGCGATTCATGGTGCAACAGTAGAAAATACATTATTTGAAGATGGTGATGCAGCAAATACATTTCGTGCGTTCACTCCAACTCAATCTGAAGAAACTTATTCAATGGTAACAGCGAATCGTTTCTGGTCACAAATTTTTGGTGTAGCCTTTTCAAACAAACGTTGGTTACACTTCTTTATGTTATTTGTACCCGTAACAGGTTTATGGACAAATACCACCGATAATACATAATATACC…	NA	408	photosystem D2 protein [uncultured virus]	79.231	1	100	unknown
aquatic metagenome	NA	photosystem	TTCAAATGCTATTGATATGCACTTCTACCCAATTTGGGAAGCAGCTTCAATTGATGAGTGGTTATACAACGGTGGTCCTTACCAATTAGTTGTTTTACACTTCTTATTAGGTGTTGCATCTTACATGGGTCGTGAGTGGGAACTAAGCTACCGTCTAGGTATGCGTCCTTGGATCTTTGTAGCATTCTCTGCTCCTGTAGCAGCAGCTTCTGCAGTATTCTTAGTATACCCAATTGGTCAAGGTTCTTTCTCTGATGGTATGCCTTTAGGTATCTCTGGTACATT	NA	285	photosystem D1 protein [uncultured virus]	84.043	1	100	unknown
aquatic metagenome	NA	photosystem	TTCAACAACTCTCGTGCTTTACACTTCTTCTTAGCTTTATGGCCAGTTGTAGGTATCTGGTTAACTTCTATGGGTATACTAAGAATACTGCAGAAGCTGCTGCTACAGGAGCAGAGAATGCTACAAAGATCCAAGGACGCATACCTA	NA	147	photosystem D1 protein [uncultured virus]	92.308	1	100	unknown
aquatic metagenome	NA	photosystem	TTCAACAACTCTCGTGCTTTACACTTCTTCTTAGCTTTATGGCCAGTTGTAGGTATCTGGTTAACTTCTATGGGTATTAG	NA	80	photosystem D1 protein [uncultured virus]	92.308	1	100	unknown
aquatic metagenome	NA	photosystem	TTCAACAATAGCCGTTCTCTGCACTTCTTCTTAGGTGCATGGCCGGTAATCGGTATCTGGTTTACGGCAATGGGTGTAAGCACCAT	NA	86	photosystem II protein D1 [uncultured marine virus]	89.286	1	100	unknown
aquatic metagenome	NA	photosystem	TTCAACAATAGCCGTTCTCTGCACTTCTTCTTGGGTGCATGGCCGGTAATCGGTATCTGGTTTACGGCAATGGGTGTTAGCACCAT	NA	86	photosystem II protein D1 [uncultured marine virus]	89.286	1	100	unknown
aquatic metagenome	NA	photosystem	TTCAACTTAAATGGTTTTAACTTCAACCAATCAGTTGTAGATTCTCAAGGTCGTGTTATTAACACATGGGCTGACATCATCAACCGTGCTGATTTAGGTATGGAAGTAATGCATGAACGTAACGCTCATAACTTCCCATTAGATTTAGCTTCAGG	NA	155	photosystem II protein D1 [uncultured marine virus]	87.5	1	100	unknown
aquatic metagenome	NA	photosystem	TTCATCGCCGCTCCCCCGGTTGATATCGACGGCATCCGTGAGCCTGTTGCTGGCTCCCTGATCTACGGAAACAACATCATCTCTGGTGCTGTTATCCCCTCCAGCAACGCCATCGGCCTGCACTTCTACCCCATCTGGGAAGCTGCCTCCCTCGATGAGTGGCTGTACAACGGCGGTCCTTACCAGCTGGTTGTTTTCCACTTCCTGATCGGCATCTCCTGCTACATGGGACGCCAGTGGGAGCTGAGCTACCGCCTGGGCATGCGCCCCTGGATCTGCGTGGCCTACAGCGCCCCCCTGTCCGCGGCGTTCGCGGTGTTCCTGATCTATCCC	NA	333	photosystem II D1 protein [uncultured marine virus]	89.524	1	100	unknown
aquatic metagenome	NA	photosystem	TTCCAATACGCTTCATTCAACAACTCTCGTGCTTTACACTTCTTCTTAGCTTTATGGCCAGTTGTAGGTATTTGGTTAACTTCTATGGGTATTAGTACAATGGCATTCAACCTTAACGGTTTTAACTTCAACCAATCAGTTGTAGATTCTCAAGGTCGTGTTATTAACACATGGGCTGACATCATCAACCGTGC	NA	194	photosystem II protein D1 [uncultured marine virus]	85.938	1	100	unknown
aquatic metagenome	NA	photosystem	TTCCATACCTAAATCAGCACGGTTGATAATGTCAGCCCATGTGTTAATAACACGACCTTGAGAATCTACAACTGATTGGTTGAAGTT	NA	87	photosystem II protein D1 [uncultured marine virus]	82.759	1	100	unknown
aquatic metagenome	NA	photosystem	TTCCATACCTAAATCAGCACGGTTGATAATGTCAGCCCATGTGTTAATAACACGACCTTGAGAATCTACAACTGATTTGTTGAAGTTAAAACCATTTAAGTTGAACGCCATTGTACTGATACCCATAGAAGTTAACCAGATACCTACAACTGGCC	NA	155	photosystem II protein D1 [uncultured marine virus]	80.392	1	100	unknown
aquatic metagenome	NA	photosystem	TTCTCTAGTAACTTCTTCTCTAATTCGTGAAACTACTGAGAACGAATCTGCTAACGCTGGTTACAAATTCGGTCAAGAAGAAGAGACTTACAACATCGTAGCTGCTCACGGTTACTTTGGTCGTCTAATCTTCCAATACGCTTCTTTCAACAACTCTCGTTCTCTACACTTCTTCCTAGCTGCTTGGCCAGTAATTGGTATTTGGTTCACTGCTCTAGGTGTATCAACAATGGCATTCAACCTAAATGGTTTAAACTTCAACCAATCTGTTGTTGATTCTCAAGGTCGTGTAATCAACACTTGGGCTGATATCATCAACCGTGCTAACCTAGGTATGGAAGT	NA	342	photosystem II protein D1 [uncultured marine virus]	91.15	1	100	unknown
aquatic metagenome	NA	photosystem	TTCTCTGATGGTATGCCATTAGGTATTTCTGGTACATTCAACTTCATGCTTGTATTCCAAGCTGAACACAACATCTTAATGCACCCATTCCATATGCTTGGTGTTGCTGGTGTTTTTGGCGGATCTTTATTCTCTGCTATGCACGGTTCTTTAGTAACTTCTTCTTTAATTCGTGAAACTACTGAAAACGAATCTGCTAACGAAGGTTACAAATTTGGTCAAGAAGAAGAAACTTACAACATC	NA	243	photosystem II protein D1 [uncultured marine virus]	95.062	1	100	unknown
aquatic metagenome	NA	photosystem	TTCTTAGTTTACCCAATCGGTCAAGGAAGCTTCTCTGATGGTATGCCTCTAGGGATCTCTGGTACATTCAACTTCATGCTTGTTTTCCAAGCTGAACACAATATCTTAATGCACCCATTCCACCAATTAGGTGTTGCAGGTGT	NA	143	photosystem II protein D1 [uncultured marine virus]	95.745	1	100	unknown
aquatic metagenome	NA	photosystem	TTCTTCTTAGCTGCTTGGCCAGTTGTTGGTATTTGGTTCACTGCTTTAGGTATTTCAACTATGGCATTCAACTTAAATGGTTTCAACTTCAACCAATCAGTTGTAGATTCACAAGGTCGTGTAATCAACACTTGGGCTGATAT	NA	143	photosystem II protein D1 [uncultured marine virus]	93.617	1	100	unknown
aquatic metagenome	NA	photosystem	TTCTTTATTATACGGTAACAACATCATTTCTGGTGCTATTATTCCAACTTCTAACGCTATCGGTATGCACTTCTACCCAATTTGGGAAGCTGCATCAGTAGATGAGTGGTTATACAACGGTGGTCCTTACCAACTTATCGTTTGCCATTTTATCCTTGGTGTTTGTTCTTATATGGGTCGTGAGTGGGAACTTTCTTTCCGTTTAGGTATGCGTCCTTGGATCGCTGTAGCTTAT	NA	235	photosystem II D1 protein [uncultured marine virus]	79.487	1	100	unknown
aquatic metagenome	NA	photosystem	TTGAAAGAAGCGTATTGGAAGATTAAACGTCCGAAGTAACCGTGAGCGGCAACGATATTGTAGGTTTCTTCCTCTTGACCGAATTTGTAACCGTAGTTTTGAGATTCGATTTCAGTGGTTTCACGCACTAAAGAAGATGTCACCAGAGAACCGTGCATTGCACTGAACAAGGAACCGCCGAACACACCAGCAACACCTAACATATGGAAGGGGTGCATGAGAATGTTATGTTCTGCTTGGAACACAAACATAAAGTTGAAGGTTCCAGAGATTCCTAAAGGCATACCATCAGAGAA	NA	296	photosystem II protein D1 [uncultured marine virus]	97.959	1	100	unknown
aquatic metagenome	NA	photosystem	TTGGGTGCTTGGCCGGTAATCGGTATCTGGTTTACGGCAATGGGTGTTAGCACCATGGCGTTTAACCTCAATGGTTTCAACTTCAACCAGTCGATTCTCGATTCTCAAGGTCGTGTAATCGGTACTTGGGCCGATGTGTTAAACCGCGCTGGTAT	NA	155	photosystem II protein D1 [uncultured marine virus]	90.196	1	100	unknown
aquatic metagenome	NA	photosystem	TTGGTATGCACTTCTACCCAATTTGGGAAGCAGCTTCAATTGATGAGTGGTTATACAACGGTGGTCCTTACCAATTAGTTGTTTTACACTTCTTATTAGGTGTTGCAGGTGTGTTTGGTGGTTCTTTATTCAGTGCTATGCACGGTTCATTAGTAACGTCTAGTCTAATTCGTG	NA	174	photosystem D1 protein [uncultured virus]	74.359	1	100	unknown
aquatic metagenome	NA	photosystem	TTGGTCGATTAATCTTCCAATACGCTTCATTCAACAACTCTCGTGCTTTACACTTCTTCTTAGCTTTATGGCCAGTTAAAGCAACTGGTAATACATCACCTGAAGCTAAATCTAATGGGAAGTTATGAGCGTTACGTTCATGCATTACTTC	NA	151	photosystem II protein D1 [uncultured marine virus]	75.758	1	100	unknown
aquatic metagenome	NA	photosystem	TTGGTCGATTAATCTTCCAATACGCTTCATTCAACAACTCTCGTGCTTTACACTTCTTCTTAGCTTTATGGCCAGTTTTAGGTATCTGGTTAACTTCTATGGGTATCAGTACAATGGCGTTCAACTTAAATGGTTTTAACTTCAACCAATCAGTT	NA	155	photosystem D1 protein [uncultured virus]	90.196	1	100	unknown
aquatic metagenome	NA	photosystem	TTGGTGGTTCTTTATTCAGTGCTATGCACGGTTCATTAGTAACGTCTAGTCTAATTCGTGAAACTACTGAAAATGAACCTACAACTGGCCATAAAGCTAAGAAGAAGTGTAAAGCACGAGAGTTGTTGAATGAAGCGTATTGGAAGATTAATC	NA	153	photosystem II protein D1 [uncultured marine virus]	96	1	100	unknown
aquatic metagenome	NA	photosystem	TTGGTGTATTAATGATCCCTACTCTTTTAACAGCAACTTCTGTATTCATTATCGCATTTATCGCTGCTCCTCCAGTAGATATTGATGGTATCCGTGAGCCTGTATCTGGTTCTTTATTATACGGTAACAACATCATTTCTGGTGCTGTAGTTCCAACTTCAAATGCGATTGGTTTACACTTCTACCCAATTTGGGAAGCTGCATCTCTTGATGAATGGTTATACAACGGTGGTCCTTACCAATTAATCGTTTGCCACTTCTTCTTAGGCGTTTGCTGCTACATGGGTCGTGAATGGGAACT	NA	301	photosystem II D1 protein [uncultured marine virus]	85.333	1	100	unknown
aquatic metagenome	NA	photosystem	TTGTCACTTCTTTATCGGTATATGCGCTTATATGGGTAGAGAGTGGGAACTTTCTTTCCGTTTAGGTATGCGTCCATGGATCGCTGTAGCTTATTCAGCACCTGTTGCTGCTGCTAGCGCGGTTTTCATCGTTTATCCTTTAGGACAAGGTTCATTCTCAGATGGTATGCCTTTAGGTATCTCTGGAACTTTTAACTTCATGATCGTTTTCCAAGCTGAACACAATATCTTAATGCACC	NA	239	photosystem II protein D1 [uncultured marine virus]	87.179	1	100	unknown
aquatic metagenome	NA	photosystem	TTTAAACCTTTAAGTTATTAAAGGTTTAAATTACAAAAAAACTAACCATTGATAGCTGGAGCTGTAAAAGCTACTGGTAAAACATCACCTGAAGCTAAATCTAATGGGAAGTTGTGAGCATTACGTTCATGCATTACTTCGATACCTAAATCAGCACGGTTGATGATGTCAGCCCATGTGTTAATAACACGACCTTGAGAATCTACAACTGATTGGTT	NA	218	photosystem II protein D1 [uncultured marine virus]	82.5	1	100	unknown
aquatic metagenome	NA	photosystem	TTTATTCAGTGCTATGCACGGTTCATTAGTAACGTCTAGTCTAATTCGTGAAACTACTGAAAATGAATCTACAACTGATTGGTTGAAGTTAAAACCATTTAAGTTGAACGCCATTGTACTGATACCCATAGAAGTTAACCAGATACCTACA	NA	151	photosystem D1 protein [uncultured virus]	73.81	1	100	unknown
aquatic metagenome	NA	photosystem	TTTATTCAGTGCTATGCACGGTTCATTAGTAACGTCTAGTCTAATTCGTGAAACTACTGAAAATGAATCTACTAACTGATTGGTTGAAGTTAAAACCATTTAAGTTGAACGCCATTGTACTGATACCCATAGAAGTTAACCAGATACCTA	NA	150	photosystem D1 protein [uncultured virus]	100	1	100	unknown
aquatic metagenome	NA	photosystem	TTTCCGTTTAGGTATGCGTCCATGGATCGCAGTTGCTTACTCAGCACCTGTTGCTGCAGCTACAGCTGTATTCATTATCTACCCAATCGGTCAAGGTTCTTTCTCTGACGGTATGCCATTAGGTATCTCAGGTACTTTCAACTTCATGATCGTATTCCAAGCTGAGCACAACATCCTTATGCACCCATTCCACATGCTTGGTGTAGCTGGTGTATTTGGTGGTTCATTATTCTCTGCTATGCACGGTTCACTTGTAAC	NA	258	photosystem II protein D1 [uncultured marine virus]	91.765	1	100	unknown
aquatic metagenome	NA	photosystem	TTTGGTCGTTTAATCTTCCAATATGCTTCATTCAATAACTCTCGTGCTTTACACTTCTTCTTAGCTGCTTGGCCAGTTATAGGTATCTGGTTAACTGCTTTAGGTGTAAGTACAATGGCATTTAATTTAAATGGCTTCAACTTCAATCAATCAGTTATTGATAGCCAAGGTCGTGTAATTAATACTTGGGCTGATATTATCAACCGTGCTGATTTAGGTATGGAAGTAATGCATGAACGTAATGCTCATAATTTCC	NA	256	photosystem II protein D1 [uncultured marine virus]	91.765	1	100	unknown
aquatic metagenome	NA	photosystem	TTTGGTGTATTAATGATCCCTACTCTTTTAACAGCAACTTCTGTATTCATTATCGCATTTATCGCTGCTCCTCCAGTAGATATCGATGGTATCCGTGAGCCTGTATCTGGTTCTTTATTATACGGTAACAACATCATTTCTGGTGCTGTAGTTCCAACTTCAAATGCGATCGGTTTACACTTCTACCCAATTTGGGAAGCTGCTTCTGTTGACGAGTGGTTATACAACGGTGGTCCTTACCAACTAATCGTTTGCCACTTCTTCATCGGTATTTGCTGCTACATGGGTCGTGAATGGGAACTTTCTTTCCGTTTAGGTATGCGTCCATGGATCGCTGTAGCTTACTCTGCTCCTGTAGCAGCAGCAACAGCTGTATTCATCATCTACCCACTTGGTCAA…	NA	794	photosystem II D1 protein [uncultured marine virus]	89.121	1	100	unknown
aquatic metagenome	NA	photosystem	TTTTAACTTCAACCAATCAGTTGTAGATTCTCAAGGTCGTGTTATTAACACATGGGCTGACATTATCAACCGTGCTGATTTGTTGAAGTTAAAACCATTTAAGTTGAACGCCATTGTACTGATACCCATAGAAGTTAACCAGATACCTACA	NA	151	photosystem II protein D1 [uncultured marine virus]	81.481	1	100	unknown
aquatic metagenome	NA	photosystem	TTTTATAATAAATTAACCATTGATAGCTGGAGCTGTTAAAGCAACTGGTAATACATCACCTGAAGCTAAATCTAATGGGAAGTTATGAGCGTTACGCTCATGCATTACTTCCATACCTAAATCAGCACGGTTGATAATGTCAGCCCATGTGTTAATAACACGACCTTGAGAATC	NA	174	photosystem II protein D1 [uncultured marine virus]	88.571	1	100	unknown
aquatic metagenome	NA	photosystem	TTTTTAGATAAAAGAAAATAACTTTCTTTTATCTAAAAATTAATTAACCATGAATTGCAGGAGCATTTACAGCAACTGGTAATACTTCACTAGAAGCTAAGTCTAATGGGAAGTTATGAGCGTTACGTTCATGCATTACTTCCATACCTAAGTCAGCACGGTTGATAATATCAGCCCAAGTATTAATTACACGACCTTGGCTATCAATTACAGATTGGTTGAAATTGAAACCATTTAAGTTGAATGCCATTGTACTTACTCCTAAAGCAGTTAACCAAATACCGATTACTGGCCATGCTGCTAAGAAGAAATGAAGAGCACGTGAATTATTGAATGAAGCATATTGGAAAATTAGACGACCAAAATATCCATGCGCAGCAACGATATTGTAAGTCTCTT…	NA	586	photosystem II protein D1 [uncultured marine virus]	91.358	1	100	unknown
aquatic metagenome	NA	polyprotein	CTGCATTTTACAACTTTAAAGTTGTTGCCGATGTAATGAATCAGATGAAAATAGGCATGACACCTGGAAATAAGACAGCGGAAGCTAGGGAATTCGTACCATTTGACGAAATTACGTTTCTCAAGCGCTCGTTCCGGATTCATCCCGGCCGGAATGTCTGTATGGGGAGATTGGATTTTGAAGCTATCACGCATAGTCCCATGTGGCAACATGAGAATGATGACAATGTGGCTATGCTTCAACAGAATTTGGAAGGTGCTATGCGAGAGATGGTAGCCTTTGGACAAGCTAACTTTAACGAGTTTCGAG	NA	309	polyprotein [Niflavirus]	95.05	1	100	unknown
aquatic metagenome	NA	PsaA	ATTAATTTATTCTTTACTTTAACTTATTGAAAGCGCACGCGCTAGGAAGAATGACCAAGTTGTACCAATACCACCAAGTAAATAGTGTGCTAAACCTACTGCACGACCTTGTGTAATACTTAATGCACGAGGTTGTATTGCAGGAGCAAAATTTAATTTATTATGAGCCCAAACAATTGATTCAATTAATTCTTGCCAATACCCACGACCACTGAATAAGAACATTAAACTAAATGCCCAAATAAAGTGAGCGCCTAAGAAAATAAGCCCATAGGCAGATGATGAAGAACCATATGATTGAATTACTTGTGATGCTTGTGACCATAAGAAATCACGTAGCCATC	NA	344	NrdB [uncultured marine virus]	77.57	1	100	unknown
aquatic metagenome	NA	PsaA	TTTTTTTTTGATAGAAAGTGAACGCGCTAAGAAGAATGACCAAGTTGTGCCAATCCCTCCAAGTAGATAATGCGCTAAACCAACAGCACGACCTTGTGTAATACTTAACGCACGAGGTTGAATAGCTGGTGCGAAATTTAATTTATTATGAGCCCAAACAATTGATTCAATTAATTCTTGCCAGTATCCACGTCCGCTAAATAAGAACATTAAACTAAATGCCCAAATAAAATGAGCCCCTAAGAAGATT	NA	250	NrdB [uncultured marine virus]	77.778	1	100	unknown
aquatic metagenome	NA	PsaB	ACCGGTTTGTCACGCCAACGAACTAAGTTAGCTAATGGAGTACGTTCATGCGCCCATACTAATGTTTCAATTAATTCTTGCCAATAACCACGCCAAGAAATTAAGAACATGAAACCTGTTGCCCAAATTAAATGACCAAATAAGAACATCCATGCCCATACAGATAAATTATTCATACCAAATGGATTATAACCATTAATTAATGGTGATGAATTTAACCATAAATAATCACGTAACCAGCCCATAATATAATTTGATGACTCATCAAATTGACCAGGATTACC	NA	284	NrdB [uncultured marine virus]	80.851	1	100	unknown
aquatic metagenome	NA	PsaB	CGCAAGCGGAGTACGCTCATGTGCCCAAGCAAGTGTTTCGATAAGCTCTTGCCAGTAACCACGCCATGAAATTAAGAACATGAAACCTGTCGCATAGATTAAATGTCCAAATAAGAACATCCATGCCCATACAGAAAGACTATTCATACCAAACGGATTATACCCGTTAATTAGTTGTGAAGAGTTTAACCATAAATAGTCACGTAACCAACCCATAATATATGTTGAAGATTCAT	NA	236	NrdB [uncultured marine virus]	80.769	1	100	unknown
aquatic metagenome	NA	PsaB	CTCTCCAACGAACTAAGTTTGCTAAAGGTGTACGCTCATGTGCCCATACTAATGTTTCAATTAATTCTTGCCAGTAACCACGCCATGAAATTAAGAACATGAAACCTGTTGCCCAGATTAAGTGACCAAATAAGAACATCCATGCCCATACAGATAAATTATTCATACCAAATGGGTTGTAACCATTAATTAATGGAGATGAATTTAACCATAAGTAGTCTCTTAACCAACCCATAATATAATTTGAT	NA	248	NrdB [uncultured marine virus]	82.716	1	100	unknown
aquatic metagenome	NA	PsaB	TGACGCCCAACTTAAATGTGATATTATTGCTTCTTTATGTTCTAACATACGAGCTAAAACATTATTTTTGTTTAACTCCGGATCATAATCACGGACAAAAAAGATTGCACCATGTGCAAAAGCACCTACCATTAAAAATCCTGCAATATATTGATGATGAGTATATAAAGCAGCTTCTGTTGTAAAATCTTTTGACAAGAATGCATATGGCGTTAGAGCATACATATGTT	NA	230	PsaB [uncultured virus]	76.316	1	100	unknown
aquatic metagenome	NA	PsaC	GTCTCACACAGTTAAAATATATGACACATGTATTGGTTGTACACAGTGCGTACGCGCATGTCCTACTGATGTATTAGAAATGGTTCCTTGGGACGGATGCAAGTCCGGTCAAATAGCCTCATCGCCTCGCGTAGAAGATTGTGTTGGTTGTAAACGTTGTGAAACAGCATGTCCTACTGATTTTTTAAGTGTACGAGTATATTTAGGAGCAGAAACTACGCGAAGTTTAGGGTTAGCCTACTAAACTGTTACCCGCTTAGAAAAAAATTAAAATCTAAAAATGTAG	NA	286	NrdB [uncultured virus]	91.25	1	100	unknown
aquatic metagenome	NA	PsaC	TTTAAATATATCTTATGTCACATACAGTAAAAATTTATGATACTTGTATTGGATGCACACAATGTGTTCGTGCGTGTCCAACTGACGTTTTAGAAATGGTACCTTGGGATGGTTGTAAAGCAAATCAAATTGCTTCAGCCCCAAGAACAGAAGACTGTGTTGGTTGCAAACGTTGTGAATCAGCATGTCCAACAGATTTTTTAAGTGTTCGAGTATACCTTGGTTCTGAAAC	NA	232	NrdB [uncultured virus]	88.889	1	100	unknown
aquatic metagenome	NA	putative	AAACTAAAAAGTTAAAAGCTGTATGGACACCTGAATTTGCCCAAGACTTGAATGCTTACCAGAATATCGATGCTGAAGCTGAATTGACTAACATGTTGAGTGAGTACATTTCAATGGAAATTGATCTTGAAATCTTAGACATGTTGATTGGAGACGCTCCAACAGTTGATTACTGGTCAGCACTTAATAACACTGTTGTTTCTTCTTCAGCTCAAACAGCTCCAACTACCCTTACCA	NA	237	hypothetical protein [uncultured virus]	72.603	1	100	unknown
aquatic metagenome	NA	putative	GACCTCAACGACAGCAGGTGTTGGGGGCTTGGGTTCAGCACATAACGGAGCTGAAAGCAAGTCCTTGGCTTCTTGAATGGAAGCCATCCACTGGTCGAAGATACTTCTGTCGAATTCAGGGAACTGATGACTAAGCTCCACATCCATCCATCCATCAACATTACTGTTGGGGAACTGCACGGAATTGTCGAACTGAGACCACCAATTACCGATTCCATGAAGAATTCGGGGGCGATAGGGTGAGAGCAGAAGCACTCGTT	NA	260	putative RNA dependent RNA polymerase [Sclerophthora macrospora virus A]	75.581	1	100	unknown
Carollia brevicauda	Arenaviridae	glycoprotein	CCCCGGCGCGCCGGGCCCGGGTCTTCCCGGAGTCGGGTTGCTTGGGAATGCAGCCCAAAGCGGGTGGTA	NA	69	glycoprotein precursor [Lassa mammarenavirus]	89.474	1	100	unknown
Carollia brevicauda	Arenaviridae	glycoprotein	CGGACGGTGTGAGGCCGGTAGCGGCCCCCGGCGCGCCGGGCCCGGGTCTTCCCGGGGTCGGGTTGCTTGGGAATGCAGCCCAAAGCGGGTGGTAAACTCCATCTAAGGCTA	NA	111	glycoprotein precursor [Lassa mammarenavirus]	84.211	1	100	unknown
Carollia brevicauda	Arenaviridae	glycoprotein	CGGCCCCCGGCGCGCCGGGCCCGGGTCTTCCCGGAGTCGGGTTGCTTGGGAATGCAGCC	NA	59	glycoprotein precursor [Lassa mammarenavirus]	94.444	1	100	unknown
Carollia brevicauda	Arenaviridae	glycoprotein	TGTTGACTATCGGTCTCGGGCCCGTATTTAGCCTTAGATGGAGTTTACCACCCGCGCCGGGCCCGGGTCTTCCCGGAGTCGGGTTGCTTGGGAATGCAGCCCAAAGC	NA	107	glycoprotein precursor [Lassa mammarenavirus]	94.118	1	100	unknown
Carollia brevicauda	Arenaviridae	glycoprotein	TTAGATGGAGTTTACCACCCGCTTTGGGCTGCATTCCCAAGCAACCCGACCCCGGCGCGCCGGGCCCGGGTCTTCCCGGAGTCGGGTTGCTTGGGAATGCAGCC	NA	104	glycoprotein precursor [Lassa mammarenavirus]	94.444	1	100	unknown
Carollia brevicauda	Alphaflexiviridae	coat	CTACCGCGTCCTGTTTTGGGAGGTATTGAGCGATGCGATCCTCTGCAAGGTGGGATTGCTTCTTCTCAGTTCCGCCACCCTCAGCCGCAATGGTCCTAGGCAGACGTGATGCCATGGGTCTAGCAGTGGTTGTGACAGGCGGCGGTATTTGTTTGGCTTGAGCTGTTGGTATAGTGGTACTAGGGGTTGTACTGGTGCTCGGGCTTGCTGCGCCCTTCTCAGCTGATTTGCTAGGCGTTTCTGCTTTGGATTCTGACATTTAAGCTAGGAGCTAAGGACTGGAACAGTAAA	Lolavirus	291	coat protein [Lolium latent virus]	90.698	1	100	Emergent_potencial_Order
Carollia brevicauda	Alphaflexiviridae	coat	TTTTTTTGCTGAAACGGCAAAACCGAGGGTGTACCTCCCCTCGGTCCTTATTAGCATTTAGGTCGCTAAAACAGGCGTACTGGATACATCCAGTGGTGCCACAACTAAACCATGGTTTTCTCACACCATGGGCGGGGTCGTGGGCCCACACCTCCTTTGCAGAGTCCAAGGAGGGAAGACATGTGGTACCTAGCTGAGTGGTAATTTGGGGTGCAGCGGTATCCCCTGGTGGGTGGTGCCATCGCTAAACATGGGGCTGTTGGTGACCAAGCCCTTTCCCCTGGATTGGATGATTTTCTCCCTGGCATTCACACTGGCAGCCATATACTCGTTGTTGGTTGGTCTTCTTGTAGGTGTGATCCTGAGCCCAAGGGGTGAACCTACATAGTTGAAAGTGTC…	Lolavirus	1309	coat protein [Lolium latent virus]	91.176	1	100	Emergent_potencial_Order
Carollia brevicauda	Alphaflexiviridae	putative	GCTTGTTTCTGTGTGTGCAGTTAATGTAGTAACCACAGTACTTCTTGAAGACTTCGATGTTTGTTGGCAAGTTACGGATGCCGGCATCTGAGTTGTACTCGTAGTACGTAGATTGACGGGCATCCCCAGTGAGGATAACGTATTCCACACTAGGATGGAATTGGCAGAAGAGAACTATGTACCCGTGGGGGAGCTTGCCGTAATCGTCGAAGATCACCATTTGGGGTGCAGACTCCATCATGGCTGACTCGTAGGTCTGTACCAGG	Lolavirus	266	putative RNA-dependent RNA polymerase [Lolium latent virus]	96.591	1	100	Emergent_potencial_Order
Carollia brevicauda	Alphaflexiviridae	replicase	CAAAATTCCACTTCTGTTTTGTAGGGCGGTTGTGTGAATCGAGGCCTAGCGCCCACCTGGATATATCCTGAGGCTGCATCTCGCAGTTAATTCGAATGTTGTCAGGCTTTGGAGTTATGCGTCGTAGATAGCGAGCCATGGCCCCAAACTTCATAACAACTTCCTGTTTGAACGCACTAATTGTCTGGCCGGCTTTCGCTGTTGGGAGGTTGAACTTGCTTGCCTTAGTGACCCATTGTGCCTTGAGGTAGACAAACATCCTCTCATCCTGCCAATCTGGATCTTGACGGTTCTTCCCGTTCTTAATGGCCATTTCAGACTTTGATAGATAGGTGCTTAGGACTTCAGCTTCGCTCTGTTCCCATAGGTCACGTATGAACGGTACTGGTTCATCTGGGA…	Lolavirus	1066	replicase [Lolium latent virus]	98.592	1	100	Emergent_potencial_Order
Carollia brevicauda	Alphaflexiviridae	replicase	GAGTTATTATCACTGCCTCATCCAACGCTACCGCAAACATGCCAGGGTTGGACTGCATGCGGACGATGAGGAATGCTATGAGCCTGACTCAACGATTGTGACCCTTAATCTCTACGGCAACGCGGACTTCCTAATCGAGAGGAACACAGACAAGGCATCTGAGACTATCACGCTCCAGCACAATGACATGCTCTACATGCCCTCGGGAATGCAGGTCACACACCGCCACGCCGTCTGTAGTCTGTATGAAGGGAGAGTCAGTATCACTTTCCGCAACCAGACCAAGGACTACCTCAGGAAAAGCGCACCTGACATGAGCCAAGTAGAGCAACCAGGGGCCTCTGTCGGACAACTCACCGGCCCATTGGACCACAGACCAGAGGAGCTCCCATGGGAACA…	Lolavirus	557	replicase [Lolium latent virus]	95.135	1	100	Emergent_potencial_Order
Carollia brevicauda	Alphaflexiviridae	replicase	GCGCCTTACAGGAGAGGGGCCGACCTTTGATGCAAACACAGCATGCTCCATAGCCTACAACCACACCAGATACGAAATACCCAAGAGCTGCATGCAACTTTATGCTGGTGACGACATGCTACTTGATCAAGTTCCAGCTGAGAAGACCGGCTTCAAGAACATTGCGGCAGGACTCAAACTCACAGCTAAAACTGAGATCTTCGAGCAGAAGAGGGGAAAGTGGGGAGAGTTTTGCTCCTGGTGGATGACTCCCTATGGCCTCGTCAAGGACCCCATCACACTGTACCACCGGATTCTCCTCGCATCAGAAATTGGTGATCTCTCAAAGAAAATTGATGCATACGCCATCGAGGCCGAGCCTGCATATGCACTCCAAGGACGTCTCTTCGATTGCTTTAA…	Lolavirus	420	replicase [Lolium latent virus]	99.281	1	100	Emergent_potencial_Order
Carollia brevicauda	Alphaflexiviridae	replicase	TATACAGCAGCCATTATACGCACGGTGGCTTCCAATGGGCACCCTCTGGGCACCTCGGTGATGCATACTTTCATGAACCATGGCAACTCTACTGGCTAAGATGTGGTAGCCTTACTCGACTGATCGAGGAGTAGACGACCACCACTGTGCAACCCCCCCCTGGATTTGGAGGTGAAGCTTACACCAGGGTCAGGAAGGAAGTTCGAGAACTAAAGATCTACGCAGAACGAGTCACCTCAATTGGGGCCCACCACCTCTTCATCTTCAGCCGCAACGCCAAAGCCACACCCAGGGTGAGGTCCTACTCACAAAACGGAAAATG	Lolavirus	322	replicase [Lolium latent virus]	97.17	1	100	Emergent_potencial_Order
Carollia brevicauda	Alphaflexiviridae	replicase	TTCACATGTGTTGCCAAAAGTGAAGTGTGTGGAGCCCATCTTCTCAGAGTAAACCCCAAGCATGTTGGCAAGGTCTTGCTTGTTTCTGTGTGTGCAATTTATGTAGTAGCCACAATACTGCTTAAAGACCTCAATGTTTGTCGGGAGATTTCGGATGCCAGCGTCTGAGTTGTACTCGTAGTAAGTCGATTGACGAGCATCTCCAGTGAGGATGACATACTCCACGCTAGGGTGGAACTGGCAGAAGAGGTCTATGTAACCGTGAGGTAGTTTGCCGTAGTCATCAAAGACAACCATCTGGGGTGCCGACTCCATCATCGCCGCCTCGTAGGTTTGAACCAGGAAGCTTGGGAACTCAGTCATTTTGTTTCTCCAGTCCTGTTGTAGCACCCTGGTTGG…	Lolavirus	586	replicase [Lolium latent virus]	99.487	1	100	Emergent_potencial_Order
Carollia brevicauda	Alphaflexiviridae	replicase	TTTGAGCCTGGGCTGCCTCATCAAGCCCTTGCACCACTAATGGTTGCTCCAGTTGAGTAGGCAGATAGTCCCTCGCATTGCTGTTTGGTCCCTCAAGAATTAGCTCTGACCTTTGGCTATCTGGAGGGAGGTCCGCTACAATTGCATCGAAGACCTCCTTCTCTACCTCGGAGGGATTGCGGAACCACATGTTACCCTCGAGTTCCTTCAGTAGTTCACTCCCCTCCAGTGCATCATCCTCAACTGCCTCACAGAGTCCGGTGGTTCGACTGAGGAAGTTCTTGAGCTGTCTCATCTTAGTGCCTGTTCTGCTTGCATGAATCCTCCACGGGTTTGACTTGTAGTGGTCTACGGCGTAGTCGAAGGTGACAGGTTGCCATTCCAAAGCTTTGAGTAATT…	Lolavirus	624	replicase [Lolium latent virus]	95.169	1	100	Emergent_potencial_Order
Carollia brevicauda	Alphaflexiviridae	triple	CAGACGTCTCATCATTGAGGGCAAGACCAACTTTTCGTTAGATGACCAAGCACCTCGGCACCAGGACCTCCAGGGCATCCTCAACTGCATGGATGCCAAGTTTATGTACCACTAACAGCTTGCCCCTAACTAACTTCTAGCTTTTGTCTTTTTGGTCTTGGTTAGGTTACCCATTAGTCGATTAACATGGAAGACTTCTTTAATTGTTTACGGTCGAGAGGTTTTGAGCGCACTGATGAACCACTGCCTAGTGACAGCCGCCGCATTGTAGTCCATGGAGTGGGCGGGAGTGGGAAGACATCACTAATTGAAGCTTTTGCAATCGCCAACGAGTGGGTACGCGCCTACACGCTCACTAGCCACGAACGATTTGACATATCGGGCCGTGGAATCAGTCAA…	Lolavirus	1455	triple gene block protein 1 [Lolium latent virus]	97.761	1	100	Emergent_potencial_Order
Carollia brevicauda	Alphaflexiviridae	triple	GAAAATGTTACTGGAGGTTGAAACTCCGGGCGGATTATATCTAATAGCCTTGGTACCGTCGCGATAGCAACCACCATGTGGGAGATGGTGGATGTTGTCGCCGGTGTGGGGGAGGGTGTTAGTTCTGAGGAGGAAGATGCCCAGGCCCACGGCACAGCCTGCAGCTAGTGTGAGGTAAACTTGCTTTAATGAGTCCGGGGGTGCGAGTTGGTATGTAGGTTCTGATGTTGAGCTCATTGGAGGACCTAGTCGCCGCTATGTAGAACAGACACCTAAGAGGTCTCG	Lolavirus	285	triple gene block protein 2 [Lolium latent virus]	94.937	1	100	Emergent_potencial_Order
Carollia brevicauda	Alphaflexiviridae	triple	GTGAATTGTACCTAATAGACTTAGTACCGTCTCGATAACAGCCGCCGTGTGGGAGATGGTGGATGTTATCGCCGGTATGTGGGAGAGTGTTAGTTCTCAGGAGGAAGATCCCTAGGCCGACTGCAAAGCCGGCAGCTAGTGTGAGGTAGACTTGTTTTAATGAATCCGGGGGTGCGAGTTGGTATGTAGGTTCGGATGTTGAGCTCATTGGAGGACCTTGTTGCTGCTATATAGAACAGACACCTGAGGGACCTGGCGCTTTCTGGGCTGATGGTGCGGTCGAACACGACGG	Lolavirus	292	triple gene block protein 2 [Lolium latent virus]	100	1	100	Emergent_potencial_Order
Carollia brevicauda	Alphaflexiviridae	triple	TCGCGCCCCCGGACTCATTAAAGCAAGTCTACCTCACACTAGCTGCCGGCTTTGCTGTCGGACTAGGGATCTTCCTCCTGAGAACTAACACTCTACCCCATACCGGCGATAACATTCACCATCTCCCACACGGTGGTTGTTACCGTGACGGTACTAAATCTATTAGGTATAACTCACCAGGAGTCGCAACCTCCAGTAACATCTTCCTACCCGCCATAGCTGTCCTCTGTATCTTAGCACTTCTTCATGTCCCTTTCTTTCAGCCTAATCGTGTTCGCCGTAGGTGTTGCCGTTTCTATTGGTGTGCTGACCCTCACCACCCAACAGTCTAGCAGCT	Lolavirus	337	triple gene block protein 2 [Lolium latent virus]	98.165	1	100	Emergent_potencial_Order
Carollia brevicauda	Deuterostomia	adenovirus	ATTGAGCTGCAGCGGGACGAAGCAGACAAGCTGGTGAGGCAGTACAACGAGGAGGGTCGCAAGGCCGGGCCACCCCCCGAAAAGCGCTTTGACAACCGAGGCGGCGGTGGCTTCCGGGGCCGCGGGGGTGGCGGCGGTTTCCAGCGCTACGACAACCGAGGTCCACCCGGGGGCAACCGAGGAGGCTTCCAGAACCGAGGGGGAGGCAGTGGTGGAGGAAGCAACTACCGGGGAGGTTTCAACCGCAGCGGAGGTGGTGGCTACAACCAGAACCGCTGGGGTA	Chordata	283	adenovirus E1B 55-kDa protein-associated protein [Macaca fascicularis]	98.039	1	100	unknown
Carollia brevicauda	Deuterostomia	adenovirus	GCCGTTTCGAAAACTACGGAGACAAGTTTGCAGAGAACGATGTGATCGGCTGCTTTGCGGACTTCGAATGTGGAAATGACGTGGAACTTTCCTTCACCAAGAACGGGAAGTGGATGGGCATTGCTTTCCGAATTCAGAAGGAAGCCTTGGGGGGTCAGGCCCTCTACCCTCATGTCCTGGTAAAGAATTGTGCAGTGGAGTTCAACTTCGGGCAGAGG	Chordata	218	adenovirus E1B 55-kDa protein-associated protein [Macaca fascicularis]	94.828	1	100	unknown
Carollia brevicauda	Deuterostomia	c-myeloproliferative	TAGGGATGCTGCAGCCCTGAGTCCGCCCAAGGCTGCAGTCTCAGATGTCTGTGAGGAAGTGGAACCCAGCCTCCTTGAAATTCTACCTAAGACTTCAGAGAAGACTCCCTTGCCCCCGTGTTCCTCCCAGGCCCAGGTGGACTACCGTGGATTGCAGCCCTCTTGCCTGGGGACCGTGCCCCTGTCTGTGTGCCCACCCATGGCTGAGTCAGGGTCCTACTGCACCACTCACATTGC	Chordata	237	c-myeloproliferative leukemia virus type P [Homo sapiens]	87.179	1	100	unknown
Carollia brevicauda	Deuterostomia	Cas-Br-M	GGAGACTGGAGGTGGGAAGGCAAATTCTCGGAGAATGCTACGGGCCACTTCGACGTTATTCTGGGCTATCTCTAAGGCTCTCTTCACCTCTTCAAATGCATAACCCTCTCCCATTAGTTTTGCAATTTTCGCATCGACATTTTCCAATGCTGCCTCAGCCCCATGGGGTTTTCTGTGGTGAATTTCTGGTGCAGTCCTGCGGGGTCGTGGTTTAGGAGGTCTGGCTGGTGCTTGTGAACCATCTGCAGATGAAGGAAGCTG	Chordata	261	Cas-Br-M (murine) ecotropic retroviral [Homo sapiens]	96.552	1	100	unknown
Carollia brevicauda	Deuterostomia	Cas-Br-M	GGTGGAGGGGGCGGAGGATCTCTTAAGGGAGGAGGGGGTGCTGGGAGTGGTTTATCTTGTTTTCTCACCATGCAAGGAGAAGACTTTGGTGAGCCAGTGGGGCTGCC	Chordata	107	Cas-Br-M (murine) ecotropic retroviral [Homo sapiens]	100	1	100	unknown
Carollia brevicauda	Deuterostomia	Cas-Br-M	GTTCTACTTCCGACTCCCGGGCTCCGGAAGGTAGCGCGCAAGCGCCCCCTGCGACTCCGGCGCAGTTGACTTCCGCTCCCACTGTGCTCTGCGAGCCGAATCATGGATCACACTGACAATGAATTACAAGGCACTAATAGTTCTGGATCATTGGGTGGTCTTGATGTTCGAAGAAGAATTCCTATAAAGCTCATCTCTAAACAAGGGAACAAAGCCAAAGCTGCACCACGCACTCAGAGGACTGTAAACAGAATGCCTGCAAAGGCTCCACCTGGTGATGAAGAAGGATTTGATTATAATGAAGAAGAACGGTATGACTGTAAGGGGGGTGAACTGTTTGGAAGTCAGCGAAGATTTCCTGGACACCTTTTTTGGGACTTTCAGATAAACATTCTTGGT…	Chordata	1091	Cas-Br-M (murine) ecotropic retroviral [Homo sapiens]	96.96	1	100	unknown
Carollia brevicauda	Deuterostomia	Cas-Br-M	TCCCGTGCCTCCTCGCCTGGATCTGATCCAGAAAGGCATAGTTCGGTCTCCGTGT	Chordata	55	Cas-Br-M (murine) ecotropic retroviral [Homo sapiens]	100	1	100	unknown
Carollia brevicauda	Deuterostomia	Cas-Br-M	TTCCTCCAGAATTCAGCAGCATCTGCTTTCGTAATACGAAAGTTATCTCCCTGAAATTGCCCATTGGGAAAGATTGCTTTGATTTCTGCCAGCATGTGACTGAAGATAAGGGATAGTTTTGTGAGATTTCGCCTGTCCTGTGACTGTTCTTCATACATCCTCTCCTTGCCTTCTTTAAAGAGTCTTATGGCCCGTTTTGACTTTTTCATTAAACTATCAATGTAGATTTTAA	Chordata	232	Cas-Br-M (murine) ecotropic retroviral [Homo sapiens]	100	1	100	unknown
Carollia brevicauda	Deuterostomia	CBL	ATCAGCAGTGACATACCCAATAGCCCACTGACCCAGACGAGTACAGCTCAGCCGGAAAATGTAACTGCCAGGTTTGTGAATGAATTTCTGGAGCCGAGCTTTTACTTCATCATATGTCAGGAAAGCCATATAACCAGGGTGAGTCACAGCAAGACTATTCCAGTTTCTGAGCAAAGAGGACCAGGGCTGAAAGAGTCGTGTAAAGATGTCAAATTCAAAAACTGAAATATAATCATTGCAGGTCAGATCAATTGTGGACTTCAGAGCCATGGCCTCCAGCCCAGAACTGATGGGATGCACTTCATGCAGGGCCTGTCGGAAGCTCTTCCAAGGGACTACTGTCTTTTCCCCAAAAGCTT	Chordata	359	CBL protein [Homo sapiens]	99.16	1	100	unknown
Carollia brevicauda	Deuterostomia	CBL	GCCTGATCGGGCTCATGAAGGACGCCTTCCAGCCGCACCACCACCACCACCACCACCACCTCAGCCCCCACCCGCCGGGGACCGTGGACAAGAAGATGGTGGAGAAGTGCTGGAAGCTTATGGACAAGGTGGTGCGGTTGTGTCAGAACCCAAAGTTGGCGCTAAAGAATAGCCCACCTTATATCTTAGACCTGCTGCCAGATACCTACCAGCATCTCCGTACTATCTTGTCAAGATACGAGGGGAAGATGGAGACCCTTGGAGAAAATGAGTATTTTAGGGTGTTCATGGAGAATTTGATGAAGAAAACTAAGCAGACCATAAGCCTCTTCAAAGAGGGGAAAGAAAGAATGTATGAGGAAAATTCTCAGCCTAGGCGAAACCTAACCAAATTGTCCC…	Chordata	508	CBL protein [Homo sapiens]	96.429	1	100	unknown
Carollia brevicauda	Deuterostomia	CBLL1	GTCTGATCAGGATGGTGTGGTCCAGGAAGTGGGGTCTGAGAAGGCGGACCCTGCATTCGTGGAGGCGGCGGCGGCCCTCTTGGTGCAGGCCATATACCAGGACTCATTCCTCCTGGTTGTGTAAATGGAGGGCTCAGAGTTCCTTGGTCTTCAGTGAACTGGGGCAAAGAGTTAGGATTATAATGGTGAGGAGGGGGTGCAGTTACAGGTGGACCACCATGTTGAGGTGGTGGAGGTCCTGGAGGAGGATGATTCATGTAAGGTGGCATCTGGGCAATAATATGTCCAGGGGGAGGGGTTATTGGTGGTGGAGCAGAGGTCATTGGTGGAGGTGGAGCTTGGCTATAAACCAAGTGAGGAGTACCTGCAGCCTGGGGAGGATGTGGCATTGGATGGCTT…	Chordata	461	CBLL1 protein [Homo sapiens]	99.346	1	100	unknown
Carollia brevicauda	Deuterostomia	dual	CCGGCGTGCAGGGCCCGGCCGCCGCCATGTCTGGCCCCTACGAGCTCTCGGTGCAGGATCTCAACGACCTGCTCTCGGACGGCAGCGGCTGCTACAGCCTCCCGAGCCAGCCCTGCAACGAGGTCACCCCCAGGATCTACGTGGGCAACGCGTCTGTGGCTCAAGACATCCCCAAGCTGCAGAAACTGGGCATCACCCATGTCCTGAACGCCGCCGAGGGCCGGTCCTTCATGCACGTCAACACCAACGCCAACTTCTACAAGGACTCCGGCATCATCTACCTGGGCATCAAGGCCAACGACACGCAGGAGTTCAACCTGAGCGCCTACTTTGAAAGGGCCGCGGACTTCATCGACCAGGCCTTGGCTCAAAAGAATGGCCGGGTGCTTGTCCACTGCC…	Chordata	623	dual specificity phosphatase 3 (vaccinia virus [Homo sapiens]	97.826	1	100	unknown
Carollia brevicauda	Deuterostomia	Epstein-Barr	CCCCCCTTCGCCACAAGCTTTCTGTCTCCGCGGCCGCCATGGCTCCTATGAAAAAGCTTGTGGCGAAGGGGGGCAAAAAAAAGAAGCAGGTTCTGAAGTTCACCCTCGACTGCACTCACCCAGTAGAAGATGGAATCATGGATGCCGCCAATTTTGAGCAGTTTCTTCAGGAGAGAATCAAAGTGAACGGAAAAGCTGGGAACCTCGGAGGAGGGGTTGTAACCATCGAAAGGAGCAAGAGTAAGATCACTGTCACTTCTGAGGTGCCTTTCTCCAAAAGGTATTTGAAATATCTCACCAAAAAATATTTGAAGAAGAATAATCTACGTGACTGGTTGCGTGTAGTTGCTAACAGCAAAGAGAGTTACGAATTGCGTTACTTCCAGATAAACCAGGATG…	Chordata	481	Epstein-Barr virus small RNA associated protein [Homo sapiens]	98.319	1	100	unknown
Carollia brevicauda	Deuterostomia	Finkel-Biskis-Reilly	TCTGGGCTAAGTGGCTTTATTGGGGAAAGCCAGGATGATAAAGGACTTAAGAGTTGGCATTGGGGCCCTTCTTCTTGCCAAAGGTGGGCACGACATTGACAAAACGCCGGTTGTACTGCATCCGCCGCTTGGCCCGACCAGTCTTCTTCTTCTTCTTCTCCTGTTTGGCCACCTTAGGAGTCTGACCTCGTACTTTCCCAGCACGGGCCAGGGAGCCATGGACTTTACCTCCCAGCATGCGGCCGGCAACTTCCAGAGTGGTCAGGGACTCCACCCCACACTGGCCTAGGGTGGCCTCATCCTCCAGAGGAGTGCCTGCCAGGAGCACCACTTGATCTTCTGGAGCGATGTCCTCCAGTGAGGCTACACGAGCCTTGATCTGGGCGACAGTCTCCTGGC…	Chordata	487	Finkel-Biskis-Reilly murine sarcoma virus [Mus musculus]	96.241	1	100	unknown
Carollia brevicauda	Deuterostomia	gypsy	CAGCTTCTTTAATAGCACCTATAATTCTGGCAAACATACTTGTATTATCACTATCCACTTCATGGTGAACATCTGAAGTCTCAGGCATATAAGGATTTCGATGAAACATTTGAAAGTACGGTATATTTTTGGTAGGCTCCAAGTGAGTTATGTTGAAGGCAAATGAAACAGCTGATAGGTGATCATCCCAGTTGTGTGGGTGCTCAGCACAGTGTTTGGAAAGAAACGTTTTG	Chordata	233	gypsy retrotransposon integrase 1 [Homo sapiens]	84.416	1	100	unknown
Carollia brevicauda	Deuterostomia	heat	GACAACCAGCCCGGGGTGCTGATCCAGGTGTACGAGGGCGAGAGGGCCATGACGCGCGACAACAACCTGCTGGGGCGCTTCGAGCTGAGTGGCATCCCACCGGCCCCTCGGGGCGTGCCCCAGATCGAGGTGACCTTTGATATCGACGCAAATGGCATCCTGAACGTCACTGCCACAGACAAGAGCACTGGCAAGGCCAACAAGATCACCATCACCAACGACAAGGGCCGCCTGAGCAAGGAGGAGATCGAGCGCATGGTGCAGGAAGCTGAGAAGTACAAAGCCGAGGATGA	Chordata	293	heat shock protein Hsc70t [Mus musculus]	95.876	1	100	unknown
Carollia brevicauda	Deuterostomia	heat	TGAGAACGTGCAGGACCTGCTGCTGCTGGACGTGGCTCCCCTGTCGCTGGGCCTGGAGACGGCTGGGGGCGTGATGACTGCACTGATCAAGCGCAACTCCACCATCCCCACCAAGCAGACGCAGGTCTTCACCACCTACTCG	Chordata	142	heat shock protein Hsc70t [Mus musculus]	93.617	1	100	unknown
Carollia brevicauda	Deuterostomia	IgG	GGGAGGCTTGGTGAAGCCTGGGGGGTCTCTAAGACTCTCCTGTGCAGCCTCTGGATTTACCTTCAGTAGCTACAATATGAACTGGGTCCGCCAGGCTCCAGGGAAGGGGCTGGAGTGGGTCTCATACATTAGTTATAGTGGTAGTAACATATACTACGCCAACTCTGTGAAGGGCCGATTCACCATCTCCAGAGACAATGCCAAGAACGAGCTCTACCTGCAAATGAACAGCCTGAGAGCCGAAGACACGGCCGTGTATTACTGTGCGAGAATAATGGCCTTGGGGGATGGTGCCGATTAC	Chordata	301	IgG variable region heavy chain [Homo sapiens]	80	1	100	unknown
Carollia brevicauda	Deuterostomia	IgG	TAAATGAGGAGTTTGGGGGCCTTTCCTGGGAGCTGTTGGTACCAGTGCACACTGTTATCGCCGATGTTGGAGCTGCTTCCAGTGCAGGAGATGGTGACCCTCTGTCCTGGGTTCCCAGACACTGAGGGTGGCTGAGTCAGTACAGACTGGGCCCAGGACCCTGTGCAGTGAGCAAGGACGGTC	Chordata	183	IgG light chain variable region [Homo sapiens]	81.967	1	100	unknown
Carollia brevicauda	Deuterostomia	IgG	TCCCTGCTCAGGACAGAACACAGACCACTCACCATGGAACTTGTGCTCAGCTGGGTTTTCCTTGTTGCTATTTTAAAAGGTGTCCAGTGTGATGTGCAGCTGCTGGAGTCTGGGGGAGGCTTGGTGAAGCCTGGGGGGTCTCTGAGACTCTCCTGTGCAGCCTCTGGATTCACCTTCAGTAGCTACTGGATGAGCTGGGTCCGCCAGGCTCCAGGGAAGGGGCTGGAGTGGGTGTCACAAATTAGTACAGATGGTGGTAGCACATATTATGGCAACTCTGTGAAAGGCCGATTCACCATCTC	Chordata	302	IgG variable region heavy chain [Homo sapiens]	80.899	1	100	unknown
Carollia brevicauda	Deuterostomia	intracisternal	CGAGATTACCAGGACAATAAAGCTGATGTAATTTTAAAATACAATGCAGATGAAGCAAGAAGTTTGAAGGCGTATGGCGAGCTTCCAGAGCATGCTAAAATCAATGAAACTGATACATTTGGTCCTGGCGATGACGATGAAATCCAGTTTGATGACATTGGAGATGATGATGAAGACATTGATGATATCTAAATCGACCTCGACATTTTACATTCCGACTTCTCTGAGGATTG	Chordata	233	intracisternal A particle-promoted polypeptide [Xenopus tropicalis]	100	1	100	unknown
Carollia brevicauda	Deuterostomia	intracisternal	TGGATTTCATCATCATCTCCAGGACCAAATGTATCTGTTTCATTGATTTTAGCATGTTCTGGAAGCTCGCCATATGCCTTCAGACTTCTGGCTTCATCTGCATTGTACTTTAAAATTACATCAGCTTTGTTATCCTGATAGTCTCGCAGACCGACCAATATAATATCTGAGGTATTTATCCAAACCTTTTTTCTCAGTTTTCCTCT	Chordata	206	intracisternal A particle-promoted polypeptide [Xenopus tropicalis]	100	1	100	unknown
Carollia brevicauda	Deuterostomia	IPP	CACCTCCTTCACAACGACTGGTGATCATGTTACCAATTTCTGTCCAGGTATCTGAATGAGGGTTATAAACTTCAACTGAGTCCAAAGTACCTGGGGCCAAGAAATCATGGCTGGAAGATCGACCTCCAGAAACATACAGAAGCCCATTGACTGCCACAACACACATGCCTGCTCTAGGCACTTTCATTGAGGCAACTTCAACCCATCTTTCCTCTTCAAAGGAGTATTTTTCTACAGTATGAAGAGCATCTTGCGTCTCATTCCACCCTCCAATAGAATAGATGCAGTCATTGAGTGCAGCCACCCCAAGATATGCTCTCCTGGTTCCCATTGGGGGAAGTGGAGACCAACGCTTGGAAAGCGGGTCATAAACTTCAAAAGAACGAAGCTCTATTCCTT…	Chordata	489	IPP protein [Homo sapiens]	28.571	2	50	unknown
Carollia brevicauda	Deuterostomia	IPP	CACCTCCTTCACAACGACTGGTGATCATGTTACCAATTTCTGTCCAGGTATCTGAATGAGGGTTATAAACTTCAACTGAGTCCAAAGTACCTGGGGCCAAGAAATCATGGCTGGAAGATCGACCTCCAGAAACATACAGAAGCCCATTGACTGCCACAACACACATGCCTGCTCTAGGCACTTTCATTGAGGCAACTTCAACCCATCTTTCCTCTTCAAAGGAGTATTTTTCTACAGTATGAAGAGCATCTTGCGTCTCATTCCACCCTCCAATAGAATAGATGCAGTCATTGAGTGCAGCCACCCCAAGATATGCTCTCCTGGTTCCCATTGGGGGAAGTGGAGACCAACGCTTGGAAAGCGGGTCATAAACTTCAAAAGAACGAAGCTCTATTCCTT…	Chordata	489	IPP protein [Homo sapiens]	32.484	1	25	unknown
Carollia brevicauda	Deuterostomia	IPP	CACCTCCTTCACAACGACTGGTGATCATGTTACCAATTTCTGTCCAGGTATCTGAATGAGGGTTATAAACTTCAACTGAGTCCAAAGTACCTGGGGCCAAGAAATCATGGCTGGAAGATCGACCTCCAGAAACATACAGAAGCCCATTGACTGCCACAACACACATGCCTGCTCTAGGCACTTTCATTGAGGCAACTTCAACCCATCTTTCCTCTTCAAAGGAGTATTTTTCTACAGTATGAAGAGCATCTTGCGTCTCATTCCACCCTCCAATAGAATAGATGCAGTCATTGAGTGCAGCCACCCCAAGATATGCTCTCCTGGTTCCCATTGGGGGAAGTGGAGACCAACGCTTGGAAAGCGGGTCATAAACTTCAAAAGAACGAAGCTCTATTCCTT…	Chordata	489	IPP protein [Homo sapiens]	96.269	1	25	unknown
Carollia brevicauda	Deuterostomia	IPP	CTGGGAGGGATGGTGTACGCTATTGGAGGTGAAAAAGATTCAATGATTTTTGACTGTACCGAATGCTATGATCCAGTTACTAAACAGTGGACAACTGTAGCTTCAATGAATCACCCCCGCTGTGGCTTGGGAGTGTGTGTCTGTAATGGGGCTATCTATGCTTTGGGTGGATGGGTTGGAGCTGAGATAGGGAACACCATTGAACGATTTGATCCTGATGAAAATAAATGGGAAGTAGTTG	Chordata	241	IPP protein [Homo sapiens]	35.443	1	50	unknown
Carollia brevicauda	Deuterostomia	IPP	CTGGGAGGGATGGTGTACGCTATTGGAGGTGAAAAAGATTCAATGATTTTTGACTGTACCGAATGCTATGATCCAGTTACTAAACAGTGGACAACTGTAGCTTCAATGAATCACCCCCGCTGTGGCTTGGGAGTGTGTGTCTGTAATGGGGCTATCTATGCTTTGGGTGGATGGGTTGGAGCTGAGATAGGGAACACCATTGAACGATTTGATCCTGATGAAAATAAATGGGAAGTAGTTG	Chordata	241	IPP protein [Homo sapiens]	98.75	1	50	unknown
Carollia brevicauda	Deuterostomia	IPP	GTTGTTAATCTTTGCTGTGAATTTCTGAAAGGACAAATTGACCCACTGAACTGCATTGGGATCTTTCAGTTCTCTGAGCAAATTGCCTGCCACGATCTTTTGGAATTCACAGAAAACTACATTCATGTCCATTTCTTGGAGGTTCAGAGTGGGGAAGAATTCCTGGCACTTACAAAAGATCAGCTGATCAAAATTTTGAGAAGTGAAGAGCTTAGCATTGAGGATGAATACCAAGTCTTCTTAGCTGCAATGCAATGGATTCTCAAAGATCTGGGAAAGAGAAAAAAATATGTGGTGGAAGTGCTAGACCCAATTCGATTCCCTTTATTACCTCCTCAGAGGCTTTTAAAGTATATAGAAGGAGTATCTGATTTTAATCTTCGTGTTGCATTGCAA	Chordata	396	IPP protein [Homo sapiens]	96.212	1	100	unknown
Carollia brevicauda	Deuterostomia	IPP	TGAAAGAATACTGTGAGGTGTGCAGATCTCCCAAAGAGAACAAGTTTTGTAGTTTTCTGCAGACATCTAAGGTTCGACCTCGGAAGAAAGCAAGAAAGTACCTGTATGCAGTAGGTGGATATACTCGATTGCAGGGGGGTCGTTGGAGTGACAGCAGAGCCCTCAGCTGTGTAGAACGTTTTGACACCTTTAGCCAGTACTGGACCACTGTGTCTTCGCTTCATCAGGCTCGATGCGGGCTGGGAGTAGCAGTTCTGGGAGGGATGGT	Chordata	268	IPP protein [Homo sapiens]	97.727	1	100	unknown
Carollia brevicauda	Deuterostomia	LOC26010	CCGGGAGTCTGAATCATGGACTTCTACTTCTTTCCCTGAGATCTATGCAGTTCGGTCCGTTGTTCCCAACAAAAGCAATAATGAAATAGTCCTAGTGCTACAGCAGTTTGATTTCAATGTAGACAAAGCAGTGCAGGCCTTTGTGGATGGCAGCGCGATTCAAGTTCTGAAAGAATGGAACATGACGGGGAAAAAGAAGAACAATAAAAGAAAAAGAAGCAAGTCCAAGCAGCATCAAGGCAACAAAGATGCCAAAGACAAGGCGGAGAGGCCCGAAGCAGGGCCCCTGCAGCCGCCGCCGCCACAGACACAGAACGGCCACGTAAATGGCTGCGAGAAGGACAGCTCGTCCACTGACTCTGCCAGCGAAAGACCAGGCCTCATCCCTCGTGAGAAAGC…	Chordata	415	LOC26010 protein [Homo sapiens]	89.683	1	100	unknown
Carollia brevicauda	Deuterostomia	LOC26010	GGCAGCACGCCACAGACAACGCGGAGGCCAGGCCCTTCCGGGGCAACGTCTCCAGGGTCTCACAGTGCAATCTCTGTCCCACGAGAATAGAAGTTTCCACGGATGCTGCGGTTCTCTCGGTCCCCGCCGTGACATTGGTGGCCTGAGCGAGGAGACAGAAAAAGCGTTCTTCACTCAGTTTTGGTTCCCTGCCCGAGGTGCTGACCCAATTCGCTGCCAGAAGAGAGTCAATCAGAATAGACAAACCCTATACGGCCGAGTCGCCCTCTCTTAATCATTTTTACTGATTCTAATAATCAGCTCTAGCTTGCTTCATAACTTTCACGGCTTTGCTTGATCTGTTGATGCTTTTTCTCATCGAGACATTGCAGCAGTTTAGCCAGGCAGTATTTACTCATT…	Chordata	573	LOC26010 protein [Homo sapiens]	89.362	1	100	unknown
Carollia brevicauda	Deuterostomia	LOC26010	GGGTAAAGTTGCTCTGTTTTCCAGAGGATGCTGTGTGAGCAGTCAGCAGCGGCAGCAGGGAGCTGCAGGGGGTTCTTGAGGAATAGTTGTTCTTTGGATGTGTGATTTCTCCGCAGAGCATGATTTGGGACTTCAGCTGTTCAATGTCACAGGAGAATCGGGCAGCTTTCCCGAGCTCTTCATCATATTTACGCTCGCTGACAAAGTGCTTAATTTCTGCCCTGAGCTCGGCCAGCTGCATCTCTGCCATCTGACTGGCTAGGTCGGTCAGTCTCTTCAGTTCCTCTGCTTTCTTCTGACGAGCGGTCAGGATTTCCATGGCTTCTTCTTTAACTTTGTCCATTTCTGCCATTAATGAAACTTCTTTGTCAATGATGCAGTTGTGCAGTTCAGCAAAGG…	Chordata	570	LOC26010 protein [Homo sapiens]	97.076	1	100	unknown
Carollia brevicauda	Deuterostomia	MHC	AGTCTGTGCGGTTTCCAGGGAGATCCGCGTCTCCCGGTCCCAATACTGCGGCTCCTCCTGCTCCACCCACGGCCCCTCCATCCACGGCGCCCGCGGCTCCATCCTGGGGTTCGCCGCGTCGCTGTCGAACCGCACGAACTCCGTGCCGTCCACGTAGCCGACGGCGAAGAACCGGGCCTCCCCGCGGCCGGGCCGGGACACGGCGGTGAGGAAGTAGCTCAGG	Chordata	223	MHC class I antigen [Pan troglodytes]	70.27	1	100	unknown
Carollia brevicauda	Deuterostomia	MHC	ATCCCCCAGAGGCTCAAGTGACCCTCCACCCCACCTCTGAGCGCGAGACCACCCTGAGGTGCTGGGCGCGGGGCTTCTACCCCGCGGACATCGGCCTGACCTGGCGGCGGGACGGGCAGGACCAGACCCAGGACACGGAGCTCGTGGAGACCAGGCCCGCGGGGGACGGGACCTTCCAGAAGTGGGCCCAGGTGGTGGTGCCACTCGGAGAGGAGCAGAGATACACGTGCCACGTGCAGCACGAG	Chordata	245	MHC class I antigen [Pan troglodytes]	80	1	100	unknown
Carollia brevicauda	Deuterostomia	MHC	CAAGCAGAAGACGGCATACGAGTTACATCGGTGACTGGAGCTCAGCCGTGTGCTCTTCCGGTCTCTCTCCTGCTCCGCCTCACCGGCCTCCTCCCACTTGCGCTGCGTGATCTGAGCCGCCGTGTCGGCCGCGGTCCAGGAGCGCAGGTCCTCGTTCAGGGCGATGTAGTCGGCGCCGTCGTAGGCGGACTGCATGTACCCGCGGAGGACGGTCCCGTCCGGGCCCACGTCGCA	Chordata	234	MHC class I antigen [Pan troglodytes]	78.947	1	100	unknown
Carollia brevicauda	Deuterostomia	MHC	CCCGTGTCGGCCGCGGTCCAGGAGCGCAGGTCCTCGTTCAGGGCGATGTAGTCGGGACCGTCCTCCGCGGGTACATGCAGTTCGCCTACGACGGCGCCGACTACATCGCCCTGAACGAGGACCTGCGCTCCTGGACCGCGGCCCACACGGCGGCTCAGATCACGCAGCGCAAGTGGGAGGAGGCCGGTGAGGCGGAGTACGAGAGGAACTACGTGCACG	Chordata	219	MHC class I antigen [Pan troglodytes]	69.091	1	50	unknown
Carollia brevicauda	Deuterostomia	MHC	CCCGTGTCGGCCGCGGTCCAGGAGCGCAGGTCCTCGTTCAGGGCGATGTAGTCGGGACCGTCCTCCGCGGGTACATGCAGTTCGCCTACGACGGCGCCGACTACATCGCCCTGAACGAGGACCTGCGCTCCTGGACCGCGGCCCACACGGCGGCTCAGATCACGCAGCGCAAGTGGGAGGAGGCCGGTGAGGCGGAGTACGAGAGGAACTACGTGCACG	Chordata	219	MHC class I antigen [Pan troglodytes]	90.476	1	50	unknown
Carollia brevicauda	Deuterostomia	MHC	CCTGAGCTACTTCCTCACCGCCGTGTCCCGGCCCGGCCGCGGGGAGGCCCGGTTCCTCACAGTCGGCTACGTGGACGGCACGGAGTTCGTGCGGTTCGACAGCGACGCGGC	Chordata	111	MHC class I antigen [Pan troglodytes]	75	1	100	unknown
Carollia brevicauda	Deuterostomia	MHC	CGACGGCGCCGACTACCTCGCCCTGAACGAGGACCTGCGCTCCTGGACCGCGGCCCACACGGCGGCTCAGAT	Chordata	72	MHC class I antigen [Pan troglodytes]	78.261	1	100	unknown
Carollia brevicauda	Deuterostomia	MHC	CGGACGGGTCTCACACCATCCAGGAGATGAACGGCTGCGACGTGGGCCCGGACGGGACCGTCCTCCGCGGGTACGACCAGTCCGCCTACGACGGCGCCGACTACATCGCCCTGAACGAGGACCTGCGCTCCTGGACCGCGGCCGACACGGGGGCTCAGATCACGAAGCGCAAGTGGGAGGAGGCCGGTGTGGCGGAGTACGACAGGAACTACGTGCA	Chordata	217	MHC class I antigen [Pan troglodytes]	75.362	1	100	unknown
Carollia brevicauda	Deuterostomia	MHC	CGGCCGCGGGGAGCCCCGCTTCTTCACAGTCGGCTACGTGGACGGCACGGAGTTCGTGCGGTTCGACAGCGACGCGGCGAAC	Chordata	82	MHC class I antigen [Pan troglodytes]	81.481	1	100	unknown
Carollia brevicauda	Deuterostomia	MHC	CTACGTGGACGGCACGGAGTTCGTGCGGTTCGACAGCGACGCGGCGAACCCGAGGGAGGAGCCGCGGGCGCCGTGGATG	Chordata	79	MHC class I antigen [Pan troglodytes]	80.769	1	100	unknown
Carollia brevicauda	Deuterostomia	MHC	GAAAGTCTGTGCGTGTCCCAGGGAGATCCGCGTCTCCCGGTCCCAATACTGCGGTTCCACCTGCTCCACCCACGGCCCCTCCATCCACGGCGCCCGCGGCTCCACCCTCGGGTTCGCGGCGTCGCTGTCGAACCGCACGAACTCCGTGCCGTCCACGTA	Chordata	159	MHC class I antigen [Pan troglodytes]	66.667	1	100	unknown
Carollia brevicauda	Deuterostomia	MHC	GCCGCGTCGCTGTCGAACCGCACGAACTCCGTGCCGTCCACGTAGCCGACGGAGAGGAAGCGGGGCTCCCCGCGGCCG	Chordata	78	MHC class I antigen [Pan troglodytes]	84	1	100	unknown
Carollia brevicauda	Deuterostomia	MHC	GCCGGGGCGGGTCCGCACTCCCTGAGCTACTTCCTCACCGCCGTGTCCCGGCCCGGCCGCGGGGAGCCCCGCTTCCTCGAAGTCGGCTACGTGGACGGCACGGAGTTCGTGCGGTTCGACAGCGACGCGGCGAACCCGAGGATGGAGCCGCGGGCGCCGTGGATGGAGGGGCCGTGGGTGGAGC	Chordata	184	MHC class I antigen [Pan troglodytes]	79.63	1	100	unknown
Carollia brevicauda	Deuterostomia	MHC	GCTCCACCCACGGCCCCTCCATCCACGGCGCCCGCGGCTCCATCCTGGGGTTCGCGGCGTCGCTGTCGAACCGCACGAACTCCGTGCCGTCCACGTAGCCGACTTCGAGGA	Chordata	111	MHC class I antigen [Pan troglodytes]	80.645	1	100	unknown
Carollia brevicauda	Deuterostomia	MHC	GCTCCACCCACGGCCCCTCCATCCACGGCGCCCGCGGCTCCTCCCTCGGGTTCGCCGCGTCGCTGTCGAACCGCGAGAACTCCGTGCCGTCCACGTAGCCGACGGAGAGGAAGCGGGGCTCCCCGCGGCCGGGCCGGGACACGGCGGTGTAGAAATACCTCAGG	Chordata	164	MHC class I antigen [Pan troglodytes]	77.551	1	100	unknown
Carollia brevicauda	Deuterostomia	MHC	GGTTCGCCGCGTCGCTGTCGAACCGCGAGAACTCCGTGCCGTCCACGTAGCCGACTGTGAAGAAGCGGGGCTCCCCGCGGCCGGGCCGGGACACGGCGGTGTAGAAATACCTCAGGGAGTGCGGACCCGCCCCGGCCCCGGTCAGCGCCAGCGCC	Chordata	155	MHC class I antigen [Pan troglodytes]	72.34	1	100	unknown
Carollia brevicauda	Deuterostomia	MHC	TCCGCACTCCCTGAGGTATTTCGACACCGCCGTGTCCCGGCCCGGCCGCGGGGAGCCCCGCTTCTTCTCCGTCGGCTACGTGGACGGCACGGAGTTCGTGCGGTTCGACAGCGACGCCGCGAACCCGAGGGAGGAGCCGCGGGCGCCGTGGATGGAGGGGCCGTGGGTGGAGCAGGTGGAACCGCAG	Chordata	187	MHC class I antigen [Pan troglodytes]	80.392	1	100	unknown
Carollia brevicauda	Deuterostomia	MHC	TCCTCACAGTCGGCTACGTGGACGGCACGGAGTTCGTGCGGTTCGACAGCGACGCCGCGAACCCGAGGATGGAGCCGCGGGCGCCGTGGATGGAGGGGCCGTGGGTGGAGC	Chordata	111	MHC class I antigen [Pan troglodytes]	80.645	1	100	unknown
Carollia brevicauda	Deuterostomia	MHC	TCTCAGGGTCAGGGGCTCAGGCAGCCCCTGGTGCTGCACATGGCACGTGTATCTCTGCTCCTCTCCAGGGGGCACGGCCACAGATGCCCACTTCTGGAAGGTTCCATCCCCTGCAGGCCTGGTCTCCACAAGCTCCATGTCCTGGGTCAGGTCCTCCCCATCACGCTGCCAGGTCAGGGTGATGTCCGCAGGGTAGAAGCCCAGGGCCCAGCACTTCAGGGTGACCTCATGGTCAGAGATGGGGTGGTGGGTCACGTGTGTCTTTGGAGGGTCTGCTCGGAGCAGCGTC	Chordata	289	MHC class I antigen [Pan troglodytes]	81.053	1	100	unknown
Carollia brevicauda	Deuterostomia	MIHA	ATGAATCAAGTCAGACTTCCTTGCAGAAAGAGATTAGTACTGAAGAGCAGCTAAGGCTCCTACAAGAGGAGAAGCTTTGCAAAATCTGCATGGATAGAAATATTGCTGTAGTGTTTATTCCTTGTGGACATCTGGTCACTTGTAAACAATGTGCTGAAGCAGTTGATAAATGTCCCATGTGCTACACCGTCATTACTTTCAAGCAAAAAATTTTTATGTCTTAA	Chordata	224	MIHA [Mus musculus]	94.521	1	100	unknown
Carollia brevicauda	Deuterostomia	MIHA	GGCGACATTTTCCTAATTGCTTCTTTGTTTTGGGCCGGAATGTTAATATTCAAAGTGAATCTGATACCCTGAGTTCTGATAGGAATTTCCCAAATTCAACAAATTCTCCAAGAAATCCAGCCATGGCAGATTATGAAGCACGGATCGTTACTTTTGGGATGTGGATGTACTCTGTTAACAAGGAGCAGCTTGCAAGAGCTGGATTTTATGCTTTAGGTGAAAGTGATAGAGTCAAGTGCTTTCATTGTGGAGGAGGTCTAAGTAATTGGAAGCCTAGTGAAGACCCTTGG	Chordata	290	MIHA [Mus musculus]	46.032	1	50	unknown
Carollia brevicauda	Deuterostomia	MIHA	GGCGACATTTTCCTAATTGCTTCTTTGTTTTGGGCCGGAATGTTAATATTCAAAGTGAATCTGATACCCTGAGTTCTGATAGGAATTTCCCAAATTCAACAAATTCTCCAAGAAATCCAGCCATGGCAGATTATGAAGCACGGATCGTTACTTTTGGGATGTGGATGTACTCTGTTAACAAGGAGCAGCTTGCAAGAGCTGGATTTTATGCTTTAGGTGAAAGTGATAGAGTCAAGTGCTTTCATTGTGGAGGAGGTCTAAGTAATTGGAAGCCTAGTGAAGACCCTTGG	Chordata	290	MIHA [Mus musculus]	86.458	1	50	unknown
Carollia brevicauda	Deuterostomia	myb	ATCTCCCGAATCGAACAGATGTGCAGTGCCAGCACCGATGGCAGAAAGTACTGAACCCTGAGCTCATCAAGGGTCCTTGGACCAAAGAAGAAGATCAGAGAGTGATAGAGCTTGTACAGAAATACGGTCCGAAACGTTGGTCTGTTATTGCCAAGCACTTAAAGGGGAGAATTGGAAAACAATGTAGGGAGAGGTGGCATAACCACTTGAATCCAGAAGTTAAGAAAACCTCCTGGACAGAAGAGGAAGACAGAATTATTTACCAGGCACACAAGAGACTGGGGAACAGATGGGCAGAAATCGCAAAGCTACTGCCTGGACGAACTGATAATGCTATCAAGAACCACTGGAATTCTACAATGGGTCGGAAGGTTTAACAG	Chordata	380	myb protein [Mus musculus]	33.333	1	50	unknown
Carollia brevicauda	Deuterostomia	myb	ATCTCCCGAATCGAACAGATGTGCAGTGCCAGCACCGATGGCAGAAAGTACTGAACCCTGAGCTCATCAAGGGTCCTTGGACCAAAGAAGAAGATCAGAGAGTGATAGAGCTTGTACAGAAATACGGTCCGAAACGTTGGTCTGTTATTGCCAAGCACTTAAAGGGGAGAATTGGAAAACAATGTAGGGAGAGGTGGCATAACCACTTGAATCCAGAAGTTAAGAAAACCTCCTGGACAGAAGAGGAAGACAGAATTATTTACCAGGCACACAAGAGACTGGGGAACAGATGGGCAGAAATCGCAAAGCTACTGCCTGGACGAACTGATAATGCTATCAAGAACCACTGGAATTCTACAATGGGTCGGAAGGTTTAACAG	Chordata	380	myb protein [Mus musculus]	98.387	1	50	unknown
Carollia brevicauda	Deuterostomia	myeloid	CACAAACCCTTCTTCAGCGACGACCCGGAACTGGACAATCTGATGGTGAAGGCAATCCAGGTCCTGAGAATCCACCTGCTGGAGCTGGAGAAAGTCAACGAACTCTGCAAGGACTTTTGTAACCGTTACATCACCTGCCTCAAAACCAAGATGCATAGCGATAACCTGCTCAGGAATGATCTCGGGGGGCCCTATTCCCCCAACCAGCCCT	Chordata	211	myeloid ecotropic viral integration 1 [Danio rerio]	61.765	1	100	unknown
Carollia brevicauda	Deuterostomia	ODAG	ATTCCCACGCTTTCTAGTCCCAGGGACCAGTTTGATCCTGCATCCTACATCATAGGACCAGAGGAGGACCTTCCAAGGAAGATGGAATACTTGGAATTTGTTTGTCATGCACCCTCTGAATATTTCAAGTCACGGCGTGGTGGTGGATGTGGTCCTCTTGGGCCTCTGCGACTCTCACCAGGCCAGATGCAGGCTGGAGATCGGAAGAGCACACGTCTGAACTCCAGTCACCGATGTATCTCGTATGCCGTCTTCTGCTTGATCGGA	Chordata	267	ODAG [Macaca mulatta]	100	1	100	unknown
Carollia brevicauda	Deuterostomia	oncogenic	CCGGCACAGACAGAGCGCCTGTGGGTGGCCTGGGGAAGCTGAAGATGATCATAGCCAAGAATGGCCCGGACACGGAACGGTTACCTACATCTCATACTTGCTTTAACGTCCTTTTACTGCCGGAATATTCCAGCAAAGAAAAACTCAAAGAAAGATTGTTGAAGGCCATCACTTACGCCAAAGGATTTGGCATGCTGTAAAGAAAAAGAAAAAAGGAAACCAGTGAAAGGAAAAAGAAATTCTCGATCTGAACGTGCACCCCAG	Chordata	264	oncogenic protein-associated protein [Homo sapiens]	100	1	100	unknown
Carollia brevicauda	Deuterostomia	papillomavirus	CGGAGGATAAGGTGACTGTCTGGCTGTTGGACCAGAAGTTGCAAATCTGCTGCAAAGCGGAGGAGGTGTGGCTGGCAGAGCTGCAGGGCGCCCTTCCCCCGGTGCCCCTCCCGGAGCAGGGAGCCCAGGTGCAAGCCTACAGGCCTGTCTCCAGGAACATTGACGTCCCAAAAAGGAAGTCCGACGCAGTGGAAATGGACGAGATGATGGCGGCCATGGTGCTGACGTCCCTGTCCTGCAGCCCAGTCGTGCAGAGTCCTCCTGGGGCCGAGGCCAACTTCTCCGCTTCCCGTGTGGCCTGTGACCCGTGGAAGGA	Chordata	316	papillomavirus regulatory factor PRF-1 [Homo sapiens]	83.654	1	100	unknown
Carollia brevicauda	Deuterostomia	papillomavirus	GGAGGTGGGGGCTGAGTCAGCGGTGGGGGTGCCGGCAGCAACAGCAGCAGCTTCCTCCTTCATCTGCACTTCTGTGTAGTAGAAATCCTCCTCCCGCTTGAACTGGTCGGAGTCCACAGTGTCTCCCAGGTGGAGGGCTTTCACGTGCCGCTTGATGCCCACAATCGAGCGCAGAACTTTGCCACAGTTTGGCCACAGGCACTTGTACATCACCTTCACGGAGTTCTTCCTTTTACGTGGAGCTGGTTCATCCAACAGGAAAGCATCCGGATCAGTTTCAAATCCATTATCAGTCTGGGGAGAACCAAAGGCGTCCCCCAGGTACTTGGGGCTGGCCTGGGGGTGGGGGGGCGAGGGGGTGGAAACGCCGCTGCTCGCGCTCCAGTGTCCGCTGGTGGT…	Chordata	435	papillomavirus regulatory factor PRF-1 [Homo sapiens]	97.143	1	100	unknown
Carollia brevicauda	Deuterostomia	papillomavirus	TCCTCCTCTGGGAGCCCGGGCGTCCCGGGCAGCGGGCAGCGCCCAGAAAGCGCTGGCAGGCCTTCTTCCAGCGGCAGGCGGTGCACCACTGGTCCCGGTGCTCGATGCCGTACACTTTGCGGCACTTCTTAGCCTCCCCGCGGGCCTTCCTGGTGCTGCTCTGGGCCCGGGGTGGAGAAGTGACAATCAGGTGAGATTTCATGGGAGGTGCTGGCTGCTGGGGCTCGCTGAAGCTTAGCGACCGGCTCCGGACCGGAGAGAGGGAAGAGGTGGGGGAGGGGGCGGCGGCCCAGCTGATACTGGTGTAGATGTGTGGTGAGACGGGGATCTGAAAGGATGGCAG	Chordata	343	papillomavirus regulatory factor PRF-1 [Homo sapiens]	93	1	100	unknown
Carollia brevicauda	Deuterostomia	polio	GTCTCTGTCTCTGTCTGTCTGTCCGTCTGTCTCGGGGGTCACACATAAACCGCCCGCCGGGAGATGAGGGAGCCGTCCAGCTGGGACTCCATGTCGTCCTCTAGTGCCGGGGACGGAGGCAGCATGAGGCCTTTCTCTGCCTTCTCCTCCTCTTCCTCGTAGCCCTCTTCCGTGTCCTTGCTGTCCGGCCTCAGGGGACCGGGGGTTGTG	Chordata	210	polio virus related protein 2, alpha isoform [Homo sapiens]	74.074	1	100	unknown
Carollia brevicauda	Deuterostomia	polio	TGGGAGCCCTGGCCCTTTGCTGAGGCTGGTAAGTCACCTGAAGTCGTGCTCCAGACATAGCCTGTGGGCTCTGGGTTGCTGCGGACGTCACAGTTCAGGGTGACCTCACTGCGGCCGAGGTACCAGTTGTCATCATAGCCGGAGATGGTGACCTCGGGGGGGTAGCGCACAGAGAGGGTCACCGGCAGCAGGTCTGGCTCCTTGAAGGCCTCGTGCTCCACTTTGC	Chordata	226	polio virus related protein 2, delta isoform [Homo sapiens]	79.73	1	100	unknown
Carollia brevicauda	Deuterostomia	pORF2	CAGATGGCCAATAGTCATATGAAAAGATGCTCAAAGTCAGTAATCATCAGAGAAGTGCAAATTAAAACCACAATGAGATACCATCTCACATCTGTCAGAATGGCTTTCATCAATGAATCAACAAACAACAAGTGCTGGTGAGGATGTGGAGAAAGGGGAACATTTTTGCACTGTTGGTGGGAATGCAGACTGGTGCAGCCACTGTGAAAAACAGTATGAAATTTAAAAAAAAAAAAAAAAAACAAAACAAAACAGAACTGCCTTTTGATCCAGC	Chordata	274	pORF2 [Mus musculus domesticus]	70.149	1	100	unknown
Carollia brevicauda	Deuterostomia	RGAG4	TTTTCACTGGTGACGCCAAGGACTGGGCCGTCTCAGTCACCCAGGAAGGAAGCCCCCTGCATGCCAACTTCCCGCGCTTCCTGGATGAAATCCGTAAGAAATTCTGTGGCCCCATCCCCCCAAGTGTGGCGAAAAAGGCCATCCGCAAGCTCAAGCAGGGAGACTGTACCCTTGGCAGCTATGCAGATGCTTTTCAGTTCCTGGCCCAATTCTTGTCTTGGGATGACTGTCGCCTTCAAAACCAGTTCCTCAAAGGCCTGTCAGAATTCTTCCGCAAGGAGCTCTTATGGTCAACTGAAATGGCCGACCTGGACGAGCTGATTCTCGAATGTGTGGAGATAGAAAGGAAAGTGCGTGTCCCCAAGCCAATCCCGCTCCCTGGGGTTCGCAATATCTTCT…	Chordata	423	RGAG4 protein [Homo sapiens]	94.286	1	100	unknown
Carollia brevicauda	Deuterostomia	SFFV	GGAGGGCGAGCGGCAGAGCCCCCCGCTGGAGGTGTCTGACGGGGAGGCCGAAAGCCTGGAGCCGGGGCCGGGCCTCCTGCACGGGGAGACAGGCAGCAAGAAGAAGATCCGCTTGTACCAGTTCCTGCTCGACCTGCTCCGCAGCGGCGACATGAAGGACAGCATCTGGTGGGTGGACAAGGACAAGGGCACCTTCCAGTTCTCGTCCAAGCACAAGGAGGCGCTGGCACACCGCTGGGGCATCCAGAAGGGCAACCGGAAGAAGATGACCTACCAGAAGATGGCGCGCGCGCTGCGCAACTACGGCAAGACGGGCGAGGTCAAGAAGGTCAAGAAGAAGCTCACCTACCAGTTCAGCGGGGAGGTGCTGGGCCGCGGGGGCCTGGCCGAGCGGCGCCA…	Chordata	423	SFFV proviral integration 1 [Mus musculus]	97.794	1	100	unknown
Carollia brevicauda	Deuterostomia	trans-activated	CAGGCCTGTGCCCCAGACCCAGCTTCTGGAGATGGGGCGTGTTGGGAGGAGGCCCTGAACCTCTGCCTCTCATACTCGCCCGTGTTGGATGCCCGCATGTTCTGCCGAGCCTTCATCTGCTTCAAACGGTTCTTGTCCACTTCCCGCTTGGTGAGGATGAAGAGGAGGATACCACAGGGGAAGCCGATGGCCCAGGCTAGTCCCACAGCTTTCATGGGGTTCTTGCCCCTCTTTCTGGGAATGTATTCCAGCTCAGGAGATAGGGGCTCAGGTTCTTCCTTGCACTCTGGGGAGCCATGGCTTTGCAGTGCGCGGGTCCTGTTCTGGGAAGCTTTGTTAGCTGTGGCTCCTGAGAGAATCCCCCGGAGGACGCGGGCATTTCTCGCCCCCCGGCCCTTC…	Chordata	428	trans-activated by hepatitis C virus core [Homo sapiens]	90.78	1	100	unknown
Carollia brevicauda	Deuterostomia	valyl-tRNA-synthetase	CTCACGGCCTCAGTCAGCCGACTGCGGATCCAGCGGTCCACCAGGCTTTCGTGGCCTCGGCAAGGGCTTCGTGCCCTCAACCACCTCCAAGCCGATAGGCCACGAGAGCCTGGTGGACCGCTGGATCCGCAGTCGGCTGACTGAGGCCGTGAGGCTCAGCAACCAAGGTTTCCAGGCCTACGACTTCCCAGCCGTCACCACTGCGCAGTACAGCTTCTGGCTCTATGAGCTCTGTGATGTCTACCTGGAGTGCCTAAAGCCTGTGCTGAGTGGGGTGGACCAGGTGGCTGCCGAGTGTGCGCGCCAGA	Chordata	308	valyl-tRNA-synthetase G7a/Bat6 [Mus musculus]	92.045	1	100	unknown
Carollia brevicauda	Deuterostomia	valyl-tRNA-synthetase	TGGGTGGCAATGCCTGCGTGGTCACAGCCGGGGTTCCACAGGGTGGTCTCCCCACGCATGCGGTGCCATCGGGTCAGGGAGTCCTGGATGGCATTGGTGAGGGCGTGGCCCAGGTGTAGAGAGCCTGTCACGTTTGGGGGTGGGATGCACATCATGAAGATGCCCCGGGGATTTGGTGCTGACACGCTGGAACGTCCATATTCTGGCTTGAAGAAGCCCCGTTGCTCCCACCAAGGGTACCAGGCTGCCTCCACGTACTGAGGGCTGTAGGAGTCGGGCATAGGGCCACTGACATCTTTCTTTTCCCCAGGTGGGGTGGGGAGGTCATAGGTAATGACCCCAGGATCCCGCTTCTCCCTCTTCTCTGGTTTTGGTTTCTTCTCCCCCGGGGGGGGTTGCT	Chordata	400	valyl-tRNA-synthetase G7a/Bat6 [Mus musculus]	95.536	1	100	unknown
Carollia brevicauda	Flaviviridae	nonstructural	GAAGCGGCAGCTGAGGAGACTCCGGCGCTCGCCATGGCCGACGAAAAGCCCAAGGGTTTGTCAATGAGGCAGATCAGATTCCGATTTGACGGGCAGCCAATCAATGA	Pestivirus	107	nonstructural protein P125-2 [Bovine viral diarrhea virus 1]	94.444	1	100	Emergent_potencial_Order
Carollia brevicauda	Flaviviridae	nonstructural	TAAAGTAGCGGGTTCCCTTTTCAGTAGACACCTCCTGTCTGCTGCTGGAACACATCAATTGTATCTTCATCCTCCATTTCCAACTGTGCAGGTGTGTCTGTTTCATTGATTGGCTGCCCGTCAAATCGGAATCTGATCTGCCTCATTGACAAACCCTGTCGTTCACAATAGGCTTTCATTAGTTTACTAAGTGGTGTATGCCTCTTAATCTTAAACTGCACCACAGAACCATCCTGCCCCGCCACCTTCAAATTAATATGATCGTTGTTCTCAGTCTTGACTCCTTCCTTGGGCTTTTCGTCGGCCATGGCGAGCGCCGGAGTCTCCTCAGCTGCCGCTTCACAAAAGAGGTACCAGGTCCGCACCGAAGAGCCCAAGGAAGGAGTCAAGACTGAGAAC…	Pestivirus	420	nonstructural protein P125-2 [Bovine viral diarrhea virus 1]	100	1	100	Emergent_potencial_Order
Carollia brevicauda	Flaviviridae	polyprotein	AGCAGCTGGAAGATGGCCGCACTCTTTCTGACTACAACATCCAGAAAGAGTCCACCCTGCACCTGGTCCTGCGCCTGAGAGGTGGTATGCAGATCTTCGTGAAGACCCTGACCGGCAAGACCATCACTCTGGAGGTGGAGCCCAGTGACACCATTGAGAATGTGAAGGCCAAGATCCAGGATAAAGAGGGCATCCCCCCTGACCAGCAGCGGCTCATCTTTGCAGGCAAGCAGCTGGAAGATGGCCGCACTCTTTCTGACTACAACATCCAGAAAGAGTCCACTCTGCACCTGGTCCTCCGTCTAAGGGGTGGCTGTTAATTCTTCAGTTTTGGCATTCATAGTGGGCCCAATGATGGCCACTATTCTGCATTCTAGCCATTTTTCCCT	Pestivirus	389	polyprotein [Bovine viral diarrhea virus 2]	67.188	1	33.33333333	Emergent_potencial_Order
Carollia brevicauda	Flaviviridae	polyprotein	AGCAGCTGGAAGATGGCCGCACTCTTTCTGACTACAACATCCAGAAAGAGTCCACCCTGCACCTGGTCCTGCGCCTGAGAGGTGGTATGCAGATCTTCGTGAAGACCCTGACCGGCAAGACCATCACTCTGGAGGTGGAGCCCAGTGACACCATTGAGAATGTGAAGGCCAAGATCCAGGATAAAGAGGGCATCCCCCCTGACCAGCAGCGGCTCATCTTTGCAGGCAAGCAGCTGGAAGATGGCCGCACTCTTTCTGACTACAACATCCAGAAAGAGTCCACTCTGCACCTGGTCCTCCGTCTAAGGGGTGGCTGTTAATTCTTCAGTTTTGGCATTCATAGTGGGCCCAATGATGGCCACTATTCTGCATTCTAGCCATTTTTCCCT	Pestivirus	389	polyprotein [Bovine viral diarrhea virus 2]	81.081	1	33.33333333	Emergent_potencial_Order
Carollia brevicauda	Flaviviridae	polyprotein	AGCAGCTGGAAGATGGCCGCACTCTTTCTGACTACAACATCCAGAAAGAGTCCACCCTGCACCTGGTCCTGCGCCTGAGAGGTGGTATGCAGATCTTCGTGAAGACCCTGACCGGCAAGACCATCACTCTGGAGGTGGAGCCCAGTGACACCATTGAGAATGTGAAGGCCAAGATCCAGGATAAAGAGGGCATCCCCCCTGACCAGCAGCGGCTCATCTTTGCAGGCAAGCAGCTGGAAGATGGCCGCACTCTTTCTGACTACAACATCCAGAAAGAGTCCACTCTGCACCTGGTCCTCCGTCTAAGGGGTGGCTGTTAATTCTTCAGTTTTGGCATTCATAGTGGGCCCAATGATGGCCACTATTCTGCATTCTAGCCATTTTTCCCT	Pestivirus	389	polyprotein [Bovine viral diarrhea virus 2]	100	1	33.33333333	Emergent_potencial_Order
Carollia brevicauda	Flaviviridae	polyprotein	AGCTGGAAGATGGGCGCACCCTGTCCGACTACAACATCCAGAAAGAGTCCACCCTGCACCTGGTCCTGCGCCTCAGAGGTGGGATGCAGATCTTCGTGAAGACCCTGACTGGCAAGACCATCACCCTGGAGGTCGAGCCCAGTGACACCATCGAGAATGT	Pestivirus	160	polyprotein [Bovine viral diarrhea virus 2]	80.556	1	50	Emergent_potencial_Order
Carollia brevicauda	Flaviviridae	polyprotein	AGCTGGAAGATGGGCGCACCCTGTCCGACTACAACATCCAGAAAGAGTCCACCCTGCACCTGGTCCTGCGCCTCAGAGGTGGGATGCAGATCTTCGTGAAGACCCTGACTGGCAAGACCATCACCCTGGAGGTCGAGCCCAGTGACACCATCGAGAATGT	Pestivirus	160	polyprotein [Bovine viral diarrhea virus 2]	100	1	50	Emergent_potencial_Order
Carollia brevicauda	Flaviviridae	polyprotein	CACCCTGCACCTGGTCCTGCGCCTCAGAGGTGGGATGCAGATCTTCGTGAAGACCTTGACTGGCAAGACCATCACCCTGGAGGTCGAGC	Pestivirus	89	polyprotein [Bovine viral diarrhea virus 2]	100	1	100	Emergent_potencial_Order
Carollia brevicauda	Flaviviridae	polyprotein	CACCCTTCACCTGGTCCTGCGCCTCAGAGGTGGGATGCAGATCTTCGTGAAGACCTTGACTG	Pestivirus	62	polyprotein [Bovine viral diarrhea virus 2]	100	1	100	Emergent_potencial_Order
Carollia brevicauda	Flaviviridae	polyprotein	CATACACTTCTGAAATTGGTGTGGATACGCTCACCATGCTGTGCCCATTCACTAACAGGAAGAAGGCTTGATTAGCGTTGAGTTGTAAGCGCCTTCTAATTATCTTGATGAGTTCACTCATGTTGACATGATCAGGTACAAGAAACTTGGTTTTATCCAGGACAGGAAGCTGCTTCTCACCCTTGTATCGTTCTATTATCACCGGGATTTTGGTTGGATGCTGCTCTCGGATAAGTCGGACGTCTTCTACTCTTTGTTCGAAGGTGCGACGCTGCTTGAAGGTCTTCTCCGACGGCATGGCGCGGGAGGCTTAGAAGGGACGGCGAGGCAG	Pestivirus	331	polyprotein [Bovine viral diarrhea virus 1]	98.947	1	100	Emergent_potencial_Order
Carollia brevicauda	Flaviviridae	polyprotein	CATTGCGAGGAACAGGGTAGAGAGGTAAAATGGAGAGAGGGTCCATCACTGCCTAAGACCACCTCCTCCTCTTAGTGCCAACACCAGATGGAGGACTGAACCACCGAGGATTTTATAATCAGCTGCTGTCTTCTCATCATTCATCTGTTTACCGCTGTAGATGAGCCGCTGCTGCTGTGGGGGGATTCCCTCTTTCTCTTCCACACGTTCCTTGATTCGCTCCACCTTGTCTGTGGGTTCAATGTCAATCTCAATCTCCTTTCCGGTCAGCGTCTTCACTTTAATTAGCATCTTCTTCCAAGATGTAGTCTGCACACAGATAAGTTGCCGCTTCCACCGACGCGGTCGTCGCTGCCGCTCCC	Pestivirus	362	polyprotein [Bovine viral diarrhea virus-1 strain CP821]	100	1	100	Emergent_potencial_Order
Carollia brevicauda	Flaviviridae	polyprotein	CTGCTGGACTGCCACCACTCATTTCCCATAGACACTCTCATCACTGTAGGCCACGTACAGAAAATAGTCTTCCTCATGGTTGTCCTCATACAGCTGGCCCATGGTGGCACTGGTGGGAGGGATGGTGTTGTTGACAAAGAAGAATAAGGCGTCCTCAGGTCTCAGGTGGATCCTCTTCCGGATTAAGAAGTAGAACTGGCCAACGGTGAGGTCAGAGGGCACTAGGTACTTCCTCTTGTCCAGATCGGGCACCCTGGCCTTCGGAGCCTTCTCCACGATCACAGGGACCCTGTCCGGATATTTCTTTCGGATCTTTTCTCCTTCTTTTTTCCGGTACTCAAAGGGATGGTCCTCCTTATACTGGAACTTCATGATGGACCGCAGGGTTCCTAAGATCCCC	Pestivirus	400	polyprotein [Bovine viral diarrhea virus 1]	99.029	1	100	Emergent_potencial_Order
Carollia brevicauda	Flaviviridae	polyprotein	GAGCTCCATAAACTGAAGCTTGCTGAACTAAAGCAGGAATGTCTTGCTCGTGGTTTGGAGACTAAGGGAATAAAACAAGATCTCATCAACAGGCTCCAGGCCTACCTTGAAGAGCATGCTGAAGAGGAGGCAAATGAAGAAGATGTACTGGGAGATGAAACAGAGGAAGAAGAACCAAAGCCCATAGAACTGCCTGTCAAAGAGGAGGAACCCCCTGAAAAAACTGTTGATGTGGCATCAGAAAAGAAA	Pestivirus	249	polyprotein [Bovine viral diarrhea virus 1]	100	1	100	Emergent_potencial_Order
Carollia brevicauda	Flaviviridae	polyprotein	GCACAAGCAGGTACGGTACACCTAGCCCCGCACGGGCTCGCAGAAGCCAAACGTGTTCTCTCCACTGTAGGCCACATACAAGAATCCATCTTCATCTTTTTCCTTCTCGTAAAGTTGTCCCATAGTTAGGCTGGACTGTGGGACTGTCTTATCCACAAACAGGAAGATTGCCTTTTCAGAAGGAAGCTGGATCCTTTTCCTGATGATCCACATGAACTGAGCCACAGTGATGTCAGATGGAACCAGATACTTCCGTTTGTCAATGTCAACAATCTGAGAGCCCGATACTTTTTCCACAATCACCGGAACCCGGTCTGGATATTTTGCTCGGATCTTCGCGGATTCCACGCATCTGTGTTCCAGAGAGTGGTCCTCCTTAAACATCCACTTCATGGCGGC…	Pestivirus	468	polyprotein [Bovine viral diarrhea virus 1]	99.174	1	100	Emergent_potencial_Order
Carollia brevicauda	Flaviviridae	polyprotein	GGAAGGGGGATGCACCTATAGCTAGTGGTCGCTGCTGCCAGCCTGAAGAGGAAGTGACTCGACTCTTGACCATGGCTGGGGTTCCTGAAGACGAGCTAAACCCTTTCCATGTGTTGGGGGTTGAAGCCACAGCATCAGATGTTGAACTGAAGAAAGCCTATAGGCAGTTGGCAGTGATGGTTCATCCTGACAAAAATCATCATCCCCGGGCTGAGGAGGCCTTCAAGGTTTTGCGGGCAGCTTGGGACATTGTCAGTAACCCTGAAAGGCGGAAGGAGTATGAGATGAAACGAATGGCAGAGAATGAGCTGAGCCGGTCAGTGAATGAGTTTCTGTCCAAGCTGCAGGATGACCTCAAAGAGGCAATGAATACTATGATGTGCAGCCGATGCCAGGGGA…	Pestivirus	949	polyprotein [Bovine viral diarrhea virus 1]	91.25	1	100	Emergent_potencial_Order
Carollia brevicauda	Hepeviridae	non-structural	CATCACTTGTTCTAATGCTTCTTGTTGGCAGCTGCCACCTGTCCGGCGATTCTGTCCAGATCTCTCTGTCCCTGAGGTGTCAGTTTGCGGCCCCCATCCTGGTCCTTTTCCACCATTTTCAGCCCCTCCAGGGCTTGGAGGACCCGGCGGGCCACGCTCTTTGAACCTCTGCTAAAGTGGCTGGGCATGACACCATTTCTCTGTCGTCCTCCGTAGATCTTGGTCATGGAGC	Orthohepevirus	232	non-structural protein [Hepatitis E virus]	90.698	1	100	unknown
Carollia brevicauda	Hepeviridae	ORF1	GGAGGTATTTGTAGAGAAAATGGAGTTCTTATCAGTACACATTTCAGAATGTATACTTTCAATACTCGCAATTCCATCCACCCCGCCATTTAGCTCCCTTGATTTACGTTTGTTATCCTTTTTCCTCCGAAACAGAGAGCCTATTGAAATTCTTCTTTTTTTAGGTGCCTTTTTGACTGAAGGCAAGCTCACAGATGAAGCAGAAGACTGAAGATCTCGATCTGAACCCATTTGCTGATGTAAACTCATGTCTAAAATGCTCATTAGAAG	Orthohepevirus	270	ORF1 protein [Hepatitis E virus]	97.143	1	100	unknown
Carollia brevicauda	Hepeviridae	polyprotein	GGGGCAATGACTTCCACACCAACAAGCGCGTGTGCGAGGAGATCGCCATTATCCCCAGCAAGAAGCTCCGAAACAAGATAGCGGGCTATGTCACGCATCTGATGAAGCGGATTCAGAGGGGCCCCGTGAGAGGCATCTCCATCAAGCTGCAGGAGGAGGAGAGAGAGAGGAGAGATAATTACGTTCCCGAGGTCTCAGCCCTGGACCAGGAGATCATCGAGGTCGATCCCGACACCAAGGAG	Orthohepevirus	242	polyprotein [Hepatitis E virus]	92.593	1	100	unknown
Carollia brevicauda	Herpesviridae	Bo17	TGTCTTCCTGGCCAGTAAGTTGGTTCGGGTGGTTTATGCCTCCTGGTCCAGGGTGCAGGCTGACCTGAACTGTATGGAAGACTTGCTTCAGAGCTCAGTGCCATGGAAATACTTCCTAAATACGTGCGGAACAGACTTTCCTATCAAGACCAATGCCGAGATGGTCCTGGCCCTCAAGATGTTGAATGGGAAGAACAGTATGGAGTCAGAGGTACCTACTGAGGCCAAAAAAT	Gammaherpesvirinae	233	Bo17 [Bovine gammaherpesvirus 4]	92.208	1	100	Emergent_potencial_Order
Carollia brevicauda	Herpesviridae	hypothetical	ACGTGGGCCCGGACGGGACCGTCCTCCGCGGGTACTACCAGTCCGCCTACGACGGGGCCGACTACCTCGCCCTGAACGAGGACCTGCGCTCCTGGACCGCGGCCGACACGGCGGCTCAGAT	Gammaherpesvirinae	121	hypothetical protein [Cricetid gammaherpesvirus 2]	71.795	1	100	Emergent_potencial_Order
Carollia brevicauda	Herpesviridae	hypothetical	CCGTGTCGGCCGCGGTCCAGGAGCGCAGGTCCTCGTTCAGGGCGAGGTAGTCGGCGCCGTCGTAGGCGGACTGGTCGTACCCGCGGAGGACGGTCCCGTCC	Gammaherpesvirinae	101	hypothetical protein [Cricetid gammaherpesvirus 2]	75	1	100	Emergent_potencial_Order
Carollia brevicauda	Herpesviridae	hypothetical	GAGCGCAGGTCCTCGTTCAGGGCGATGTAGTCGGCGCCGTCGTAGGCGGACTGGTAGTACCCGCGGAGGACGGTCCCGTCCGGGCCCACGT	Gammaherpesvirinae	91	hypothetical protein [Cricetid gammaherpesvirus 2]	82.759	1	100	Emergent_potencial_Order
Carollia brevicauda	Herpesviridae	hypothetical	GCCGTGTCGGCCGCGGTCCAGGAGCGCAGGTCCTCGTTCAGGGCGAGGTAGTCGGTGCCGTCGTAGGCGGACTGCATGTACCCGCGGAGGACGGTCCCGTCCGGGCCCACG	Gammaherpesvirinae	111	hypothetical protein [Cricetid gammaherpesvirus 2]	77.143	1	100	Emergent_potencial_Order
Carollia brevicauda	Herpesviridae	membrane	CGTCGCTGTCGAACCGCACGAACTCCGTGCCGTCCACGTAGCCGACTTCGAGGAACCAGGCCTCCCCGCGGCCGGGCCGGGACACGGCGGTGTCGAAATACCTCAGGGAGTGCGGA	Betaherpesvirinae	116	membrane protein S9 [Saimiriine betaherpesvirus 4]	75.676	1	100	Emergent_potencial_Order
Carollia brevicauda	Mimiviridae	ubiquitin	AGCTGGAAGATGGGCGCACCCTGTCCGACTACAACATCCAGAAAGAGTCCACCCTTCACCTGGTCCTGCGCCTCAGAGGTGGGATGCAGATCTTCGTGAAGACCCTGACTG	NA	111	ubiquitin family protein [Hokovirus HKV1]	95.833	1	50	unknown
Carollia brevicauda	Mimiviridae	ubiquitin	AGCTGGAAGATGGGCGCACCCTGTCCGACTACAACATCCAGAAAGAGTCCACCCTTCACCTGGTCCTGCGCCTCAGAGGTGGGATGCAGATCTTCGTGAAGACCCTGACTG	NA	111	ubiquitin family protein [Hokovirus HKV1]	97.222	1	50	unknown
Carollia brevicauda	Mitoviridae	hypothetical	ACCTTAAGAGAGTCATAGTTACTCCCGCCGTTTACCCGCGCTTCATTGAATTTCTTCACTTTGACATTCAGAGCACTGGGCAGAAATTCAATGAAGCGCGGGTAAACGGCGGGAGTAACTATGACTCTCTTAAGGTAGCCAAATGCCTCGTCATCTAATTAGTGACGCGCATGAATGGATGAACGAGATTCCCACTGTCCCTACCTACTATCCAGCGAAACCACAGCCAAGGGAACGGGCTTGGCGGAATCAGCGGGGAAAGAAGACCCTGTTGAGCTTGACTCTAGTCTGGCACGGTGAAGAGACATGAGAGGTGTAGAATAAGTGGGAGGCCCCCGGCGCCCGCCCGGCCCCGCGAGGGGTCGCGGCGGGGCACGCCGGCCTCGCGGGCCGCCGGTG…	Mitovirus	941	hypothetical protein [Mitovirus sp.]	79.31	1	100	unknown
Carollia brevicauda	Papillomaviridae	APM-1	CCCACCTCGCCCAGCGCCGGGGGCATCACAAAGGCTGCCTTCTCGGGGGTCGGGCCTCCAGGCCCGAAGAGCAGGCTGGCGGCCCTCCAGGCGGCAGGCTTGCGGCCTCGTCGCGGCCGTGCCATGCGGCAGCTCTGGCGCTTGATGTGGCGGTGCAGGTGGTCGGAGCGTGTGAAGCTCTTGTAGCAGAACTCGCACTGGTAGGGTCGCACGCCCGTGTGGATGCGCATGTGATTCTTGAGGTCGTAGTTGTGCACGAACTTGGCGTTGCAGTGGATGCACAGATAGGGCCGTTCCCCTGTGTGCTTCCGCATGTGGATCTTCAGCTTGTCCTGCCTGGTGAAGCGGACCTCGCAGATGTTACACATGTACGGCTTCTCCCCAGTGTGGGTCCGCATG…	Firstpapillomavirinae	530	APM-1 protein [Human papillomavirus type 68]	97.727	1	100	Emergent_potencial_Order
Carollia brevicauda	Papillomaviridae	APM-1	CGTCCTCCTTGTCGTCCTCCTCCCCCCCGTCCCTCCCCGGCTCCATGATCTCCAGGCACACGTTCACGATGCACTGGATCTCCAGCATCCTGGCGGCATTGAGGATGTGCTTGACGTTGGAGGCGGTGATGGTGAGTGTGGAGGTGTAGGCGAACTCAAGGATGGCCGCCAGGGCCTCGGGCTGGACAAAGTCGATCTCATAGACGTAGGGCTGGCTGGCTAAGGTGCCGGCGGTGAAGAGCTTCTTGAAGTACTTGCTGCAGGCCGCCAGGACGGAGCGGTGGGTGCGGTACTCCTGCTCCTGCACCACCAGGAGCACGTCGCAGAGCAGGCCGTCATGCCTCTGCTCATTCAGGCTGCACAGCACCTTAGCCAGCCAGCCCTACGTCTATGAGATCG…	Firstpapillomavirinae	416	APM-1 protein [Human papillomavirus type 68]	97.273	1	100	Emergent_potencial_Order
Carollia brevicauda	Papillomaviridae	APM-1	TGTACCCCAAAGCCAACATCCCTGACAGGAGACCCTCCTTATCTCCCTTCGCCCCTGACTTCTTCCCACACCTCTGGCCAGGGGACTTTGGTGCCTTTGCCCAGCTGCCCGAGCAGCCCATGGACAACGGGCCACTGGACCTGGTCATCAAGAATCGGAAGATCAAGGAGGAGGAGAAGGAGGAGCTGCCCCCACCCCCACCCGCACCCTTCCCGAATGACTTCTTCAAGGACGTGTTCCCGGACCTTGCCG	Firstpapillomavirinae	252	APM-1 protein [Human papillomavirus type 68]	96.341	1	100	Emergent_potencial_Order
Carollia brevicauda	Partitiviridae	coat	ACCCAATCCACTGCTGGTTTAATTACCTTTAGAGATGCTGAAGTCACCGCCATCCCCACCCGAACAATGTTCCGCGACACTTCCCTCAACAACGCATCCCACCAGCTGACCCTGAACACCTACGCCACCACGTCATGCCCCTACATCCTCCCCGATGACGCCATCGACGCCCAGACCGCTCAGCTCAACCTACACTGCTCCTCTCCATTCGCACACAACATGCGTATCGGAGCACCCGACGTCACCCACTTTGGAGACTATTGGTCTGCCATCCCCCAGACCTTTGTCACGGACCGCGCTGATATCACCAGCGAGTTCCCCAATGTGTTATCCTCCCCTGCATACTTCGCCGACGCCTAATCCGCCATCGCCCTGT	environmental samples	376	coat protein [uncultured partitivirus]	98.319	1	100	unknown
Carollia brevicauda	Partitiviridae	coat	GGGAAGGGGAGGGAGAGAGCCACTTGGCGGAAGTGGTTCCCACTAACGGTGGAGGGGGCCGATGGGGACTTCTGGAAGCGCGGGAGGGTCTTTCCGCGTTTCTTGTCAACTTGGGAGCTAAGTCCGTGGGACTTGGCGTCCTCTGAGTCGATCTTGCGGACTCCTTGGGAATCAACGGCATGTGGGCCATTGTCCTTGGAGGGAACAGGAGCGGCGGCCGGGCGAACGAATTCGGGGGCGGAGGACTTCTCGTCGGATTTCGACATGAGGTCGAGACGATGAGGAGCGAGTTGGCAGTGGG	environmental samples	301	coat protein [uncultured partitivirus]	97.727	1	100	unknown
Carollia brevicauda	Partitiviridae	coat	TTCCAAAGCAGTTGAGGAGTTGGTTGAAGGTGGAGTACATCTTATTAGCATTACTTTCTACTGTTAGAACATGTTTGATGGTTCGGACAAGCTGGTCCATCATTAGGGGAATGTTAGGAAGCATCATGGTGATTCCTTCAAAGCGGTTAGCTGCGTTGGGCGGAGTGTAGTCGATATTGTACAGTCTATTCTCTGCTAGAGAGAAGGGCGGAATGACTGGGACTACATTTCCAAAGTTTCCAAATCCGGGATTGGACACGGAGATGGATCGAAAGAAAGGGACGAGGGGTCCAGGGATGACAATCGTTTCGAGGGGATGCTTACTGGTAAATGATTCCAGGAAGCGGGCTTGTGAGGGCAGGAGGGCTTGCACTACTTGTTGAGCGCGAAGGACTTGGA…	environmental samples	444	coat protein [uncultured partitivirus]	98.639	1	100	unknown
Carollia brevicauda	Poxviridae	ubiquitin	ACGAAGATCTGCATCCCACCTCTGAGGCGCAGGACCAGGTGAAGGGTGGACTCTTCCTCTGTCGCCGTAGTCCTCTGTGTGTCGCAGCCACCGTCACTTGACAATGCAGATCTTCGTGAAGACCTTGACTGGCAAGACCATCACCCTGGAGGTCGAGCCCAGTGACACCATCGAGAATGTCAAGGCCAAGATCCAAGACAAGGAGGGCATCCCCCCCGACCAGCAGCGTCTGATCTTCGCTGGGAAGCAGCTGGAAGATGGGCGCACCCTGTCCGACTACAACATCCAGAAAGAGTCCACCCT	Chordopoxvirinae	303	ubiquitin family protein [Flamingopox virus FGPVKD09]	100	1	100	Emergent_potencial_Order
Carollia brevicauda	Poxviridae	ubiquitin	CAATTACTTGTCTTCTGGTTTGTTGAAGCAATAGGTCAGACAACATTTGCCACAATAATGTCTATCAAAGTGGCTGGCCATAAAAACTCCAGCACCACATTCATCTGAAGGGCACTCCCGACGAAGGCGACTGATTTTGCCATTCTCATCCACTTTGTAGTATTTCAGGACGGCCAGCTTGACCTTCTTTCTCTTATGCTTATTCTTCTTGGGAGTGGTGTAAGACTTCTTCTTCCTTTTCTTAGCACCACCACGAAGTCTCAACACAAGATGAAGAGTGGACTCCTTTTGAATATTGTAGTCAGACAAAGTACGCCCATCTTCCAGCTGCTTGCCAGCAAAGATCAGTCTTTGCTGGTCAGGAGGAATTCCTTCCTTATCCTGGATCTTGGCCTTGAC…	Chordopoxvirinae	486	ubiquitin [Magpiepox virus]	98.684	1	100	Emergent_potencial_Order
Carollia brevicauda	Reoviridae	RGD-containing	CCCTGCCGCCACCCTGGCGGGCCCCGCCAAGTCGCCCTACCAGCTGGTGCTGCAGCACAGCCGGCTCCGAGGCCGACAGCACGGCCCCAACGTGTGTGCCGTGCAGAAGCTCATCGGCACCAACAAGAAGTACTTCACCAACTGCAAGCAGTGGTACCAGAGGAAGATCTGCGGCAAATCGACAGTCATCAGCTACGAGTGCTGTCCTGGGTACGAAAAGGTCCCCGGGGAGAAGGGCTG	Sedoreovirinae	240	RGD-containing collagen associated protein [Porcine rotavirus]	98.734	1	100	unknown
Carollia brevicauda	Reoviridae	RGD-containing	CTCAAGCAGGGTGTTGAGCCCCGAGGCGGCCACGGCAGCCCGAAGGGTCTCGAAGGTGTCCTCGATCTCAATGATCTGCTGGATGTTGTTGGTGGTGGTGGAGATGACCTTGTCAATGAGGTGCACCACTCCGTTGGTTGCGTGGTGGTCGGCTTTCAGCAGCCGGGCACAGTTGACGGTCACGATCCCGTTGGGATAGTGGTGGATCTGGATGTCGGAGTTCTGGTACATGGAGGTGAGGGCCAAGCCGTGCTTCAGATCCACCACTATCCCAACGGGATCGTGACCGTCAACTGTGCCCG	Sedoreovirinae	302	RGD-containing collagen associated protein [Porcine rotavirus]	95.402	1	100	unknown
Carollia brevicauda	Reoviridae	RGD-containing	GAGACTTCAGTCGCACCAGGGCCCCGATGCCTCCGCTAACCAGGATTTCATCACCAACGTGGTATTTCAGGATGCTGGCAAGCTCCTTGGCATTGCCCAAAAGTTTGTTCCGTTCTCCCGGTGGCATGGCTCGGAAAGCTTCATCTGTGGGGGCGAAGACCGTGTAGACCCCGTCCCGGTTCAGTGTCTCCGTCAGCCCTGCAGTCTGGATGGCAGCCACCAGCATGCTGAAGCGATTGTCCCCCTTCAGGACGTCCATGACGGTCCCCATGGGAGGGGTCAGCATGCGG	Sedoreovirinae	290	RGD-containing collagen associated protein [Porcine rotavirus]	27.083	1	50	unknown
Carollia brevicauda	Reoviridae	RGD-containing	GAGACTTCAGTCGCACCAGGGCCCCGATGCCTCCGCTAACCAGGATTTCATCACCAACGTGGTATTTCAGGATGCTGGCAAGCTCCTTGGCATTGCCCAAAAGTTTGTTCCGTTCTCCCGGTGGCATGGCTCGGAAAGCTTCATCTGTGGGGGCGAAGACCGTGTAGACCCCGTCCCGGTTCAGTGTCTCCGTCAGCCCTGCAGTCTGGATGGCAGCCACCAGCATGCTGAAGCGATTGTCCCCCTTCAGGACGTCCATGACGGTCCCCATGGGAGGGGTCAGCATGCGG	Sedoreovirinae	290	RGD-containing collagen associated protein [Porcine rotavirus]	92.708	1	50	unknown
Carollia brevicauda	Reoviridae	RGD-containing	GGACGCGTCTGTTCACCATGTGGTAGCGCAGGGCGTTCAGCAGCTCGATGTTGACGTTGCTCACCAGGGAGTCCAGCACTTCAGCTGGCAAGGAAGCCCAGGCGTCATTGCTGGGGGCGAAGATGGTGAAGCTGCCTGGCCCCTCCATCTCGGGCCTCAGCTTCTCAGTGCGGTCCGTGTACAGCTGAGTGGTGGTTGATCCAACGACCCCCAGCGTCTCATAGAGGTTTGACAGCGGTAGGGCTGCGGGACAGC	Sedoreovirinae	255	RGD-containing collagen associated protein [Porcine rotavirus]	96.429	1	100	unknown
Carollia brevicauda	Retroviridae	envelope	TTGAACTCTAAAGGGTAGGCTGAGGGTGCAGTTTTGTTCGGTGATATCGAGGGCTGATATGTTGGCGGGGACAGCTAGAGGCATGGGGGGTGCCTTGGCTTAAGCATAACCAGCAATCTTGGGCTAGTGTAGGGTTGGAAGTATTAAGCGCCCGATGGGTGGCTGTTAAAATATCTATCGTTTGGGTATCTAGATCTACTCCTCGTGATTTGGGAAGAGCTAGAGGGTGATGGGTGAGTCTAGGGAATTAGTTTTCAATGAGATGTTTTATTTGGTTTTGGACAGTGAGTTCTCTTATGCTATCTTGAGGCCCACCTCCATCGGAAGTGTGAATAGGAGGAGTTTGTTCCCAGCACACTGGATGTCCTACAGTGCCTTGGCAGCCGGCTTGTAAGTATT…	Orthoretrovirinae	926	envelope glycoprotein [Squirrel monkey retrovirus]	57.959	1	100	Emergent_potencial_Order
Carollia brevicauda	Retroviridae	gag	CACCACGTCCTGCCAGTTGATGCTGAGGAAGAACCTGTGCTCCATGACCTCCTTGGCATCACTGGGCCCCCCGCCGAGCCTCTGCTTAGGGTCCTTCTTGAGCAGCCCAGCAAGCAGGGACTTGGCCTCGGGGCTGAGCGTGCGCGGGAAGCGGATCTCCTCCATGAGGATGAGCTCGAAGAGGCGCTCGTGGTCCTGGTTGTAGAAGGGCAGGCGGCCGCACATCATCTCGTACATGACCACGCCCAGCCCCCACCAGTCCACGGCCCGGCCGTAGTCG	Orthoretrovirinae	280	gag : akt fusion protein [Feline leukemia virus]	89.13	1	100	Emergent_potencial_Order
Carollia brevicauda	Retroviridae	gag	CATCTCGTACATGACCACGCCCAGCCCCCACCAGTCCACGGCCCGGCCGTAGTCGTTGTCCTCCAGCACCTCAGGCGCCAGATACTCGGGGGTCCCACAGAAGGTTTTCATGGTGGCCCCATCACTGATGCCTTCTTTGCACAGGCCGAAGTCGGTGATCTTGATGTGGCCGTCTTTGTCCAGCATGAGGTTTTCCAGCTTGAT	Orthoretrovirinae	204	gag : akt fusion protein [Feline leukemia virus]	97.059	1	100	Emergent_potencial_Order
Carollia brevicauda	Retroviridae	gag	CCTCGGGCGCGGTCCACTTCACGGGGACTTGTCGGAGGCCCCCCGAGGCAGCATAGATCCCGTCCTCTTCCTCCCGGGACATCCCGAAGTCACTGATCTTCAGAACGTTCTTCTCTGTGACCAGGCAATTCCGGGCAGCCAGGTCCCGGTGGATGCAGCCCTTGCTCTCCAGGTACTCCATGCCCGCAGCCGCGTCCCCCACCATCTGCAGCAGGGTCTTCACCCGCAGGCGGGCTCCCTCCGTCCGGAGGAAGGTCAGGAAGTCGCCCCCCTGCACGAGCTCCATGACGATGTAGATGGGCTGCTTCTGGGTGCAGACGCCAATGAGGCGCACGATGTTGGGGTGGCTGTACTGCTTCAGGATCCGCGCCTCCTGCAGAAACTTGGCCTTCAGGTCGG…	Orthoretrovirinae	421	gag polyprotein [Feline sarcoma virus]	95	1	100	Emergent_potencial_Order
Carollia brevicauda	Retroviridae	gag	CTCCGAGGTGACCTGGGGCTTGAAGGGCGGACTGAGCTTCTTCTCGTACACGTCCCCTCCAGGTCCGAGGAGCTGGCGCCGGCGGGCCCCCTTCAGGCCGTGCCGCTGGCCGAGTAGGAGAACTGGGGGAAGTGGGGCCTCCGCTCGCTGTCCGCACACTCCATGCTGTCCTCTTGGTCGGGCGGGGTGATGGTGATCATCTGGGCGGTGAACTCCTCGTCGAAATACCTGGTGTCTGTCTCCGAGGTGACCTGGGGCTTGAAGGGCGGACTGAGCTTCTTCTCGTACACGTCCTGCCACACGATGCTGGCAAAGAAGCGGTGCTGCATGATCTCCTTGGCGTCCTCTGCGCCCCCTCCAAGCCTCTGCTTGGGGTCCTTCTTGAGCAGCCCAGACAGC…	Orthoretrovirinae	564	gag : akt fusion protein [Feline leukemia virus]	95.513	1	100	Emergent_potencial_Order
Carollia brevicauda	Retroviridae	gag	GCACGCACTCCTGCTTGCCCTGGCTCTCCCGCACCAGGAAGTCCCCGCACTGCGTCAGCAGCTCGGCCACCTCCGTCCGTGGGATGGCCCCGTGGTACCACAGCTGCTCGTGCAGGGGCTTCTGCACCTCAGGGACGAGCTGCAGCGGCGGGGGGAGCGAGAACTTGGGGCGAAAGATTCCTGAGATGTGGCTCTTAAGGATCTCCAGGGTGGGCGTCCTTCCCCCTTCCCGCTCATGCTCCTGAGGCCAGGGACAGACGTCAGCGGGTGGCCAGGCGAG	Orthoretrovirinae	280	gag polyprotein [Feline sarcoma virus]	94.915	1	100	Emergent_potencial_Order
Carollia brevicauda	Retroviridae	gag	GGAGGAGTGGACCACTGCCATCCAGACAGTGGCCGACGGGCTCAAGCGGCAGGAGGAGGAGATGATGGACTTCCGATCGGGCTCGCCCAGCGACAACTCGGGGGCCGAGGAGATGGAGGTGTCCCTGGCCAAGCCCAAGCACCGTGTGACCATGAACGAGTTCGAGTACCTGAAGCTGCTGGGCAAGGGCACCTTCGGGAAGGTGATCCTGGTGAAGGAGAAGGCCACGGGCCGCTACTACGCCATGAAGATCCTCAAGAAGGAGGTCATCGTGGCCAAGGACGAGGTGGCGCACACGCTCACGGAGAACCGCGTGCTGCAGAACTCCCGGCACCCCTTTCTGACGGCCCTGAAGTACTCCTTCCAGACCCACGACCGCCTCTGCTTCGTCATGGAGTA…	Orthoretrovirinae	510	gag : akt fusion protein [Feline leukemia virus]	98.817	1	100	Emergent_potencial_Order
Carollia brevicauda	Retroviridae	gag	GGAGGGAGGAGCAATCCCACCAGCCGAGGCCGCTGGCTGGGGAAGCGGCCCAGCCTCACCGATGCCGCTTCCGGATGCTCTGCAGCTCCTGGTAGATGGCACTGAAGCTGGGCCGCTGCCCGGGCTCGTAGGCCCAGCACTGCTCCATGAGCCGGAACACGGCGTCCGGGCACAGCTCGGGGCAGGGCAAGCGGCCCCCTGTCTCTATGAACTCCCGGGTCTGCTGATTGCTGAGGTTGGGGTAGGGCGAGGCCCCCAGGCTGAAGGTCTCCCAGAGCAAGATGCCAAAGCTCCACACATCGCTCTCGGAGGAGTAGCGGCCGT	Orthoretrovirinae	324	gag polyprotein [Feline sarcoma virus]	96.591	1	100	Emergent_potencial_Order
Carollia brevicauda	Retroviridae	gag-fos	CCCGGCTTGGACTAACCGCGACCATGATGTTCTCAAGCTTCAACGCCGACTACGAGGCATCCTCCTCTCGCTGTAGTAGCGCCTCCCCGGCCGGGGACAGTCTTTCCTACTACCACTCACCGGCCGACTCCTTCTCCAGCATGGGCTCTCCAGTCAATGCGCAGGACTTTTGCACGGATCTGGCTGTCTCCAGTGCCAACTTCATCCCAACTGTGACTGCCAT	Orthoretrovirinae	223	gag-fos fusion protein [Finkel-Biskis-Jinkins murine sarcoma virus]	90	1	100	Emergent_potencial_Order
Carollia brevicauda	Retroviridae	gag-fos	GAGGAGGGGCAGGGCGAAGGCCTCCTCGGACTCGGGGGTGGCAGCCTCGGGCAGGCCTCCACTCAGATCAAGGGAAGCCACAGACATCTCTTCTGGGAAGCCCAGGTCATCGGGGATCTTGCAGGCAGGTCGGTGAGCTGCCAGGATGAACTCTAGTTTTTCCTTCTCCTTCAGCAGATTGGCAATCTCAGTCTGCAAAGCAGACTTCTC	Orthoretrovirinae	210	gag-fos fusion protein [Finkel-Biskis-Jinkins murine sarcoma virus]	98.113	1	100	Emergent_potencial_Order
Carollia brevicauda	Retroviridae	gag-fps-pol	TGTCGGTGCTGTGGGACGGCCAGCCCCGGCACTTCATCATCCAGTCCGCCGACAACCTGTACCGACTGGAAGGCGACGGCTTTCCCACCATTCCCTTGCTCATCGACCACCTGCTGCGCTCCCAGCAGCCCCTCACCAAGAAGAGCGGCGTTGTCCTGAGCAGAGCTGTGCCCAAGGACAAGTGGGCGCTGAACCACGAGGACCTGGTGTTGGGCGAG	Orthoretrovirinae	218	gag-fps-pol fusion protein [Avian leukosis and sarcoma virus]	86.111	1	100	Emergent_potencial_Order
Carollia brevicauda	Retroviridae	gag-myc	TGAGCGCCGCCGCCTCTGAATGCATCGACCCCTCCGTGGTCTTCCCATACCCACTCAACGACAGCAGCTCGCCCAAGCCCTGCGCCTCCCCTGACTCCACCGCCTTCTCCCCGTCCTCGGACTCGCTGCTCTCCTCTGCTGCCTCCTCCCCACGGGCCACCCCCGAGCCCCTGGCCCACCACGAAGACACACCACCCACCACCAGCAGCGACTCTGAGGAAGAACAAGAAGATGAGGAGGAAATTGATGTTGTTTCCGTGGAAAAGAGGCAGCCCCCTGCCAAAAGGTCAGAAT	Orthoretrovirinae	294	gag-myc fusion protein [Feline leukemia virus]	91.753	1	100	Emergent_potencial_Order
Carollia brevicauda	Retroviridae	gag-onc	CCCCAGAGAGGTGGCGGATGCCCAAACAGGTTATGTCTGATCCCCAGGCTGGTACTGGGGTTCTGTGGAGGTGAAATAGTCCTCTAGGAAGGACTGCAGGTACTCGAAGGTCGGCCTCTCCTCTGGGTCCAGACGCCAGGTCTGCAACATGACCTCGTACAGGGATGCTGGGCAGCCCAGGGGGCATGGCATATGGTAGCCATGCTCCACCTGTTCCAACACTTCCCGGTTATTCATGCCTGGGTAAGGGACGCGGCCCTTGCTGATGAGTTCAGTGAGTAGGATTCCAAAGGACCACACATCTGACTTGATGGTGAATCTGCCATAAAGAGCAGCCTCTGGGGCTGTCCACTTGATAGAGAACTTGGCCCCTTGCCGGGGGTGGTACTCATCATCCTC…	Orthoretrovirinae	424	gag-onc fusion protein [Feline sarcoma virus]	93.077	1	100	Emergent_potencial_Order
Carollia brevicauda	Retroviridae	hypothetical	CCCTCTTCACACCGGTGCTGGTGGCCTGCATAGCCATCATGGCCTTGCTGCTGCTGCTGCTCTTGCTGCTTCTGTACAAGTATAAGCAGAAGCCCAAGTACCAGGTGCGCTGGAAGATCATTGAGAGCTACGAGGGCAACAATTACACGTTCATCGATCCCACCCAGCTGCCCTACAACGAGCAGTGGGAGTTCCCCCGAAACAACCTGCAGTTCGGTAAGACCCTCGGAGCTGGCGCCTTTGGGAAGGTGGTAGAGGCCACGGCCTTTGGTCTGGGCAAGGAAGATGCTGTCCTGAAGGTGGCTGTGAAGATGCTGAAGTCCACGGCTCATGCCGATGAGAAGGAGGCCCTCATGTCGGAGCTG	Orthoretrovirinae	365	hypothetical protein [Feline sarcoma virus (STRAIN HARDY-ZUCKERMAN 4)]	71.429	1	100	Emergent_potencial_Order
Carollia brevicauda	Retroviridae	hypothetical	CCGAAATCTGCTTCTCAATCAGCTGGACGATCTGCTTGAATGTCGGCCTCTTTAGGGGGTCGGCATCCCAGCAAGTCTTCATTATGTCATACATTTCAGCAGGTGCGTGCTCGGGGCTCAGCATTCGGAAACCTTCCTTGATCATCTTGTAGAACTTAGAATCGACTGGCATTCCAGGGTAGGGGCTGCTTCCTAAAGAGAACAGCTCCCACAGAAAAATTCCATAGGACCAGACGTCACTTTCAAATGTGTACACACAGTTGAATATGCTTTCAGGTGCCATCCACTTCACAGGCAGCCGAGCGTTTCCTTTGACCACATAATTAGAGTCATTCTTGATGTCTCTGGCTAGGCCAAAATCACAAATCTTTGTAATTCGACCATGAGTAAGGAGGATGT…	Orthoretrovirinae	1114	hypothetical protein [Feline sarcoma virus (STRAIN HARDY-ZUCKERMAN 4)]	97.832	1	100	Emergent_potencial_Order
Carollia brevicauda	Retroviridae	hypothetical	CTGCGCCCTGCCGTCCACTTGAGCCTGTTCCTGAAGGAGGAGGCAGATCTGCTGGAACGTGGGTCTGTGGGTGGGCTCCAGGGACCAGCATGCCTGCATGATGCTGTATATGTTCTTTGTAGCGAATGCAGGCTGGGCCATTTGATATCCATCCTTGACCAATTTGTAGAACTTGCTGTTCACCAGGATGCCAGGGTAGGGATTCAGCCCAAGTGAGAAGATCTCCCAGAGGAGGATGCCG	Orthoretrovirinae	241	hypothetical protein [Feline sarcoma virus (STRAIN HARDY-ZUCKERMAN 4)]	52.778	1	100	Emergent_potencial_Order
Carollia brevicauda	Retroviridae	hypothetical	GGCACATCATCCGAGTCCTTCACCCGCTTGATCTGCTCCCGGTACTGGTGAATGTCCTCGAAGGACTTGGTGTTGTTGATGGCAAACACGCAGAGGAAGCCCTCCCCCGTGCGCATGTACTGGTCCCGCATGGCGCTGTACTCCTCCTGGCCCGCCGTGTCCAGGATGTCCAGCAGGCATGTCTCCCCATCGATGACCACTTGCTTGCGGT	Orthoretrovirinae	211	hypothetical protein [Harvey murine sarcoma virus]	98.551	1	100	Emergent_potencial_Order
Carollia brevicauda	Retroviridae	hypothetical	GTCAACCTTCTGGGAGCCTGTACCCACGGAGGTCCTGTCCTGGTCATCACTGAGTACTGTTGCTACGGCGACCTGCTCAACTTTCTGCGGAAGAAGGCTGAGGCCGTGCTGGGGCCCAGCCTGAGTCCAGGCCAGGATCCAGGCTACAAGAACATCCACCTGGAAAAGAAATATGCCCACAGGGACAGTGGCTTCTCCAGCCAGGGAGTGGACACCTACGTGGAGATGAGGCCTGTCTCCACTTCTTCAAATGACTCCTCTGAGCAAGATGTGGACAAGGACGAGTGGCCACTGGAGCTGCAGGACCTGCTTCACTTCT	Orthoretrovirinae	319	hypothetical protein [Feline sarcoma virus (STRAIN HARDY-ZUCKERMAN 4)]	48.78	1	100	Emergent_potencial_Order
Carollia brevicauda	Retroviridae	Nras*	CACCACACAGGGCAGCCCCATGCAACCTTGAGTCCCATCATCACTGCTGTTGAGTTTTTTCATTCGGTACTGGCGTATTTCTCTCACCAGTGTGTAAAAGGCATCTTCGACACCCTGTCTGGTCTTGGCTGAGGTTTCAATGAACGGGATCCCGTAACTCTTGGCCAGTTCGTGGGCTTGTTTTGTGTCAACTGTCCTTGTTGGCAAATCACACTTGTTTCCCACTAGCACCATAGGTACATCGTCTGAGTCTTTGACTCGCTTAATCTGTTCTCTGTACAGGTTAATATCTGCAAATGACTTGCTATTATTGATGGCAAATACACAGAGGAAGCCTTCGCCTGTCCTCATGTACTGGTCTCGCATGGCACTGTACTCCTCTTGTCCAGCTGTGTCCAG…	NA	648	Nras* [LNras*SN acutely transforming retrovirus]	97.34	1	100	Emergent_potencial_Order
Carollia brevicauda	Retroviridae	p120	CTTCATCTGATATGCTGGATTCCTGGAACATGGTCTCGAAGGCCTGGTGGATCTCAGCAAAGGAGGGCCGGTCGGAGGGGTTCCACTGCCAACATGCTCGCATGAGTTCGTAGACCTTCTCCGGGCAGCCTTCCGGGCGCTCCATGCGGTAGTCTTTCTCCAGCAGCTCGTACACCTGGGACAGGTCGATGCCCGGGTAGGGTGACATGCCGTAGGTGGCAATCTCCCAAAGCAGGACTCCAAACGCCCAGACGTCGGACTTGATGGAGAACTTGTTGTAGGCCAGGCTTTCGGGCGCGGTCCACTTGATCGGGAATTTGGCCCCGGCGTGGGCCGTGTAGGTGTCCCCTGTCATCAGCCTGCTCAGGCCGAAATCAGCCACCTTCACCAAGTGGTTTT…	Orthoretrovirinae	512	p120 Gag-Abl polyprotein [Abelson murine leukemia virus]	100	1	100	Emergent_potencial_Order
Carollia brevicauda	Retroviridae	p120	GGCGAAAAGCTCCGGGTCTTAGGCTACAATCACAATGGGGAGTGGTGCGAGGCCCAGACCAGGAACGGCCAGGGGTGGGTCCCGAGCAACTACATCACGCCGGTCAGCAGCCTGGAGAAGCACTCCTGGTACCACGGGCCGGTGTCCCGCAACGCCGCCGAGTACCTGCTGAGCAGCGGCATCAACGGCAGCTTCCTGGTGCGGGAGAGCGAGAGCAGCCCCGGGCAGAGGTCCATCTCGCTGCGGTACGAAGGCAGGGTGTACCACTACAGGATCAACACTGCCTCCGATGGCAAGCTCTACGTCTCCTCCGAGAGCCGCTTCAACACGCTGGCCGAGCTGGTCCACCACCACTCCACCGTGGCCGACGGGCTCATCACCACTCTGCACTACCCCGCC…	Orthoretrovirinae	680	p120 Gag-Abl polyprotein [Abelson murine leukemia virus]	98.98	1	100	Emergent_potencial_Order
Carollia brevicauda	Retroviridae	p130	CTGAGGGGCCCCGAGTTCAGATCTTCCGCGTGCTGCCTCAGCAACCGGCTCAGGCCCTCCGTCTGGCTGGTGATCTCTGCCCAGGACTGGCTGATGGGGCTGTTGAGGCTGCCCCGGCTCTGGGCCCCGCAGTCCTGCAGGGACATGTGGTGCAGCAGCCCCGCGTACTCCCGGTCACTCTTGACCCGCTGGGCCATCCACTTCCGCATGCCCTCCAGCAGCCGGAGCTCGGCCTCCTGCATCT	Orthoretrovirinae	244	p130 polyprotein [Fujinami sarcoma virus]	55.294	1	100	Emergent_potencial_Order
Carollia brevicauda	Retroviridae	p90gag-yes	ACGTGTACTCCTATGGCATTGTGCTGTATGAGCTTATGACAGGGGAGCTACCTTATTCCCACATCAACAACCGAGATCAGATCATCTTCATGGTAGGCCGAGGGTATGCCTCCCCAGACCTTAGTAAGCTATACAAGAACTGCCCCAAAGCAATGAAGCGGCTTGTCGCAGACTGCGTGAAGAAAGTTAAGGAAGAGAGGCCTCTTTTTCCCCAGATCCTGTCTTCCATTGAGCTGCTCCAGCACTCTCTACCCAAAATCAACCGGAGTGCTTCTGAGCCATCCCTGCATCGGGCGGCCCACACCGAGGACATCAATGCCTGCACACTGACCACGTCCCC	Orthoretrovirinae	340	p90gag-yes protein [Y73 sarcoma virus]	39.744	1	100	Emergent_potencial_Order
Carollia brevicauda	Retroviridae	p90gag-yes	CTTATGGCACAAACCATCGGCATGCTCTGTGTAGTGTTTTACCAATTTCTGTAGAGTATCGAATTGTGCTCTAGTTGTGATATAGTATCCACCATTGTCAAGTTTCCTAATTTTGTAGTGTTTCACATTGTCACCCCTTACTTCATCCCAATCACGTATAGAGAGGGAATAAGCACCTTTAGTAGTTTCACTCTCTCTTACTAAGAAAATACCTCGCTGATTCCCAGGATTCAGAAGTAATCTTTCAGCATCTTTT	Orthoretrovirinae	256	p90gag-yes protein [Y73 sarcoma virus]	95.294	1	100	Emergent_potencial_Order
Carollia brevicauda	Retroviridae	p90gag-yes	TCTCGCGGGATTTCCCAGACATCTTTGGTTTTGACAGACAGATCGGTAAGCCTTGGCATCCCTTTGTGACAGGGAACTACTAGGCGGCAGCAGAGACCTGCAGCTCTCTCTGAGTAATGTTGGACAAGCTGCTGAAGTGTTTCAAACTGGGCCCGGGTGGTGATATAATATCCACCATTGTCAAGTTTGCGAATTTTATAATGTTTGACATGGTCTCCTTTCATATCATCCCAATCACGAATAGAAAGTGAATAGGCACCTTTGGTGGTTTCACTCTCACGGATAAGAAAGGT	Orthoretrovirinae	293	p90gag-yes protein [Y73 sarcoma virus]	68.75	1	100	Emergent_potencial_Order
Carollia brevicauda	Retroviridae	pol	GAATGTCTAATGTAAGGAAATTAAGCTGGAAAAGGGCATTCAGCAGCTGATCGTCACTGGCACCCACAGACCACATCTCAACAAGCCACTGTCATGTGGCGCGATCCCCTCACTAACTCTTGGAAAGGCCCAGACCCCGTTCTTATATGGGGGAGAGGCTCGGCATGTGTATATGACCAGAAGAATAATAGTCCACGATGGCTCCCTGAAAGACTAGTAAAACAATTAAACCACCAATCCGATCCTACACCTATCCCCCAGAAGAAACTAACCCAATCCCAG	Orthoretrovirinae	282	pol protein [Squirrel monkey retrovirus]	73.611	1	100	Emergent_potencial_Order
Carollia brevicauda	Retroviridae	polyprotein	CTTCTTTCGCCGCACAATTCAGAAGAACCTGCATCCCACCTACTCCTGCAAATATGACAGCTGCTGTGTCATCGACAAGATCACCCGCAACCAGTGCCAGTTGTGCCGCTTTAAGAAGTGCATCTCCGTGGGCATGGCCATGGACTTGGTTCTAGATGACTCAAAGCGGGTGGCCAAGCGCAAGCTGATCGAGCAGAACCGGGAGCGGCGGCGGAAGG	Orthoretrovirinae	218	polyprotein [Avian erythroblastosis virus]	96.825	1	100	Emergent_potencial_Order
Carollia brevicauda	Retroviridae	polyprotein	GAATCATGAGAACGGAGTCGGCCAGGCTAGTCCTCGAACACTTCCAGGAACAACGGGGGGAAGAGTTCCGTGGGGCACTCCACCTTCATGTGCAGGAAGCGGCTGGCGTGGCAGGCCCCGATCATGCGGAGGTCAGTCACCTTCATCAGCAGCTTGGGCCAGAAGTGCGGAATGTTGTGTTTGCGGTGGTTGACGTAGTGCTCAAAGGCCAGCAGGTACGCCTCCTGACTCTTCTCGATC	Orthoretrovirinae	240	polyprotein [Avian erythroblastosis virus]	88.525	1	100	Emergent_potencial_Order
Carollia brevicauda	Retroviridae	proto-oncogene	GACTTCTTTTTCTTCTTTTTACCATCTTTGCTCATCTTTTCTTTATGTTTTCGAATTTCTCGAACTAATGTATAGAAGGCATCGTCAACACCCTGTCTCGTCTTTGCTGATGTTTCAATAAAAGGAATTCCATAACTTCTTGCTAAATCCTGAGCCTGTTTTGTGTCTACTGTTCTAGAAGGCAAGTCACATTTATTTCCTACTAGGACCATAGGTACATCTTCAAAGTCTTTAACTCTTT	Orthoretrovirinae	241	proto-oncogene protein [Kirsten murine sarcoma virus]	96.825	1	100	Emergent_potencial_Order
Carollia brevicauda	Retroviridae	proto-oncogene	TGAATATCTTCAAATGATTTAGTATTATTTATGGCAAATACGCAAAGAAAGCCCTCCCCAGTCCTCATGTACTGGTCCCTCATTGCACTGTACTCCTCTTGACCTGCTGTGTCGAGAATATCCAAGAGACACGTTTCTCCATCAATTACTACTTGTTTCCTGTAGGAATCCTCTATTGTAGGATCATATTCATCCACAAAGTGATTCTGAATTAGCTGTATCGTCAAGGCACTCTTGCCTACGCCACCAGCTCCCACTACCACAAGTTTATATTCAGTCATTTTCAGCAGGCCTCTCCC	Orthoretrovirinae	299	proto-oncogene protein [Kirsten murine sarcoma virus]	98.925	1	100	Emergent_potencial_Order
Carollia brevicauda	Retroviridae	putative	GAATAGCCACATACATGGCTGGGACGTTGAAAGTCTCAAACATGATCTGGGTCATTTTCTCTCTGTTGGCCTTGGGGTTCAGGGGTGCCTCGGTGAGCAGGGTTGGATGCTCTTCAGGGGCAACACGAAGCTCATTGTAGAAGGAATGGTGCCAGATCTTTTCCATGTCGTCCCAGTTGGTGATGATGCCGTGCTCTATCGGATACTTCAAGGTCAGGATGCCTCTTTTGCTCTGTGCTTCATCACCCACGTAGCTGTCTTTTTGTCCCAT	Orthoretrovirinae	271	putative gag protein [Porcine endogenous retrovirus]	95.294	1	100	Emergent_potencial_Order
Carollia brevicauda	Retroviridae	putative	GGCGATGATGCCCCCAGGGCCGTCTTCCCCTCCATCGTGGGGCGTCCCCGGCACCAGGGTGTGATGGTGGGCATGGGTCAGAAGGACTCCTACGTGGGCGATGAGGCCCAGAGCAAGAGAGGCATCCTGACCCTGAAGTACCCCATCGAACACGGCATTGTCACTAACTGGGACGACATGGAGAAGATTTGGCATCACACCTTTTACAACGAGCTGCGTGTGGCCCCTGAGGAGCACCCCGTCCTGCTCACTGAGGCCCCCCTGAACCCCAAGGCCAACCGTGAGAAGATGACCCAGATCATGTTCGAGACCTTCAACACCCCAGCCATGTACGTGGCCATCCAGGCCGTGCTGTCCCTGTACGCCTCTGGCCGTACCACTGGCA	Orthoretrovirinae	385	putative gag protein [Porcine endogenous retrovirus]	98.165	1	100	Emergent_potencial_Order
Carollia brevicauda	Retroviridae	putative	GGGGTCACACTCTACCGGAAGTCACAGCAAACCTCCTCACAGCCCACTGGTCCTTAAGAGATGCCACGTGTCTACCCATCAGCACAATTACGCGGCACCCCCATCCACTAGGAAGGACTACCCTCCCGCCAAGAGGGCCAAGTTGGACAGTGGCAGAGTCCTGAAACAGATCAGCAACAACCGCAAATGCTCCAGCCCCAGGTCCTCTGATACGGAGGAGAACGACAAGAGGCGGACGCACAACGTCCTGGAGCGCCAGAGGAGAAATGAGCTAAAACGCAGCTTTTTCGCCCTGCGCGACCAGATCCCGG	Orthoretrovirinae	311	putative gag/myc fusion protein [Feline leukemia virus]	94.175	1	100	Emergent_potencial_Order
Carollia brevicauda	Retroviridae	putative	TTCCAGATATCCTCGCTGGGCGCCGGAGGCTGCAGCTCGCTCTGCTGCTGTTGGTGGTAGAAGTTCTCTTCCTCGTCGCAGAAAAAATAGGGCTGCATCGAGTCGTAGTCGAGGTCATAGTTCCTGTTGGCGAAGCTGACGTTGAGGGGCATCGCGGCAGCCTGCGGGTTCCCCACTATCCGAAGGAAATCCAGCGTCCAAAGGCGGCCAGGGGCGCCCTTCGGAGGAGCGGGTC	Orthoretrovirinae	235	putative gag/myc fusion protein [Feline leukemia virus]	93.22	1	100	Emergent_potencial_Order
Carollia brevicauda	Retroviridae	putative	TTGAAGGTCTCGAACATGATCTGAGTCATCTTCTCCCGGTTGGCCTTGGGGTTCATCACGATGCCCGTGGTGCGGCCGGAGGCGTACAGGGACAGCACGGCCTGGATGGCCACGTACATGGCGGGCGTGTTGAAGGTCTCGAACATGATCTGAGTCATCTTCTCCCGGTTGGCCTTGGGGTTCAGGGGGGCCTCGGTGAGCAGCACGGGGTGCTCCTCGGGGGCCACGCGCAGCTCGTTGTAGAAGGTGTGGTGCCAGATCTTCTCCATGTCGTCCCAGTTGGTGACGATGCCATGCTCGATGGGGTATTTCAGGGTCAGGATGCCGCGCTTGCTCTGGGCCTCGTCGCCCACGTAGCTGTCCTTCTGCCCCATGCCCACCATGACGCCCTGGTGCCGG…	Orthoretrovirinae	472	putative gag protein [Porcine endogenous retrovirus]	97.436	1	100	Emergent_potencial_Order
Carollia brevicauda	Retroviridae	transcription	GGGCGACATGGGCCAGTAGAGGGAGCCGGCGCGGTCCATGAAGGTGAGGCCGGTGGAGGTGAGGCGCGCCCCGCGCTTGAAGGCCAGCTTGGCCCGCGACGTGGTGGAGCGGCGCCGCAGCTTGCCCGTCGTGCCGCCGATGAACACGTCGTCGCTCGACGGGTCCAGCATCCAGTAGTTGCCCTTGCCCGGGTCGTCGTAGTGGCGCGGCACCTTCACGAAGCACTTGTTGAGGGACAGGTTGTGGCGGATGGAGTTCTGCCAGCCCTGCTTGTTCTCGCGGTAGTAGGGGAAGTTCTTCATGATGAACTCGTAGATGCCGTTGAGCGTGAGCCGCTTCTCCGGGCTCTGCCGGATGGCCATCATGATGAGCGCG	Orthoretrovirinae	376	transcription factor Qin [Avian sarcoma virus 31]	99.2	1	100	Emergent_potencial_Order
Carollia brevicauda	Retroviridae	truncated	CTCCCTGCTCTGCGGTAAGGAGATCTAAACCTCGCCTATTTTGAAGGACTACTTCTGCTAGGGAATCTAATTGGTCTTGAATATCGCTAATGGTGCTAGATAAGGCTTGGACATCATCAATGAGCTGTTTGGAAAGCTTTGTATATGAGTGAACTGCAACTCCTAATCCTGCAGTTCCTGTAGCTACCGCTCCAGAGACTCCTAGACCAACAAGTAGGGGAATAATAGCTAAGGCTCTTTTGTGTCGCCCTGCGAAGTGGTCAAAGGCAGGAACGGGGACAGGCTCATCTCCTGGGATGACGTCTATGTCTGGTAATAAGGCAGCTAGGGCGCATAGCCCTGTCCAATTGGTGGGCAAGGCAGTGAAGGCTAGATTATTACCACAAATGAATGCTCGCC…	Orthoretrovirinae	452	truncated env [Desmodus rotundus endogenous retrovirus]	94.853	1	100	Emergent_potencial_Order
Carollia brevicauda	Retroviridae	truncated	GACAAGTTTTAACAATATCTCTGGCCTGATCTCTGGTAATTTTGTAGAGGAGACGAAGGGTGTGGGCATTTAAATGGTGCAAGGTATGAGCTTGTGTAGCCTCAGTAACTGGGTCTGCGAGAATGGGGCAGATGGCCTGTGTGGCAACATCTGCTAGGGCGTTGCCTTCTGTTAAGGGCCCAGGAAGGTCAAGGTGAGCACGAAGATGCCCAATGTAAAAAGGGTGTTGCCTTTGTAAGATAAGGTTTTGTAGTTTGGTGAATAAAGGGGTGGCATTAGTGGAGGGTTTGATAAAGGGAACTGTTTCTAATAGAGGGACTGACTGAGCTATGTAGGCGCTGTCAGTATAGAGGTTGAACGGTTGGTTGGCAAGTGAAGTGAAAACTTCAAGTATGGCAA…	Orthoretrovirinae	740	truncated pol [Desmodus rotundus endogenous retrovirus]	97.312	1	100	Emergent_potencial_Order
Carollia brevicauda	Retroviridae	v-myc	TCAGGTCCTGCAGGTACAGGCTGGAGGTGGAGCAGGCACCGTGCCCTCGGGCGGGGCTCCGGCTGCCGCCGTCTTTTCGCGCAGCCTGGTAGGAGGCCAGCTTCTCGGAGACGAGCTTGGCGGCGGCAGAGAAGCCGCTCCACATACAGTCCTGGATGATGATGTTTTTGATAAGCGTCTCATCGTCCGGGTCGCAGATGAAGCTCTGGTTCACCATGTCTCCTCCCAGCAGCTCGGTGACCATCTCCAGCTGGTCTGCGGTGGAAAAGCTGCCGCCGCCGCCGTCATCAACCTCCCTGGGGGAGAAGGACGCGAACGCAACGTAGGAGGGCGAGCAGAGCCCGGAGCGACGGCTGGGCGACAGGGGCGGGGTGGGCTCTGC	Orthoretrovirinae	382	v-myc [Feline leukemia virus]	93.6	1	100	Emergent_potencial_Order
Carollia brevicauda	Retroviridae	viral	CAGTTCCGCCACCATCCCCTCCACAGCGAGGCGAGCAGCCAGGATCAGGGGAGTGGTGCCATCATTCATCCTGGCATCCAGATCAGTTACTCGGTTGCGGATCAGAATCTGGAAGACACCCTGGGCATCAGCTGCCACTGCAGCATGGAGAGGGCAGCGGCCCATGTTGTCCTGGGCATTGGCGTCCGCCCCGGCATCCAGGAGACGCTTGGCAGCATCCGCCCTCGAGTAGCGTGCTGCAAGGTGCAGGGCCATCTCCCCGGTCCGGTCTGTCTGGGCCTGGAGGCTGGCACCCTGGTAGACCAAGTCTGTGATGATGTTGGCAGAAGAGTCCTCTGCATCTTCATCTTCGTCGCTCATATCGGAGTTGCCCACTCGGAGGGAAGCCAGCATCAGTGG…	Orthoretrovirinae	486	viral Notch2 [Feline leukemia virus]	97.531	1	100	Emergent_potencial_Order
Carollia brevicauda	Retroviridae	viral	CTGGTGGGCATGGCACTCTTGGCATTGGGTCGTCTGGGTTTCTTGCCCACTGGAGTGTGCTTCAGACTGAGGAAAGGTCTGTTGGGCCCACAGATGACAGGGGAGAGGGCAGAAGTCAGCACAGTGCCTGGAGGGCTCGGGGTTACGTTGTACTCATCCAGAAGACGCACGATGTCATGGTGCATGCGTTCCCGAGCCACGTCCCGGGGCAGACGATCCATGTGGTCTGTGATGTCCCGATTGGCAAAATGGTCTAATAGGATCTTGGCTGCTTCGTAGCTCCCCTCCCGGGCAGCAAGAAACAGAGGTGTCTCTTCCTTGTTGTCCTGCATGTCTCGGTTGGCCCCATTTTTCAACAGCAAAAGTGTTGCCTCCACATTATTGACAGCAGCTGCCCAG…	Orthoretrovirinae	459	viral Notch2 [Feline leukemia virus]	97.368	1	100	Emergent_potencial_Order
Carollia brevicauda	Retroviridae	viral	GTGCTGCTGCGTCCATGGGCGTCTATCAATGGGGTCATCTTCTGAGAGTAAAGCCTCATCTTCAGCCTTGGCTTTCTTTGGCTGAGGCCCTTCATCATCGACCCAATGTTCACTTGTTCCAGAGCCAATTAGGTTAGCCTCTGAGACTTGCACTGAGAGATTTTTCAGCCCCACGGCATCCTGTCCCACTGGCTCACGACGCTTGTGATTGCTGGAGTCTCGGCGAAGGGTGAACCCTTCAGGCAGCCAGAGGGAGCCATGCTTCCGTTTTCGTTTGGCCATGATAACCCCCAGCAGCAGAATAAACAGAACAATGACAACAGCAACAGCAAGTAGATAGAGAAGCTGAGTGCGCGGTGGACTCGGGGGTTCACTGTCAACAGAGATGAGAGGGTATGA…	Orthoretrovirinae	573	viral Notch2 [Feline leukemia virus]	97.895	1	100	Emergent_potencial_Order
Carollia brevicauda	NA	hypothetical	AAAACTGTCAAATGGAAAGAAGTTTGATTCCAGTCATGATAGATGTGAACCATTTGTCTTTAGTCTTGGCAAAGGCCAAGTCATCAAGGCATGGGACATTGGGGTGGCTACCATGAAAAAGGGAGAAGTGTGCCATTTACTGTGCAAACCAGAATATGCATATGGCTCGGCTGGCAGTGTCCCCAAAATTCCCTCGAATGCAACTCTCTTTTTTGAGATTGAGCTCCTTGATTTCAAAGGAGAAGATTTATTGGCAGATGGAGGCATCATCCGAAGAATCAAACAGAAAGGAGAGGGCTACTCATTCC	NA	308	hypothetical protein [viral metagenome]	40	1	100	unknown
Carollia brevicauda	NA	hypothetical	CATCTATGGTTTTGACAAAGATGAAGGAAATCGCAGAAGCCTACCTTGGAAAGACTGTTACCAATGCTGTCGTCACAGTACCTGCTTATTTCAATGATTCTCAGCGTCAGGCTACCAAAGATGCTGGAACTATTGCTGGTCTCAATGTACTTAGAATCATCAATGAGCCAACTGCTGCCGCTATTGCTTATGGCTTAGACAAGAAGGTTGGAGCTGAA	NA	218	hypothetical protein [viral metagenome]	88.889	1	100	unknown
Carollia brevicauda	NA	hypothetical	GCCCTCCTCCCAGATCTGGAAATCCTGCCCAGCGGGGACCGGACAGAGATCGGTGAGAAGGGAGTGAACCTGTCTGGGGGCCAGAAGCAGCGCGTGAGCCTGGCCCGGGCCGTGTACTGTGACTCTGACGTCTACCTCTTTGATGACCCCCTGTCGGCAGTGGATACCCACGTGGGAAAACACATATTTGAAAATGTGATTGGCCCCAAGGGGATGCTGAAGAACAAGACGCGGCTCCTGGTCACCCATGGTATCAGCTACCTGCCTCAGGTGGATGTCATCATCGTCATGAGTGGCGGCAAGATCTCTGAGATGGGCTCCTACCAGGAGCTGCTGGCCCAGGATGGGGCCTTCGCCGAGTTCCTGCGCACATACTCCAGCACAGAACAGGAGCAGACG…	NA	405	hypothetical protein [viral metagenome]	41.379	1	100	unknown
Carollia brevicauda	NA	hypothetical	TCCTTGTTAACCTGGCCTACGAGTTCACCGCATTCTGCACCAGTATCGTGGCTCAGGACTCCAGAGGCCACATTTACCATGGCCGGAATCTGGATTATCCGTTTGGGGACCTCTTACGCAAGATGACTGTGGATGTGCAATTCTTAAAAAATGGGCAGATTGCATTCACAGGAACGACTTTTATTGGCTATGTGGGATTATGGACTGGTCAGAGTCCACACAAGTTTACAATTTCTGGCGACGAACGAGATAAAGGCTGGTGGTGGGAGAATGTGATCGCTGCCTTTTTTCAGAGACACTCTCCGATCAGCTGGCTCATCCGCACTACCCTGAGTGAATCAGAAAACTTTGAAGCAGCTGTTTACAAATTGGCCAAGACTCCCCTTATTGCTGATGTGT…	NA	574	hypothetical protein [viral metagenome]	34.5	1	100	unknown
Carollia brevicauda	NA	serine/threonine	GATCACCTCTGGGGCCATCCACAGGATAGAGCCGGTGGGTTGTTCAACCTGCTGTGAACCACTCCAGCGTGACTTTACTGTTGCCAAACCAAAATCTCCAATTTTCACTGTCAGGCCTTCATGGAGAAATATGTTGTTGGACTTCATGTCTCTGTGGATGATGTTCTTTGCATGCAAATAGTCCATTCCCTGAGCCGTCTGCCGGGCAATGTCGATCAACTGGAACATTTGGAACTTGGTCTCTTGGACATGCAGGTGTTTGTAGAGGCTGCTGCCTTCGCACCACTGGGTCACTATTGCCAGATTGTCCTTCGTCATGTACCCCATGAAAAGCAAGATGTTCACGTGCCGTGTTTTACGCAGTACAGCCACCTCGTTCCTGAAGGCCTGGAACTGCTC…	NA	638	serine/threonine protein kinase [Mollivirus kamchatka]	33.696	1	50	unknown
Carollia brevicauda	NA	serine/threonine	GATCACCTCTGGGGCCATCCACAGGATAGAGCCGGTGGGTTGTTCAACCTGCTGTGAACCACTCCAGCGTGACTTTACTGTTGCCAAACCAAAATCTCCAATTTTCACTGTCAGGCCTTCATGGAGAAATATGTTGTTGGACTTCATGTCTCTGTGGATGATGTTCTTTGCATGCAAATAGTCCATTCCCTGAGCCGTCTGCCGGGCAATGTCGATCAACTGGAACATTTGGAACTTGGTCTCTTGGACATGCAGGTGTTTGTAGAGGCTGCTGCCTTCGCACCACTGGGTCACTATTGCCAGATTGTCCTTCGTCATGTACCCCATGAAAAGCAAGATGTTCACGTGCCGTGTTTTACGCAGTACAGCCACCTCGTTCCTGAAGGCCTGGAACTGCTC…	NA	638	serine/threonine protein kinase [Mollivirus kamchatka]	38.095	1	50	unknown
Carollia perspicillata	Deuterostomia	pORF2	ATGCTTTCCAGTTCCATCCATGCGTGTTGTCATTTGGGTAGGGGCTCCTTTTTTCTTTCTGCCACATAGAATTCCATGTTGTATATGTATCCATAGTTTTTTGATCCATTCATTTACTGATGGGCACCTAGGTTGCTTCCAACACTTGGTTATTGTAAATTGTGCTGCTATGAACATTGGGGTGCATAGGTTCTTTCGGAATGGTGTTTCAGGGTTCTTGGGATATAATCCTAGCAGTGCAATTGCTGGGTCAAAAGGCAGTTCCATTTTTAGTTTTCTGAGAAAATTCCATACTGTTTTCCATAGTGGTTGCACCAGTCTGCAATCCCATGAACAGTGCACTAGGGTTCCCTTTTCTCCACAACCTCTCCAACACTTGTTTGCTGATTTGTTTATGAT…	Chordata	477	pORF2 [Mus musculus domesticus]	64.754	1	100	unknown
Carollia perspicillata	Mitoviridae	hypothetical	GTGGAACTGGGCATGGGCTCTGGGATTGGTGCCCTTGGGGTTTGAACGCCGACACCAGTGCATGCTAGCACATCGCCTCTCTGTTGCCTTGATGTCCTCAAGTGTAAAGACACTGGTGCCTCCCTCTTATTCTACACCTCTCATGTCTCTTCACCGTGCCAGACTAGAGTCAAGCTCAACAGGGTCTTCTTTCCCCGCTGATTCCGCCAAGCCCGTTCCCTTGGCTGTGGTTTCGCTGGATAGTAGGTAGGGACAGTGGGAATCTCGTTCATCCATTCATGCGCGTCACTAATTAGATGACGAGGCATTTGGCTACCTTAAGAGAGTCATAGTTACTCCCGCCGTTTACCCGCGCTTCATTGAATTTCTTCACTTTGACATTCAGAGCACTGGGCAGAA…	Mitovirus	538	hypothetical protein [Mitovirus sp.]	79.31	1	100	unknown
compost metagenome	Flaviviridae	polyprotein	AAGATTCAAGATAAAGAAGGAATCCCACCAGATCAACAACGTCTTATTTTCGCCGGTAAACAACTCGAAGATGGTCGAACACTCAGTGACTACAACATCCAAAAAGAAAGCACACTCCACTTAGTCCTTCGATTACGTGGTGGCATGCAAATCTTCGTTAAAACCTTGACTGGTAAAACAATCACTCTTGAAGTCGAGCCATCCGACACCATCGACAACGTCAAAGCCAAGATCCAAGACAAAGAAGGTATCCCACCTGATCAACAACGACTTATTTTTGCCGGTAAACAACTCGAGGATGGTCGAACACTCAGTGACTACAACATCCAAAAAGAAAGCACACTCCACTTAGTCCTTCGATTACGTGGTGGTGATCAATAAAAACATGCCG	Pestivirus	391	polyprotein [Bovine viral diarrhea virus 2]	99.194	1	100	Emergent_potencial_Order
compost metagenome	Flaviviridae	polyprotein	ATAGTCTTTCCAGTGAGGGTCTTGACGAAGATTTGCATACCACCTCTAAGTCTCAAGACTAAGTGGAGGGTGGATTCTTTTTGAATGTTGTAGTCAGAAAGTGATCTTCCGTCTTCGAGTTGTTTTCCAGCGAAGATCAATCTTTGTTGATCTGGGGGAATACCTTCCTTGTCTTGGATTTTTCCTTTGACAGTCTCAATGGAGTCTGATGGTTCAACTTCAAGTGTAATAGTCTTTCCAGTGAGGGTCTTGACGAAGATTTGCATACCACCTCTAAGTCTCAAGACTAAGTGGAGGGTGGATTCTTTTTGAATGTTGTAGTCAGATAGAGATCTTCCGTCTTCGAGTTGTTTTCCAGCGAAGATCAATCTTTGTTGATCTGGGGGAATACCTTCTTTA…	Pestivirus	547	polyprotein [Bovine viral diarrhea virus 2]	90.751	1	100	Emergent_potencial_Order
compost metagenome	Flaviviridae	polyprotein	CATGGCTGTTGGATAAATACGTTTGTTTTGCTTGTTTATTGACCACCACGAAGACGAAGAACCAAGTGAAGTGTTGATTCTTTTTGAATGTTGTAGTCAGATAATGTTCGGCCATCTTCCAATTGTTTACCAGCAAAGATCAATCGTTGTTGATCTGGTGGAATACCTTCCTTGTCTTGAATTTTAGCTTTAACGTTTTCGATCGTATCGCTTGGTTCAACTTCGAGAGTGATTGTTTTTCCTGTAAGTGTCTTGACGAAGATTTGCATACCACCTCGAAGACGAAGAACAAAGTGGAGTGTTGATTCCTTTTGAATATTGTAGTCGGATAATGTACGACCATCTTCTAATTGTTTACCAGCAAAGATTAATCGTTGTTGATCTGGTGGAATACCTTCT…	Pestivirus	434	polyprotein [Bovine viral diarrhea virus 2]	98.473	1	100	Emergent_potencial_Order
compost metagenome	Flaviviridae	polyprotein	CGTTAAGACCCTCACTGGTAAGACCATCACCCTCGAAGTTGAGTCTGGTGACACTATTGAACAAGTGAAGGCAAAGATCCAAGATAAGGAAGGCATTCCCCCGGACCAACAACGCCTCATCTTCGCTGGTAAGCAGCTCGAGGATGGTCGTTCTCTTTCTGACTACAACATTCAGAAAGAGTCCACCCTCCACTTGGTGCTCCGTTTGCGTGGAGGTATGCAGATCTTCGTTAAGACCCTCACTGGGATCACCATCACCCTCGAAGTTGAGTCTGGGGACACCATGGAACAAGTGAAGGCAAAGATCCAAGATAAGGAAGGCATTCCCCCGGACCAACAACGCCTCATCTTCGCTGGTAAGCAGCTCGAGGATGGTCGTTCTCTTTCTGACTACAACAT…	Pestivirus	405	polyprotein [Bovine viral diarrhea virus 2]	91.791	1	100	Emergent_potencial_Order
compost metagenome	Flaviviridae	polyprotein	GCAAAAATAAGTCGTTGTTGATCAGGTGGGATACCTTCTTTGTCTTGGATCTTGGCTTTAACGTTGTCGATGGTGTCACTTGGTTCGACTTCAAGAGTGATTGTTTTACCAGTCAAAGTTTTCACGAAAATTTGCATGCCACTACGTAATCGAAGTACTAAGTGAAGAGTACTTTCTTTTTGGATGTTGTAGTCACTGAGTGTTCGACCATCTTCGAGTTGTTTACCAGCGAAGATGAGACGTTGTTGATCAGGTGGGATACCTTCTTTGTCTTGGATCTTGGCTTTAACGTTGTCGATGGTGTCACTTGGTTCGACTTCAAGAGTGATTGTTTTTCCAGTTAAGGTTTTAACGAAGATTTGCATGTTGATTGTACAAGTAGCGAGTAGAAGAAAGAAT	Pestivirus	399	polyprotein [Bovine viral diarrhea virus 2]	95.902	1	100	Emergent_potencial_Order
compost metagenome	Flaviviridae	polyprotein	GCCATCTTCAAGCTGCTTTCCGGCGAAAATGAGTCTTTGTTGATCTGGGGGGATTCCTTCCTTGTCTTGAATCTTCTGTTTAACATTGTCGATGGAATCGCCAGGTTCAACTTCTAAAGTGATCGTCTTTCCAGTCAATGTCTTGACGAAGATTTGCATGCCACCCCTGAGACGAAGGACAAGATGGAGGGTGCTCTCCTTTTGAATGTTGTAGTCGGAAAGAGTGCGACCATCCTCAAGCTGTTTACCAGCGAAGATAAGTCTTTGTTGATCGGGAGGGATTCCTTCCTTGTCTTGAATCTTCTGTCTGACATTGTCGATGGAATCGCCAGGTTCGACTTCCAAAGTAATAGTCTTTCCAGTGAGGGTCTTCACGAATATTTGCATG	Pestivirus	388	polyprotein [Bovine viral diarrhea virus 2]	92.248	1	100	Emergent_potencial_Order
compost metagenome	Flaviviridae	polyprotein	GTAGTCAGAAAGTGATCTTCCGTCTTCGAGTTGCTTTCCTGCGAAGATCAATCTTTGCTGATCAGGAGGAATGCCTTCCTTGTCTTGGATTTTGCCCTTGACGGTCTCAATGGAGTCTGAGTGTTCGACTTCGAGAGTGATGGTCTTTCCAGTGAGGGTCTTGGCGAAGATTTGCCTACCACCTCTGAGTCTGAGCACCAAGTGGAGGGTTGACTCCTTTTGGATGTTGTAGTCAGAAAGTGATCTTCCGTCTTCGAGTTGCTTTCCTGCGAAGATCAATCTTTGCTGATCAGGAGGAATGCCTTCCTTGTCTTGGATTTTGCCCTTGACGGTCTCAATGGAGTCTGAGGGTTCGACTTCGAGAGTGATGGTCTTTCCAGTGAGGGTCTTGACGAAGAT…	Pestivirus	405	polyprotein [Bovine viral diarrhea virus 2]	91.111	1	100	Emergent_potencial_Order
compost metagenome	Flaviviridae	polyprotein	GTTAGAAAAGCACATGGTCTATTGATCACCACCACGTAATCGAAGTACTAAGTGAAGGGTGCTTTCTTTTTGGATGTTGTAGTCGCTTAATGTTCGACCGTCTTCGAGTTGTTTACCGGCGAAGATGAGACGTTGTTGATCAGGTGGGATACCTTCTTTGTCTTGGATTTTGGCTTTGACGTTGTCGATGGTGTCACTTGGTTCGACTTCAAGAGTGATTGTTTTTCCAGTTAGAGTTTTCACGAAAATTTGCATGCCACCACGTAATCGAAGAACTAAGTGGAGTGTGCTTTCTTTTTGGATGTTGTAGAGACTGAGAGTTCGACCATCCTCGAGTTGTTTACCGGCAAAAATAAGCCGTTGTTGATCAGGTGGGATTCATTCTTTGTCTTGG	Pestivirus	394	polyprotein [Bovine viral diarrhea virus 2]	97.541	1	100	Emergent_potencial_Order
compost metagenome	Flaviviridae	polyprotein	GTTGAACCAAGCGATACAATCGAAAACGTTAAAGCTAAAATTCAAGACAAGGAAGGTATTCCACCAGATCAACAACGATTGATCTTCGCTGGTAAACAATTAGAAGATGGTCGAACATTATCCGATTACAACATTCAAAAAGAATCAACACTTCACTTGGTCCTCCGTCTTCGTGGTGGTATGCAAATCTTCGTCAAGACACTTACAGGAAAAACAATCACTCTCGAAGTTGAACCAAGCGATACGATCGAAAACGTTAAAGCTAAAATTCAAGACAAGGAAGGTATTCCACCAGATCAACAACGATTGATCTTTGCTGGTAAACAATTGGAAGATGGCCGAACATTATCTGACTACAACATTCAAAAAGAATCAACACTTCACTTGGTTCTTCGTCTT…	Pestivirus	583	polyprotein [Bovine viral diarrhea virus 2]	85.802	1	100	Emergent_potencial_Order
compost metagenome	Marseilleviridae	ubiquitin	CTCTGTCCGTCGAAAGAAGCTCAGCTCCCTCTTCCTCGCGAACATGCAGATCTTCGTCAAGACACTCACAGGAAAGACCATCACTCTCGAGGTTGAATCTTCCGACACCATCGAGAATGTAAAACAAAAAATTCAAGACAAGGAAGGTATTCCTCCAGATCAACAACGTCTCATCTTCGCCGGAAAGCAACTCGAAGATGGTCGCACTCTTGCTGACTACAACATCCAAAAGGAATCTACTCTCCACTTGGTTTTGCGTCTGCGCGGTGGTGTAATTGAACCTTCTTTGCAACTACTTGCTCGTAAATACAACTGCGACAAACTCATCTGCCGAAAATGCTATGCTCGTCTTCACCCTCGTGCTAAGAACTGCAGAAAGAAGAAGTGCGGTCACACAAAT	NA	400	hypothetical protein [Marseillevirus LCMAC201]	97.403	1	100	unknown
compost metagenome	Mimiviridae	elongation	ATTGGTACTATCGGGCACGTTGACCACGGAAAAACCACCCTTACTGCTGCGATTACTACTGTATTGGCAGAAAAAGGCTTCGCGCAGAAACGCGATTTTTCCACTATTGATAATGCCCCTGAGGAAAAGGAGCGTGGTATTACTATTAATACTTCTCACGTAGAATATCAGACTGCAAACCGTCACTACGCACACGTAGACTGTCCGGGTCACGCTGACTATGTGAAGAACATGGTTACAGGTGCTGCCCAGATGGACGGCGCGATCATCGTGGTTGCTGCTACTGACGGTCCTATGCCCCAGACACGCGAGCACATCCTTCTGGCCCGCCAGGTAGGTGTACCCCAGCTTGTTGTTTTCATGAATAAGGTTGACCTTGT	NA	380	hypothetical protein [Edafosvirus sp.]	37.013	1	100	unknown
compost metagenome	Mimiviridae	elongation	CTCCATCATATTCATAGAAAGACAATAAATCTCTGATTTCCATTTCAACAAGTTCTAACAACTCTGCGTCATCAACCATATCCACTTTGTTCATAAACACAACAATACGAGGAATACCTACCTGACGACCTAAAAGGATGTGCTCACGAGTTTGAGGCATTGGACCATCAGTTGCAGCAACAACCAAGATAGCACCATCCATCTGAGCAGCACCAGTAACCATGTTTTTCACATAATCGGCGTGACCTGGACAGTCAACGTGAGCATAGTGACGGTTAGCTGTTTGGTACTCTACGTGAGATGTATTAATAGTAATACCTCTTTCTTTTTCTTCAGGAGCGTTATCAATTGAATCAAATGATCTAGCTTCTGACAAACCTGCATCTGCCAATACTTTAG…	NA	427	hypothetical protein [Edafosvirus sp.]	39.2	1	100	unknown
compost metagenome	Mimiviridae	Hsp70	TGAAAAAGGCGATAACGATACTCCAAGAGTAAGAATTGGTGACAGACTTTATACGCCACAGGAAATTTCTGCAATGATTCTTCAAAAAATGAAGAGTACTGCTGAAGATTATCTTGGTACTGAAGTAAAAGAAGCTGTTATTACCGTTCCTGCATATTTTAACGATGCAGAACGTCAGGCAACCAAAGAAGCTGGTCAGATAGCAGGTCTTGAAGTAAAAAGAATTATAAACGAGCCAACTGCAGCTGCCTTGGCTTATGGTCTTGACAAAAAAGGTCAGGATATGACTGTAGCTGTATTTGACCTTGGTGGTGGTACTTTTGATATTTCAATCCTTGAACTGGGAGACGGAGTATTTGAAGTAAAATCTACAAATGGTGATACGCACCTTGGTGGTGA…	Mimivirus	424	transcription elongation factor TFIIS [Mimivirus LCMiAC02]	69.841	1	100	unknown
compost metagenome	Mimiviridae	polyubiquitin	AAGGTGGATTCCTTTTGGATGTTGTAGTCAGCCAAGGTGCGTCCATCTTCAAGTTGCTTGCCGGCAAAGATGTGACGTTGTTGATCAGGAGGAATACCTTCTTTGTCTTGGATTTTTTGTTTGACATTTTCGATAGTGTCAGAAGATTCGACATCCAAAGTGATGGTTTTGCCAGTTAAGGTCTTGACGAAGATTTGCATACCACTGCCACCGCGTAATCGAAGAACCAAGTGTAAGGTGGATTCCTTTTGGATGTTGTAGTCAGCCAAGGTGCGTCCATCTTCAAGTTGCTTGCCGGCAAAGATGAGACGTTGTTGATCAGGAGGAATACCTTCTTTGTCTTGGATTTTTTGTTTGACATTCTCGATAGTGTCAGAAGATTCGACATCCAAAGTGATG…	NA	423	methionyl-tRNA synthetase [Edafosvirus sp.]	94.286	1	100	unknown
compost metagenome	Mimiviridae	polyubiquitin	GTTGTAGTCTGCCAAAGTGCGACCATCCTCAAGTTGTTTGCCAGCGAAGATGAGGCGTTGTTGATCGGGTGGGATACCTTCCTTATCTTGGATTTTTTGTTTGACATTCTCGATAGTGTCAGAAGATTCGACATCCAAAGTGATGGTTTTGCCAGTTAAGGTCTTGACGAAGATTTGCATGCCACTACCACCGCGTAAACGAAGAACCAAGTGGAGGGTAGACTCCTTTTGGATGTTGTAGTCAGCCAAAGTGCGTCCATCCTCAAGTTGTTTGCCAGCGAAGATGAGACGTTGTTGATCAGGAGGAATACCTTCCTTATCTTGGATTTTTTGTTTGACATTCTCGATAGTGTCAGAAGATTCGACATCCAAAGTGATGGTTTTGCCGGTTAAGGTCTT…	NA	421	NCLDV major capsid protein [Harvfovirus sp.]	93.478	1	100	unknown
compost metagenome	Mimiviridae	ubiquitin	AGTTGCTTTCCAGCGAAGATCAATCTTTGTTGATCTGGGGGAATACCTTCCTTGTCTTGGATCTTTCCCTTGACGGTTTCAATGGAGTCAGATGGCTCAACTTCAAGAGTGATAGTCTTTCCGGTGAGGGTCTTGACGAAGATTTGCATACCACCTCTAAGTCTGAGGACTAAGTGGAGGGTGGATTCTTTTTGGATGTTGTAGTCAGAAAGAGATCTTCCGTCTTCGAGTTGCTTTCCAGCGAAGATCAATCTTTGTTGATCTGGGGGAATACCTTCCTTATCTTGGATCTTGCCTTTAACTGTTTCAATGGAGTCAGATGGCTCAACTTCAAGAGTGATAGTCTTTCCGGTGAGGGTCTTGACGAAGATTTGCATACCACCTCTAAGTCTGAGGACT…	NA	583	hypothetical protein [Hokovirus HKV1]	91.71	1	100	unknown
compost metagenome	Mimiviridae	ubiquitin	ATCTTGTATGTTTGCTATGACGAGTGAGATTATATAGTTTGGTTCAATGTCGAGACTAATCGTTTGGCCTGTTAGGTTTTTGTCGGTTATTTGTATACCACCACGAAGACGGAGGACCAAGTGAAGTGTTGATTCTTTTTGAATGTTGTAGTCGGATAATGTTCGACCATCTTCCAATTGTTTGCCGGCGAAGATCAATCGTTGTTGATCTGGTGGAATACCTTCTTTATCTTGAATTTTAGCTTTGACGTTTTCAATGGTGTCACTTGGTTCAACTTCGAGTGTAATTGTTTTGCCTGTGAGTGTCTTGACGAAGATTTGCATACCACCACGAAGACGAAGAACCAAATGGAGAGTTGATTCTTTTTGAATGTTGTAGTCGGATAATGTTCGACCATC…	NA	809	hypothetical protein [Hokovirus HKV1]	92	1	100	unknown
compost metagenome	Mimiviridae	ubiquitin	CCAAAAAATCGCGTCCCGGGATGATTAGAAACCACCGCGAAGACGAAGGACAAGGTGAAGAGTGGACTCCTTTTGAATGTTGTAATCAGCCAAGGTACGTCCATCTTCCAATTGCTTGCCAGCGAAGATCAATCGTTGCTGGTCAGGTGGGATCCCTTCCTTATCCTGGATTTTTTGTTTGACGTTCTCGATAGTATCACTGCTCTCGACATCTAAGGTAATTGTTTTACCTGTCAGGGTTTTGACGAAGATTTGCATGCCACTGCCACCACGAAGACGAAGAACCAAGTGGAGGGTCGACTCCTTCTGGATGTTGTAATCAGCCAAGGTGCGGCCGTCTTCCAATTGCTTGCCAGCGAAGATCAATCGTTGTTGATCGGGGGGAATACCTTCTTTGTC…	NA	618	hypothetical protein [Hokovirus HKV1]	92.228	1	100	unknown
compost metagenome	Mimiviridae	ubiquitin	GAAGTCGAACCCTCAGACTCCATTGAGACCGTCAAGGGCAAAATCCAAGACAAGGAAGGCATTCCTCCTGATCAGCAAAGATTGATCTTCGCAGGAAAGCAACTCGAAGACGGAAGATCACTTTCTGACTACAACATCCAAAAGGAGTCAACCCTCCACTTGGTGCTCAGACTCAGAGGTGGTATGCAAATCTTCGTCAAGACCCTCACTGGAAAGACCATCACTCTTGAGGTCGAACCCTCAGACTCCATTGAGACCGTCAAGGGCAAAATCCAAGACAAGGAAGGCATTCCTCCTGATCAGCAAAGATTGATCTTCGCAGGAAAGCAACTTGAAGACGGAAGATCACTTTCTGACTACAACATCCAAAAGGAGTCAACCCTCCACTTGGTGCTCAGA…	NA	583	hypothetical protein [Hokovirus HKV1]	90.722	1	100	unknown
compost metagenome	Mimiviridae	ubiquitin	TTCGAGTTCACTCATATACGATGACCTTTATTGCCTTTCTCAAATACAATGAAAAAAAGAACTGATTTCACAATACATAAGTTTAACTGATTAGAATAAAATGAAAAGAAAGGTTAAATAATCGACGTTGTTGCTGAGCCATGGCTGTTGGATAAATACGTTTGTTTTGCTTGTTTATTGACCACCACGAAGACGAAGAACCAAGTGAAGTGTTGATTCTTTTTGAATGTTGTAGTCAGATAATGTTCGGCCATCTTCCAATTGTTTACCAGCAAAGATCAATCGTTGTTGATCTGGTGGAATACCTTCCTTGTCTTGAATTTTAGCTTTAACGTTTTCGATCGTATCGCTTGGTTCAACTTCGAGAGTGATTGTTTTTCCTGTAAGTGTCTTGACGAA…	NA	1586	hypothetical protein [Hokovirus HKV1]	92	1	100	unknown
compost metagenome	Mitoviridae	hypothetical	CCCCCTGGCACTGTCCCCGGGGCGGGTCGCGCCCGGCCGGCGCGCGGCCGGGCGCTTGGCGCCAGAAGCGAGAGCCCCTCGGGGCTCGCCCCCCCGCCTCACCGGGTCAGTGAAAAAACGATCAGAGTAGTGGTATTTCACCGGCGGCCCGCAGGGCCGGCGGACCCCGCCCCGGGCCCCTCGCGGGGACACCGGGGGGGCGCCGGGGGCCTCCCACTTATTCTACACCTCTCATGTCTCTTCACCGTGCCAGACTAGAGTCAAGCTCAACAGGGTCTTCTTTCCCCGCTGATTCCGCCAAGCCCGTTCCCTTGGCTGTGGTTTCGCTGGATAGTAGGTAGGGACAGTGGGAATCTCGTTCATCCATTCATGCGCGTCACTAATTAGATGACGAGGCAT…	Mitovirus	488	RNA-dependent RNA polymerase [Mitovirus sp.]	79.31	1	100	unknown
compost metagenome	Mitoviridae	hypothetical	GGTCGCGCCCGGCCGGCGCGCGGCCGGGCGCTTGGCGCCAGAAGCGAGAGCCCCTCGGGGCTCGCCCCCCCGCCTCACCGGGTCAGTGAAAAAACGATCAGAGTAGTGGTATTTCACCGGCGGCCCGCAGGGCCGGCGGACCCCGCCCCGGGCCCCTCGCGGGGACACCGGGGGGGCGCCGGGGGCCTCCCACTTATTCTACACCTCTCATGTCTCTTCACCGTGCCAGACTAGAGTCAAGCTCAACAGGGTCTTCTTTCCCCGCTGATTCCGCCAAGCCCGTTCCCTTGGCTGTGGTTTCGCTGGATAGTAGGTAGGGACAGTGGGAATCTCGTTCATCCATTCATGCGCGTCACTAATTAGATGACGAGGCATTTGGCTACCTTAAGAGAGTCATAG…	Mitovirus	568	RNA-dependent RNA polymerase [Mitovirus sp.]	79.31	1	100	unknown
compost metagenome	Narnaviridae	RNA-dependent	TGTCGACCAAAGTAGGCCAACACCGTAGAGAAATGTCCTTAGTTGGACTCTCTCTTTCGGAGACCTGCCTTGCGCCGGCTCGCCTCGGGTGGCAGAGGGACCCATCTTACAATGGGCCCTTTGCCACCCTGCAGCTACGCAAGGGGGGCCGGAAGAACGGATTCTTCCGGGATCCCGGTCTCCCTTCCCTACTCCAAACCCTCCTTGCCCGAAGGAACCATGGTGGCTGGAAACGCAGATGCGAATAGCTTAAGCTCCTCGTAGACGCGTGGAACGCCATCATGGCTGCTGTTGCCGCAAGCGGATTCCTCCGCCTCGACCTCAGCAGGTCCGACGGGCGCGATGCTGCCTGGGGTTTGGTCCGGCTCGGTCGCTGGCTAGTGACCGAGGCGGTTC	NA	396	RNA-dependent RNA polymerase [Rhizopus microsporus 23S narnavirus]	91.603	1	100	unknown
compost metagenome	Partitiviridae	capsid	CCAACATTGAGCTCGACAACGGAAACTACCACACTATTGATGTTCAGTTCGACACTCGCTTCATTGACAACTACATCAAGTATCACGTCACTGCCCTCGCCCCCGAACTCAACTTCAAAGGCCATCCGTACTTCTCCCCCCTCACCTACGTCGGCTACAATCTTCACCTGGTCTACTTCCTCCAGCTCATCTGCGACACCACCTTCCGCGCTGAACAGTCATGGCACGCATCCCGCTTCATGTCTGACGCTGAATCCAAGGACCTGTACGACGTCGCTCTCAACTGCCACGTTCCAACATTCATGTCCGACCTTCTCATGGAACTCGCCCCTGTTTACGACCCACGCCGCTCCAACCTGCAATTCGTCCCCACCCTCGCTGGTCTCTCAATGGAACACG…	Betapartitivirus	460	capsid protein [Pleurotus ostreatus virus 1]	80	1	100	unknown
compost metagenome	Partitiviridae	RNA-dependent	AGAATTTGGCTGCTCTGACGCCGAAATTTACCAGATATTTCTCCTCATCATGGGTGACGATAATTCAGCCTTCACTCTTTGGTCTATCGCCAAACTCGAAGAGTTCCTCTCTTTTTTCGAATCGTACGCACTCCGCCGCTATGGCATGGTACTCTCGAAAACAAAATCCGTCATTACAGTTATCCGCGGAAAGATTGAAACTCTTTCATATCAGTGTAACTATGGTGCCCCCCGCCGGCCTCTTGGTAAGCTAGTCGCCCAACTATGCTACCCCGAACGCGGTCCACGACCTAAGTACACTTCCGCTCGCGCTATTGGCATGGCTTACGCCGCCTGTGCTATGGATCGAACATTTCACGATCTATGTCGCGACATCTACTACGAGTTTCTCGATGACGC…	Betapartitivirus	472	RNA-dependent RNA polymerase [Pleurotus ostreatus virus 1]	95.541	1	100	unknown
compost metagenome	Partitiviridae	RNA-dependent	CACGTATGGAGGAAGTGGAGGATGTTATCCATGCGGTGGAACATTTTCTCGGGGGTGAGGTCTGGGTAAGAGGGGTAATCGAATGTAGGCTGATAGCCATGTGATATGACAATCATTCGTTCAAGGAAATCAGACCAGAATATGTCAGTGATGACACGAGGTAGTCGTTGGTCGAATCCTGACCAGTCAATAGTAAAGAAGGATTTGTACTGTTGAGCGATTTTGTCAATCTGGCGGTTTGAGCCTCTGATCGTTTCGTAGCCGTACATAATACAGCATTCGATCTTGCGAGCCATGACGTGTAGCGGGAAGGTGACCATCGATTCCAAACGAAGGAATAGATCATCGACAGCATACACAGGGCGTTGCTTGAGATTACCATCTCTATCGGATATGTGA…	Betapartitivirus	406	RNA-dependent RNA polymerase [Pleurotus ostreatus virus 1]	90.299	1	100	unknown
compost metagenome	Partitiviridae	RNA-dependent	CGAACGCCGCACCACATCGAAAGGATATTTCATTAACTACTTCCTTGAGACATCTCGCGCTACGATCCACAACATCAAGAAATTCGGTTATCCGTTTGATCCCTCCAAGGTCCCCGATGTAGGTTCCGCTCTCCGCTCCTTCATCCTGAAGCGTCCGACGATGTTATTTACGAGAAATCACATATCCGATAGAGATGGTAATCTCAAGCAACGCCCTGTGTATGCTGTCGATGATCTATTCCTTCGTTTGGAATCGATGGTCACCTTCCCGCTACACGTCATGGCTCGCAAGATCGAATGCTGTATTATGTACGGCTACGAAACGATCAGAGGCTCAAACCGCCAGATTGACAAAATCGCTCAACAGTACAAATCCTTCTTTACTATTGACTGGTCAGG…	Betapartitivirus	543	RNA-dependent RNA polymerase [Pleurotus ostreatus virus 1]	91.111	1	100	unknown
compost metagenome	Phycodnaviridae	CTP	AATTCGTCTTCGTCACCGGCGGTGTGGTGTCCTCCCTGGGCAAGGGAATCGCCTCAGCCTCCCTCGCAGCGATCCTGGAGTCGCGGGGCCTCAAAGTCACTCTCATCAAGCTCGATCCCTACATCAACGTGGATCCGGGCACGATGTCGCCCTTCCAGCACGGCGAGGTGTTCGTGACGGACGACGGCGCCGAGACCGACCTCGACCTCGGCCACTACGAGCGCTTCACCGGCCGTTCGGCGACAAAGACCGACAACATCACCACCGGCCGCATCTACAAGAACATCATCGACAAGGAACGGCGCGGCGACTACCTCGGCGCCACCGTCCAGGTGATCCCGCACGTCACCAACGAGATCAAGGCCTTCGTCACCGACGGCAACGAGGAC	Chlorovirus	389	hypothetical protein [Only Syngen Nebraska virus 5]	68.333	1	100	unknown
compost metagenome	Poxviridae	ubiquitin	CGTCAAAGTACCCATCATGCAGATCTTCGTCAAGACTCTTACGGGTAAAACAATCACCCTCGAAGTCGAACCATCCGACACGATCGAAAATGTCAAGGCTAAAATCCAAGACAAGGAAGGTATTCCACCAGATCAACAACGATTGATCTTCGCTGGCAAACAACTCGAAGATGGTCGAACACTTTCCGATTACAATATTCAAAAAGAAAGTACACTTCATTTAGTCTTACGTCTTCGAGGTGGTACAATCGAACCAACTCTTCGTATGCTTGCTCAAAAATACAATTGCGATAAAGTTATTTCCCGTAAATGCTACGCTCGACTTCATCCACGTGCTGTCAACTGCCGTAAACGTAAATGTGGACATACGAGCAATTTACGAC	Chordopoxvirinae	383	hypothetical protein [Magpiepox virus]	98.684	1	100	Emergent_potencial_Order
compost metagenome	Retroviridae	putative	ACTAGGCTTAGCCCCGAGCTCACAACCCCTTCTCATTTCGAGAATCTCAACCCCCATCTGAAGCAAAGATGTGTGACGACGAAGTTGCTGCCCTCGTTGTGGACAATGGCTCCGGTATGTGCAAGGCCGGATTCGCCGGAGATGACGCTCCCCGCGCCGTCTTCCCCTCGATCGTCGGTCGCCCCAGGCATCAAGGCGTCATGGTTGGAATGGGACAGAAGGACTCGTACGTCGGTGATGAGGCCCAGTCCAAGAGAGGTATCCTCACCCTGAAATACCCCATTGAGCACGGTATCGTCACCAACTGGGACGACATGGAGAAGATCTGGCACCACACCTTCTACAACGAGCTGCGTGTCGCCCCCGAGGAGCACCCCGTCCTCCTCACTGAGGCTCCCC…	Orthoretrovirinae	463	putative gag protein [Porcine endogenous retrovirus]	97.414	1	100	Emergent_potencial_Order
compost metagenome	Retroviridae	putative	CATGATCTGGGTCATGCGCTCGCGGTTCGCCTTGGGGTTGAGAGGCGCCTCGGTGAGGAGCACAGGGTGTTCCTCAGGAGCCACACGCAGCTCGTTGTAGAAGGTGTGGTGCCAGATCTTCTCCATGTCGTCCCAGTTGGTGACGATGCCGTGCTCGATCGGGTACTTCAGGGTGAGCACACCTCGCTTGGACTGCGCCTCATCTCCCACGTAGGCGTCCTTCTGGTCCATGCCGACCATGATTCCGGGGTGCTTTGGGCGACCCACGATCGAAGGGAACACGGCGCGCGGAGCATCATCTCCAGCGAAGCCGGCCTTGCACATACCGGAGCCGTTGTCAACAACCAAAGCCTGAACGTCTTCGTCAGCCATTGTTCTTGAGGGGTG	Orthoretrovirinae	387	putative gag protein [Porcine endogenous retrovirus]	90.826	1	100	Emergent_potencial_Order
compost metagenome	Retroviridae	putative	CCTCAACCCTAACCAACTGGGACGACATGGAGAAGATCTGGCACCACACCTTCTACAACGAGCTCCGCGTAGCCCCTGAGGAGCACCCCGTCCTCTTGACTGAGGCCCCCCTCAACCCTAACCAACTGGGACGACATGGAGAAGATCTGGCACCACACCTTCTACAACGAGCTCCGCGTAGCCCCTGAGGAGCACCCCGTCCTCTTGACTGAGGCCCCCCTCAACCCTAACCAACT	Orthoretrovirinae	236	putative gag protein [Porcine endogenous retrovirus]	90	1	100	Emergent_potencial_Order
compost metagenome	Retroviridae	putative	CCTGGATGGCGACGTACATGGCGGGGGTGTTGAAGGTCTCGAACATGATCTGGGTCATCTTCTCTCTGTTGGCCTTGGGATTGAGGGGAGCCTCAGTGAGGAGGACGGGGTGCTCCTCGGGGGCGACACGCAGCTCGTTGTAGAAGGTGTGGTGCCAGATCTTCTCCATGTCGTCCCAGTTGGTGACGATACCGTGCTCAATGGGGTATTTCAGGGTGAGGATACCTCTCTTGGACTGGGCCTCATCACCGACGTACGAGTCCTTCTGTCCCATTCCAACCATGACGCCTTGATGCCTGGGGCGACCGACGATCGAGGGGAAGACGGCGCGGGGAGCGTCATCTCCGGCGAATCCGGCCTTGCACATACCGGAGCCATTGTCCACAACGAGGGCAGCAA…	Orthoretrovirinae	483	putative gag protein [Porcine endogenous retrovirus]	97.436	1	100	Emergent_potencial_Order
compost metagenome	Retroviridae	putative	CGTGTGATATTCTCAAATGGAAGACGAAGTTCAGGCTTTGGTTATTGATAACGGCTCCGGCATGTGCAAGGCTGGCTTTGCCGGTGATGATGCGCCCCGCGCTGTGTTCCCCTCGATTGTGGGCCGCCCCCGCCACACTGGTGTGATCGTCGGTATGGGCCAGAAGGACTCGTACGTCGGTGATGAGGCGCAGTCCAAGCGTGGTATCCTGACCCTGAAGTACCCGATCGAGCACGGTATCGTGACCAACTGGGACGACATGGAGAAGATCTGGCACCACACCTTCTACAACGAGCTGCGTGTCGCCCCCGAGGAGCACCCCGTGCTGCTGACGGAGGCCCCGCTGAACCCCAAGGCGAACCGCGAGAAGATGACCCAGATCATGTTCGAGACGTTCAA…	Orthoretrovirinae	406	putative gag protein [Porcine endogenous retrovirus]	95.69	1	100	Emergent_potencial_Order
compost metagenome	Retroviridae	putative	CTCGTTCACCCTCTGACACCATGTCCGACGAAGTTCAGGCTCTCGTTATTGACAACGGCTCCGGCATGTGCAAGGCCGGTTTCGCCGGTGACGACGCTCCCCGCGCTGTCTTCCCCTCCATTGTCGGCCGCCCCCGCCACACTGGCGTCATGGTCGGCATGGGCCAGAAGGACTCGTACGTCGGTGACGAGGCCCAGTCCAAGCGTGGTATCCTCACCCTCAAGTACCCCATTGAGCACGGCATCGTGACCAACTGGGACGACATGGAGAAGATCTGGCACCACACCTTCTACAACGAGCTCCGCGTCGCTCCTGAGGAGCACCCCGTCCTCCTCACTGAGGCCCCCCTCAACCCCAAGGCCAACCGTGAGAAGATGACCCAGATCATGTTCGAGACCT…	Orthoretrovirinae	411	putative gag protein [Porcine endogenous retrovirus]	96.552	1	100	Emergent_potencial_Order
compost metagenome	Retroviridae	putative	GTACGACCGGAGGCGTAGAGAGAGAGGACGGCCTGGATGGCGACGTAGAAGGCGGGGGCGTTGAAGGTCTCGAACATGATTTGAGTCATCTTCTCTCGGTTAGCCTTGGGGTTGAGGGGAGCCTCGGTCAAAAGGACGGGGTGCTCCTCAGGAGCGACACGGAGTTCGTTGTAGAAGGTGTGGTGCCAGATCTTCTCCATGTCATCCCAGTTGGTGACGATACCGTGCTCGATGGGGTACTTCAAGGTGAGGATACCACGCTTGGACTGGGCCTCATCACCGACATAAGAGTCCTTCTGGCCCATTCCAACCATGACACCCTGGTGACGAGGGCGACCAACAATAGATGGGAAAACGGCACGAGGGGTATCGTCACCAGCAAAGCCAGCCTTGCACATG…	Orthoretrovirinae	411	putative gag protein [Porcine endogenous retrovirus]	95.726	1	100	Emergent_potencial_Order
compost metagenome	Retroviridae	putative	GTTTGAGGTAGATTATTTCATATTCTAAAATCCGAAAATGGAAGACGAAATCGCCGCCCTTGTTATTGACAATGGATCCGGAATGTGCAAGGCTGGATTTGCCGGAGACGACGCTCCCCGAGCTGTGTTCCCGTCGATCGTCGGTCGCCCCAGGCATCAGGGCGTCATGGTTGGAATGGGACAGAAAGACTCGTACGTCGGCGATGAGGCCCAGTCCAAGAGAGGTATCCTCACCCTGAAATACCCCATCGAGCACGGAATCGTCACCAACTGGGACGACATGGAGAAGATCTGGCACCACACCTTCTACAACGAGCTGCGTGTCGCCCCCGAGGAGCACCCCGTCCTCCTCACTGAGGCTCCCCTCAATCCCAAGGCCAACAGAGAGAAGATGACCCA…	Orthoretrovirinae	454	putative gag protein [Porcine endogenous retrovirus]	96.581	1	100	Emergent_potencial_Order
compost metagenome	Retroviridae	putative	TCTCAAACATGATTTGAGTCATCTTCTCGCGGTTGGCCTTGGGGTTGAGAGGGGCCTCGGTGAGGAGAACAGGGTGTTCCTCGGGGGCAACGCGGAGCTCGTTGTAGAAGGTGTGGTGCCAGATCTTCTCCATATCATCCCAGTTGGTGACGATACCGTGCTCAATGGGGTACTTGAGGGTCAAGATACCACGCTTGGATTGAGCCTCATCACCGACGTAGGCATCCTTTTGGCCCATGCCGACCATGACTCCCTTGTGGCGCGGGCGGCCAACGATGGAAGGGAAGACAGCGCGGGGAGCGTCGTCACCGGCGAAACCGGCCTTGCACATGCCGGAGCCGTTGTCAACAACGAGAGCTTGAACTTCACCAGCGTCGTCAGCCATAGTTGATTTGTTTT…	Orthoretrovirinae	403	putative gag protein [Porcine endogenous retrovirus]	95.495	1	100	Emergent_potencial_Order
compost metagenome	Retroviridae	putative	TGAAAACACAAGCACCAAGCATGGCTGACGACGAAGCTTCTGGACCCCAGGCCCTGGTCATCGACAACGGCTCCGGCATGGTCAAGGCCGGTTTCGCCGGTGACGATGCGCCCCGCGCCGTCTTCCCCTCCATCGTGGGTCGCCCCAAGATGAAGGGTGTCATGGTCGGCATGGGCCAGAAGGACTCGTACGTCGGTGACGAGGCCCAGTCCAAGCGCGGTATCCTCATCATGAAGTACCCGATTGAGCACGGCATCGTGACCAACTGGGACGACATGGAGAAGATCTGGCACCACACCTTCTACAACGAGCTGCGCGTTGCCCCCGAGGAGCACCCCGTGCTGCTGACCGAGGCCCTGCTCAACCCGAAGCAGAACCGCGAGAAGATGAC	Orthoretrovirinae	391	putative gag protein [Porcine endogenous retrovirus]	90.476	1	100	Emergent_potencial_Order
compost metagenome	NA	hypothetical	AGCTCGTGTTAATGTTTCACTGAAATCTTCATTTTCAAAGAACGATTCAATTTCGATCTTAGTTTGATGTTGTGATGATAATGTTCGTTTAGCTTTTTCGACTTCACGTCGGAGTTTTTGAACAGCTCGATGATCTTTTCGAATATCTTTGCCACTTTTCTTTTTAAATAATTTAATAAAATGTTCCATAACACGTTGATCGAAATCTTCACCACCTAAATGTGTATCACCATTGATTGCAACGACTTCAAAAACACCATTATCAATGGTTAACAATGAAACATCGAATGTGCCACCGCCCAAATCGAAAACGAGAATATTTTTTTCACCTTCTTTCTTATCTAAACCATAGGCAATAGCAGCAGCGGTTGGTTCGTTAATAATACGAAGAGCATTTAA…	NA	404	hypothetical protein [viral metagenome]	68.889	1	100	unknown
compost metagenome	NA	hypothetical	ATTGATGATACGCATAACATTCAAGCCTGAAATAGTACCAGCGTCTTTGGTTGCTTGTCGTTGAGCATCATTGAAATAAGCTGGGACAGTAACGACAGCATGAGTAACTTTTTTACCGAGATAAGCTTCAGCGATTTCACGCATTTTACCAAGAACCATAGCCGAGATTTCTTCTGGAGCGAAGAGTTTTTGTTCTTTGCCTGTATTAATTTGAATGATTGGTTTCGAGTTCTTTTCGATGACTTTGAATGGAAAATGTTTGATATCTTGTTGAACCGTTGGATCACTGAATTCACGACCGATGAGACGTTTAGCATCAAAGACTGTGTTTTCTGGATTTGATGTCAATTGATTTTTCGCAGCATCACCAATGAGACGTTCACCTTCTTGTGTGAATGC…	NA	459	hypothetical protein [viral metagenome]	73.203	1	100	unknown
compost metagenome	NA	hypothetical	CAGAGGCGTACAGGGAGAGCACAGCCTGGATGGCAACGTACATGGCGGGCGTGTTGAACGTCTCGAACATGATCTGAGTCATCTTTTCACGGTTGGCCTTGGGGTTGAGGGGAGCCTCAGTCAAGAGAACGGGGTGCTCCTCAGGGGCAACACGCAACTCATTGTAGAAGGTGTGGTGCCAGATCTTCTCCATATCGTCCCAGTTGGTCACGATACCGTGCTCAATGGGGTACTTGAGAGTCAAGATACCACGCTTGGACTGGGCCTCATCACCCACGTACGAGTCCTTCTGACCCATACCCACGATCACACCAGTGTGGCGGGGGCGGCCAACGATGGACGGAAATACAGCGCGGGGAGCGTCATCACCGGCAAAGCCAGCCTTGCACATACCGGATC…	NA	452	hypothetical protein [viral metagenome]	82.857	1	100	unknown
compost metagenome	NA	hypothetical	CAGCGACAGCACGGCCTGGATGGCGACGTACATGGCGGGGGTGTTGAAGGTCTCGAACATGATCTGGGTCATCTTCTCGCGGTTCGCCTTGGGGTTCAGCGGGGCCTCCGTCAGCAGCACGGGGTGCTCCTCCGGCGCAACACGCAGCTCGTTGTAGAAGGTGTGGTGCCAGATCTTCTCCATGTCGTCCCAGTTGGTCACGATACCGTGCTCGATCGGGTACTTCAGGGTCAGGATACCACGCTTGGACTGCGCCTCATCACCGACGTACGAGTCCTTCTGGCCCATACCGACGATCACACCAGTGTGGCGGGGGCGGCCCACGATCGAGGGGAACACAGCGCGGGGCGCATCATCACCGGCAAAGCCAGCCTTGCACATGCCGGAGCCGTTATCAAT…	NA	447	hypothetical protein [viral metagenome]	83.942	1	100	unknown
compost metagenome	NA	hypothetical	CCGAAACAATGTGTGACGAGGAAGTTCAAGCTCTTGTTGTTGACAATGGATCTGGTATGTGCAAGGCTGGGTTCGCCGGAGACGACGCTCCCCGCGCTGTGTTCCCCTCCATTGTCGGTCGTCCCCGCCACACTGGTGTCATGATTGGTATGGACACCAAGGACTCCTTCGTCGGTGATGAGGCCCAATCCAAGCGTGGTATCTTGACCTTGAAGTACCCCATTGAACACGGTATTGTCACCAACTGGGATGATATGGAGAAGATCTGGCATCACACCTTCTACAACGAGCTCCGTGTTGCCCCTGAGGAGCACCCCGTCCTCCTCACTGAGGCCCCCTTGAACCCCAAGGCCAACCGTGAGAAGATGACCCAAATCATGTTCGAGACCTTCAACACCC…	NA	501	hypothetical protein [viral metagenome]	78.182	1	100	unknown
compost metagenome	NA	hypothetical	CCGGTGGTGCGGCCCGAGGCGTACAGGGAGAGCACAGCCTGGATGTTGACGTACATGGCCGGGACGTTGAAGGTCTCGAACATGATCTGGGTCATGCGCTCGCGGTTCGCCTTGGGGTTGAGGGGCGCCTCGGTGAGGAGCACAGGGTGTTCCTCAGGAGCCACACGCAGCTCGTTGTAGAAGGTGTGGTGCCAGATCTTCTCCATGTCGTCCCAGTTGGTGACGATGCCGTGCTCGATCGGGTACTTCAGGGTGAGCACACCTCGCTTCGACTGGGCCTCGTCTCCCACGTAGGCGTCCTTCTGGTCCATGCCGACCATGATTCCGGGGTGCTTCGGGCGACCCACGATCGAAGGGAACACGGCGCGCGGAGCATCATCTCCAGCGAAGCCGGCCTTG…	NA	503	hypothetical protein [viral metagenome]	81.457	1	100	unknown
compost metagenome	NA	hypothetical	CCGTTGTCTCCGTCGTATTCGTAGAACGACAACAGATCACGGATTTCCATTTCAACAAGTTCGAGGAGTTCCGGATCGTCAACCATGTCAACTTTGTTCATGAAAACAACGATACGCGGAATACCTACCTGGCGACCCAAAAGGATGTGCTCGCGAGTTTGTGGCATCGGTCCGTCAGTAGCAGCAACTACAAGGATAGCACCGTCCATCTGAGCAGCACCAGTAACCATGTTCTTTACGTAATCCGCGTGACCTGGACAGTCAACGTGAGCGTAGTGACGGTTAGCAGTTTCGTACTCAACGTGTGAAGTGTTGATGGTAATACCACGCTCTTTTTCTTCAGGAGCGTTGTCAATCTGGTCGAATGACTTAGCAGCTGTCTTTGAGAAACCAGCTTCC…	NA	524	hypothetical protein [viral metagenome]	35.359	1	100	unknown
compost metagenome	NA	hypothetical	CCTGGATGTTCACGTACATGGCCGGGACGTTGAAGGTCTCGAACATGATCTGGGTCATGCGCTCGCGGTTCGCCTTGGGGTTGAGGGGCGCCTCGGTGAGGAGCACAGGGTGTTCCTCAGGAGCCACACGCAGCTCGTTGTAGAAGGTGTGGTGCCAGATCTTCTCCATGTCGTCCCAGTTGGTGACGATGCCGTGCTCGATCGGGTACTTCAGGGTGAGCACACCTCGCTTGGACTGGGCCTCATCTCCCACGTAGGCGTCCTTCTGGTCCATGCCGACCATGATTCCGGGGTGCTTTGGGCGACCCACGATGGAAGGGAACACGGCGCGCGGAGCATCATCTCCAGCGAAGCCGGCCTTGCACATGCCGGAGCCGTTGTCAACAACCAAAGCCTGAA…	NA	473	hypothetical protein [viral metagenome]	81.295	1	100	unknown
compost metagenome	NA	hypothetical	CTCCTAACTCCAGAATAGAGATATCAAAAGTTCCTCCTCCTAAGTCATACACCGCAATTTTTTTTATCTCCGGTTCCTTTATCCAAACCGTAAGCCAAAGCGGCTGCCGTTGGTTCATTGATGATACGTTCCACTTTCAAACCTGCAATTTCACCGGCTTCTTTTGTCGCTTGACGTTGTGCATCGTTAAAGTAAGCAGGAACAGTGATAACTGCCTCAGTTACTGTTTGACCTAAATAGTCTTCAGCAGTTTTTTTCATTTTTTGAAGTGTCATAGCAGACAATTCCTGAGCAGTATATAAACGACCATCAATATCCACACGTGGTGTATTGTTGTCTCCTTTTACTACTTTGTAAGGAACTCTTTTTGCCTCAGCTTCAGTTTCAGCAAAAGTATGT…	NA	419	hypothetical protein [viral metagenome]	62.016	1	100	unknown
compost metagenome	NA	hypothetical	CTGGGGAAGGGCATAACCCTCGTAGATGGGCACAGTGTGGGTCACACCATCACCAGAGTCCATCACGATACCAGTGGTACGACCAGAGGCGTAGAGCGAGAGCACAGCCTGGATGGCCACGTACATGGCGGGGGTGTTGAAGGTCTCGAACATGATCTGGGTCATCTTCTCGCGATTGGCCTTAGGGTTGAGGGGGGCCTCAGTCAAGAGGACGGGGTGCTCCTCAGGGGCTACGCGGAGCTCGTTGTAGAAGGTGTGGTGCCAGATCTTCTCCATGTCGTCCCAGTTGGTCACGATACCGTGCTCAATGGGGTACTTGAGGGTCAGGATACCACGCTTGCTCTGAGCCTCATCACCGACGTACGAGTCCTTCTGACCCATACCAACCATCACACCAGT…	NA	555	hypothetical protein [viral metagenome]	79.661	1	100	unknown
compost metagenome	NA	hypothetical	GGCAGACCGTCGTGAAAACACAAGCACCAAGCATGGCTGACGACGAAGCTTCTGGACCCCAGGCCCTGGTCATCGACAACGGCTCCGGCATGGTCAAGGCCGGTTTCGCCGGTGACGATGCGCCCCGCGCCGTCTTCCCCTCCATCGTGGGTCGCCCCAAGATGAAGGGTGTCATGGTCGGCATGGGCCAGAAGGACTCGTACGTCGGTGACGAGGCCCAGTCCAAGCGCGGTATCCTCATCATGAAGTACCCGATTGAGCACGGCATCGTGACCAACTGGGACGACATGGAGAAGATCTGGCACCACACCTTCTACAACGAGCTGCGCGTGGCCCCCGAGGAGCACTCCGTGCTGCTGACCGAGGCCCCGCTCAACCCGAAGCAGAACCGCGAGAAGA…	NA	479	hypothetical protein [viral metagenome]	78.571	1	100	unknown
compost metagenome	NA	hypothetical	GTGAGGGAGAGCATAACCCTCATAGATGGGCACAGTGTGGGACACACCATCACCGGAGTCGAGCACAATACCGGTGGTACGACCAGAGGCGTACAAGGACAACACGGCTTGAATGGCGACGTACATGGCGGGGGTGTTGAAGGTCTCGAACATGATCTGAGTCATCTTTTCGCGGTTAGCCTTGGGGTTCAAGGGAGCCTCAGTGAGCAAGACAGGGTGCTCTTCGGGGGCAACACGCAACTCGTTGTAGAAGGTGTGGTGCCAGATCTTCTCCATATCATCCCAGTTGGTCACGATGCCGTGCTCAATGGGGTACTTCAGGGTCAAGATACCTCTCTTGCTCTGGGCTTCGTCACCGACGTAAGCGTCTTTTTGACCCATACCAACCATCACACCCTTG	NA	400	hypothetical protein [viral metagenome]	81.538	1	100	unknown
compost metagenome	NA	hypothetical	GTGGGGGAGAGCGTAACCCTCATAGATGGGCACAGTATGAGAGACACCATCACCAGAGTCGAGCACAATACCAGTGGTACGACCAGAGGCATAGAGGGACAACACGGCTTGGATGGCGACGTACATGGCGGGGGTGTTGAAGGTCTCGAACATGATCTGGGTCATCTTCTCGCGATTGGCCTTAGGGTTGAGGGGGGCCTCAGTCAAGAGGACGGGGTGCTCCTCAGGGGCTACGCGGAGCTCGTTGTAGAAGGTGTGGTGCCAGATCTTCTCCATGTCGTCCCAGTTGGTCACGATACCGTGCTCAATGGGGTACTTGAGGGTCAGGATACCACGCTTGCTCTGAGCCTCATCACCGACGTACGAGTCCTTCTGACCCATACCAACCATCACACCAGT…	NA	557	hypothetical protein [viral metagenome]	79.661	1	100	unknown
compost metagenome	NA	hypothetical	TATTCATCTGTATCATGGAAGACGACGTTCAGGCTTTGGTGATCGACAACGGCAGCGGCATGTGCAAGGCCGGCTTTGCGGGCGATGATGCGCCCCGCGCGGTGTTCCCGTCCATCGTGGGCCGCCCGCGCCACACTGGCGTGATGGTCGGCATGGGCCAGAAGGACTCGTACGTCGGCGACGAGGCGCAGTCGAAGCGTGGTATCCTGACCCTGAAGTACCCGATCGAGCACGGCATCGTGACGAACTGGGACGACATGGAGAAGATCTGGCACCACACCTTCTACAACGAGCTGCGCGTTGCCCCCGAGGAGCACCCCGTGCTGCTGACGGAGGCGCCGCTCAACCCGAAGGCGAACCGCGAAAAGATGACGCAGATCATGTTCGAGACGTTCAACA…	NA	450	hypothetical protein [viral metagenome]	82.394	1	100	unknown
compost metagenome	NA	hypothetical	TTTAGCAACAACAACAGCAATGGAAGACGACGTTCAGGCTTTGGTGATCGACAACGGCAGCGGCATGTGCAAGGCCGGCTTTGCGGGCGATGATGCGCCCCGCGCGGTGTTCCCGTCCATCGTGGGCCGCCCGCGCCACACTGGCGTGATGGTCGGCATGGGCCAGAAGGACTCGTACGTCGGCGACGAGGCGCAGTCGAAGCGTGGTATCCTGACCCTGAAGTACCCGATCGAGCACGGCATCGTGACGAACTGGGACGACATGGAGAAGATCTGGCACCACACCTTCTACAACGAGCTGCGCGTTGCCCCCGAGGAGCACCCCGTGCTGCTGACGGAGGCGCCGCTCAACCCGAAGGCGAACCGCGAAAAGATGACGCAGATCATGTTCGAGACGTT…	NA	502	hypothetical protein [viral metagenome]	79.268	1	100	unknown
Desmodus rotundus	Arenaviridae	glycoprotein	AAGTCCTTCTGATCGAGGCCCAGCCCGCGGACGGTGTGAGGCCGGTAGCGGCCCCGGCGCGCGGGCCCGGGTCTTCCCGGAGTCGGGTTGCTTGGGAATGCAGCCCAAAGCGGGTGGTAAACTCCATCTAAGGCTAAATACGGG	NA	144	glycoprotein precursor [Lassa mammarenavirus]	84.211	1	100	unknown
Desmodus rotundus	Arenaviridae	glycoprotein	CCACCCGCTTTGGGCTGCATTCCCAAGCAACCCGACTCCGGGAAGACCCGGGCCGCGCGCCGGGGCGGCTACCGGCCTCACACCGTCCGCGGGCTGGGCCTCGATCAGAAGGACTTGGGC	NA	120	glycoprotein precursor [Lassa mammarenavirus]	54.054	1	100	unknown
Desmodus rotundus	Arenaviridae	glycoprotein	CGGCCCCCGGCGCGCGGCCCGGGTCTTCCCGGAGTCGGGTTGCTTGGGAATGCAGCC	NA	57	glycoprotein precursor [Lassa mammarenavirus]	88.889	1	100	unknown
Desmodus rotundus	Arenaviridae	glycoprotein	CGGCCCCGGCGCGCGGCCCGGGTCTTCCCGGAGTCGGGTTGCTTGGGAATGCAGCCC	NA	57	glycoprotein precursor [Lassa mammarenavirus]	88.889	1	100	unknown
Desmodus rotundus	Arenaviridae	glycoprotein	GAGGCCGGTAGCGGCCCCCGGCGCGCCGGGCCCGGGTCTTCCCGGAGTCGGGTTGCTTGGGAATGCAG	NA	68	glycoprotein precursor [Lassa mammarenavirus]	94.118	1	100	unknown
Desmodus rotundus	Arenaviridae	glycoprotein	GCCCCCGGCGCGCGGCCCGGGTCTTCCCGGAGTCGGGTTGCTTGGGAATGCAGCCCA	NA	57	glycoprotein precursor [Lassa mammarenavirus]	88.889	1	100	unknown
Desmodus rotundus	Arenaviridae	glycoprotein	GGCTGCATTCCCAAGCAACCCGACTCCGGGAAGACCCGGGCCGCGCGCCGGGGCGCTACCGGCCTCACACCGTCCGCGGGCTGGGCCTCGATCAGAAGGACTTG	NA	104	glycoprotein precursor [Lassa mammarenavirus]	88.889	1	100	unknown
Desmodus rotundus	Arenaviridae	glycoprotein	GGCTGCATTCCCAAGCAACCCGACTCCGGGAAGACCCGGGCCGCGCGCCGGGGGCG	NA	56	glycoprotein precursor [Lassa mammarenavirus]	88.889	1	100	unknown
Desmodus rotundus	Arenaviridae	glycoprotein	GGGCTGCATTCCCAAGCAACCCGACTCCGGGAAGACCCGGGCCCGCGCGCCGGGGGCCG	NA	59	glycoprotein precursor [Lassa mammarenavirus]	88.889	1	100	unknown
Desmodus rotundus	Arenaviridae	glycoprotein	GGGGCGCGGGAAATGTGGCGTACGGAAGCCCCACTCCCCGGCGCCGCTCGTGGGGGGCCCAAGTCCTTCTGATCGAGGCCCAGCCCGCGGACGGTGTGAGGCCGGTAGCGCCCCCGGCGCGCCGGGCCCGGGTCTTCCCGGAGTCGGGTTGCTTGGGAATGCAGCCCAAAGCGGGTG	NA	177	glycoprotein precursor [Lassa mammarenavirus]	89.474	1	100	unknown
Desmodus rotundus	Deuterostomia	reverse	TTGGCGTGAGGTGTTTTTAGGTTGAAGTCTATCAGGATTTCCATGTCACTATATGTCATCTTGCAAACAGCTGAATCAGTTTCATTTCTCCTTTCCATTTTGGATTGCCTTTTATTGCTTTTCTTGTCTGATTGCTGTGGCTAGGACTTCCAATACTATGTTGAATAGGAGTGGTGAGAGAGGGCATCCTTGTCTTGTTCCTGATCTTAGTGGGAAAGCTCTAAGTTTTTGTCCATTGAGTATGTATGTTGGCTGTAGGTCTCTCATATATGGCCTTTATTATGTTGAGGAATGCTCCCTCTATTCCCACTTTGCTGAGTGTTTTTATCATAAATGGGTGCTGTACCTTATCAATTGCTTTTGCCCTTCTGCTCCACGGGAGGTTTCTGTC	Chordata	391	reverse transcriptase-like protein [Sus scrofa]	60	1	100	unknown
Desmodus rotundus	Flaviviridae	p125	CACCTCTCAGGCGCAGGACCAGGTGCAGGGTGGACTCTTTCTGGATGTTGTAGTCAGAAAGAGTGCGGCCATCTTCCAGCTGCTTGCCTGCAAAGATGAGCCTCTGCTGGTCAGGGGGGATGCCTTCTTTATCCTGGATCTTGGCCTTCACGTTCTCAATGGTGTCACTGGGCTCCACCTCCAGGGTGATGGTCTTGCCGGTCAGGGTCTTCACGAAGATCTGCATCCCACCTCCTCAGGCGCAGGACCAGGTGCAGGGTGGACTCTTTCTGGATGTTGTAGTCGGACAGGGTGCGCCCATCTTCCAGCTGCTTCCCGGCGAAGATCAGACGCTGCTGGTCGGGGGGGATGCCCTCCTTGTCTTGGATCTTGGCCTTGACATTCTCGATGGTGTCACTG…	Pestivirus	512	p125 protein [Bovine viral diarrhea virus 1]	97.778	1	25	Emergent_potencial_Order
Desmodus rotundus	Flaviviridae	p125	CACCTCTCAGGCGCAGGACCAGGTGCAGGGTGGACTCTTTCTGGATGTTGTAGTCAGAAAGAGTGCGGCCATCTTCCAGCTGCTTGCCTGCAAAGATGAGCCTCTGCTGGTCAGGGGGGATGCCTTCTTTATCCTGGATCTTGGCCTTCACGTTCTCAATGGTGTCACTGGGCTCCACCTCCAGGGTGATGGTCTTGCCGGTCAGGGTCTTCACGAAGATCTGCATCCCACCTCCTCAGGCGCAGGACCAGGTGCAGGGTGGACTCTTTCTGGATGTTGTAGTCGGACAGGGTGCGCCCATCTTCCAGCTGCTTCCCGGCGAAGATCAGACGCTGCTGGTCGGGGGGGATGCCCTCCTTGTCTTGGATCTTGGCCTTGACATTCTCGATGGTGTCACTG…	Pestivirus	512	p125 protein [Bovine viral diarrhea virus 1]	100	3	75	Emergent_potencial_Order
Desmodus rotundus	Hepeviridae	ORF1	CTTGGATAACTGTGGTAATTCTAGAGCTAATACATGCCGACGGGCGCTGACCCCCTCGCGGGGGGATGCGTGCATTTATCGAGATCAAACCAACCCTGGTCAGCCT	Orthohepevirus	106	ORF1 protein [Hepatitis E virus]	80	1	100	unknown
Desmodus rotundus	Hepeviridae	ORF1	GGGTTGGTTTGATCTCGATAAATGCACGCATCCCCCCGCGAGGGGGGTCAGCGCCGTCGGCATGTATTAGCTCTAGAATTACCACA	Orthohepevirus	86	ORF1 protein [Hepatitis E virus]	86.957	1	100	unknown
Desmodus rotundus	Mitoviridae	hypothetical	ACTTATTCTACACCTCTCATGTCTCTTCACCGTGCCAGACTAGAGTCAAGCTCAACAGGGTCTTCTTTCCCCGCTGATTCCGCCAAGCCCGTTCCCTTGGCTGTGGTTTCGCTGGATAGTAGGTAGGGACGAGTGGAATCTCGTTCATCCATTCATGCGCGTCACTAATTAGATGACGAGGCATTTGGC	Mitovirus	189	hypothetical protein [Mitovirus sp.]	79.31	1	100	unknown
Desmodus rotundus	Poxviridae	PP1	TTATTTTGGCTCCAAAATCACTGCAGATGGTGACTGCAGCCGTGAAAATTAAAAGACGCTTACTCCTTGGAAGGAAAGTTATGACCAACCTAGATAGCATATTCAAAAGCAGAGACATTACTTTGCCAACAAAGGTCCGTCTAGTCAAGGCTATGGTTTTTCCAGTGGTCATGTATGGATGTGAGAGTTGGACTGTGAAGAAAGCTGAGCGCCGAAGAATTGATGCTTTTGAACTGTGGTGTTGGAGAAGACTCTTGAGAGTCCCTTGGACTGCAAGGAGATCCAACCAGTCCATTCTGAAGGAGATCAGCCCTGGGATTTCTTTGGAAGGAATGATGCTAAAGCTGAAACTCCAGTACTTTGGCCACCTCATGCGAAGAGTTGACTCATTGGAAAAGA…	Chordopoxvirinae	600	PP1 [Orf virus]	72.222	1	50	Emergent_potencial_Order
Desmodus rotundus	Poxviridae	PP1	TTATTTTGGCTCCAAAATCACTGCAGATGGTGACTGCAGCCGTGAAAATTAAAAGACGCTTACTCCTTGGAAGGAAAGTTATGACCAACCTAGATAGCATATTCAAAAGCAGAGACATTACTTTGCCAACAAAGGTCCGTCTAGTCAAGGCTATGGTTTTTCCAGTGGTCATGTATGGATGTGAGAGTTGGACTGTGAAGAAAGCTGAGCGCCGAAGAATTGATGCTTTTGAACTGTGGTGTTGGAGAAGACTCTTGAGAGTCCCTTGGACTGCAAGGAGATCCAACCAGTCCATTCTGAAGGAGATCAGCCCTGGGATTTCTTTGGAAGGAATGATGCTAAAGCTGAAACTCCAGTACTTTGGCCACCTCATGCGAAGAGTTGACTCATTGGAAAAGA…	Chordopoxvirinae	600	PP1 [Orf virus]	77.586	1	50	Emergent_potencial_Order
Desmodus rotundus	Poxviridae	PP287	ATACACACACGTACGTATACACACACGTACGTATACACACACGTACGTATACACACACGTACGTATACACATACACATACACATACACACACATACACACACACACACACACACACAGTACTACCAGAGAGAGCGCGAAAGAAACAGCAGTAGTGGGCTTCACTCCTAGTTGCTGCTAAGTCACTTCAGTTGTGTCCGACTCTGTGCGACCCCATAGACGGCAGCCCACCAGGCTCCCCCGTCCCTGGGATTCTCCAGGCAAGAACACTGGAGTGGGTTGCCATTTCCTTCTCCAATGCATGAAAGTGAAAAGTGAAAGTGAAGTCGCTCAGTCGTGTCCGACTCTTTGCGACCCCATGGACTGCAGCCTACCAGGCTCCTCCGTCCATGGGATTTTCC…	Chordopoxvirinae	682	PP287 [Orf virus]	55.814	1	33.33333333	Emergent_potencial_Order
Desmodus rotundus	Poxviridae	PP287	ATACACACACGTACGTATACACACACGTACGTATACACACACGTACGTATACACACACGTACGTATACACATACACATACACATACACACACATACACACACACACACACACACACAGTACTACCAGAGAGAGCGCGAAAGAAACAGCAGTAGTGGGCTTCACTCCTAGTTGCTGCTAAGTCACTTCAGTTGTGTCCGACTCTGTGCGACCCCATAGACGGCAGCCCACCAGGCTCCCCCGTCCCTGGGATTCTCCAGGCAAGAACACTGGAGTGGGTTGCCATTTCCTTCTCCAATGCATGAAAGTGAAAAGTGAAAGTGAAGTCGCTCAGTCGTGTCCGACTCTTTGCGACCCCATGGACTGCAGCCTACCAGGCTCCTCCGTCCATGGGATTTTCC…	Chordopoxvirinae	682	PP287 [Orf virus]	71.053	1	33.33333333	Emergent_potencial_Order
Desmodus rotundus	Poxviridae	PP287	ATACACACACGTACGTATACACACACGTACGTATACACACACGTACGTATACACACACGTACGTATACACATACACATACACATACACACACATACACACACACACACACACACACAGTACTACCAGAGAGAGCGCGAAAGAAACAGCAGTAGTGGGCTTCACTCCTAGTTGCTGCTAAGTCACTTCAGTTGTGTCCGACTCTGTGCGACCCCATAGACGGCAGCCCACCAGGCTCCCCCGTCCCTGGGATTCTCCAGGCAAGAACACTGGAGTGGGTTGCCATTTCCTTCTCCAATGCATGAAAGTGAAAAGTGAAAGTGAAGTCGCTCAGTCGTGTCCGACTCTTTGCGACCCCATGGACTGCAGCCTACCAGGCTCCTCCGTCCATGGGATTTTCC…	Chordopoxvirinae	682	PP287 [Orf virus]	85.897	1	33.33333333	Emergent_potencial_Order
Desmodus rotundus	Protostomia	endonuclease-reverse	CGAGTAGGAGGGCCGCTGCGGTGAGCCTTGAAGCCTAGGGCGCGGGCCCGGGTGGGAGCCGCCGCAGTGCAGATCAGGTGGTCTGGTATTCCCATGTTTTTCAGAATTTTCCACAGTTGATTGTGATCCACACAGTCAAAGGCTTTGGCATAGTCAATAAAGCAGAAATAG	Ecdysozoa	171	endonuclease-reverse transcriptase [Penaeus japonicus]	67.742	1	100	unknown
Desmodus rotundus	Protostomia	endonuclease-reverse	CTATTTCTGCTTTATTGACTATGCCAAAGCCTTTGACTGTGTGGATCACAATCAAACTGCGGAAAATTCTGAAAGAGGTGGGAATACCAGACCACCTGATCTGCCTCTTGAGAAACTTATATGCAGGTCAGGAAGCAACAGTTAGAACTGGACATGGAACAACAGACTGGTTCCAAATAGGAAAAGGAGTACATCAAGGCTGTATATTGTCACCCTGCTTATTTAACTTATATGCAGAGTACATCATGAGAAATGCTAGGCTGGAAGAAGCACAAGCTGGACTCAAGATTGCCGGGAGAAATACCAATAACCTCACAGATATGCAGATGACACCACCCTTATGGCAGAAAGTGAAGAGGAACTAAAAAGCCTCTTGATGAAAGTGAAAGTGGAGAGTGA…	Ecdysozoa	534	endonuclease-reverse transcriptase [Penaeus japonicus]	56.944	1	33.33333333	unknown
Desmodus rotundus	Protostomia	endonuclease-reverse	CTATTTCTGCTTTATTGACTATGCCAAAGCCTTTGACTGTGTGGATCACAATCAAACTGCGGAAAATTCTGAAAGAGGTGGGAATACCAGACCACCTGATCTGCCTCTTGAGAAACTTATATGCAGGTCAGGAAGCAACAGTTAGAACTGGACATGGAACAACAGACTGGTTCCAAATAGGAAAAGGAGTACATCAAGGCTGTATATTGTCACCCTGCTTATTTAACTTATATGCAGAGTACATCATGAGAAATGCTAGGCTGGAAGAAGCACAAGCTGGACTCAAGATTGCCGGGAGAAATACCAATAACCTCACAGATATGCAGATGACACCACCCTTATGGCAGAAAGTGAAGAGGAACTAAAAAGCCTCTTGATGAAAGTGAAAGTGGAGAGTGA…	Ecdysozoa	534	endonuclease-reverse transcriptase [Penaeus japonicus]	60.976	1	33.33333333	unknown
Desmodus rotundus	Protostomia	endonuclease-reverse	CTATTTCTGCTTTATTGACTATGCCAAAGCCTTTGACTGTGTGGATCACAATCAAACTGCGGAAAATTCTGAAAGAGGTGGGAATACCAGACCACCTGATCTGCCTCTTGAGAAACTTATATGCAGGTCAGGAAGCAACAGTTAGAACTGGACATGGAACAACAGACTGGTTCCAAATAGGAAAAGGAGTACATCAAGGCTGTATATTGTCACCCTGCTTATTTAACTTATATGCAGAGTACATCATGAGAAATGCTAGGCTGGAAGAAGCACAAGCTGGACTCAAGATTGCCGGGAGAAATACCAATAACCTCACAGATATGCAGATGACACCACCCTTATGGCAGAAAGTGAAGAGGAACTAAAAAGCCTCTTGATGAAAGTGAAAGTGGAGAGTGA…	Ecdysozoa	534	endonuclease-reverse transcriptase [Penaeus japonicus]	81.25	1	33.33333333	unknown
Desmodus rotundus	Protostomia	endonuclease-reverse	CTTTCTTCAAACCTAAGGTTTTAACCACAACATTTTACAAGGACCACTGTTGTCTTTACCCAGCACATGAGTCACACTAGATACTAGTTCAAGTTGAAGGCCAAACAGCCATGAGAAAGGAAAGGTAAGGAGAAAAGGAAAGATATAAGCATCTGAATGCAGAGTTCCAAAGAATAGCAAGAAGAGATAAGAAAGCCTTCCTCAGCGATCAATGCAGAGAAATAGAGGAAAACAACAGAATGGGAAAGACTAGAGATCTCTTCAAGAGAACTAGAGATACCAAAGGAACAATTTCATGCAAAGATGGGCTCGATAAAGGACAGAAATGGTATGGACCTAACAGAAGCAGAAGATATTAAGAAGAGGTGGCAAGAATACACAGAACTGTACAAAAAAGAT…	Ecdysozoa	925	endonuclease-reverse transcriptase [Penaeus japonicus]	49.505	1	50	unknown
Desmodus rotundus	Protostomia	endonuclease-reverse	CTTTCTTCAAACCTAAGGTTTTAACCACAACATTTTACAAGGACCACTGTTGTCTTTACCCAGCACATGAGTCACACTAGATACTAGTTCAAGTTGAAGGCCAAACAGCCATGAGAAAGGAAAGGTAAGGAGAAAAGGAAAGATATAAGCATCTGAATGCAGAGTTCCAAAGAATAGCAAGAAGAGATAAGAAAGCCTTCCTCAGCGATCAATGCAGAGAAATAGAGGAAAACAACAGAATGGGAAAGACTAGAGATCTCTTCAAGAGAACTAGAGATACCAAAGGAACAATTTCATGCAAAGATGGGCTCGATAAAGGACAGAAATGGTATGGACCTAACAGAAGCAGAAGATATTAAGAAGAGGTGGCAAGAATACACAGAACTGTACAAAAAAGAT…	Ecdysozoa	925	endonuclease-reverse transcriptase [Penaeus japonicus]	65.116	1	50	unknown
Desmodus rotundus	Protostomia	polyprotein	CCTGTCTCCTGTACAATGTCAAGAACCTCCGTCCATAGTTCATCAGGCACTCTGCCTATCAGATCTAGTCCGTTAAAACTATTTCTCACTTCCACTGTATAGTCATAATGGATTTGATTTAGGTCATACTTGAATGGTCTAGTGGTTTTCCCTAGTTTCTTCAATTTCAGTCTGAATTTGGCAATAAGGAGTTCATGATCTGAGCCACAGTCAGCTCCTGGTCTTGTTTTTGCTGACTGTATAGAGCTTCTCCATCTTTGGCTGCAAAGAATATAATCAATCTGATTTCGGTGTTGACCATCTGGTGATGTCCATGTGTAGAGTCTTCTCTTGTGTTGTTGGAAGAGGGTGTTTGTTATGACCAGTGCATTTTCTTGGCAAAACTCTATTAGCCCTGCT…	Spiralia	790	polyprotein [Schistosoma japonicum]	28.846	1	100	unknown
Desmodus rotundus	Retroviridae	gag	CTCTCAGCTAATTCTTGTAAACGACTTATGAAATCACTGTATGGCTCATCTGGGCCCTGTCTTATTTTTGCAAGAGAAGTGGTTGCGGTGCCCTTTTGTGGAAGGCGCCTCCATGCTTTAAGACCCACGGACTGGATCTGGGTTAGAAGTCCGGGGGGAAATTGAGCTTGTTTCTCATTGCTTTGATAGGGGGCGGAACCAAGAAATTTAAGTATGGTCCAATTTTTAGAGGAGGATTTTCGCATATTACGCTGAACAAACTGTTTAGCGGTGTCTTCATATTCGCTTTTCCAAAGAATAAAGTCACCTCCACTTAGTGCTGCCTTCGCTAGAAAGAACCAATCATTGGGTGTGAGCCAGCGCTCACTAAGATTTTC	Orthoretrovirinae	377	gag protein [Desmodus rotundus endogenous retrovirus]	99.2	1	100	Emergent_potencial_Order
Desmodus rotundus	Retroviridae	putative	GTACAGGGACAGCACGGGCCTGGATGGCCACGTACATGGCGGGCGTGTTGAAGGTCTCGAACATGATCTGAGTCATCTTCTCCCGGTTGGCCTTGGGGTTCAGGGGGCCTCTGTCAGCAGCACGGGGTGCTCCTCCGGGGCCACGCGCAGCTCGTTGTAGAAGGTGTGGTGCCAGATCTTCTCCATATCGTCCCAGTTGGTGACAATGCCGTGCTCGATGGGGTATTTCAGGTCAGGATGCCGCGCTTGCTCTGGGCCTCGTCGCCCACGTAGCTGTCCTTCTGCCCCATGCCCACCATGACGCCCTGGTGTCGGGGGCGCCCGACGATGGAGGGAACACGGCCCGGGGGCGTCGATCCCCAGCAAAGCCAGCTTTGCACATGCCGGAGCCATTGTCGA…	Orthoretrovirinae	439	putative gag protein [Porcine endogenous retrovirus]	80.435	1	33.33333333	Emergent_potencial_Order
Desmodus rotundus	Retroviridae	putative	GTACAGGGACAGCACGGGCCTGGATGGCCACGTACATGGCGGGCGTGTTGAAGGTCTCGAACATGATCTGAGTCATCTTCTCCCGGTTGGCCTTGGGGTTCAGGGGGCCTCTGTCAGCAGCACGGGGTGCTCCTCCGGGGCCACGCGCAGCTCGTTGTAGAAGGTGTGGTGCCAGATCTTCTCCATATCGTCCCAGTTGGTGACAATGCCGTGCTCGATGGGGTATTTCAGGTCAGGATGCCGCGCTTGCTCTGGGCCTCGTCGCCCACGTAGCTGTCCTTCTGCCCCATGCCCACCATGACGCCCTGGTGTCGGGGGCGCCCGACGATGGAGGGAACACGGCCCGGGGGCGTCGATCCCCAGCAAAGCCAGCTTTGCACATGCCGGAGCCATTGTCGA…	Orthoretrovirinae	439	putative gag protein [Porcine endogenous retrovirus]	95.455	1	33.33333333	Emergent_potencial_Order
Desmodus rotundus	Retroviridae	putative	GTACAGGGACAGCACGGGCCTGGATGGCCACGTACATGGCGGGCGTGTTGAAGGTCTCGAACATGATCTGAGTCATCTTCTCCCGGTTGGCCTTGGGGTTCAGGGGGCCTCTGTCAGCAGCACGGGGTGCTCCTCCGGGGCCACGCGCAGCTCGTTGTAGAAGGTGTGGTGCCAGATCTTCTCCATATCGTCCCAGTTGGTGACAATGCCGTGCTCGATGGGGTATTTCAGGTCAGGATGCCGCGCTTGCTCTGGGCCTCGTCGCCCACGTAGCTGTCCTTCTGCCCCATGCCCACCATGACGCCCTGGTGTCGGGGGCGCCCGACGATGGAGGGAACACGGCCCGGGGGCGTCGATCCCCAGCAAAGCCAGCTTTGCACATGCCGGAGCCATTGTCGA…	Orthoretrovirinae	439	putative gag protein [Porcine endogenous retrovirus]	97.619	1	33.33333333	Emergent_potencial_Order
marine metagenome	Mimiviridae	ubiquitin	TTGCATACCTCCTCTTAATCTGAGGACTAAGTGAAGAGTAGATTCTTTTTGGATGTTGTAATCTGCAAGAGTTCTACCATCTTCTAATTGCTTTCCAGCAAAAATTAATCTTTGTTGATCTGGAGGAATACCTTCTTTGTCTTGAATCTTTTGTTTCACTTGTTGGATTGAGTCAGAACCATCAACTTCAAGAGTGATTGTTTTTCCAGTTAATGTTTTAACGAAGATTTGCATACCACCACGAAGTCTAAGAACTAAGTGAAGAGTAGATTCTTTTTGGATGTTGTAATCTGCAAGAGTTCTTCCACCG	NA	310	hypothetical protein [Hokovirus HKV1]	98.039	1	100	unknown
marine metagenome	Retroviridae	putative	GGGGGCGTTGAAGGTCTCGAAGACGATCTGGGTCATCTTCTCACGGTTGGACTTGGGGTTGATGGGCGCCTCAGTGAGCAGGACGGGGTGCTCCTCGGGGGCCACACGCAGCTCGTTGTAGAAGGTGTGGTGCCAGATCTTCTCCATGTCGTCCCAGTTGGTCACGATGCCGTGCTCGATCGGGTACTTGAGCGTCAGGATACCACGCTTGGACTGAGCCTCGTCGCCGACGTACGAGTCCTTCTGGCCCATGCCCACCATGACACCCATGTGGCGCGGGCGTCCGACGATGGACGGGGCC	Orthoretrovirinae	301	putative gag protein [Porcine endogenous retrovirus]	92.929	1	100	Emergent_potencial_Order
marine metagenome	Siphoviridae	ssDNA	CCGGGGCGCGCGGTCGCCAACTTCACGATCGCGTCGACGCCGCGCATCTTCGACCGGGCCGCGAACGAGTGGAAGGACGGCGACGCGCTGTTCCTCCGCGCGTCCTGCTGGCGCGACTTCGCCGAGCACGTGGCCGGTTCGATGACCAAGGGCATGCGCGTCATCGCCCAGGGTCGTCTGCGCCAGCGGTCCTACCAGGACCGCGAGGGCAACAACCGCACCGCGATCGAGCTCGAGGTCGATGAGATCGGCCCGTCGCTGCGCTACGCGACCGCCCAGGTCACCCGCACGCAGGGTGGCGGCGGCGGAGGCGGCGGCGGAGGAGGCGGCGGGGGAGGCGGCGGCGGGGGCGGCGGAGGCGGCGGCGGAGCTGCCGGTTCGCCGAAGTTGTAAGCCAGC…	Bronvirus	424	hypothetical protein [Mycobacterium virus Bron]	43.678	1	100	unknown
marine metagenome	NA	hypothetical	ACCTCACCTGGGTTCTTTAGTTTTAATCGCATGTATCCAACGCGATATCAAAAATGTGAAATATTCATCCTACTCCTCTACTGAGGGAGGATATGGGTTTTCATCCCATTCGTATTTCGCACAGTACTTAAGAATTTGTTCCCTGTAAGTTGGGAACGCTCCTACAAGTCCGATGAGATTAATTTCTTCAGCTACTTTCTTAAGTTGAGCACTTCTTTCAGCGTATTTAACGCTTCCAAAATGTGCATACTTATCAAGTGCATCTCTAATCGTGCAGGCTGCATGTAATTCCTCAGAAATCTGAGAACGTCCATGTGCATGCAACATTTTAGATATTGAAGATTCGTCTATAATTGCGCGATATAATTGCAATTCATCATCCCAAACTGCATTGTGTTT…	NA	522	hypothetical protein [Barns Ness breadcrumb sponge aquatic picorna-like virus 5]	99.329	1	100	unknown
marine metagenome	NA	hypothetical	CATGTGACAGAAAGTCTAATGATATTTATTGACGTCTCCGTCATTTTTGAGGTCTACTCCTCAGTATATTGGTACATAATAGGTACTCCAGTGAAGAAATAAAATGAAAAATCTTCGCCGGCAGCTGTCCATTGCTGGAAAGCCAACCTTTCATTACCTGTAGAATTAAAGGCAAAATCTAATCCCGTTACAAAATTACTTTTAGTAGTGGGACAATCTAATGTCTGTGCTGAAATTAAACGAGAATATCCAATTCTCGCTCTATTATAAAATGGAAATTCTACTTCCATTCCACTATTGGTTAAAGTACCAGTAGCAGCAGCTCCTTGCCATGTATCTCTAGTAGCAGATTTAGTCAAAGTTCCTGAATCAACACCTACTACATTATCACGAGTCCAT…	NA	541	hypothetical protein [Barns Ness breadcrumb sponge aquatic picorna-like virus 5]	96.835	1	100	unknown
marine metagenome	NA	hypothetical	CGGGGAATTGAAGTGGCGAAGAACATTAAGAAAGAAACTTCTTAATTGTTTGGTACTGATAGAGAACGAGGGCAAACCTACGCAAGACTTAATGTATGAGTTAAGAAAAGCGAAAGAGGCTTTGACCTATTGGAATAGTGATACTGCATTGTGGGAAAAACATCAGATGATTATTCCTACTACTGCACCAGTACCACAGACCGAACTTCAAGACGCAG	NA	218	putative metallo-dependent phosphoesterase [uncultured virus]	93.103	1	100	unknown
marine metagenome	NA	hypothetical	CGGGGGCAACTGATGTGGTATTGACAATGCCCACATCTAAAGATTTGCCGGTTCTGACATCGCAATCAGGAACAATGAATTCTGGTGACGAATATGGACAAGGCATTATTTCTAAACCTGCTTCTGCTTTAGCGAAAGCAGCTGGCGTGTTGAAATCAATACCATTGATAGCCCCATATGCTAGGGCAACTGAAATAGTTGCAACGCGTGTGGGAGATATTGCTAGGTTATTTGGATATAGCAGACCAGCAGTGATTACTGATCCTCTACTTATGAAACCATTACCAGTTGGAAACGTTTCAAATATAGATGCTGCAGATGCTGTTTATAAATTGTCTTTGGATTCTAAAAATGAAGTAACCATTGACCCTCGGGTCACTGGTTTGGAAGCCAGGGATG…	NA	430	hypothetical protein [Barns Ness breadcrumb sponge aquatic picorna-like virus 5]	98.582	1	100	unknown
marine metagenome	NA	hypothetical	CGGGTAACTGGGTTATGGCAAAATATTATAAGAATACGACATTATATTTATTTATGATTATTGTTTCATTATATAGTTGTAATGTAATTACATTACGTATTCTTATTTTATTTATATTATTATTACCAGTAGTACGATGGGCATTTTATAAGTTAATTTGTCGTTATGTCAAATATAAGATTCGGAAAATAAAGAAACCGAGTCAGTATTTGAGAGAAATGACGTTGTTACAAAAAGCAAGATTTATTACTTTAATTGGTGGTATGACCACTATGGTTTTTGTTGGATCAATTATTAAATTTATATATAAGATGTTGAAATCAGAAGC	NA	328	hypothetical protein [Barns Ness breadcrumb sponge aquatic picorna-like virus 5]	96.262	1	100	unknown
marine metagenome	NA	hypothetical	GACTGCGATGGTAAAATTGAGTGTTGAAGTTTGTGATACTCCGTCCTCAATTCTGCCAATTTACGTTTTAACTTCCTATTATGTCCGTACTTTCGTGCGACATCGTGTTCTAGTTGGTGAATACGCACCAACGCCGTTTCCAATGTATAAGGGGATTGGAACTCCCCATTGTGCATAGTTAAATCCAATGCACTTGGATGTTGTGTAATACTAGTAATGCATTTTATGTACAATAGAACAAATGTATGCATCATAACATCTGTCCCAGAGCTTCTCTTGTTTATAATTTCAAATTATTCCGCTAAATAACGGTACTTCTCGAGGGAAGTTCAAGACAAAATGAGTTTTCGTAATACATAATTGATTTGGAAGATACCAATTATGAATTCGTAACTCCC	NA	398	hypothetical protein [Barns Ness breadcrumb sponge aquatic picorna-like virus 5]	98.81	1	100	unknown
marine metagenome	NA	hypothetical	GGCCGCCTCATTTCTAATTTATTGATTACGCTCCTTGTACGCCGAAGATACCTCTATAGTCGGATACTCCAAACGAGTATCTTTCTCTAGCTTTGTATCTAACGTTCCCAGTATCGAAATCGCCTTCCATTGCAGTTGTCAATGGTGTTCTTTGGAACATTTTCATACCATTTGGTACGTCCGTAATAATGTACCAGCTATCAGCATCAGTTAGGTAATTGTTCACTCTATATCCTTGAGGAATCATTCCCCC	NA	253	hypothetical protein [uncultured virus]	86.486	1	100	unknown
marine metagenome	NA	hypothetical	GGGAATTTAGCAAGTAATAGTGATAGTGATTTGGGAAATTTCTTATGTCGTCCTATTAATGTTGCAACATATCAATGGGCTGTGAATCAGCCTTTATTTGAGACGTTGAAACCGTGGACTGAATATTTAAGTAATTCTTTTATTAGGGATAAGATACAGAATTTTGAACTTTTGCGCATGAATTTGCATATGAAAGTTTTGATTAGTGGTACACCATTTCATTATGGGCGTGCTTTAGTATCTTATAACCCTTTGAATGGTTATGATGAGGTTACTATTGAACGCGGATTAGGAACTGCATTTGATGTAGATTTGATCGGTGCTTCGCAGAAACCTCATATATTTTTGAACCCAA	NA	355	hypothetical protein [Barns Ness breadcrumb sponge aquatic picorna-like virus 5]	100	1	100	unknown
marine metagenome	NA	hypothetical	GTGGTGTTGCTCCTGGTCTATTATGGGAACCGTAAACTACACATCGAGCATCATGTTCCAAATTTCTTGTAACACATAACTCATGTGGTTCCTTTAACGGTCCAATATCAATATCTCCAATTACAGTGTCGAATGATTGTCCGGCATGTGAAGGCAATATTGAAGGTCTCATAGCTATCTTATCAATAGCTGTTAAAACTTGCTCCCTAGTAATAAAGCCAGCACCTGCTGTATGATTTCTACCTCCAAGGTGAAATCCTCCAATAAAAGGCATATCTTTACTATCTCTACCAACAAATGTCGCCATACATAAACCCCC	NA	319	hypothetical protein [Barns Ness breadcrumb sponge aquatic picorna-like virus 5]	99.048	1	100	unknown
marine metagenome	NA	hypothetical	TCTGTGATAGCAAATGCTAAAGCTACGGTCTCGTGAGTGTAACGAGCTGTGAAAGTTTCTTGTGCTGAATCAAAAGATACTCCTGATCCTTCACCTTTCACTTGTGCGTTTCCGAAACCAGATAACATTACTTCTTCTTCAAAAGCTCTGTCAGATGATTCGTTGTCGAATATCTGAGCTGCTTCGTTTTCATAACGTTTATATTCCAGGCCGAATAGTGCATTCAAACCTGGTTCTAGTTCTTTAACTAGCTGTTGTCGTGATATTGCCATGTTTTATATACTCCCCC	NA	289	hypothetical protein [uncultured virus]	85.556	1	100	unknown
marine metagenome	NA	hypothetical	TGGACTAGTGATGCTGGTCCCGGTGATTTGTTGTGGAATTGCCGAGTAGCTCCAGATTTATTTGGAACTGCTAATTACACAACTCCTACTTTGAGGAGAGAATTACATATGACACCTATGTGTCACATGGCACAATTGTTTAAGTTTTGGCAAGGGTCTATAAAGTTTAGATTCCAAGTTGTCAAATCAGCATACCATAAAGGTAGAATGCTTGTGAGATATGATCCTCGAGCTTTAGGTGCTGATGTGGATTATAACACGAATTATTCAAGAGTTATAGACATAGCTGATGCCGAAGATTTTGAGATTACTATTGGTTGGGGTCAATTCCAACCATGGTTAGAATGTACGGAGATTGATAATAG	NA	365	hypothetical protein [Barns Ness breadcrumb sponge aquatic picorna-like virus 5]	100	1	100	unknown
marine metagenome	NA	hypothetical	TGGGGAAAGAATGCATGATAAACCTCATTTAATGAAGGATATTATGCATAAGGAAGCAGATATTGAGAATAAAACTCATACTGCTTATAGATTTGATCCAGAATTGATTGATAAATCTGTAGTTGATTATGAAACCACCCTTGTTAAACATTTGGGCGGGAAATTACATCAACTTGGTAAATTAAGTGATGATATTGTTTTGGCAGGATTAGATGGTGCTACAGGTATTAATGCAATGAATTTTGCTACAGCTTGTGGATTTCCAATGTCTGGTCCTAAGACTAAACTTGTTAGTAAATCATTTAGGGG	NA	309	hypothetical protein [Barns Ness breadcrumb sponge aquatic picorna-like virus 5]	99.01	1	100	unknown
marine metagenome	NA	hypothetical	TGTCTGGAAAATAATAAGATAATGATTCAAATGAACCTCCGAGAGTTGTTCTAGTCACTCCTCGGGTTCCTAATAATTTACGATAATATTTTATATTACCGTGATCATTATAAACCATATCACCTAATATTTGTTTTCCTCGTGCAATACTATCCGGAAAATAAGCAGTCAAATCTCTCTGATCTCCCAATTCTGGTATATACCACACACAGATATCTGTATCTGGAATCCTATAACAAGATTTCTTAGAAATAATAACATTCTTAGGATTAGCTCCTGGTTTCGTAATAAGTGCTTCCGCACTATAATCCGGAACTATATGTGAAGGCAACAACATCATATTTCCTCGAATAGGTAAACAATTACAAAAACGTGTTGTTCCCGATTCCAATTTAATAT…	NA	562	hypothetical protein [Barns Ness breadcrumb sponge aquatic picorna-like virus 5]	100	1	100	unknown
marine metagenome	NA	major	CCGCTGGTACGGCTATGACAACTGCGGCTGCAGAAGCCCTTGGTGGTCGAACAGAAGACCAATTTGCTGAAATGGCATTCTCAATTGAGAAATCAACCGTTACAGCTAAATCAAGAGCTTTAAAAGCTGAATACACAATGGAACTCGCACAAGACTTGAAAGCGATTCACGGTCTGGATGCTGAGACAGAACTTGCAAATATTCTGTCATCTGAAATCCTTGCTGAAATCAACCGAGAAGTGATTAGGACAATCTATTCAAACACGA	NA	267	major capsid protein [uncultured virus]	88.333	1	100	unknown
marine metagenome	NA	photosystem	ACTAGAGAACCGTGCATAGCTGAGAATAGTGAACCACCGAATACACCAGCAACACCAGCCATGTGGAATGGGTGCATTAGGATGTTGTGCTCAGCTTGGAATACTAACATGAAGTTGAAAGTACCAGAGATACCTAGAGGCATACCATCAGAGAATGAACCTTGACCGATTGGGTATACAAGGAATACAGCTGATGCTGCTGCTACTGGAGCAGAGAATGCTACGAAGATCCATGGACGCATACCTAGACGGTAAGAAAGCTCCCACTCACGACCGATGTAAGCACATACACCAATGAAGAAGTGGAATACAACTAGTTGGTAAGGACCCCC	NA	332	photosystem II protein D1 [uncultured marine virus]	88.182	1	100	unknown
marine metagenome	NA	photosystem	ACTATCGCTTAATAAAGTTTATTATGCAAGATCTAATGGGAAGTTATGTGCGTTACGCTCATGCATTACTTCCATACCTAGGTTTGCTCTGTTAAGAACGTCACCCCATGTAGGAACAACCTTCCCTTGAGCATCAAGGATCGACTGGTTGAAGTTAAAGCCATTCAAGTTGAAAGCCATGGTGCAAATGCCCATAGAAGTCAACCAAATGCAGACAACTGGGAAAATAGCCAAGAAGAAGTGAAGGCTACGGCTGTTATTAAAGCTGGCGTATTGGAAGATCAAACGACCGAAGTAACCGTGGGCAGCCACGATGTTGTAGGTCTCTTCCTCTTGACCAAACTTGTAACCGTAGTTCTGGGATTCATTCTCGGTGGTCTCACGAATCAGTGATGAAGG…	NA	401	photosystem II protein D1 [uncultured marine virus]	96.667	1	100	unknown
marine metagenome	NA	photosystem	CGCCAGCAGCAGCGTTCTTCGCTGTTAAAAGGTTGGCCACAGTTTTGTGAGTGGGTAACATCAACTAACAACAGAATTTATGTTGGTTGGTTCGGCGTCTTAATGATCCCATGCCTACTTACAGCAGCGGCTTGCTTCATCGTTGCATTCATCGCAGCACCACCAGTAGACATCGACGGAATTAGAGAGCCAGTTGCTGGTTCATTCCTATATGGAAACAACATCATCTCAGGTGCAGTTGTTCCTTCTTCAAATGCTATTGGTCTACACTTCTACCCAATTTGGGAAGCAGCTACTGTAGATGAGTGGTTATACAACGGTGGTCCTTACCAGCTTGTAATTTTCCACTTCCTAATTGGTATCTCAGCATACATGGGAAGACAGTGGGAGCTTTCATAC…	NA	776	photosystem II D1 protein [uncultured marine virus]	91.133	1	100	unknown
marine metagenome	NA	photosystem	CGGGCAGCAGCGTTCTTCGCTGTTAAAAGGTTGGCCACAGTTTTGTGAGTGGGTAACATCAACTAACAACAGAATTTATGTTGGTTGGTTCGGCGTCTTAATGATTCCATGCCTTCTTACAGCAGCGGCTTGCTTCATCGTTGCATTCATCGCAGCACCACCAGTAGACATCGACGGAATTAGAGAGCCAGTTGCTGGTTCATTCCTATAAAACAACATCATCTCAGGTGCAGTTGTTCCTTCATCTAATGCTATTGGTCTACACTTCTACCCTATTTGGGAAGCAGCTACTGTAGATGAGTGGTTATACAACGGTGGTCCTTACCAGCTTGTAATTTTCCACTTCCTAATTGGTATCTCAGCATACATGGGAAGACAGTGGGAGCTTTCATACCGTTT…	NA	730	photosystem D1 protein [uncultured virus]	96.951	1	100	unknown
marine metagenome	NA	photosystem	CGGGGATGGGTCGTGAGTGGGAATTATCATACCGTTTAGGTATGCGTCCTTGGATCTTCGTAGCTTTCTCAGCTCCAGTAGCTGCAGCTGCTGCTGTATTCATTATCTACCCAATTGGTCAAGGTTCTTTCTCTGACGGTATGCCTTTAGGTATTTCTGGTACTTTCAACTTCATGTTAGTATTCCAAGCTGAGCACAACATTTTAATGCACCCATTCCACATGGCTGGTGTTGCTGGTGTATTCGGTGGTTCTTTATTCTCTGCTATGCACGGTTCTTTAGTAACTTCTTCTTTAATCCGTGAGACAAGCGAGACTGAGTCTACTAACAACGGTTACAAGTTTGGTACA	NA	350	photosystem II protein D1 [uncultured marine virus]	88.596	1	100	unknown
marine metagenome	NA	photosystem	CTTCCTCTTGGCCGAACTTGTAGCCGTAGTTCTGGGACTCGCTCTCGGTGGTTTCACGCACCAAGGAGGAGGTCACCAGGGAGCCGTGCATGGCGGAGAACAAGCTGCCGCCGAAAACACCTGCGACGCCCAGCATGTGGAAGGGGTGCATCAGGATGTTGTGCTCGGCCTGGAACACCAACATGTAGTTGAAGGTGCCAGAGATGCCCAGGGGCATTGCGTCAGAGAACGAACCCCCC	NA	239	photosystem II protein D1 [uncultured marine virus]	98.718	1	100	unknown
marine metagenome	NA	photosystem	GGGCAAGGTTCATTCTCTGATGGTATGCCTCTAGGTATCTCTGGTACTTTCAACTTCATGCTTGTATTCCAAGCTGAGCACAACATCCTAATGCACCCATTCCACATGCTTGGTGTTGCTGGTGTATTTGGTGGTTCACTATTCTCAGCTATGCACGGTTCTCTAGTAACTTCATCTCTAATCCGTGAGACTACTGAGAACGAGTCAGCTAACTACGGTTACAAGTTTGGCCA	NA	233	photosystem II protein D1 [uncultured marine virus]	96.104	1	100	unknown
marine metagenome	NA	photosystem	GGGGGTGTATTCGGTGGTTCACTATTCTCAGCTATGCACGGTTCTCTAGTAACTTCATCTCTAATCCGTGAGACTACTGAGAACGAGTCAGCTAACTACGGTTACAAGTTCGGTCAAGAAGAAGAGACTTACAACATCGTAGCTGCACACGGTTACTTTGGTCGTTTAATCTTCCAATATGCTTCATTCAACAACTCTCGTGCATTACACTTCTTCTTAGCTTTATGGCCAGTTGCAGGT	NA	240	photosystem II protein D1 [uncultured marine virus]	93.671	1	100	unknown
marine metagenome	NA	photosystem	TGTCCTAACTTATAACCATAGTTCTGAGACTCAGTTTCGGTGGTTTCACGTATAAGTGAAGAAGTCACCAAAGATCCATGCATGGCAGAGAACAAACTTCCACCAAACATGCCTGCAACACCAAGCATATGGAATGGATGCATCAAGATGTTGTGCTCAGCCTGGAAAACGAACATGAAGTTAAATGTTCCAGAGATTCCTAGAGGCATACCATCAGAGAATGAACCCCCC	NA	231	photosystem II protein D1 [uncultured marine virus]	97.333	1	100	unknown
marine metagenome	NA	photosystem	TTAACCAATAGCTGGAGCTGAAAGAGCTACAGTTGTAGACTCAGCTGCTGCTAGATCAAGTGGGAAGTTGTGAGCGTTACGCTCGTGCATAACTTCCATACCTAGGTTTGAACGGTTTAGGATATCAGCCCAAGTGTTGATTACACGACCTTGTGAATCTACAACTGATTGGTTGAAGTTGAAACCGTTTAGGTTAAATGCCATTGTTGCAACACCCATAGCTGTGAACCAGATACCAACTACTGGCCATGCACCTAGGAAGAAGTGAAGTGCACCCC	NA	278	photosystem II protein D1 [uncultured marine virus]	86.301	1	100	unknown
marine metagenome	NA	photosystem	TTATGGCCTGTTGTAGGTATCTGGTTAACAGCAATGGGTATCAGTACTATGGCATTCAACTTAAACGGTTTCAACTTCAACCAATCTGTTGTAGACTCACAAGGTCGTGTAATCAACACTTGGGCTGATATCATCAACCGTGCTAACTTAGGTATGGAAGTAATGCATGAGCGTAACGCACATAACTTCCCATTAGATCTTGCATAATAAACTTTATTAAGCGAT	NA	225	photosystem II protein D1 [uncultured marine virus]	86.154	1	100	unknown
marine metagenome	NA	PsaB	CGGGGAAACACCTAGCAATATGGCAGGGTAACGTAGCACAATTTAATGAATCAGGAACTTATCTAATGGGTTGGTTCAGAGATTATCTCTGGTTAAACTCTGCTCAACTTATTAATGGATATAATCCATTTGGAGTAAATTCACTATCTCCTTGGGCTTGGATGTTCCTATTCGGTCACTTAGTTTGGGCTACTGGTTTCATGTTCCTAATATCATGGCGTGGTTACTGGCAAGAATTAATTGAAACATTAGTTTGGGCAC	NA	261	NrdB [uncultured marine virus]	87.059	1	100	unknown
marine metagenome	NA	putative	ACAGCTACTTCTACTTCAGACCCTACAATTTCTTCCACTCCGTTTATTTTTTCTTTAAGTTTTCCAACTTGTTTTAAACGTAACCTAACGGAAGCATGAAATTGTAGTGCTTTACCCCCTGAAGTAGTATATTGATCAGCAAAGGGCATTGCAACCATTTTTTGTCTAAGTTGATTAGTAAACACTAAAAGTATTTTTTCTTTACCTATTAAATTAGTAA	NA	220	hypothetical protein [uncultured virus]	98.305	1	100	unknown
rhizosphere metagenome	Genomoviridae	RepA	CAAGGACGGAGACGTTGTCGCTGGAGGACTCAGTCCCTTCATCAACAATCAGGTTCAGGGATCTGATTCTGTCTGGGCTCGAATCGCAGATGCGCCAAGTGTGGATGAGTTTTGGGAACTTGTTCGAGTCTTGGCACCACGAGCGCTTTTATGCAACCACCAATCACTCCGAGCCTATGCCGAGTGGCACTATCGACCCCCGGCTGTTGAAT	Gemygorvirus	212	replication-associated protein [Human genital-associated circular DNA virus-1]	82.609	1	100	unknown
rhizosphere metagenome	Genomoviridae	RepA	GGGTTGTACACAATGTTATCCTGCGCTCCCCAGGGGAAAGATGAGTCAGCAACGCTTCCGCATCCACGCCCGCTATGTCCTCCTCACTTACGCTCAATGCGGCAACCTGGATCCCTGGGTTGTACACGACGTTATTACATCATTTCCAGCTGAGTGTCTCATTGGACGAGAAACTCATGCTGATGGAGGTACTCACCTCCACGCTTTCGTGGATTTCGGGAGAAAGGTCGACATCCGAGACCCTCGACGATTCGATGTTGAGGGCTTCCACCCGAATGTACAACCATGCGGTCGCACACCGCAAAAGATGCTCGACTATGCGATCAAGGACGGAGATGTTGTCG	Gemygorvirus	344	capsid protein [Sewage-associated gemycircularvirus 5]	79.208	1	100	unknown
rhizosphere metagenome	Mimiviridae	polyubiquitin	CCGATACCATCGAGAACGTGAAGCAGAAGATCCAAGACAAGGAAGGAATCCCTCCCGACCAACAACGATTGATCTTCGCCGGAAAGCAGCTTGAGGATGGCCGCACCCTCTCTGATTACAACATCCAAAAGGAGAGCACTCTTCATTTGGTCCTCCGCCTTCGGGGAGGAATGCAAATCTTCGTCAAGACCCTCACTGGAAAAACGATTACCCTCGAAGTCGAGTCCTCCGATACCATCGAGAACGTGAAGCAGAAGATCCAAGACAAGGAAGGAATCCCTCC	NA	283	hypothetical protein [Gaeavirus sp.]	92.473	1	100	unknown
rhizosphere metagenome	Mimiviridae	ubiquitin	GTCAGCTAAAGTACGTCCATCTTCCAATTGTTTTCCAGCAAAGATCAATCGTTGTTGATCAGGAGGAATACCTTCCTTGTCTTGAATTTTGGCCTTAACGTTGTCGATGGTGTCACTTGACTCTACATCGAGGGTGATGGTTTTGCCAGTCAGAGTTTTCACAAAGATTTGCATACCACCTCTAAGTCTGAGAACCAAGTGAAGGGTGGATTCTTTTTGGATGTTGTAATCGGCTAAGGTTCTACCATCTTCAAGTTGTTTGCCTGCGAAGATGAGTCTTTGCTGATCTGGTGGGATACCTTCCTTGTCTTGGATCTTTTGCTTGACGTTCTCGATGGTGTCCGAGGGCTCGACCTCGAGCGTGATGGTCTTGCCCGTGAGGGTCTTCACGAAGATCTG…	NA	717	hypothetical protein [Hokovirus HKV1]	92.857	1	100	unknown
rhizosphere metagenome	Mitoviridae	RNA-dependent	GGGCAACCTATGGGGGCTTACTCTTCTTGGGCGATGTTAGCTTTAACTCATCATTTGATAGTTAAACTGGCAGCTGCTCAAGCCGGAGTTAAGAATTTTACTTCTTACGCGCTTCTAGGTGATGACATTGTGATTAATCATGATGCCGTTGCTGACAAGTACGTTCATCTTATGGAGTCATTGGGTGTGTCTATTAACATGTCTAAATCTGTGATATCTAA	Mitovirus	221	RNA-dependent RNA polymerase [Mitovirus sp.]	78.082	1	100	unknown
rhizosphere metagenome	Phycodnaviridae	CTP	GCGGCCCGTGGTGATGTTGTCGCGCTTGTTGGCGGCCCGGCCGGTGAAGCGCTCGTAGTGGCCGAGGTCGAGGTCGGTCTCGGCGCCGTCGTCGGTGACGAACACCTCGCCGTGCTGATAGGGGCTCATCGTCCCCGGATCGACGTTGATGTAGGGGTCGAGCTTGCGCAGGCGCACCTTGAAGCCGCGGGCCTGCAACAGCGCGCCCAGCGCCGCCGAC	Chlorovirus	220	hypothetical protein [Only Syngen Nebraska virus 5]	65.753	1	100	unknown
rhizosphere metagenome	Picornaviridae	VPI	AGCGAACGCCCTCGATCTCGTCGGCGGAATTGCCGGTCGGCAGAAGCGCGCCGCACGAGGAGCCGGCGGTGTCGCGAAACTCCAGCGGGATCGGCGCGTGGCTCCCCGGAACGCCATCGATCTTCGCCTCGCCGGCATAGTTCACCTGGCCGCCCGGCGTCTGCACGGTGGCGATGGCGACCTGCCCCGTGTTCTCCATGAAGATGGCGACGCGGGTCTCGTCGCCCGTGGCCGCCACCAGCCCGCGCTCGATCGCGAAAGGCCCCACGCCCGCCAGGATATTGCCGCAATTCTGCGCGTCGGTGACGATCGCCTGGTCGACGAACACCTGCAGGAACAGGTAGTCGACGTCGATCCCTTCGCGCGCGGACTTGCGGACCACCGCGACCTTGCTGGTCA…	Aphthovirus	612	VPI [Foot-and-mouth disease virus]	67.416	1	100	Emergent_potencial_Order
rhizosphere metagenome	Siphoviridae	ssDNA	CCCCCTCCGGGGCGCCGGTGTGCAACTTCCGCATCGCGTCGACGCCGCGCACCTTCGACCGCCAGACCAACGAGTGGAAGGACGGCGACGCGCTGTTCCTGCGCGCGTCGGTCTGGCGCGAGTTCGCCGAGCACGTGGCAGGCTCGCTGACCAAGGGCATGCGCGTCATCGCGCAGGGCCGTCTGCGTCAGCGCTCCTACCAGGACCGCGAAGGCAACCAGCGCACCTCGATCGAGCTGGAGGTTGACGAGATCGGTCCGTCGCTGCGCTACGCGACGGCACAGGTCACGCGGGCCGCATCCGGCGGCGGTGGCGGTGGCGGCGGCGGCGGTGGTGGTGGCGGCGGCGGCGGCGGCGGC	Bronvirus	359	hypothetical protein [Mycobacterium virus Bron]	46.067	1	100	unknown
rhizosphere metagenome	NA	hypothetical	GAAGAAGTTCAAGCTTTGGTCATTGACAATGGCTCTGGCATGTGCAAGGCTGGATTCGCCGGAGACGACGCTCCCCGTGCTGTTTTCCCCTCCATCGTCGGACGCCCCCGCCACACTGGTGTGATGGTTGGTATGGGTCAGAAGGACTCGTACGTCGGCGACGAGGCCCAGAGCAAGCGTGGTATCCTCACCCTCAAGTACCCCATCGAGCACGGCATCGTGACCAACTGGGACGACATGGAGAAGATCTGGCACCACACCTTCTACAACGAGCTCCGCGTTGCCCCCGAGGAGCACCCCGTCCTGCTCACTGAGGCCCCCCTGAACCCCAAGGCCAACCGTGAGAAGATGACCCAGATCATGTTCGAGACCTTCAACACCCCCGCCATGTACGTCGCC…	NA	451	hypothetical protein [viral metagenome]	82.313	1	100	unknown
rhizosphere metagenome	NA	hypothetical	GTATCGTCACCAACTGTGATGACATGGAAAAGATCTGGCACCACACTTTCTACAACGAACTCCGTGTTGCCCCTGAGGAGCACCCCGTTCTGTTGACTGAGGCGCCATTGAACCCGAAGGCGAACCGCGAGAAGATGACTCAGATCATGTTCGAGACCTTCAACACCCCCGCCATGTACGTCGCCATCCAGGCCGTCCTGTCCCTGTATGCTTCTGGTCGTACCACTGG	NA	229	hypothetical protein [viral metagenome]	88	1	100	unknown
rhizosphere metagenome	NA	hypothetical	TGTCAATCAGCAAACAACCGTCATCATGCAGATCTTCGTCAAGACTCTGACTGGCAAGACCATCACGCTCGAGGTCGAGTCATCGGACACGATCGACAACGTCAAGTCAAAGATTCAGGACAAGGAGGGCATCCCTCCCGATCAACAGCGCCTCATTTTTGCTGGCAAGCAACTTGAGGACGGCCGTACCTTGTCGGATTACAACATCCAGAAGGAATC	NA	219	hypothetical protein [viral metagenome]	98.438	1	100	unknown
rhizosphere metagenome	NA	nucleotide	CGCGGCGCTGTACCGGCGCATCGTCACGGCCGGCACGCACAAGGCATCGAGCATCCGCGTCGCCGAGGCCGCCAAGGTCATCGAGAACACCCAGCGCGACCTCAACATCGCCCTGATCAACGAGCTGTCGCTGATCTTCCACCGCCTCGGCATCGACACCAGCGAAGTGCTCGCCGCCGCCGGCACCAAGTGGAACTTCCTGCCGTTCCGGCCCGGCCTGGTGGGCGGCCACTGCATCGGCGTCGACCCCTACTACCTCACGGCCAAGGCCGAGGAGGTG	NA	280	hypothetical protein [Acanthamoeba castellanii medusavirus]	81.111	1	100	unknown
Sturnira ludovici	Arenaviridae	glycoprotein	ACCCGCTTTGGGCTGCATTCCCAAGCAACCCGACTCCGGGAAGACCCGGGCCCGGC	NA	56	glycoprotein precursor [Lassa mammarenavirus]	93.75	1	100	unknown
Sturnira ludovici	Arenaviridae	glycoprotein	AGTTTACCACCCGCTTTGGGCTGCATTCCCAAGCAACCCGACTCCGGGAAGACCCAGGCCCGGCGCGCCGGGGGCCGCTACCGGCCTCACACCGTCCGCGGGCTGGGCCTC	NA	111	glycoprotein precursor [Lassa mammarenavirus]	84.211	1	100	unknown
Sturnira ludovici	Arenaviridae	glycoprotein	ATCGAGGCCCAGCCCGCGGACGGTGTGAGGCCGGTAGCGGCCCCCGGCGCGCCGGCCCCGGGTCTTCCCGGAGTCGGGTTGCTTGGGAATGCAGCCCAAAGCGGGTGGTAA	NA	111	glycoprotein precursor [Lassa mammarenavirus]	84.211	1	100	unknown
Sturnira ludovici	Arenaviridae	glycoprotein	CACCCGCTTTGGGCTGCATTCCCAAGCAACCCGACTCCGGGAAGACCCGGGCACGGCGCGCCGGGGGCCGCTACCGGCCTCACACCGTCCGCGGGCTGGGCCTCGATC	NA	108	glycoprotein precursor [Lassa mammarenavirus]	89.474	1	100	unknown
Sturnira ludovici	Arenaviridae	glycoprotein	CCCGCTTTGGGCTGCATTCCCAAGCAACCCGACTCCGGGAAGACCCGGGCCCGGCG	NA	56	glycoprotein precursor [Lassa mammarenavirus]	93.75	1	100	unknown
Sturnira ludovici	Arenaviridae	glycoprotein	CCGCTTTGGGCTGCATTCCCAAGCAACCCGACTCCGGGAAGACCCGGGCCCGGCGCGCCGGGGGCCGGGTCTTCCCGGAGTCGGGTTGCTTGGGAATGCAGCCCAAAGCGGGTGGTAAACTCCATCTAAGGCTAA	NA	135	glycoprotein precursor [Lassa mammarenavirus]	89.474	1	100	unknown
Sturnira ludovici	Arenaviridae	glycoprotein	CGTGCCCGTATTTAGCCTTAGATGGAGTTTACCACCCGCTTTGGGCTGCATTCCCAAGCAACCCGCCTCCGGGAAGACCCGGGCCCGGCGCGCCGGGGGCCGCTACCGGCCTCACACCGTCCGCGGGCTGGGCCTCGATC	NA	140	glycoprotein precursor [Lassa mammarenavirus]	84.211	1	100	unknown
Sturnira ludovici	Arenaviridae	glycoprotein	GCTGCATTCCCAAGCAACCCGACTCCGGGAAGACCCGGGCCCGGCGCGCCGGGGGAATGCAGCCCAAAGCGGGTGGTAAACTCCATCTAAGGCTAAATACGGGCAC	NA	106	glycoprotein precursor [Lassa mammarenavirus]	94.118	1	100	unknown
Sturnira ludovici	Arenaviridae	glycoprotein	GGCCGGTAGCGGCCCCCGGCGCGCCGGGCCCGGGTCTTCCCGGAGTCGGGTTGCTGGGGAATGCAGCCCAAAGCGGGTGGTAAACTCCATCTAAGGCTAAATACGGGCACGAGACCGATAGT	NA	122	glycoprotein precursor [Lassa mammarenavirus]	84.211	1	100	unknown
Sturnira ludovici	Arenaviridae	glycoprotein	TAGATGGAGTTTACCACCCGCTTTGGGCTGCATTCCCAAGCAACCCGACTCCGGGCAGACCCGGGCCCGGCGCGCCGGGGGCCGCTACCGGCCTCACACCGTCCGCGGGCT	NA	111	glycoprotein precursor [Lassa mammarenavirus]	84.211	1	100	unknown
Sturnira ludovici	Arenaviridae	glycoprotein	TTAGATGGAGTTTACCACCCGCTTTGGGCTGCATTCCCAAGCAACCCGACGCCGGGCCCGGGTCTTCCCGGAGTCGGGTTGCTTGGGAATGCAGCCCAAAGCGG	NA	104	glycoprotein precursor [Lassa mammarenavirus]	94.118	1	100	unknown
Sturnira ludovici	Arenaviridae	glycoprotein	TTTACCACCCGCTTTGGGCTGCATTCCCAAGCAACCCGACTCCGGGAAGACCCGGGCCCGG	NA	61	glycoprotein precursor [Lassa mammarenavirus]	93.75	1	100	unknown
Sturnira ludovici	Alphaflexiviridae	coat	CCAAACCACACCAGCCAAAACGGACCAACCCAGCCACATCTACGGACTTCGAACGCAAAAGCTAGTAGATATCCCAGATGACGACTCTGGCCCTAAACTTGGCACAGTACAACGACCCCATCACAAAAGGTATTATCGCACAGGAGTCTTTAAGACGCGTGCGACCAGACCTTAAAGCTGTGGTCAATGTCAACCCCTACGCCATCCCAACTTCCGCCGCACTTGTACTCGAGAAATTGGGTATTGGAACTCACCCAATGTCACTCGCAGTGCATCCCCACGCACCATGCAAGGCCATTGAAAACCAAATACTAAACACAGTAGGCCATCTCCTACCAAAGGAGCAGCCAGTCACTTTCATGGCCATGAAGAAGAGCAAACTGAACATGCTTCGACGCC…	Lolavirus	1209	coat protein [Lolium latent virus]	92.157	1	100	Emergent_potencial_Order
Sturnira ludovici	Alphaflexiviridae	coat	GGACTAAATCTTGAGGCTGCTGTCGGCGTGATTAAAGAGATCCTCACACTGAGACAGTTCGCAGCGTACTATGCAACCTTTGTCTGGAACTGGGGCATTAAGAATGAGATACCACCAGCCAACTGGGTGTCTAAAGGATACACTGATGAGACGAAATACGCCGCCTTTGACACTTTCAACTATGTAGGTTCACCCCTTGGGCTCAGGATCACACCTACAAGAAGACCAACCAACAACGAGTATATGGCTGCCAGCGTGAATGCCAGGGAGAAAATCATCCAATCCAGGGGAAAGGGCATGGTTACCAACAGCCCTATGTTTAGCGATGGCACCACCCACCAAGGGATACCGCTGCACCCGAAATTACCACTCAGCTAGGCACCACATGTCTTCCCTCCT…	Lolavirus	568	coat protein [Lolium latent virus]	97.6	1	100	Emergent_potencial_Order
Sturnira ludovici	Alphaflexiviridae	coat	GTTTACTGTTCCAGTCCTTAGCTCCTAGCTTAAATGTCAGAATCCATAGCAGAAACGCCTAGCAAATCAGCTGAGAAGGGCGCAGCAAGCCCGAGCACCAGTACAACCCCTAGTACCACTATACCAACAGCTCAAGCCAAACAAACACCGCCGCCTGTCACAACCACTGCTAGACCCATGGCATCACGTCTGCCTAGGACCATTGCGGCTGAGGGTGGCGGAACTGAGAAGAAGCAATCCCACCTTGCAGAGGATCGCATCGCTCAATACCTCCCAAAACAGGACGCGGTAGACCACAGCAACCTTGCTGCACTCCTCCAACCCTTCACAGAGGCAAGCTATGAACGTGAATTTGATGTCAAGGTCAACGGCATTGCCAGCAAGGCTGAACTCACGGCG…	Lolavirus	412	coat protein [Lolium latent virus]	93.651	1	100	Emergent_potencial_Order
Sturnira ludovici	Alphaflexiviridae	coat	TAGTCCTGCGACCTGACTGCTCTTGAGGTTAAAGTCGGTCTGTTCGGATGAGCCATTATGGTAGCAGTGGATAGCTATCTCCTGAGCGAGGACGGCTGAGTTTTCTTTAGGTACGTTGAGTCGTGAAGCCCACGTCTCGGCCACTGCCGTAAGCTCAGCCTTGCTGGCAATGCCGTTGACCTTGACATCAAACTCCCGCTCATAGCTTGCCTCTGTGAAGGGTTGGAGGAGCGCAGCAAGATTGCTGTGGTCGACAGCA	Lolavirus	259	coat protein [Lolium latent virus]	100	1	100	Emergent_potencial_Order
Sturnira ludovici	Alphaflexiviridae	coat	TTTTTTTGCGGGAACGGCAAAACCGAGAGTGTACCTGCTCTCGGTCCTTATTAGCATTTAGGTCGCTAAAACAGGCGTGCTGGATACATCCAGCGGTGCCACAACTAAACCATGGCAATCTCACACCATGGGCGGGGCTGTGGGCCCACTCCTTCTTTGCAGGGTCCAAGAAGGGAAGACGGCTGCTAGGTTAACTGAGTGGCAGTTTGGGGTGTAGTGGCGTGCCTTGGTATGTGGTGCCATCACTGAACATTGGGCTGTTAGTGACCATGCCCTTCCCCCTGGATTGAATGATCTTCTCCCGGGCATTCAGGCTGGCCGCCATGTATTCATTGTGGGTCGGCTTTCTGGTGGGTGTTATCCTAAGTCCGACCGTCTAGCTCACGTAGTGGATGGTGT…	Lolavirus	449	coat protein [Lolium latent virus]	80.303	1	100	Emergent_potencial_Order
Sturnira ludovici	Alphaflexiviridae	replicase	AAGGTAACCCTTTGGTGCTTGAGCGTGCATCTTGAGAAATAGGTACTCCTCAATGAGTGAGCTCGGAATATTGAAGTGCCTCGCCCATAGGGCCTCGAAGTGAAGCATGGCCCCATCCTGGGATTGGTCGAAAGCCTCAAAGTCAGATGCGAAGGCTGGTCTGTCAAAATTCCACTTCTGTTTTGTAGGGCGGTTGTGTGAATCGAGGCCTAGCGCCCACCTGGATATATCCTGAGGCTGCATCTCGCAGTTAATTCGAATGTTGTCAGGCTTTGGAGTTATGCGTCGTAGATAGCGAGCCATGGCCCCAAACTTCATAACAACTTCCTGTTTGAACGCACTAATTGTCTGGCCGGCTTTCGCTGTTGGGAGGTTGAACTTGCTTGCCTTAGTGACCCA…	Lolavirus	462	replicase [Lolium latent virus]	96.753	1	100	Emergent_potencial_Order
Sturnira ludovici	Alphaflexiviridae	replicase	AAGTTTGGAGCCATGGCTCGCTATCTACGACGTATAACCCCAAAGCCCGACAACATTCGTATCAACTGTGAGATGCAGCCTCAGGACATATCCAAGTGGGCACTAGGCCTCGATTCACATAATCGCCCCACAAAACAGAAATGGAACTTCGACAGACCAGCCTTCGCATCTGACTTTGAAGCCTTTGACCAATCCCAGGACGGGGCCATGCTTCACTTCGAGGCCCTATGGGCGAGGCATTTCAACGTCCCAAGCTCACTTATTGAGGAGTACCTATTCCTTAAAATGCACGCCCAAGCACCAAAGGGTTACCTCACAATCATGCGCCTTACAGGAGAGGGGCCGACCTTTGATGCAAACACAGCATGCTCCATAGCCTACAACCACACCAGATACGAA…	Lolavirus	542	replicase [Lolium latent virus]	98.204	1	50	Emergent_potencial_Order
Sturnira ludovici	Alphaflexiviridae	replicase	AAGTTTGGAGCCATGGCTCGCTATCTACGACGTATAACCCCAAAGCCCGACAACATTCGTATCAACTGTGAGATGCAGCCTCAGGACATATCCAAGTGGGCACTAGGCCTCGATTCACATAATCGCCCCACAAAACAGAAATGGAACTTCGACAGACCAGCCTTCGCATCTGACTTTGAAGCCTTTGACCAATCCCAGGACGGGGCCATGCTTCACTTCGAGGCCCTATGGGCGAGGCATTTCAACGTCCCAAGCTCACTTATTGAGGAGTACCTATTCCTTAAAATGCACGCCCAAGCACCAAAGGGTTACCTCACAATCATGCGCCTTACAGGAGAGGGGCCGACCTTTGATGCAAACACAGCATGCTCCATAGCCTACAACCACACCAGATACGAA…	Lolavirus	542	replicase [Lolium latent virus]	100	1	50	Emergent_potencial_Order
Sturnira ludovici	Alphaflexiviridae	replicase	AGACTTCCCGGTCTTCCTTAGCTTTCTGTTCCTCTAGACTTTTCTCCAGGAATGTACTGCAATTTTCCACAGGGATGTGAGTCTTCGCGGTGGGTGCTTGGACCGTGTACTCAGCAGGTTCGGTCTCAGCTGCTGCCCGCTCAGTGATGACTTGGATGAAGGTTTTAAGATATGGCGTGAGATTCAGTTTCGCATGGAATCTTGCAGTATTTAGACCAGCAATGGAGTTGTAGAAGTGGATATGCTCAGTTGCCCTGGACAGGGCAGTGTACATGTGTGAATCAGCACTTTTGTGGGTGTCATGGTCAATCATAATTTGGACCTTATCAGCAGTGATACCCTGGCAACCAGCGTAAGTCTCAGTCTTGTGGCCAGCCTCCCCCATAACAGTCTTCTGAG…	Lolavirus	1039	replicase [Lolium latent virus]	98.844	1	100	Emergent_potencial_Order
Sturnira ludovici	Alphaflexiviridae	replicase	CCTCGATCAGTCGAGTAAGGCTACCACATCTTAGCCAGTAGAGTTGCCATGGTTCATGAAAGTATGCATCACCGAGGTGCCCAGAGGGTGCCCATTGGAAGCCACCGTGCGTATAATGGATGCTGTATAAATCAGGGTATAGGCTTTTCATGTTGCGTGTGGCCTCCACGGGTAGTACAAAGGATGCGATGAGGTTCTCTAGTTTCGGGGAAGTCTCGAAGATATCCAGCAGGTCCTCAGGTGTTAGATAATGTAGTGTGTCTTGCATAAATGCTGTGCTAGTCTTCACCTCGAGGAAACTTGCTTT	Lolavirus	307	replicase [Lolium latent virus]	100	1	100	Emergent_potencial_Order
Sturnira ludovici	Alphaflexiviridae	replicase	CGACGGCCCATGGCCTCAAGGTCCTTCTTCAGTGGCCCAGGGCAGCAATTTGGAAAGGGAACATAGGCCATGTCCTGTCTTATCTCAGTGATGGGGTAGATAAGCTTGCCCTCAGGGTCTGTTTGCTTTTGTAGGCCTGTGAAGCCTAGCCGGTTGAGGCGTGGGATCCAATGTTCCCATGGGAGCTCCTCTGGTCTGTGGTCCAATGGGCTGGTGAGTTGTCCG	Lolavirus	225	replicase [Lolium latent virus]	95.946	1	100	Emergent_potencial_Order
Sturnira ludovici	Alphaflexiviridae	replicase	CGGCCCGTATCAACTACATACCTAACAGGTCGACGACCCATAGCCTCAAGGTCCTTCCTCAATGGCCCCGGGCAGCAATTTGGGAAAGGGACATAGACCATGTCTTGTCTTATTTCAGTGATGGGGTAGATAAGCTTGCCCTCAGGGTCTGTTTGTTTTTGTAGGCCTGTGAAGCCTAGTCGGTTGAGGCGTGGGATCCAATGTTCCCAAGGGAGCTCCTCTGG	Lolavirus	224	replicase [Lolium latent virus]	98.649	1	100	Emergent_potencial_Order
Sturnira ludovici	Alphaflexiviridae	replicase	CGGGGGTGGTAGATAGGGTTGATGAAGGTATCAGCCCTAGATGGGTGTCGTCGGAGCATATTCAGTTTGCTCTTCTTCATGGCCATGAAAGTGACTGGCTGCTCCTTCGGGAGGAGGTGGCCGACTGTATTCAGTATTTGGTTTTCAATGGCCTTGCATGGGGCGTGGGGGTGGACAGCGAGTGACATTGGGTGAGTTCCAATGCCGAGCTTCTCAAGCACAAGTGCAGCGGAGGTTGGGATGGCGTAGGGGTTGACATTGACCACAGCTTTAAGGTCTGGTCGCACGC	Lolavirus	289	replicase [Lolium latent virus]	100	1	100	Emergent_potencial_Order
Sturnira ludovici	Alphaflexiviridae	replicase	GCAGAGCGAAGCCGAAGTCCTAAGCACCTATCTATCAAAGTCTGAAATGGCCATTAAGAACGGGAAGAACCGTCAAGATCCAGATTGGCAGGATGAGAGGATGTTTGTCTACCTCAAGGCGCAATGGGTCACTAAGGCAAGCAAGTTCAATCTCCCGACAGCGAAAGCAGGCCAAACAATTAGTGTGTTGAAGTAGTTTGTTAGTGAGAAGTCTGGAGCCGTGGTCTACGATCAATCTCGTATGCCGTCTTCTGCTTG	Lolavirus	258	replicase [Lolium latent virus]	89.189	1	100	Emergent_potencial_Order
Sturnira ludovici	Alphaflexiviridae	replicase	GCATGCGGATGATGAGGAATGCTATGAGCCCGACTCGACAATTGTGACCCTTAATCTCTACGGCAACGCGGACTTCCTAATCGAGAGGAACACAGACAAGGCATCTGAGACTATCACGCTCCAGCACAATGACATGCTCTACATGCCCTCGGGAATGCAGGTCACACACCGCCACGCCGTCTGTAGTCTGTATGAAGGGAGAGTCAGTATCACTTTCCGCAACCAGACCAAGGACTACCTCAGGAAAAGTGCGACTGACATAAACCAAGTAGAGCAACCAGGAACCTCTGTA	Lolavirus	292	replicase [Lolium latent virus]	92.784	1	100	Emergent_potencial_Order
Sturnira ludovici	Alphaflexiviridae	replicase	GTTCTGCTCCTGGTGGATGACACCTTACGGCCTCGTCAAGGACCCCATCACACTGTACCACCGAATCCTCCTCGCAGCAGAAATTGGTGATCTCTCAAAGAAAATTGACGCATACGCCATCGAGGCCGAGCCTGCATATGCACTCCAAGGGCGCCTCTTCGATTGCTTCAACGAGGAGCAAATGACTGCACACTACGGGACCATCAGACGCCTCATTATCGAAGGCAAGACCAACTTCTCCTTAGATGACCAAGCACCCCGGCACCAGGACCTCCAAGGCATTCTCAACTGTATGGATGCGAAGTTTATGTACCACTAAAGCTTGCCCACAGCTAACTTCTAACTTTTATCAATTTGGTTTTGGTTAGGTTACCCACTAGTCGATTAACATGGAAGACT…	Lolavirus	474	replicase [Lolium latent virus]	99.048	1	100	Emergent_potencial_Order
Sturnira ludovici	Alphaflexiviridae	replicase	TAGAGATTAAGGGTCACAATCGTTGAGTCAGGCTCATAGCATTCCTCATCGTCCGCATGCAGTCCAACCCTGGCATGTTTGCGGTAGCGTTGGATGAGGCAGTGATCATAACTCTCATCAAGGCCCAAAGCCACCTGGAGGCTGTCTATGACTGGAAGCCAACTTTGGCTGCGATGTTCATGCCGACCATATTTGTAGCTCCTGCTGTGTTGGCTATAGAATGCAACCATGCGTTGGCCTATAACATCCGTGTAGGCCGTTTGCTCGCTTAGTTGGTGTGCCAATTGGGCGGCGTAGGGGCTCATCTGGCACCCGTGGGCTGGGCTAACCCGACTCACTATCTGTCTGCCTAACGTCTCATTTTGGGGCTCGGGCCGTCGGGGGCTCACGGCAGTGCAT…	Lolavirus	406	replicase [Lolium latent virus]	97.015	1	100	Emergent_potencial_Order
Sturnira ludovici	Alphaflexiviridae	replicase	TATCTGGAGGGAGGTCCGCTACAATTGCATCGAAGACCTCCTTCTCTACCTCGGAGGGATTGCGGAACCACATGTTACCCTCGAGTTCCTTCAGTAGTTCACTCCCCTCCATTGCGTCATCCTCAACTGCCTCACAGAGTCCGGTGGTTCGACTGAGGAAGTTCTTGAGCTGTCTCATCTTAGTGCCTGTTCTGCTTGCATGAATCCTCCACGGGTTTGATTTGTAGTGGTCTACGGCGTAGTCGAAGGTGACAGGTTGCCATTCCAAAGCTTTGAGTAATTTCTGGAAGTCATCTGGTCCGAGCAGGAAGCCTTTGGCCTTCTTGTATGCTGCCTGGATGGGTGTGAAGATCCACCTCTTCAGAAGATTGTCCGACAAGATGTCGTCATCATTGGTAA…	Lolavirus	1144	replicase [Lolium latent virus]	98.688	1	100	Emergent_potencial_Order
Sturnira ludovici	Alphaflexiviridae	replicase	TTCCGATCTACAGAACCTGCAGAGTATGCGGTCCAGGCACCTACAGCGAGGACCCACATCCCTGTGGAAAATTGCAGTACATTCCTGGAGAAAAACCTGGAAGAGCAGAGAGCCAAAGAAGACCGGGAAGTCTACACACATGCAGGTGCCACAAATGTGTTCCAGACCAACTCACCAATAGTCCAATGCTTCCAACACCAACAGCCGAAGGATGGAGCGCTGAGTATCATCACTCATGCAAAACGCCTCCAGTATGCCTCTGCCGAGGCCAACCAGGCTGAGTATAGAGCCAAACTGCAAATTGGTGCCGCACTCTGGGAGAACTTTAAGACCGCCATGGAAATCCCAGATGAACCAGTACCGTTCATACGTGACCTATGGGAGCAGAGCGAAGCCGAA…	Lolavirus	866	replicase [Lolium latent virus]	97.241	2	100	Emergent_potencial_Order
Sturnira ludovici	Alphaflexiviridae	triple	AGGAAAATGTTACTGGAGGTTGAGACTCCGGGCGGATTATATCTAATAGCCTTGGTACCGTCGCGATAGCAACCACCATGTGGGAGATGGTGGATGTTGTCGCCGGTGTGGGGGAGGGTGTTAGTTCTGAGGAGGAAGATGCCCAGGCCCACGGCACAGCCTGCAGCTAGTGTGAGGTAAACTTGCTTTAATGAGTCCGGGGGTGCGAGTTGGTATGTAGGTTCTGATGTTGAGCTCATTGGAGGACCTAGTCGCCGCTATGTAGAACAGACACCTAAGAGGTC	Lolavirus	284	triple gene block protein 2 [Lolium latent virus]	94.937	1	100	Emergent_potencial_Order
Sturnira ludovici	Alphaflexiviridae	triple	ATAGAGGAAACTTAACTACAGGAAAGAGGGTTGAAAGGTGAGGAAGCAGGCTTGAGCTCGCTTAGGATGGCGGGGATGTCTTGTCTATGGTGGCAGCCCTCAACGACGGCTTTTGCCCCATCAACAAGAATCAGGCAGTAGCTGCTAGACTGTTGGGTGGTGAGGGTCAGCACACCAATAGAAACGGCAACACCTACGGCGAACACGATTAGGCTGAAAGAAAGGGACATGAAGAAGTGCTAAGATACAGAGGACAGCTATGGCGGGTAGGAAGATGTTACTGGAGGTTGCGACTCCTGGTGAGTTATACCTAATAGATTTAGTACCGTCACGGTAACAACCACCGTGTGGGAGATGGTGAATGTTATCGCCGGTATGGGGTAGAGTGTTAGTTCTCAG…	Lolavirus	955	triple gene block protein 1 [Lolium latent virus]	96.809	1	100	Emergent_potencial_Order
Sturnira ludovici	Alphaflexiviridae	triple	CAAGCAGAAGACGGCATACGAGATCGGACAGCGAGAGGAGGGCAGACGTGTGCCCTCCCCCTATCCCGCGGACCACAACACGACGGCTATCGCCAGGGAGAGGTTCGTCCGTCCGTTCGAAACCTCTTGAAAGCAAACAATTAAAGAAGTCTTCCATGTTAATCGACTACGGGGTAACCTAACCAAAACCAAAACCCTAAAGTTAAAAGTTAGTTCGGACGGGGTCCGTTAGTG	Lolavirus	234	triple gene block protein 1 [Lolium latent virus]	91.667	1	100	Emergent_potencial_Order
Sturnira ludovici	Alphaflexiviridae	triple	CCGTCGTGTTCGACCGCACCATCAGCCCAGAAAGCGCCAGGTCCCTCAGGTGTCTGTTCTATATAGCAGCAACAAGGTCCTCCAATGAGCTCAACATCCGAACCTACATACCAACTCGCACCCCCGGATTCATTAAAACAAGTCTACCTCACACTAGCTGCCGGCTTTGCAGTCGGCCTAGGGATCTTCCTCCTGAGAACTAACACTCTCCCACATACCGGCGATAACATCCACCATCTCCCACACGGCGGCTGTTATCG	Lolavirus	260	triple gene block protein 2 [Lolium latent virus]	100	1	100	Emergent_potencial_Order
Sturnira ludovici	Alphaflexiviridae	triple	CGAACACGGCATGCTCCATAGCTTACAACCACACTAGGTATGAGATACCCAAGAGCTGTATGCAACTTTATGCTGGTGACGACATGCTACTTGATCAAGTTCCAGCTGAGAAGACCGGCTTCAAGAACATTGCGGCAGGACTCAAACTCACAGCTAAAACTGAGATCTTCGAGCAGAAGAGGGGAAAGTGGGGAGAGTTTTGCTCCTGGTGGATGACTCCCTATGGCCTCGTCAAGGACCCCATTACACTGTACCACCGGATTCTCCTCGCATCAGAAATTGGTGATCTCTCAAAGAAAATTGATGCATACGCCATCGAGGCCGAGCCTGCATATGCACTCCAAGGACGTCTCTTCGATTGCTTTAATGAGGAGCAAATGACTGCACACTATGGGACCA…	Lolavirus	1325	triple gene block protein 1 [Lolium latent virus]	97.967	1	100	Emergent_potencial_Order
Sturnira ludovici	Deuterostomia	adenovirus	AGCCAAGTTACAGCCAGCCACCCTACAACCAGGGAGGTTACAGCCAGGGCTATACAGCTCCACCGCCTCCACCTCCACCACCACCTGCCTACAACTACGGGAGCTACGGCGCCTACACCCCGGCCCCATATACCCCGCCGCCGCCACCCACCGCACAGACCTACCCTCAGCCCAGCTATAACCAGTATCAGCAGTATGCCCAGCAGTGGAACCAGTACTATCAGAACCAGGGCCAGTGGCCACCCTACTACGGGAACTACGACTA	Chordata	265	adenovirus E1B 55-kDa protein-associated protein [Macaca fascicularis]	100	1	100	unknown
Sturnira ludovici	Deuterostomia	adenovirus	GCCGTTTCGAAAACTATGGAGACAAGTTTGCAGAGAATGATGTGATTGGCTGCTTTGCGGACTTCGAATGTGGAAATGACGTGGAACTTTCCTTCACCAAGAACGGGAAGTGGATGGGCATTGCTTTCCGAATTCAGAAGGAAGCCTTGGGGGGTCAGGCCCTCTACCCGCATGTCCTGGTGAAGAATTGTGCAGTGGAGTTCAACTTTGGGCAGAGGGCGGAGCCCTACTGCTCTGTCC	Chordata	240	adenovirus E1B 55-kDa protein-associated protein [Macaca fascicularis]	95.385	1	100	unknown
Sturnira ludovici	Deuterostomia	anti-Ross	CAAGAGAGCTTGTTAAAGAGAATCCAGAGACAGTGCAGGTGAGGGAGAGGGTCTGTGAGGGCTTCACCAGTCCTGGGCCCGACTCCTGAAGGTTCACTGTCTCTGGATTCTCTTTAACAAACTCTCATA	Chordata	129	anti-Ross River virus immunoglubin heavy chain [Mus musculus]	76.667	1	100	unknown
Sturnira ludovici	Deuterostomia	anti-Ross	CTGGTGATGCTGAGTCGGGATCTCAGTGCTGAATTGTAGTCTGTACTTCCACCACTCCACATAACACCGACCCACTCCAGCCCCTTCCCTGGAGCCTGGCGGGCCCAGTGTA	Chordata	112	anti-Ross River virus immunoglubin heavy chain [Mus musculus]	65.714	1	100	unknown
Sturnira ludovici	Deuterostomia	Cas-Br-M	GCTTCCTTCATCTGCAGAGGGTTCACAAGCACCAGCCAGACCTCCTAAACCACGACCCCGCAGGACTGCACCAGAAATTCACCACAGAAAACCCCATGGGCCTGAGGCATTGGAAAATGTCGATGCGAAAATTGCAAAACTGATGGGAGAGGGTTATGCATTTGAAGAGGTGAAGAGAGCCTTAGAGATAGCCCAGAATAACGTCGAAGTGGCCCGCAGCATTCTCCGAGAATTTGCCTTCCCCCCTCCAGTCTCCCCACGTC	Chordata	263	Cas-Br-M (murine) ecotropic retroviral [Homo sapiens]	95.455	1	100	unknown
Sturnira ludovici	Deuterostomia	CBLL1	TTCCACGTCTTCAGTTGCAAATACTATTATCATTGGTAATATGGTCTGTATCTTGTCTGATCAGGATGATGTGGTCCAGGAAGTGGGGTCTGAGAAGGTGGACCCTGCATTCGTGGAGGCGGCGGTGGCCCTCTTGGTGCAGGCCATATACCAGGACTCATTCCCCCTGGTTGTGTAAATGGAGGGCTCAGAGTTCCTTGATCTTCAGTGAACTGGGGTAAAGAGTTAGGATTGTAATGGTGAGGAGGGGGTGCAGTTACAGGTGGACCACCATGTTGAGGTGGTGGAGGTCCTGGAGGAGGATGATTCATATAAGGTGGCATCTGGGCAATAATATGTCCAGGGGGAGGGGTTATTGGTGGTGGAGCAGAGGTCATTGGTGGAGGTGGAGCTTGGCTA…	Chordata	1131	CBLL1 protein [Homo sapiens]	98.907	1	100	unknown
Sturnira ludovici	Deuterostomia	cytotoxic	CTGACTTCCTCCTCTGGATCCTTGCAGCAGTTAGTTCTGGGTTATTTTTTTACAGCTTCCTCATCACAGCTGTTTCTTTGAGCAAAATGATAAAGAAAAGAAGCCCTCTTACTACAGGGGTCTATGTGAAAATGCCCCCAACCGAGCCAGAATGTGAAAAGCAATTTCAGCCTTATTTTATTCCCATCAATTGAAAGACTGTAAAGAAGAAAGACAATTTTCCAACCTCTAAG	Chordata	233	cytotoxic T-lymphocyte-associated protein 4 [Homo sapiens]	96.825	1	100	unknown
Sturnira ludovici	Deuterostomia	dual	GGCGTGCCGCGCCCGGCCGCCGCCATGTCTGGCCCCTACGAGCTCTCGGTGCAGGATCTCAACGACCTGCTCTCGGACGGCAGCGGCTGCTACAGCCTCCCGAGCCAGCCCTGCAACGAGGTCACCCCCAGGATCTACGTGGGCAACGCGTCTGTGGCTCAAGACATCCCCAAGCTGCAGAAACTGGGCATCACCCACGTCCTGAATGCCGCTGAGGGCCGGTCCTTCATGCACGTCAACACCAACGCCAACTTCTATAAGGACTCTGGCATCACCTACCTGGGCATCAAGGCCAACGACACGCAGGAGTTCAACCTTAGCGCCTACTTTGAAAGGGCCGCAGACTTCATCGACCAGGCCCTGGCTCACAAGAATGGCCG	Chordata	380	dual specificity phosphatase 3 (vaccinia virus [Homo sapiens]	97.458	1	100	unknown
Sturnira ludovici	Deuterostomia	dual	GGGGCCAATCTCACGGTTCTGCCTCACGACGCTCAGGGCAGACTTGACGTCCATCTTCTGCCGCATCATGAGGTACGCGATGACGAGAGTTGGGGAGCGGCTGTAACCTTCACGGCAGTGGACAAGCACACGGGGCCAATCTCACGGTTCTGCCTCACGACGCTCAGGGCAGACTTGACGTCCATC	Chordata	186	dual specificity phosphatase 3 (vaccinia virus [Homo sapiens]	97.727	1	100	unknown
Sturnira ludovici	Deuterostomia	dUTPase	CCCTTGTGAAAACCGACATTCAGATTGCTCTGCCTGCTGGGTGCTATGGAAGAGTGGCTCCACGTTCTGGCTTGGCTGCAAAATACTTCATAGATGTAGGAGCTGGTGTCATAGATGAAGATTACAGAGGAAATGTTGGTGTTGTACTGTTCAATTTTGGCAAAGAAAAGTTTGAAGTTAAAAAAGGTGACCGCATTGCACAGCTCATTTGTGAACGGATTTATTATCCAGAAATAGAGGAAG	Chordata	243	dUTPase [Homo sapiens]	95	1	100	unknown
Sturnira ludovici	Deuterostomia	Epstein-Barr	CGTATCAGGCAAGTGAGTTTTAATCCTCATCTTCCTCCTCCTCTTCATCCTGGTTTATCTGGAAGTAGCGCAATTCATAACTCTCTTTGCTGTTAGCAACTACACGCAACCAGTCACGTAGATTATTCTTCTTCAAATACTTTTTGGTGAGATATTTCAAATACCTTTTGGAGAAAGGCACCTCAGAAGTGACAGTGATCTTACTCTTGCTCCTTTCGATGGTTACAACCCCTCCTCCGAGGTTCCCGGCTTTTCCGTTCACTTTGATTCTCTCCTGAAGGAACTGCTCAAAATTGGCAGCATCCATGATTCCATCTTC	Chordata	319	Epstein-Barr virus small RNA associated protein [Homo sapiens]	100	1	100	unknown
Sturnira ludovici	Deuterostomia	Finkel-Biskis-Reilly	TTTTGGGCTAAGTGGCTTTATTGGGGAAAGCCAGGATGACAAAGGACTTAAGAGTTGGCATTGGGGCCCTTCTTCTTGCCAAAGGTGGGCACAACATTGACAAAACGCCGGTTGTACTGCATCCGCCGCTTGGCCCGACCAGTCTTCTTCTTCTTCTTCTCCTGCTTGGCCACCTTGGGAGTCTGACCTCTCACTTTCCCAGCACGGGCCAGGGAGCCATGGACTTTACCTCCCAGCATACGGCCGGCTACTTCCAGAGTGGTCAGGGACTCCACCCCACACTGGCCCAGGGTAGCCTCATCTTCCAGGGGCGTGCCTGCCAAAAGCACGACTTGATCTTCTGGAG	Chordata	346	Finkel-Biskis-Reilly murine sarcoma virus [Mus musculus]	97.959	1	100	unknown
Sturnira ludovici	Deuterostomia	gypsy	TCTGTATTCTAATAGTTCACCATCCTTGCTTGATGTCAGTAATTCATTATCAAGGACACCGATAGTTGCGTCTTCTACCAAAATATTTGCTTGGTATGCTCCAACTGGAATTTCAGGCAATCCAATGTAGTCATGATCTGCCACTACTGAGCCTTGTAAAAGATAAAGACTGTCTTGATCACTGGATTCTCTCACATAGGGCTTAAGGTGAGCTATTTTGATAG	Chordata	224	gypsy retrotransposon integrase 1 [Homo sapiens]	87.838	1	100	unknown
Sturnira ludovici	Deuterostomia	heat	CGTGGCTCCCCTGTCCTTAGGGTTGGAGACGGCTGGGGGCGTGATGACTGCACTGATCAAGCGCAACTCCACCATCCCCACCAAGCAGACACAGATCTTCACCACCTACTCGGATAACCAGCCGGGGGTGCTGATCCAGGTGTATGAGGGCGAGAGGGCCATGACGCGCGCCAACAACCTGCTGGGGCGCTTCGAGCTGAGTGGCATCCCACCGGCCCCTCGGGG	Chordata	225	heat shock protein Hsc70t [Mus musculus]	94.595	1	100	unknown
Sturnira ludovici	Deuterostomia	heat	CTGGTAAAGAAAACAAAATCACCATCACCAACGACAAGGGTCGTCTGAGCAAGGGCGACACGGTCGCGATTGGCTTCGTCTTCTGATTTGTACCTCTCCGCTTCCTGCACCATCCGGTCAATGTCGTCCTTGCTCAGACGACCCTTGTCGTTGGTGATGGTGATTTTGTTTTCTTTACCAGTGCTCTTGTCGGCGGCGGTGACGTTGAGGATGCCGTTGGCGTCGATGTCGAAGGTGACCTCAATCTGGGGGACCCCGCGAGGCGCCGGGGGAATCCCG	Chordata	279	heat shock protein Hsc70t [Mus musculus]	85.333	1	100	unknown
Sturnira ludovici	Deuterostomia	IgG	ACTCTCAGGTTGTTCATTTGCAGGTAGAGCGTGTTCTTGCCATTGTCTCTGGAGATGGTGAATCGGCCCTTCACAGAGTTCGCGTA	Chordata	86	IgG variable region heavy chain [Homo sapiens]	82.143	1	100	unknown
Sturnira ludovici	Deuterostomia	IgG	AGAGCGTGTTCTTGCCATTGTCTCTGGAGATGGTGAATCGGCCCTTCACAGAGTTGGCGTAGTATGTGCTACCACCACCACCACTACTAATTGTTGAGATCCACTCCAGCCCCTTCCCTGGAGCCTGGCGGATCCAGCTCATCCAGTAGCTACTGAAGGTGAATCCAGAGGCTGCACAGGAGAGTCTCAGAGACCCCCCA	Chordata	200	IgG variable region heavy chain [Homo sapiens]	77.273	1	100	unknown
Sturnira ludovici	Deuterostomia	IgG	AGCCTCATCCTCAGCCTGGAGCCCAGTGATGGTCAGGGTGGCTGAGTTGCCAGACCTGGAGCCAGAGAATCGGTCAGGGACTCCAGAATCACGATAACTATCACCATATATGAAACGTTTGGGGGCCATTCCTGGGAGCTGTTGGTACCAGTTCACATTCCAACCAGCCCCGATGTTGGAGCTGCTTCCAGTGCAGGAGATGGTGACCCTCTGTCCTGGGTTCCCAGACACTGAGGGTGGCTGAGTCAGCACAGCCTGGGCCCAGGACCCTGTGCAGTGAGCCAGGAGGGTGAGCAGGAGAGGGGACCAGACCATGGCAGAGTCCATTTTTGATTCCTGTCTT	Chordata	343	IgG light chain variable region [Homo sapiens]	76.19	1	100	unknown
Sturnira ludovici	Deuterostomia	IgG	ATGGTGACCCTCTGTCCTGGGTTCCCAGACACTGAGGGCGGCTGAGTGACCACAGACTGGGCCCAGGATCCTGTGA	Chordata	76	IgG light chain variable region [Homo sapiens]	91.667	1	100	unknown
Sturnira ludovici	Deuterostomia	IgG	CACACTGCTGGCTCATTTCACAGGATCCTGGGCCCAGTCTGTGGTCACTCAGCCGCCCTCAGTGTCTGGGAATCCAGGACAGAGGGTCACCATCTCCTGCACTGGAAGCAACTCCAACATTGGGGGAAACAGTGTGCAGTGGCTCCAACAGCTCCCAGGAAAGGCCCCAACACTCCTCATCTATGATAATAGCAATCGATACTCAGGGGTCCCTGACCGATTCTCTGGCTCCAAGTCTGGC	Chordata	241	IgG light chain variable region [Homo sapiens]	74.667	1	100	unknown
Sturnira ludovici	Deuterostomia	IgG	CCCTCAGTGTCTGGGAACCCAGGACAGACTGTCACCATCTCCTGCACTGGAAGCAACTCCAACATCGGGGATGG	Chordata	74	IgG light chain variable region [Homo sapiens]	86.957	1	100	unknown
Sturnira ludovici	Deuterostomia	IgG	CCGATCTAGATCACTCACCATGGACTTTGGGCTCAGTTGGATTTTCCTTGTTGCTGTTTTAAAAGGTGTCCAGTGTGATGTGCAGCTGGTGGAGTCTGGGGGAGGCTTGGTGAAGCCTGGAGGTTCCCTGAAACTCTCCTGCCTGGCCTCTGGATTCACCTTCAGTAGCTACGGCATGAACTGGGTCCGCCAGGCTCCAGGAAAGGGGCTGGAGTGGGTCTCATACATTAGTAATGGTGGTGGTAGCACATACTACGCGGACTCTGTGAAGGGCCGATTCACCATCTCCAGAGACAATGGCAAGAACACACTCTACCTGCAAATGAACAACCTGAGAGTCGAGGACACAGCCATGTATTACTGTGCGAGAGATGGT	Chordata	376	IgG variable region heavy chain [Homo sapiens]	79.661	1	100	unknown
Sturnira ludovici	Deuterostomia	IgG	CCTTCAGTGACTATGCTATGGCCTGGGTCCGCCAGGCTCCAGGGAAGGGGCTGGAATGGATCTCAGCAATTAGTAGT	Chordata	77	IgG variable region heavy chain [Homo sapiens]	75	1	100	unknown
Sturnira ludovici	Deuterostomia	IgG	CCTTGTTGTTGTTTTAAGAGGTGTCCAGTGTGAAGTGCAGTTGGTGGAGTCTGGGGGAGGCTTGGTGAAGCCTGGGGGTGCCCTCAAACTCTCCTGCCTGGCTTCTGGATTCACCTTCAGTGACTATGCTATGGAATGGGTCCGCCAGGCTCCAGGGAAGGGGCTGGAGTGGATCTCAGAAATTAATAGCAACGGTGGTAGCACATACTACGCCAGCTCTGTGAAGGGCCGATTCACCATCTCC	Chordata	244	IgG variable region heavy chain [Homo sapiens]	75.309	1	100	unknown
Sturnira ludovici	Deuterostomia	IgG	CTACTGGATGAGCTGGATCCGCCAGGCTCCAGGGAAGGGGCTGGAGTGGATCTCAGACATTAATAGTGGTGGTGATAGCACATACTACGCGAACTCTGTGAAGGGCCGATTCACCATCTCCAGAGACAATGGCAAGAACA	Chordata	140	IgG variable region heavy chain [Homo sapiens]	73.913	1	100	unknown
Sturnira ludovici	Deuterostomia	IgG	CTCCACCATGGCCTGGTCCCCTCTCCTGCTCACACTCCTGTCTCACTGCACAGGGTCCTGGGCCCAGGCTGTGGTCACTCAGCCGCCCTCAGTGTCTGGGAACCCAGGACAGAGGGTCACCAT	Chordata	123	IgG light chain variable region [Homo sapiens]	86.842	1	100	unknown
Sturnira ludovici	Deuterostomia	IgG	CTGGGAACCCAGGACAGAGGGTCACCATCTCCTGCACTGGAAGCAGCTCCAACATTGGGGGTAACAGTGTGCAATGGTTCCAACAGCTCCCAGGAAAGGCCCCCACACTCCTCATCTATGGTAATAGCAATCGATACTCAGGGGTCCCTGACCGATTCTCTGGCTCCAAGTCTGGC	Chordata	176	IgG light chain variable region [Homo sapiens]	71.698	1	100	unknown
Sturnira ludovici	Deuterostomia	IgG	CTGTGGTCACTCAGCCGCCCTCAGTGTCTGGGAACCCAGGACAGAGGGTCACCATCTCCTGCACTGGAA	Chordata	69	IgG light chain variable region [Homo sapiens]	90.909	1	100	unknown
Sturnira ludovici	Deuterostomia	IgG	CTTGCCATTGTCTCTGGAGATGGTGAATCGGCCCTTCACAGAGTTGGCGTAAGATGTACTACCACCATCACTACTAATTACTGAGATCCACTCCAGCCCCTTCCCTGGAGCCTGGCGGACCCAGTGCATATTG	Chordata	133	IgG variable region heavy chain [Homo sapiens]	74.419	1	100	unknown
Sturnira ludovici	Deuterostomia	IgG	CTTTGTTGCTCTTTTAAGAGGTGTCCAGTGTGAAGTGCAGTTGGTGGAGTCTGGGGGAGGCTTGGCGAAGCCTGGGGGGTCTCTGAGACTCTCCTGTG	Chordata	98	IgG variable region heavy chain [Homo sapiens]	83.871	1	100	unknown
Sturnira ludovici	Deuterostomia	IgG	GCCATTGTCTCTGGAGATGGTGAATCGGCCCTTCACAGAGTTGGCGTAGTATGTGGTACCACCATCACGACTAATTGCTGAGATCCACTCCAGCCCCTTCCCTGGAGCCTGGCGGACCCAGTGCATCCAGTTGCTACTGAAGGTGAATCCAGAGGCTGCACAGGAGAGTCTCAGAGACCCCCCAGGC	Chordata	187	IgG variable region heavy chain [Homo sapiens]	75.41	1	100	unknown
Sturnira ludovici	Deuterostomia	IgG	GCCTGGGGGGTCTCTGAGACTCTCCTGTGCAGCCTCTGGATTCACCCTCAGTAGCGACTGGATGCACTGGGTCCGCCAGGCTCCAGGGAAGGGGCTGGAATGGATCTCAGCAATTAGTAGTGATGGTGGTACCATACACTACGCGAACTCTGTGAG	Chordata	156	IgG variable region heavy chain [Homo sapiens]	66.667	1	100	unknown
Sturnira ludovici	Deuterostomia	IgG	GTAATAAATGCCTGTGTCCTCGACCCGCAAATTGCTCATTTGCAGGTAGAGCGTATTCTTGTCATCGTCTCTGGAGATGGTGAATCGGCCCTTCACAGAGTTGGCGTAGTATGTGTGAAAAGTACCACCACTACTAACTGTTGAGATCCACTCCAGCCCCTTCCCTGGAGCCTGGCGGATCCAAGTCGTCCAGAAGTTACTGAGGGTGAATCCAGAGGCTACACAAGAGAGTCTCAGAG	Chordata	239	IgG variable region heavy chain [Homo sapiens]	65.823	1	100	unknown
Sturnira ludovici	Deuterostomia	IgG	GTGGAGTCTGGGGGAGGCTTGGCGAAGCCTGGGGGGTCTCTGAGACTCTCCTGTGCAGCCTCTGGATTCACCCTCAGTAGCAACTGGATGCACTGGGTCCGCCAGGCTCCAGGGAAGGGGCTGGAGTGGATCTCAGCAATTAGTAGT	Chordata	147	IgG variable region heavy chain [Homo sapiens]	72.917	1	100	unknown
Sturnira ludovici	Deuterostomia	IgG	GTGGAGTCTGGGGGAGGCTTGGCGAAGCCTGGGGGGTCTCTGAGACTCTCCTGTGTAGCCTCTGGATTCACCTTCAGTAGCTACCATATGAACTGGGTCCGCCAGGCACCTGGGAAGGGGCTGGAGTGGGTGGCAGTTATATGGTATGATGGAAGTCAAGAATACTATGTAGACTCTGTGAAGGGCCGATTCACCATCTCCAGAGACAATACGAAGAACACGCTGTACCTGCAAATGACCGGCCTGAGACCCGAGGACACG	Chordata	261	IgG variable region heavy chain [Homo sapiens]	73.563	1	100	unknown
Sturnira ludovici	Deuterostomia	IgG	TATGCTATGCATTGGGTCCGCCAGGCTCCAGGGAAGGGGCTGGAGTGGATCTCAGCAATTAGTCGTG	Chordata	67	IgG variable region heavy chain [Homo sapiens]	80.952	1	100	unknown
Sturnira ludovici	Deuterostomia	IgG	TCTGGAGATGGTGAATCGGCCCTTCACAGAGTTGGCGTAGTATGTGCTACCACCATCACTACTAATTGCTGAGATCCACTCCAGCCCCTTCCCTGGAGCCTGGCGGACCCAGGCCATAGCATAGTCACTGAAGGTGAATCCAGAAGCCAGGCAGGAGAGTTTGAGGGAACCCCCAGGCTTCACCAAGCCTCCCCCAGACTCCACCAGCTGCACATCACACTGGACAC	Chordata	227	IgG variable region heavy chain [Homo sapiens]	78.667	1	100	unknown
Sturnira ludovici	Deuterostomia	IgG	TGCTTCCAGTGCAGGAGATGGTGACAGTCTGTCCTGGGTTCCCAGACACTGAGGGCGGCTGAGTGACCACAGCCTGGGCCCA	Chordata	82	IgG light chain variable region [Homo sapiens]	85.185	1	100	unknown
Sturnira ludovici	Deuterostomia	IgG	TGCTTCCAGTGCAGGAGATGGTGACAGTCTGTCCTGGGTTCCCAGACACTGAGGGTGGCTGAGTCAGCACAGACTGGGCCCAGGACCCTGTGCAGTGAGCCAGGAGTGTGAGCAGAAGAGGGGACCAGACCATGATGGAGACCAACCCTGAGTCACTGCACAGGGTCCTGGGCCCAGTCTGTACTGACTCAGCCGGCCTCCGTGTCTGGAAACCCAGGACAGAGGGTCACCATCTCCTGCACTGGAAGCAGCTCCAACATCGGAAATTACTATGTGAACTGGTACCAACAACTCCCAGGAAAGGCCCCTACACTCATCA	Chordata	319	IgG light chain variable region [Homo sapiens]	75.862	1	50	unknown
Sturnira ludovici	Deuterostomia	IgG	TGCTTCCAGTGCAGGAGATGGTGACAGTCTGTCCTGGGTTCCCAGACACTGAGGGTGGCTGAGTCAGCACAGACTGGGCCCAGGACCCTGTGCAGTGAGCCAGGAGTGTGAGCAGAAGAGGGGACCAGACCATGATGGAGACCAACCCTGAGTCACTGCACAGGGTCCTGGGCCCAGTCTGTACTGACTCAGCCGGCCTCCGTGTCTGGAAACCCAGGACAGAGGGTCACCATCTCCTGCACTGGAAGCAGCTCCAACATCGGAAATTACTATGTGAACTGGTACCAACAACTCCCAGGAAAGGCCCCTACACTCATCA	Chordata	319	IgG light chain variable region [Homo sapiens]	90.909	1	50	unknown
Sturnira ludovici	Deuterostomia	IgG	TGCTTCCAGTGCAGGAGATGGTGACCCTCTGTCCTGGGTTCCCAGACACTGAGGGCGGTTGAGTCAGCCCAGCCTGGGCCCAGGACCCTGTGCAGAGAGCCAGGAGGGTGACCAGGAGAGGGGACCAGGCCATGGTGGA	Chordata	139	IgG light chain variable region [Homo sapiens]	88.636	1	100	unknown
Sturnira ludovici	Deuterostomia	IgG	TGGAGCCTGGCGGACCCAGTGCATCCAGTTGCTACTGAAGGTGAATCCAGAGGCTACACAGGAGAGTCTCAGAGACCCCCCAGGC	Chordata	85	IgG variable region heavy chain [Homo sapiens]	82.143	1	100	unknown
Sturnira ludovici	Deuterostomia	IgG	TGGGCCCAGGCTGTGCTGACTCAGCCACCCTCAGTGTCTGGGAACCCAGGACAGACTGTCACCAT	Chordata	65	IgG light chain variable region [Homo sapiens]	85.714	1	100	unknown
Sturnira ludovici	Deuterostomia	IgG	TGGGCCCAGTCTGTGCTGACTCAGCCACCCTCAGTGTCTGGGAACCCAGGACAGAGGGTCACCAT	Chordata	65	IgG light chain variable region [Homo sapiens]	95.238	1	100	unknown
Sturnira ludovici	Deuterostomia	IgG	TGGGGCCTTTCCTGGGAGTTGTTGGAACCATTGAACAGTGTTACCTCCAACGTTGGAACTACTTCCAGTGCAGGAGATGGTGACCCTCTGTCCTGGGTTCCCAGACACTGAGGGCG	Chordata	116	IgG light chain variable region [Homo sapiens]	71.795	1	100	unknown
Sturnira ludovici	Deuterostomia	IgG	TGGGGGGTCTCTGAGACTCTCCTGTGCAGCCTCTGGATTCACCTTCAGTAGCTACAATATGCACTGGGTCCGCCAGGCTCCAGGGAAGGGGCTGGAGTGGATCTCAGTAGTCACTAGTGATGGTAGTATGACATACTACGCGAACTCTGTGAAGGGCCGATTCACCGTCTCCAGAGACAATGGCAAGAACACGCTCTACCTGCAAATGAACAACCTGAGAGTCGAGGACACAGCCATGTATTACTGTG	Chordata	248	IgG variable region heavy chain [Homo sapiens]	74.39	1	100	unknown
Sturnira ludovici	Deuterostomia	IgG	TGGTCACCCTCCTGGCTCTCTGCACAGGGTCCTGGGCCCAGGCTGGGCTGACTCAGCCACCCTCAGTGTCTGGGAACCCAGGACAGAGGGTCACCATCTCC	Chordata	101	IgG light chain variable region [Homo sapiens]	84.848	1	100	unknown
Sturnira ludovici	Deuterostomia	IgG	TGTTCTTGCCATTGTCTCTGGAGATGGTGAATCGGCCCTTCACAGAGTTCGCGTAATATGTGTTATCACCAGCCTTATTAATGTCTGAGATCCACTCCAGCCCCTTCCCTGGAGCCTGGCGGATCCAAGTCATCCAGTGGCTACTGAAGGTGAATCCAGAGGCTACACAGGAGAGTCTCAGAGACCCCCCAGGC	Chordata	194	IgG variable region heavy chain [Homo sapiens]	73.438	1	100	unknown
Sturnira ludovici	Deuterostomia	IgG	TTATGATGTATACTGGTATCAGCAGCTCCCAAGAAAGGCCCCCACACTCCTCATCTATGGTAATACCAATCGATACTCAGGGGTCCCTGACCGATTCTCTGGCTCCAAGTCTGGCAGCTCAGCCACCCTGACCATCACTGGGCTCCAGGCTGAGGACGAGGCTGATTATTACTGTGCAGCTTGG	Chordata	184	IgG light chain variable region [Homo sapiens]	62.069	1	100	unknown
Sturnira ludovici	Deuterostomia	IgG	TTCCCTCAAACTCTCCTGCCTGGCTTCTGGATTCACCTTCAGTGACTATGCTATGCATTGGGTCCGCCAGGCTCCAGGGAAGGGGCTGGAGTGGATCTCAGTAATTAGTAGTG	Chordata	113	IgG variable region heavy chain [Homo sapiens]	77.778	1	100	unknown
Sturnira ludovici	Deuterostomia	IPP	TCACCAGGAAAAATGGGTTGAAATTGCCTCAATGAAAGTGCCTAGAGCAGGAATGTGTGTTGTGGCAGTCAATGGGCTTCTGTATGTTTCTGGAGGTCGATCTTCCAGCCATGATTTCTTGGCCCCAGGTACTTTGGACTCAGTTGAAGTTTATAACCCTCATTCAGATACCTGGACAGAAATTGGTAACATGATCACCAGTCGTTGTGAAGGAGGTGTTG	Chordata	221	IPP protein [Homo sapiens]	30.303	1	33.33333333	unknown
Sturnira ludovici	Deuterostomia	IPP	TCACCAGGAAAAATGGGTTGAAATTGCCTCAATGAAAGTGCCTAGAGCAGGAATGTGTGTTGTGGCAGTCAATGGGCTTCTGTATGTTTCTGGAGGTCGATCTTCCAGCCATGATTTCTTGGCCCCAGGTACTTTGGACTCAGTTGAAGTTTATAACCCTCATTCAGATACCTGGACAGAAATTGGTAACATGATCACCAGTCGTTGTGAAGGAGGTGTTG	Chordata	221	IPP protein [Homo sapiens]	30.986	1	33.33333333	unknown
Sturnira ludovici	Deuterostomia	IPP	TCACCAGGAAAAATGGGTTGAAATTGCCTCAATGAAAGTGCCTAGAGCAGGAATGTGTGTTGTGGCAGTCAATGGGCTTCTGTATGTTTCTGGAGGTCGATCTTCCAGCCATGATTTCTTGGCCCCAGGTACTTTGGACTCAGTTGAAGTTTATAACCCTCATTCAGATACCTGGACAGAAATTGGTAACATGATCACCAGTCGTTGTGAAGGAGGTGTTG	Chordata	221	IPP protein [Homo sapiens]	93.023	1	33.33333333	unknown
Sturnira ludovici	Deuterostomia	IPP	TGAGAATCCACTGCATTGCAGCTAAGAAGACTTGATATTCATCCTCAATGCTAAGCTCTTCACTTCTCAAAACTTTGATCAGCTGATCTTTTGTAAGTGCCAGGAACTCTTCCCCACTCTGAACCTCCAAGAAATGGACATGAATGTAGTTTTCTGTGAATTCCAAAAGATCATGGCAGGCAATCTGCTCAGAGAACTGAAAGATGCCAATGCAGT	Chordata	216	IPP protein [Homo sapiens]	95.775	1	100	unknown
Sturnira ludovici	Deuterostomia	IPP	TTAATCTTCGTGTTGCATTGCAAACACTTTTGAAAGAGTACTGTGAGGTGTGCAGATCTCCCAAAGAGAACAAGTTTTGTAGTTTTCTGCAGACATCTAAGGTTCGACCTCGGAAGAAAGCAAGAAAGTATCTGTATGCAGTAGGTGGATATACTCGATTGCAGGGGGGTCGTTGGAGTGACAGCAGAGCCCTCAGCTGTGTAGAACGTTTTGACACCTTTAGCCAGTACTGGACCACTGTGTCTTCGCTTCATCAGGCTCGATGTGGGCTGGGAGTAGCAGTTCTTGGAGGGATGGTGTACGCTATTGGAGGTGAAAAAGATTCAATGATTTTTGACTGTACCGAATGCTATGATCCAGTTACTAAACAGTGGACAACTGTAGCTTCAATGAATCACC…	Chordata	744	IPP protein [Homo sapiens]	97.976	1	100	unknown
Sturnira ludovici	Deuterostomia	LOC26010	CTGACTAGATACCGCGTCATGATCAAGGAAGAAGTGGACAGTTCGGTGAAGAAGATCAAAGCCGCCTTTGCAGAACTGCACAACTGCATCATTGACAAAGAAGTTTCATTAATGGCAGAAATGGATAAAGTTAAAGAAGAAGCCATGGAAATCCTGACTGCTCGTCAGAAGAAAGCAGAGGAACTAAAGAGACTGACTGATCTAGCCAGTCAGATGGCAGAGATGCAGCTGGCCGAACTCAGGGCCGAAATTAAGCACTTTGTCAGCGAGCGTAAATATGATGAAGAGCTCGGGAAAGCTGCCCGATTCTCCTGTGACATCGAACAGCTGAAGTCCCAGATCATGCTCTGCGGAGAAATCACACATCCAAAGAACAACTATTCCTCAAGAACTCCCTGC…	Chordata	491	LOC26010 protein [Homo sapiens]	96.933	1	100	unknown
Sturnira ludovici	Deuterostomia	LOC26010	GAAAAACACCAGATGTTAAATTCTACAAAAGCGCATGTGTCTTCAGCAGATCATGTTTGTCTGGTCAGTAAGAATGTTTGTCAACATTAACTCTAAGGACGATCAATGGACTGACATCACTGCTACGACATAGGGTGCTACTGAGCCTCTGACCTTTGGCCACATGTTGATTCTCCTAACAAATGAGTAAATACTGCCTGGCTAAACTGCTGCAATGTCTCGATGAGAAAAAGCATCAACAGATCAAGCAAAGCCGTGAAAGCTATGAAGCAAGCTAGAGCTGATTATTAGAATTAGTAAAAATGATTAAGAGAGGACGACTCAACCGTATAGGGTTTGTCTATTCTGATTGACTCTCTTTTGGCAGCGAATTGGGTCAGCACCTCGGGCAGGGAACCA…	Chordata	573	LOC26010 protein [Homo sapiens]	90.698	1	100	unknown
Sturnira ludovici	Deuterostomia	LOC26010	GGTTCCTCGAGTGTTGAGATAGCTTTCTCACGAGGGATAAGGCCTGGTTTTTCACTGGCAGAATCGGTGGACGAGCTGTCCTTCTCGCAGCCATTTACATGGCCATTCTGTATCTGTGGCGGTGGGGGCTGCAGGGACCCGGTTTCGGGCCTCTCCGCCTTGTCTTTAGCATCTTTGTTGCCTTGATGCTGCTTGGACTTGCTTCTTTTTCTTTTATTGTTCTTCTTCTTCCCCATCATGTTCCATTCCTTCAGAACTTGAACCGCGCTGCCGTCCACAAAGGCCTGC	Chordata	288	LOC26010 protein [Homo sapiens]	76.842	1	100	unknown
Sturnira ludovici	Deuterostomia	MHC	ACGGAAAGGAGACGCTGCTCCGAGCAGACCCTCCAAAGACACACGTGACCCACCACCCCATCTCTGACCATGAGGTCACCCTGAGGTGCTGGGCCCTGGGCTTCTACCCTGCTGACATCACCCTGACCTGGCAGCGTGATGGGGAGGACCTGACCCAGGACATGGAGCTTGTGGAGACCAGGCCTGCAGGGGATGGAACCTTCCAGAAGTGGGCGGCTGTGGCCGTGCCCCCTGGAGAGGAGCAGAGATACACGTGCCATGTGCAGCACCAGGGGCTGCCTGAGCCCCTGACCCTGAGA	Chordata	299	MHC class I antigen [Pan troglodytes]	82.828	1	100	unknown
Sturnira ludovici	Deuterostomia	MHC	AGGGGAAGGAGACGCTGCTCCGAGCAGACCCTCCAAAGGCACATCTGACCCACCACCCCATCTCTGACCATGAGGTCACCCTGAGGTGCTGGGCCCTGGG	Chordata	100	MHC class I antigen [Pan troglodytes]	68.75	1	100	unknown
Sturnira ludovici	Deuterostomia	MHC	CCTCCAAAGACACACGTGACCCACCACCCCATCTCTGACCATGAGGTCACCCTGAAGTGCTGGGCCCTGGGCTTCTACCCTGCTGACATCACCCTGACCTGGCAGCGTGAT	Chordata	111	MHC class I antigen [Pan troglodytes]	80.556	1	100	unknown
Sturnira ludovici	Deuterostomia	MHC	CCTCCAAAGGCACATCTGACCCACCACCCCATCTCTGACCATGAGGTCACCCTGAAATGCTGGGCCCTGGGCTTCTACCCTGCTGACATCACCCTGACCTGGCAGCGTGATG	Chordata	112	MHC class I antigen [Pan troglodytes]	77.778	1	100	unknown
Sturnira ludovici	Deuterostomia	MHC	CGTACGCGTAGTTCCTCCATTGCTCCGCCGCACCGGCCGCCTCCCACTTGGTCTTGGTCATCTGAGCCGCCGCGTCGGCCGCGGTCCAGGAGCGCAGGTCCTCGTTCAGGGCGATGTAGTCGGCGCCGTCGTAGGCGTACTGGCGATACCCGCGGAGGACAGTCCCGTTGGGCCACAGGTCGCAGCCGTGCATCTCCTGGATGGTGTGAGACCCGTGGTCGCTCTGGTTGTAGTAGCCACGCAGGGTGTTCAGGCTCAGGCGGAAATACTGTGTGTTTTCCTTCTGGATCCGCGTCTCCGTGTCCCAATACTGCGGTTCCTCCTGCTCCACCCACGGCCCCTCCATCCACGGCGCCCGCGGCTCCATCCTCG	Chordata	372	MHC class I antigen [Pan troglodytes]	70.248	1	100	unknown
Sturnira ludovici	Deuterostomia	MHC	GAAAGTCTGTGTGGTTTCCTTGCAGATCCGCGTGTTCCGGTCCCAATACTGCGGGTCCTCCTGCTCCACCCACGGCCCCTCCATCCACGGCGCCCGCGGCTCCTCCCTCGGGGTCGCGGCGTCGCTGTCGAACCGCACGAACTCGGTGCCGTCCACGTAGCCGACGGAGAAGAAGCGGGGCTCCCCCTGGCCGGGCCGGGACACGACGGTGTAGAAATAGC	Chordata	221	MHC class I antigen [Pan troglodytes]	65.278	1	100	unknown
Sturnira ludovici	Deuterostomia	MHC	GCTATTTCGACACCGGCGTGTCCCGGCCCGGCCAGGGGGAGGCCCGCTTCTTCGCCGTCGGGTACGTGGACGGCACCGAGTTCGTGCGGTTCGACAGCGACGCCGCGACCCCGAGGA	Chordata	117	MHC class I antigen [Pan troglodytes]	76.316	1	100	unknown
Sturnira ludovici	Deuterostomia	MHC	GTAGAAGCCCAGGGCCCAGCACTTCAGGGTGACCTCATGGTCAGAGATGGGGTGGCGGGTCACGTGTGTCTTTGGAGGGTCTGCTCGGAGCAGCGTCTCC	Chordata	100	MHC class I antigen [Pan troglodytes]	66.667	1	100	unknown
Sturnira ludovici	Deuterostomia	MHC	GTAGAAGCCCAGGGCCCAGCATTTCAGGGTGACCTCATGGTCAGAGATGGGGTGGCGGGTCACGTGTGTCTTTGGAG	Chordata	77	MHC class I antigen [Pan troglodytes]	72	1	100	unknown
Sturnira ludovici	Deuterostomia	MHC	GTTTCCCTTGCACTTCCGCGTCTCCTCGTCCCAATAGTGCGGGTCCTCCTGCTCCACCCACGGCCCCTCCATCCACGGCGCCCGCGGCTCCTCCCTCGGGTTCGCGGCGTCGCTGTCGAACCGCACGAACTCGGTGCCGTCCACGTACCCGACGGC	Chordata	156	MHC class I antigen [Pan troglodytes]	68	1	100	unknown
Sturnira ludovici	Deuterostomia	MHC	TACGTGGACGGCACCGAGTTCGTGCGGTTCGACAGCGACGCCGCGACCCCGAGGATGGAGCCGCGGGCGCCGTGGATGGAGGGGCCGTGGGTGGAGCAGGAGGA	Chordata	104	MHC class I antigen [Pan troglodytes]	85.185	1	100	unknown
Sturnira ludovici	Deuterostomia	MIHA	TAAAAATTTTTTTGCTTGAAAGTAATGACTGTGTAGCACATGGGACATTTATCAACTGCTTCAGCACATTGTTTACAAGTGACCAGATGTCCACAAGGAATAAAGACTACAGCAATATTTCTATCCATACAGATTTTGCAAAGCTTCTCCTCTTGCAGGAGCCTTAGCTGCTCTTCAGTACTAATCTCTTTCTGCAAGGAAGTCTGACTTGATTCATCT	Chordata	219	MIHA [Mus musculus]	93.056	1	100	unknown
Sturnira ludovici	Deuterostomia	Mov10	GCCCTGAGGTACACAAACTACGAGTCGAAATTCCGACTGCTGCTGCACCTGGAGGAGCTGCAGATGGAGTATGACATCCGGCACTATGACCTGGAGTCGGTGCCCATGACTTTGGACCTCATCACCCAGAGCCCCAGGCTGCTCACGCTGGAGGTTCCTGGGGTGGCTGAGAGCCGCCCCTCAGTGCTCCGGGGAGACCACCTGTTTGCCCTTTTGTCCTCTGAGGCTCACCAGAATAACTCTGTCACCTACAAGGGCTTTGTGCACAGGGTG	Chordata	273	Mov10, Moloney leukemia virus 10, homolog [Homo sapiens]	NA	1	100	unknown
Sturnira ludovici	Deuterostomia	MOV10	AGAGCAGCTCCAGGCCGTGAAATCCATTGTTACAGGCACCAGCCGTCCAGCCCCCTACATCATCTTTGGGCCTCCAGGCACTGGCAAGACAGTCACCGTAGTGGAGGCCATCAAGCAGGTAGTGAAGCATTTGCCCAAGGCCCATATCCTGGCCTGCGCTCCATCCAACTCAGGGGCTGACCTCCTCTGTCAGCGACTCCGGCCTCACCTGCCCAGCTCCATCTACCGCCTCCTGGCCCCGAGCAGGGACATCCGCATGGTGCCCGAAGACATCAAGCCCTGCTGCAACTGGGACGAGAATAAGGGGGAGTACGTGTTTCCCTCTAAGAAGAAGCTGCAGGAGTATCGGGTCATAA	Chordata	356	MOV10 protein [Homo sapiens]	91.525	1	100	unknown
Sturnira ludovici	Deuterostomia	MOV10	CTTGGCCTTGGAACTCTTCCACGGAGCCCACCTTCAAGTCCTTGATGTCGTCCAGTCCCCGAAGCTTCTTGTCAAGTTTGGTGATGCATTCTCGGATTTTCTCCACCTGCTTCCGGTATGGGGAGATGACGCCCACGTGTCGGGGGCTCAGGTGGCCTTTGCCTTTCTTAGATGAGGTCAGGAGTTGTTTCAGGTAGTCCGTCACTTTGGCAGCCTCCTCGGGGTTGAAGAAGGATGGGCTGTTGCCCTCACGCTCGTCCTTGCCCATTACGCCGTGAAAGATGATGGGAAAGCCCGGTTGAGGTAGACCCTCCCAGTGGCAGAAGCGTTCCCGGTCCATAATGTTGGCACGGGCCAGCAGCTCCCCTTCGTAGTAGAGCCGGTTAGGAACGTCCAGGA…	Chordata	455	MOV10 protein [Homo sapiens]	84.211	1	100	unknown
Sturnira ludovici	Deuterostomia	MOV10	GGAAGGGGCACCCGGTATAGCCCCCCTTTTCTTTGCAGAAGTCCAGGAATGCCTTCCAGTCGGGATCATGGCCCAGGAGGAGCGGGTTGCCCACCACGATGAGCAAAGCCTTGGCCCGGGTCACAGCCACGTTGAACCTCTTGGGGTTCTTGAGGAAACCCAGGCTGAAGTCCAGATCCAACTGCACGAAGCTCTGGCTGCTCCGCACGGTGGAGATGATGATGACGTTGCGCTCTTG	Chordata	238	MOV10 protein [Homo sapiens]	91.139	1	100	unknown
Sturnira ludovici	Deuterostomia	myb	GTTTCCTGTTTGGAAGAACACCACTCCACTCCCTCTCTGCCTGTGGATCCCGGCTCCTTACCTGAAGAAAGCGCCTCTCCAGCAAGGTGCATGATCGTCCACCAAGGAGCCATTCTGGATAATGTTAAGAACCTCTTAGAATTTGCAGAAACACTTCAATTTATAGATTCTGATTCTTCATCATGGTGTGACCTCAGCAGTTTTGAAC	Chordata	208	myb protein [Mus musculus]	92.727	1	100	unknown
Sturnira ludovici	Deuterostomia	myb	TTCAACCTTCCGACGCATTGTAGAATTCCAGTGGTTCTTGATAGCATTATCAGTTCGTCCAGGCAGTAGCTTTGCGATTTCTGCCCATCTGTTCCCCAGTCTCTTGTGTGCCTGGTAAATAATTCTGTCTTCCTCTTCTGTCCAGGAGGTTTTCTTAACTTCTGGATTCAAGTGGTTATGCCACCTCTCCCTACATTGTTTTCCAATTCTCCCCTTTAAGTGCTTGGCAATAACAGACCAACGTTTCGGACCGTATTTCTGTACAAGCTCTATCACTCTCTGATCTTCTTCTTTGGTCCAAGGACCCTTGATGAGCTCAGGGTTTAGTACTTTCTGCCACCGGTGCTGGCACTGTACATCTGTTCGATTCGGA	Chordata	373	myb protein [Mus musculus]	100	1	100	unknown
Sturnira ludovici	Deuterostomia	ODAG	CTTAATAGTTATTGCAGGAGTAGGTCCAACATGAGTCCATATATAGCCTTTCTCTGGTCTGGTGGGAACTGTGGGAAATGGTGATGAACGTGACTTGAAATATTCAGAGGGTGCATGACAAACAAATTCCAAGTATTCCATCTTCCTTGGAAGATCCTCCTCTGGTCCTATGATGTAGGATGCAGGATCAAATTGGTCCCTGGGACTAGAAAGAGTG	Chordata	217	ODAG [Macaca mulatta]	100	1	100	unknown
Sturnira ludovici	Deuterostomia	oncogenic	CAGGAGTTGGCGGCGCCTTTCGAGTTCTCGAGGTAGGCAGAGCTGGCTCCTTTCTTGGAGGGGTGAGGATCACAGAGTTTTGCATTAATCTTATAAAGCTCGAGGGCTTTGATAGCGGCTGCATTGTTATCCATACGGAGGAAAGATGGACAGGAAGCACAAAACTCATTCGTGCAGGCCTCATTCCCACAGCCCTCAGTTAACTGGTGGTAGTAGCGTTCTATTAGGTGCTTTGCAGCTGCTCGCTTCATTCGGCTAGATTCAATGTCGTCAGACTGAGGTTCTCCTGGTGATCTTTTACAAGCTGTGGCCATTCGTTGACATCAGGGTGATCACAGCTCTGAGTCAC	Chordata	349	oncogenic protein-associated protein [Homo sapiens]	95.789	1	100	unknown
Sturnira ludovici	Deuterostomia	oncogenic	GACCATATCATAGATGACGCGCTTGTCCGGCTAGAGATGATCGCCATGGAAAACCCTGCAGACTTGAAGAAACAGCTGTACGTGGAGTTCGAAGGAGAGCAAGGGGTCGATGAGGGCGGTGTTTCCAAAGAATTTTTCCAGCTGGTTGTGGAGGAAATCTTCAATCCAGATATTGGTATGTTCACATATGATGAATCTACAAAATTGTTTTGGTTTAATCCATCTTCATTTGAAACTGAGGGCCAGTTCACTCTGATCGGCATCGTCCTGGGCCTGGCCATCTACAACAACT	Chordata	292	oncogenic protein-associated protein [Homo sapiens]	100	1	100	unknown
Sturnira ludovici	Deuterostomia	papillomavirus	AGGGTTCAGTCCAGGAAACGCTGGCAGGCCTTCTTCCAGCGGCAGGCGGTGCACCACTGGTCCCGGTGCTCGATGCCATACACTTTGCGGCACTTCTTAGCCTCCCCGCGGGCCTTCCTGGTGCTGCTCTGGGCCCGGGGTGGAGAAGTGACAATCAGGTGAGACTTCATGGCAGGTGCTGGCTGCTGGGGCTCGCTGAAGCTTAGCGACCGGCTCCGGACCGGAGAGAGGGAGGAGGTGGTGGAGGGGGAAGCGGCCCAGCTAATACTGGTGTAGATGTGTGGCGAGACG	Chordata	291	papillomavirus regulatory factor PRF-1 [Homo sapiens]	92.553	1	100	unknown
Sturnira ludovici	Deuterostomia	papillomavirus	CACCTGGGAGACACTGTGGACTCCGACCAGTTCAAGCGGGAGGAGGATTTCTACTACACAGAAGTGCAGATGAGAGAGGAAGCTGCTGCTGTTGCTGCTG	Chordata	100	papillomavirus regulatory factor PRF-1 [Homo sapiens]	89.286	1	100	unknown
Sturnira ludovici	Deuterostomia	papillomavirus	GAGGGCTTTCACGTGCCGCTTGATGCCCACAATTGAGCGCAGAACTTTTCCACAGTTTGGCCACAGGCACTTGTACATCACCTT	Chordata	84	papillomavirus regulatory factor PRF-1 [Homo sapiens]	100	1	100	unknown
Sturnira ludovici	Deuterostomia	polio	CAACCCCTGGTCCCCTGAGGCCGGACGGCAAGGACATGGAAGAGGGCTACGAGGAAGAGGAGGAGAAGGCAGAGAAAGGCCTCATGTTGCCTCCGTCCCCGGCACTCGAGGACGACATGGAGTCCCAGCTGGACGGCTCCCTCATCTCCCGACGGGCGGTTTATGTGTGACCCGAGACAGACAGACAGACAGAGACAGAGCCCGCCAGTGCCAGCCGAGGGCT	Chordata	223	polio virus related protein 2, alpha isoform [Homo sapiens]	75.926	1	100	unknown
Sturnira ludovici	Deuterostomia	polio	CGTACAAGCCGCCCACGCCAAAGACAAAGCTGGAGGAGCCAGAGATGCCCTCCCAGCTCTTCACTCTCGGGCCTTCGGAGCACAGCCCACTCAAGACCCCCTACTTTGATGCTGGCATCTCCATCGCTGAGCAGATGGGAACTCGGGACATGCCTCGGTACCATGAGCTGCCCACCTTGGAAGAGCGACCGGGGCCCCTGCTCCTGGGGGCCACAAGCCTGGGGTCCCCCCTCCTGGTGCCTCCAGG	Chordata	247	polio virus related protein 2, delta isoform [Homo sapiens]	79.661	1	100	unknown
Sturnira ludovici	Deuterostomia	polio	GGCGGATGCACAGGAGGTCACCGTCGGCTCTGAGCCTGTGCCCGTGGCCCGCTGCGTCTCCTCACGGGGCCGCCCACCTGCCCGGATCTCCTGGTTCTCGCCCCTGAACGGAGAGGCCAGGGAGACTGAGGTGCCCGGGCCTCTGTTCGGCACAGTCACGGTCACCAGCCGCTACACTTTGGTGCCCTCGAGCCAAGCAGATGGTGTCAAGGTCACCTGCAAAGTGGAGCATGAGACCTTCAAGGAGCCAGACCTACTGCTGGTGACGCTCTCTGTGCGCTACCCCCCCGAGGTCTCCATCTCTGGCTATGATGACAACTGGTACCTTGGCCGCAGTGAAGCCACCCTGAACTGTGACGTCCACAGCAACCCAGAGCCCACAGGCTATGTCTGGAGCAC…	Chordata	415	polio virus related protein 2, alpha isoform [Homo sapiens]	74.265	1	100	unknown
Sturnira ludovici	Deuterostomia	pORF2	CAGATGGCCAACAGGTGCGTGGAAAAGGGCTCAACATCCCTAATCATCAGGGAAATGCAAGTTAAAACCACAATGAGATACCATCTCACATCTTTCAGAATGGCTTTCATCAGTGAATCAACAAACAACGGGTGCTGGTGAGGATGTGGAGAAAGGGGACCCTAATGCACTGTTGGTGGGAATGCAGACTGGTACAGCCACTGTGGAAAACAGTATGGAATTTCATCAAAAAATTAAAAATGGAACAG	Chordata	248	pORF2 [Mus musculus domesticus]	62.264	1	50	unknown
Sturnira ludovici	Deuterostomia	pORF2	CAGATGGCCAACAGGTGCGTGGAAAAGGGCTCAACATCCCTAATCATCAGGGAAATGCAAGTTAAAACCACAATGAGATACCATCTCACATCTTTCAGAATGGCTTTCATCAGTGAATCAACAAACAACGGGTGCTGGTGAGGATGTGGAGAAAGGGGACCCTAATGCACTGTTGGTGGGAATGCAGACTGGTACAGCCACTGTGGAAAACAGTATGGAATTTCATCAAAAAATTAAAAATGGAACAG	Chordata	248	pORF2 [Mus musculus domesticus]	73.333	1	50	unknown
Sturnira ludovici	Deuterostomia	pp60-c-src	GGTAAACCGTGAGGTGCTGGACCAGGTGGAGCGGGGCTACCGGATGCCCTGCCCCCCCGAGTGTCCCGAGTCCCTGCATGACCTCATGTGCCAGTGCTGGCGGAAGGAGCCAGAGGAGCGGCCCACCTTCGAATACCTACAGGCCTTCCTGGAGGACTATTTCACGTCCACTGAGCCCCAGTACCAGCCTGGAGAGAACCTATAGGGAGCAGGCTGCAGGGCCAGACTGGCTTCTTGGCTTGGATCTGGGGCTGGGTGGTCCCCAGG	Chordata	267	pp60-c-src protein [Gallus gallus]	98.507	1	100	unknown
Sturnira ludovici	Deuterostomia	RGAG4	GGGACACGCACTTTCCTTTCTATCTCCACACATTCGAGAATCAGCTCGTCCAGGTCGGCCATTTCAGTTGACCATAAGAGCTCCTTGCGGAAGAATTCTGACAGGCCTTTGAGGAACTGGTTTTGAAGGCGACAGTCATCCCAAGACAAGAATTGGGCCAGGAACTGAAAAGCATCTGCATAGCTGCCCAGGGTACAGTCTCCCTGCTTGAGCTTGCGAATGGCCTTTTTCGCCACATTTGGGGGGATGGGGCCACAGAATTTCTTACGGATTTCATCCAGGAAGCGTGGGAAGTTGGCATGCAGGGGGCTTCCTTCCTGGGTGACTGAGACGGCCCAGTC	Chordata	341	RGAG4 protein [Homo sapiens]	96.46	1	100	unknown
Sturnira ludovici	Deuterostomia	RGAG4	TGGAAGGCCCTCCAGCAGTGGGACTCGATTCTGGTTCCTCCGTCTGCTGGGCTGTATTATTGGAGGTGATGTATCTAGGAAATTTTCGTGATAGTAGCCAGTAGTCTGGGATGAAGCATTGGCATAGGTTGGCTCTACCTCCATCAGCTCATCTAGGTCATCATCCTGGGCTTCATCCTCGGTCTCTTCCTCCTGTTCTGGCTCCTGCTCTGGCTCCTGCCCTGATT	Chordata	227	RGAG4 protein [Homo sapiens]	74	1	100	unknown
Sturnira ludovici	Deuterostomia	SFFV	ATGCGGGGAAGGTAGGGGACCTGGTGGCCGAGGCTGGCGTGGGTGGGCGCCATGGGGGTGTCCAGCACGTGCATCTGCTCCAGCTCCATGTGGCGGTAGAGCTGCTGCAGCTGGGGGGGCTGCACGCTCTGCAGCTCCGTGAAGTGGTTCTCGGCGAAGCTCTCGAACTCGCTGTGCACATGGTGCGGGTGGAAGTCCCAGTAATGGTCACTGTGGCTTTCTCCATCAC	Chordata	229	SFFV proviral integration 1 [Rattus norvegicus]	89.333	1	100	unknown
Sturnira ludovici	Deuterostomia	SFFV	GAGGGCGAGCCGCAGAGCCCCCCGCTGGAGGTGTCTGACGGGGAGGCTGAAAGCCTGGAGCCGGGGCCGGGCCTCCTGCACGGGGAGACAGGCAGCAAGAAGAAGATCCGCTTGTACCAGTTCCTGCTGGACCTGCTTCGCAGTGGTGACATGAAGGACAGCATCTGGTGGGTGGACAAGGACAAGGGCACCTTCCAGTTCTCGTCCAAGCACAAGGAGGCGCTGGCGCACCGCTGGGGCGTCCAGAAGGGCAACCGGAAGAAGATGACCTACCAGAAGATGGCCCGCGCCCTGCGCAACTACGGCAAGACGGGCGAGGTCAAGAAGGTCAAGAAGAAGCTCACCTACCAGTTCAGCGGGGAGGTGCTGGGCCGCGGGGGCCTGGCCGAGCGGCGCCAC…	Chordata	432	SFFV proviral integration 1 [Mus musculus]	96.324	1	100	unknown
Sturnira ludovici	Deuterostomia	SFFV	GTCTGGCGCTGGTACAGGTCTGTGTCGTAGGGAACCAGGTCTTCCGATGGCTGAGGGGGGACGAGGGGAAACCCTTCCATTTTGCACGCCTGTAACATCCAGCCGGGCTCCGAGCCGGTCAGGTCCCCTGCCTCGGTGGGGGCCAGTGCGGAGCCCCTTGGGATGGGAAGCCCCGTCGGGGGCTGGATGTTACAGGCGTGCAAAATGGAAGGGTTTCCCCTCGTCCCC	Chordata	228	SFFV proviral integration 1 [Rattus norvegicus]	75	1	100	unknown
Sturnira ludovici	Deuterostomia	similar	CCTCCACCCATCCAAAGACCCGCTTCATCTCGGCCAGGAAGCCCCGGTAATCATTGAGCAGGGGGCTCTCCTTCCTGATGTAGGGGATCACCCACTGCAGGGCAGGCCCGGTGAGGCGGGTGATGAGGAACGTCACCTTCAGGGCATCGTTGGAGAACAGGGTCTCGTCCACCAACATGTAGGCTCCCGTCTGCACGATGAACTCCGGGAGCCTATCGGTATCGCCGTCAAACGTCTCCGGGAAGGGAATCGGGTTCCTCAACCGCCG	Chordata	268	similar to mammalian retrotransposon derived 8b [Rattus norvegicus]	79.762	1	100	unknown
Sturnira ludovici	Deuterostomia	small	CAGAGGAAGGCCCTCGCCTTCCTTGTCCGGCCGGCAGGCCGCTGGGTAAGCACCATGCTCTTCTACTCCTTTTTCAAGTCCCTTGTGGGCAAGGATGTGGTGGTGGAACTCAAGAATGACCTGAGCATCTGTGGAACCCTCCATTCTGTGGATCAGTATCTCAACATCAAACTAACTGACATCAGTGTCACAGACCCTGAAAAATACCCTCATATGTTATCAGTGAAGAACTGCTTCATCCGGGGCTCAGTGGTCCGCTATGTGCAGTTGCCAGCAGATGAGGTGGACACGCAGTTACTACA	Chordata	302	small ribonuclear protein G7b [Mus musculus]	100	1	100	unknown
Sturnira ludovici	Deuterostomia	trans-activated	CACAGAACTTGTCACAGGGGGGTGGGATCTGAACATGGCGGCGGTGGTAGCTGCTACGGCGCTGAAGGGCCGGGGGGCGAGAAATGCCCGCGTCCTCCGGGGGATTCTCTCAGGAGCCACAGCTAACAAAGCTTCCCAGAACAGGACCCGGGCACTGCAAAGCCATGGCTCCCCAGAGTGCAAGGAAGAGCCTGAGCCCCTGTCTCCTGAGCTGGAATACATTCCCAGAAAGAGGGGCAAGAACCCCATGAAAGCTGTGGGACTAGCCTGGGCCATCGGCTTCCCCTGTGGTATCCTCCTCTTCATCCTCACCAAGCGGGAAGTGGACAAGAACCGTTTGAAGCAGATGAAGGCTCGGCAGAACATGCGGGCATCCAACACGGGCGAGTATGAGAGGCA…	Chordata	474	trans-activated by hepatitis C virus core [Homo sapiens]	91.549	1	100	unknown
Sturnira ludovici	Deuterostomia	vaccinia	CAGTGAGTCGAGTGCCCAGAAACCAAGATTCTCGCTGAAACTAGACACCAAGGACGGGCGCTTGTTCAAAGAGCAGCACTTCTTCCAGCGGGCCGCCAAGCCTCTGCAAGTGAGCAAGTGGAAGAAGCTGCACCTGATCCCCCTACTGGCCATCCCCACCTGTGTCAGTTTCGGCATTCATGAGGACAGGTACAGGTTCTTGGTGTTCCCCGTGCTGGGGAGGAGCCTTCAGTCGGCCCTGGACGACAGCCCGCAACATACAGTGCCCATGCTGTCTGTGTTCCAGTTGGCCTACCGGCTGCTGGATGCCCTGGAGTTCCTTCATGAGAATGAGTATGTCCATGGGAATGTGACAGCTGACAACGTCTTTGTGAACCCAGAGGACCCAAGCCAGGTGAC…	Chordata	501	vaccinia virus B1R kinase related kinase 3 [Homo sapiens]	77.576	1	100	unknown
Sturnira ludovici	Deuterostomia	valyl-tRNA	CAGCTGGTGCCGGTTCAGTCCCTGCTCTCGCCAGAGCTTCTTTTCCACCACCACCTGGGTGGCAATGCCTGCGTGGTCACAGCCAGGGTTCCACAGGGTGGTCTCCCCACGCATGCGATGCCACCGGGTCAGGGAGTCCTGGATGGCATTGGTGAGGGCGTGGCCCAGGTGTAGAGAGCCTGTCACGTTTGGGGGTGGGATGCACATCATGAAGATGCCCCGTGGATTTGGTGCTGACACGCTGGAACGTCCATATTCTGGCTTGAAGAAGCCCTGTTGCTCCCACCAAGGG	Chordata	292	valyl-tRNA synthetase [Mus musculus]	94.845	1	100	unknown
Sturnira ludovici	Deuterostomia	valyl-tRNA	CTCATCAACGTGCCTCCGCCTTTCCTGGGCATGCCCAGGTTTGAGGCCAGGAAGGCAGTGCTCGCAGCTCTGAAGGAGAGGGGACTGTTCCGTGGCATTGAGGACAACCCCATGGTGGTACCACTTTGCAATCGGTCCAAAGACGTGGTGGAGCCTCTGCTGCGACCACAGTGGTACGTGCGCTGTGGGGAGATGGCTCAGGCTGCTAGTGCTGCAGTGGCTCGGGGCGACCTCCGCATCCTGCCTGAGGCCCATCAGCGGACATGGCACACCTGG	Chordata	276	valyl-tRNA synthetase [Mus musculus]	94.565	1	100	unknown
Sturnira ludovici	Deuterostomia	valyl-tRNA-synthetase	CTTTTCCATTCTGGGCTGGCCCAGCCAGTCAGAAGATCTGAGTGTGTTCTACCCAGGGACACTGTTGGAGACAGGCCATGATATCCTCTTCTTCTGGGTGGCCAGGATGGTCATGCTGGGCCTGAAGCTCACTGGCAGGCTCCCCTTCAGAGAGGTCTACCTCCATGCCATCGTGAGAGATGCACATGGCCGGAAGATGAGTAAGTCTCTGGGCAATGTCATCGACCCCCTGGACGTCATCCACGGAGTCTCCTTGCAGGGCCTCCATGACCAGTTACTGAAAAGCAACCTGGATCCCAGTGAAGTGGAGAGGGCTAAAGAAGGGCAGAAGGCTGACTTCCCAGCGGGGATTCCCGAGTGTGGCACTGACGCCCTCAGGTTTGGACTGTGCGCCTACAC…	Chordata	413	valyl-tRNA-synthetase G7a/Bat6 [Mus musculus]	95.62	1	100	unknown
Sturnira ludovici	Flaviviridae	nonstructural	CCCTTTTAGTAGACACCTCCTGTCTGCTGCTGGAACACATCAATTGTATCTTCATCCTCCATTTCCAACTGTGCAGGCGTGTCTGTTTCATTGATTGGCTGCCCATCAAATCGGAATCTGATCTGCCTCATTGACAAACCCTGTCGTTCACAATAGGCTTTCATTAGTTTACTAAGTGGTGTATGCCTCTTAATCTTAAACTGCACCACAGAACCATCCTGCCCCGCCACCTTCAAATTAATATGATCGTTGTTCTCAGTCTTGACTCCTTCCTTGGGCTTTTCGTCGGCCATGGCGAACGCCGGAGTCTCCTCAGCTGCCGCTTCACAAAAGAGGTACCAGGTCCGCACCGAAGGAGCACACAA	Pestivirus	365	nonstructural protein P125-2 [Bovine viral diarrhea virus 1]	100	1	100	Emergent_potencial_Order
Sturnira ludovici	Flaviviridae	nonstructural	GAAGCGGCAGCTGAGGAGACTCCGGCGTTCGCCATGGCCGACGAAAAGCCCAAGGGTTTGTCAATGAGGCAGATCAGATTCCGATTTGATGGGCAGCCAATCAATGA	Pestivirus	107	nonstructural protein P125-2 [Bovine viral diarrhea virus 1]	94.444	1	100	Emergent_potencial_Order
Sturnira ludovici	Flaviviridae	polyprotein	ACACAAGCAGGTACGGTACGCCTAGCCCCACCCTGGCTCTCAGAAGCCAAACGTGTTCTCTCCACTGTAGGCCACATACAAGAATCCATCTTCATCTTTTTCCTTCTCGTAAAGTTGTCCCATAGTTAGGCTGGACTGTGGGACTGTCTTATCCACAAACAGGAAGATTGCCTTTTCAGAAGGAAGCTGGATCCTTTTCCTGATGATCCACATGAACTGAGCCACAGTGATGTCAGATGGAACCAGATACTTCCGTTTGTCAATGTCAACAATCTGAGAGCCTGATACTTTTTCCACAATCACCGGAACCCGGTCCGGATATTTTGCTCGGATCTTCGCGGATTCCACGCATCTGTGTTCCAGAGAGTGGTCCTCCTTAAACATCCACTTCATGGCGGC…	Pestivirus	467	polyprotein [Bovine viral diarrhea virus 1]	95.62	1	100	Emergent_potencial_Order
Sturnira ludovici	Flaviviridae	polyprotein	ACTACAACATCCAGAAAGAGTCCACCCTGCACCTGGTCCTGCGCCTGAGAGGTGGGATGCAGATCTTCGTGA	Pestivirus	72	polyprotein [Bovine viral diarrhea virus 2]	100	2	100	Emergent_potencial_Order
Sturnira ludovici	Flaviviridae	polyprotein	AGGGTGATGGTCTTGCCGGTCAGGGTCTTCACGAAGATCTGCATCCCACCTCTGAGGCGCAGCACCAGGTGCAGGGTGGA	Pestivirus	80	polyprotein [Bovine viral diarrhea virus 2]	100	1	100	Emergent_potencial_Order
Sturnira ludovici	Flaviviridae	polyprotein	ATCAAACTCCATCCTGTGCTGTACACAGCCCTTTTGACTCCCTGACAATGATTTAAGGAAAGAAGAAAACAAGTATCAACGTTGGAAGGGCCTCCTCACTTTCTTCCGCCTCTTCGGTTTGGCTTCTCCCTTGGGTACTGTGCTGTTTGGCTTGGAAGCTGCAGTGGCCCCAGAACCAGAATGAGGAGCTGCAAAGAAGTTCCCATTGGACATGTGTCTTGGGGGTACTTGAAAGATTCGGCTCAAAAAGTCCTGAAGGTCAGCAGGAGGGGCATCTGGGGTGGCTCTCTGTCGCCCACTGGTGCCTGGGATCCGAGAACCAAATGAGATGTGATAGGGGACTCTGTGAGTATCTGGGGAGATTACCACACGCTGGCATCCAGCCCACTCTGTTATGTC…	Pestivirus	1085	polyprotein [Bovine viral diarrhea virus 1]	94.375	1	100	Emergent_potencial_Order
Sturnira ludovici	Flaviviridae	polyprotein	CACCCTGCACCTGGTCCTGCGCCTCAGAGGTGGGATGCAGATCTTCGTGAAGACCTTGACTGGCAAGACCATCACCCTGGAGGTGGAGCCCAGTGACACCATCGAGAATGTCAAGGCCAAGATCCAAGACAAGGAGGGCA	Pestivirus	140	polyprotein [Bovine viral diarrhea virus 2]	100	1	100	Emergent_potencial_Order
Sturnira ludovici	Flaviviridae	polyprotein	CCACCTCCAGGGTGATGGTCTTGCCGGTCAGGGTCTTCACGAAGATCTGCATCCCAC	Pestivirus	57	polyprotein [Bovine viral diarrhea virus 2]	100	1	100	Emergent_potencial_Order
Sturnira ludovici	Flaviviridae	polyprotein	CCCTGTCCGACTACAACATCCAGAAAGAGTCCACCCTGCACCTGGTCCTGCGCCTCAGAGGGGGGATGCAGATCTTCGTGAAGACCCTGACTGGCAAGACCATCACCCTGGAGGTCGAGCCCAGTGACACCATCGAGAATGTCAAGGCCAAGATCCAAGACAAGG	Pestivirus	165	polyprotein [Bovine viral diarrhea virus 2]	76.667	1	50	Emergent_potencial_Order
Sturnira ludovici	Flaviviridae	polyprotein	CCCTGTCCGACTACAACATCCAGAAAGAGTCCACCCTGCACCTGGTCCTGCGCCTCAGAGGGGGGATGCAGATCTTCGTGAAGACCCTGACTGGCAAGACCATCACCCTGGAGGTCGAGCCCAGTGACACCATCGAGAATGTCAAGGCCAAGATCCAAGACAAGG	Pestivirus	165	polyprotein [Bovine viral diarrhea virus 2]	100	1	50	Emergent_potencial_Order
Sturnira ludovici	Flaviviridae	polyprotein	CTCATTACGAGGAACAGGGTAAAGAGGTAAAATGGAGAGAGGGTCCATCACTGCCTAAGACCGCCTCCTCCTCTTAGTGCCAACACCAGATGGAGGACTGAGCCACCTAGGATTTTATAATCAGCCGCTGTCTTCTCATCATTCATCTGTTTACCACTGTAGATGAGCCGCTGCTGCTGTGGGGGGATTCCCTCTTTCTCTTCCACACGTTCCTTGATTCGCTCCACCTTGTCTGTGGGTTCAATGTCAATCTCAATCTCCTTCCCGGTCAGCGTCTTCACTTTAATTAGCATCTTCTTCCAAGATGTAGACTGTACACAGATAAGTTGCCGCTTCTACCGATGCGGTCGCTGCTGCCTCTCCTTTGCACCTTGTCTGTGGGTTCAATGTCAATCTCAA	Pestivirus	399	polyprotein [Bovine viral diarrhea virus-1 strain CP821]	100	1	100	Emergent_potencial_Order
Sturnira ludovici	Flaviviridae	polyprotein	GAGTCCACCCTGCACCTGGTCCTGCGCCTCAGAGGTGGGATGCAGATCTTCGTGAAGA	Pestivirus	58	polyprotein [Bovine viral diarrhea virus 2]	100	1	100	Emergent_potencial_Order
Sturnira ludovici	Flaviviridae	polyprotein	GCATACGAGATTGGTCAGTGACTGGAGTTCAGACGTGTGCTCTTCCGATCTCACTAACCGTACGACTAACCGCCAACATTACTGCCGGCCACGCCCCGATCATGGTTGTCCTCATACAGCTGGCCCATGGTAGCACTGGTGGGAGGGATGGTGTTGTTGACAAAGAAGAATAAGGCGTCCTCAGGTCTCAGGTGGATCCTCTTCCGGATTAAGAAGTAGAACTGGCCAACAGTGAGG	Pestivirus	237	polyprotein [Bovine viral diarrhea virus 1]	97.826	1	100	Emergent_potencial_Order
Sturnira ludovici	Flaviviridae	polyprotein	GGGGGGATGCAGATCTTCGTGAAGACCCTGACCGGCAAGACCATCACCCTGGAGGTCGAGCCCAGTGACACCATCGAGAATGTCAAGG	Pestivirus	88	polyprotein [Bovine viral diarrhea virus 2]	100	1	100	Emergent_potencial_Order
Sturnira ludovici	Flaviviridae	polyprotein	GTCTTCACGAAGATCTGCATCCCACCTCTCAGGCGCAGGACCAGGTGCAGGGTGGACTC	Pestivirus	59	polyprotein [Bovine viral diarrhea virus 2]	100	1	100	Emergent_potencial_Order
Sturnira ludovici	Flaviviridae	polyprotein	GTGGGATGCAGATCTTCGTGAAGACCTTGACTGGCAAGACCATCACCCTGGAGGTCGAGCCCAGTGACACCATCGAGAATGT	Pestivirus	82	polyprotein [Bovine viral diarrhea virus 2]	100	1	100	Emergent_potencial_Order
Sturnira ludovici	Flaviviridae	polyprotein	TAGAGCTCCATAAACTGAAGCTTGCTGAACTAAAGCAGGAATGTCTTGCTCGTGGTTTGGAGACTAAGGGAATAAAACAAGATCTCATCAACAGGCTCCAGGCCTACCTTGAAGAGCATGCTGAAGAGGAAGCAAATGAAGAAGATGTACTGGGAGATGAAACAGAGGAAGAAGAACCAAAGCCCATAGAACTGCCTGTCAAAGAGGAAGAACCCCCTGAAAAAACTGTTGATGTGGCATCAGAAAAGAAAGTGGTAAAAATT	Pestivirus	263	polyprotein [Bovine viral diarrhea virus 1]	100	1	100	Emergent_potencial_Order
Sturnira ludovici	Flaviviridae	polyprotein	TATCCTGGATCTTGGCCTTCACATTCTCAATGGTGTCACTGGGCTCCACCTCCAGAGTGATGGTCTTGCCGGTCAGGGTCTTCACGAAGATCTGCATACCACCTCTCAGGCGCAGGACCAGGTGCAGGGTGGACTCTTTCTGGATGTTGTAGTCAGAAAGAGTGCGGCCATCTTCCAGCTGCTTGCCTGCAAAGATGAGCCTCTGCTGGTCAGGGGGGATGCCTTCTTTATCCTGGATCTTGGCCTTCACATTCTCAATGGTGTCACTGGGCTCCACCTCCAG	Pestivirus	283	polyprotein [Bovine viral diarrhea virus 2]	90.141	1	33.33333333	Emergent_potencial_Order
Sturnira ludovici	Flaviviridae	polyprotein	TATCCTGGATCTTGGCCTTCACATTCTCAATGGTGTCACTGGGCTCCACCTCCAGAGTGATGGTCTTGCCGGTCAGGGTCTTCACGAAGATCTGCATACCACCTCTCAGGCGCAGGACCAGGTGCAGGGTGGACTCTTTCTGGATGTTGTAGTCAGAAAGAGTGCGGCCATCTTCCAGCTGCTTGCCTGCAAAGATGAGCCTCTGCTGGTCAGGGGGGATGCCTTCTTTATCCTGGATCTTGGCCTTCACATTCTCAATGGTGTCACTGGGCTCCACCTCCAG	Pestivirus	283	polyprotein [Bovine viral diarrhea virus 2]	98.936	1	33.33333333	Emergent_potencial_Order
Sturnira ludovici	Flaviviridae	polyprotein	TATCCTGGATCTTGGCCTTCACATTCTCAATGGTGTCACTGGGCTCCACCTCCAGAGTGATGGTCTTGCCGGTCAGGGTCTTCACGAAGATCTGCATACCACCTCTCAGGCGCAGGACCAGGTGCAGGGTGGACTCTTTCTGGATGTTGTAGTCAGAAAGAGTGCGGCCATCTTCCAGCTGCTTGCCTGCAAAGATGAGCCTCTGCTGGTCAGGGGGGATGCCTTCTTTATCCTGGATCTTGGCCTTCACATTCTCAATGGTGTCACTGGGCTCCACCTCCAG	Pestivirus	283	polyprotein [Bovine viral diarrhea virus 2]	100	1	33.33333333	Emergent_potencial_Order
Sturnira ludovici	Flaviviridae	polyprotein	TCACGAAGATCTGCATACCACCTCTCAGGCGCAGGACCAGGTGCAGGGTGGACTCCTTCTGGATGTTGTAGT	Pestivirus	72	polyprotein [Bovine viral diarrhea virus 2]	100	2	100	Emergent_potencial_Order
Sturnira ludovici	Flaviviridae	polyprotein	TCAGAGGTGGGATGCAGATCTTCGTGAAGACCCTGACCGGCAAGACCATCACCCTAGAGG	Pestivirus	60	polyprotein [Bovine viral diarrhea virus 2]	100	1	100	Emergent_potencial_Order
Sturnira ludovici	Flaviviridae	polyprotein	TCAGAGGTGGGATGCAGATCTTCGTGAAGACCCTGACCGGCAAGACCATCACCCTGG	Pestivirus	57	polyprotein [Bovine viral diarrhea virus 2]	100	1	100	Emergent_potencial_Order
Sturnira ludovici	Flaviviridae	polyprotein	TCAGAGGTGGGATGCAGATCTTCGTGAAGACCTTGACTGGCAAGACCATCACCCTAGAGGTCGAGCCCAGTGACACCATCGAGAATGTCAAGG	Pestivirus	93	polyprotein [Bovine viral diarrhea virus 2]	100	1	100	Emergent_potencial_Order
Sturnira ludovici	Flaviviridae	polyprotein	TCAGGGGTGGGATGCAGATCTTCGTGAAGACCCTGACCGGCAAGACCATCACCCTAGAGGTCGAGCCCAGTGACACCATCGAGAATGTCAAGG	Pestivirus	93	polyprotein [Bovine viral diarrhea virus 2]	100	1	100	Emergent_potencial_Order
Sturnira ludovici	Flaviviridae	polyprotein	TGACATTCTCGATGGTGTCACTGGGCTCCACCTCCAGGGTGATGGTCTTGCCGGCCAGGGTCTTCACGAAGATCTGCATCCCACCTCTCAGGCGCAGGACCAGGTGCAGG	Pestivirus	110	polyprotein [Bovine viral diarrhea virus 2]	97.222	1	100	Emergent_potencial_Order
Sturnira ludovici	Flaviviridae	polyprotein	TGCACCTGGTCCTGCGCCTCAGAGGGGGGATGCAGATCTTCGTGAAGACCCTGACCGGCAAGACCATCACCCTGGAGG	Pestivirus	78	polyprotein [Bovine viral diarrhea virus 2]	100	1	100	Emergent_potencial_Order
Sturnira ludovici	Flaviviridae	polyprotein	TGCTGTGCCCATTCACTAGCAGGAAGAAGGCTTGATTAGCGTTGAGCTGTAAGCGCCTTCTAATTATCTTGATGAGTTCACTCATGTTGACATGATCAGGTACGAGAAACTTGGTTTTATCCAGGACAGGAAGCTGCTTCTCACCCTTGTATCGTTCTATTATCACCGGGATTTTGGTTGGATGCTGCTCTCGGATAAGTCGTACGTCTTCTACTCTTTGTTCGAAGGTGCGACGCTGCTTGAAGGTCTTCTCCGAC	Pestivirus	257	polyprotein [Bovine viral diarrhea virus 1]	100	1	100	Emergent_potencial_Order
Sturnira ludovici	Flaviviridae	polyprotein	TTGACATTCTCGATGGTGTCACTGGGCTCCACCTCCAGGGTGATGGTCTTGCCGGCGAAGATCAGCCGCTGCTGGTCGGGGGGGATGCAGATCTTCGTGAAGACCCTGACCGGCAAGACCATCACCCTGGAGGTGGAGC	Pestivirus	139	polyprotein [Bovine viral diarrhea virus 2]	41.791	1	50	Emergent_potencial_Order
Sturnira ludovici	Flaviviridae	polyprotein	TTGACATTCTCGATGGTGTCACTGGGCTCCACCTCCAGGGTGATGGTCTTGCCGGCGAAGATCAGCCGCTGCTGGTCGGGGGGGATGCAGATCTTCGTGAAGACCCTGACCGGCAAGACCATCACCCTGGAGGTGGAGC	Pestivirus	139	polyprotein [Bovine viral diarrhea virus 2]	100	1	50	Emergent_potencial_Order
Sturnira ludovici	Flaviviridae	polyprotein	TTGTCTTCTGGTTTGTTGAAGCAATAGGTCAGACAACATTTGCCACAATAATGTCTGTCAAAGTGGCTGGCCATAAAAACTCCAGCACCACATTCATCTGAAGGGCACTCCCGACGAAGGCGACTGATTTTGCCATTCTCATCCACTTTGTAGTATTTCAGGACAGCCAGCTTAACCTTCTTTCTCTTATGCTTATTCTTCTTGGGAGTGGTGTAAGACTTCTTCTTCCTTTTCTTAGCACCACCACGAAGTCTCAACACAAGATGAAGAGTGGACTCCTTTTGAATATTGTAGTCAGACAAAGTACGCCCATACGGACTTCACCTTTGACTGCCAAAAGCCCATGAGGACGGAAGAGCACACGTCTGAACTCCAGTCACTGACCAATCTCGTATGCCG…	Pestivirus	405	polyprotein [Bovine viral diarrhea virus 1]	96	1	50	Emergent_potencial_Order
[truncated: 100 more rows]
