# Supplementary material for: Exploring Virome Diversity in Public Data in South America as an Approach for Detecting Viral Sources From Potentially Emerging Viruses
Source: Front Genet. 2022 Jan 21;12:722857. doi: 10.3389/fgene.2021.722857 (PMC8814814; doi:10.3389/fgene.2021.722857)
Supplement: Supplementary file 7 [file Table7.csv]

query.acc.ver	SUBJ	X..identity	alignment.length	mismatches	gap.opens	q..start	q..end	s..start	s..end	evalue	bit.score	X..positives	V1	tax2	Type	Type.1	Domain	Phylum	Class	V8	V9	V11	V12
SINGLE_bat_metagenome_SAMN09633455_NODE_436_length_94_cov_11.000000_1	EMP27776.1	82.609	23	4	0	9	31	835	857	0.000503	45.4	86.96	NA	cellular organisms	Eukaryota	Opisthokonta	Metazoa	Eumetazoa	Bilateria	Deuterostomia	Chordata	Vertebrata	Gnathostomata
SINGLE_bat_metagenome_SAMN09633455_NODE_436_length_94_cov_11.000000_1	XP_032746573.1	78.261	23	5	0	9	31	61	83	0.038	39.7	82.61	NA	cellular organisms	Eukaryota	Opisthokonta	Metazoa	Eumetazoa	Bilateria	Deuterostomia	Chordata	Vertebrata	Gnathostomata
SINGLE_bat_metagenome_SAMN09633455_NODE_1017_length_63_cov_47.875000_4	XP_023490573.1	100	18	0	0	1	18	727	744	0.003	42.7	100	NA	cellular organisms	Eukaryota	Opisthokonta	Metazoa	Eumetazoa	Bilateria	Deuterostomia	Chordata	Vertebrata	Gnathostomata
SINGLE_bat_metagenome_SAMN09633455_NODE_1017_length_63_cov_47.875000_4	XP_042772589.1	91.304	23	0	1	1	21	31	53	0.007	41.6	91.3	NA	cellular organisms	Eukaryota	Opisthokonta	Metazoa	Eumetazoa	Bilateria	Deuterostomia	Chordata	Vertebrata	Gnathostomata
SINGLE_bat_metagenome_SAMN09633455_NODE_1017_length_63_cov_47.875000_4	XP_020011049.1	100	17	0	0	1	17	362	378	0.022	40.4	100	NA	cellular organisms	Eukaryota	Opisthokonta	Metazoa	Eumetazoa	Bilateria	Deuterostomia	Chordata	Vertebrata	Gnathostomata
PAIRED_Carollia_brevicauda_SAMN12675087_NODE_99_length_301_cov_24.617886_1	BBI05483.1	70.455	44	13	0	50	93	77	120	3.87E-10	63.5	81.82	NA	cellular organisms	Eukaryota	Opisthokonta	Metazoa	Eumetazoa	Bilateria	Deuterostomia	Chordata	Vertebrata	Gnathostomata
PAIRED_Carollia_brevicauda_SAMN12675087_NODE_99_length_301_cov_24.617886_1	AIN40265.1	78.049	41	9	0	1	41	10	50	1.12E-09	62.8	85.37	NA	other entries	other sequences	artificial sequences	NA	NA	NA	NA	NA	NA	NA
PAIRED_Carollia_brevicauda_SAMN12675087_NODE_99_length_301_cov_24.617886_1	AHZ08994.1	75	40	10	0	1	40	8	47	1.31E-08	58.9	80	NA	cellular organisms	Eukaryota	Opisthokonta	Metazoa	Eumetazoa	Bilateria	Deuterostomia	Chordata	Vertebrata	Gnathostomata
PAIRED_Carollia_brevicauda_SAMN12675087_NODE_99_length_301_cov_24.617886_1	AHZ09064.1	72.5	40	11	0	1	40	8	47	1.63E-08	58.9	80	NA	cellular organisms	Eukaryota	Opisthokonta	Metazoa	Eumetazoa	Bilateria	Deuterostomia	Chordata	Vertebrata	Gnathostomata
PAIRED_Carollia_brevicauda_SAMN12675087_NODE_99_length_301_cov_24.617886_1	CAL07320.1	75	36	9	0	55	90	62	97	4.05E-08	57.4	83.33	NA	cellular organisms	Eukaryota	Opisthokonta	Metazoa	Eumetazoa	Bilateria	Deuterostomia	Chordata	Vertebrata	Gnathostomata
PAIRED_Carollia_brevicauda_SAMN12675087_NODE_99_length_301_cov_24.617886_1	AAX83155.1	72.093	43	12	0	1	43	8	50	1.33E-07	55.8	79.07	NA	cellular organisms	Eukaryota	Opisthokonta	Metazoa	Eumetazoa	Bilateria	Deuterostomia	Chordata	Vertebrata	Gnathostomata
PAIRED_Carollia_brevicauda_SAMN12675087_NODE_99_length_301_cov_24.617886_1	MBN4542032.1	81.481	27	5	0	55	81	1	27	0.000202	46.2	85.19	NA	NA	NA	NA	NA	NA	NA	NA	NA	NA	NA
PAIRED_Carollia_brevicauda_SAMN12675087_NODE_99_length_301_cov_24.617886_1	MBN4642044.1	77.778	27	6	0	58	84	1	27	0.004	43.1	81.48	NA	NA	NA	NA	NA	NA	NA	NA	NA	NA	NA
PAIRED_Carollia_brevicauda_SAMN12675087_NODE_99_length_301_cov_24.617886_1	MBN4414472.1	76.923	26	6	0	59	84	1	26	0.004	42.7	80.77	NA	NA	NA	NA	NA	NA	NA	NA	NA	NA	NA
PAIRED_Carollia_brevicauda_SAMN12675087_NODE_99_length_301_cov_24.617886_1	MBN4195020.1	85.714	21	3	0	70	90	1	21	0.043	40	90.48	NA	NA	NA	NA	NA	NA	NA	NA	NA	NA	NA
PAIRED_Carollia_brevicauda_SAMN12675087_NODE_99_length_301_cov_24.617886_1	MBN4345050.1	72	25	7	0	51	75	1	25	0.046	40	84	NA	NA	NA	NA	NA	NA	NA	NA	NA	NA	NA
