# Supplementary material for: Exploring Virome Diversity in Public Data in South America as an Approach for Detecting Viral Sources From Potentially Emerging Viruses
Source: Front Genet. 2022 Jan 21;12:722857. doi: 10.3389/fgene.2021.722857 (PMC8814814; doi:10.3389/fgene.2021.722857)
Supplement: Supplementary file 11 [file Table4.xlsx]

## Sheet: Table S4
query	BioSample	X.1	X.2	SBJT	subj2	protein_class	perc_identity	num_ident_matches	alig_length	mismatches	gap_openings	n_gaps	pos_match	ppos	q_start	q_end	q_len	qcov	qcovhsp	s_start	s_end	s_len	evalue	bit_score	score_raw	X	Type	Type.1	Domain	Phylum	Class	Orden	Family	Virus	SRA	ReleaseDate	LoadDate	spots	bases	spots_with_mates	avgLength	size_MB	download_path	Experiment	LibraryName	LibraryStrategy	LibrarySelection	LibrarySource	LibraryLayout
Homo		NA	NA	YP_009329619.1	NC_032111	Kelch	93.75	15	16	1	0	0	15	93.75	2	17	17	94	94	275	290	295	0.000669	38.9	89	NA	Viruses	Varidnaviria	Bamfordvirae	Nucleocytoviricota	Pokkesviricetes	Chitovirales	Poxviridae	Chordopoxvirinae	NA	NA	NA	NA	NA	NA	NA	NA	NA	NA	NA	NA	NA	NA	NA
Homo		NA	NA	AAH18736.1	BC018736	LOC26010	100	16	16	0	0	0	16	100	1	16	17	94	94	455	470	488	0.000616	38.9	89	NA	cellular organisms	Eukaryota	Opisthokonta	Metazoa	Eumetazoa	Bilateria	Deuterostomia	Chordata	NA	NA	NA	NA	NA	NA	NA	NA	NA	NA	NA	NA	NA	NA	NA
Homo		NA	NA	YP_009329619.1	NC_032111	Kelch	100	15	15	0	0	0	15	100	3	17	17	88	88	275	289	295	0.000863	38.5	88	NA	Viruses	Varidnaviria	Bamfordvirae	Nucleocytoviricota	Pokkesviricetes	Chitovirales	Poxviridae	Chordopoxvirinae	NA	NA	NA	NA	NA	NA	NA	NA	NA	NA	NA	NA	NA	NA	NA
Severe		NA	NA	ABK60177.1	DQ983234	putative	90323	28	31	3	0	0	29	93.55	28	58	58	53	53	1	31	49	3.29E-12	59.7	143	NA	cellular organisms	Eukaryota	Viridiplantae	Streptophyta	Streptophytina	Embryophyta	Tracheophyta	Euphyllophyta	NA	NA	NA	NA	NA	NA	NA	NA	NA	NA	NA	NA	NA	NA	NA
Hepacivirus		NA	NA	QHT96370.1	MN740256	hypothetical	46939	23	49	26	0	0	30	61.22	35	83	83	59	59	263	311	879	1.69E-05	47	110	NA	unclassified entries	unclassified sequences	metagenomes	organismalmetagenomes	NA	NA	NA	NA	NA	NA	NA	NA	NA	NA	NA	NA	NA	NA	NA	NA	NA	NA	NA
Hepacivirus		NA	NA	QBK86717.1	MK500335	translation	67742	21	31	10	0	0	23	74.19	53	83	83	37	37	130	160	724	0.000221	43.9	102	NA	Viruses	Varidnaviria	Bamfordvirae	Nucleocytoviricota	Megaviricetes	Pimascovirales	Marseilleviridae	unclassifiedMarseilleviridae	NA	NA	NA	NA	NA	NA	NA	NA	NA	NA	NA	NA	NA	NA	NA
Hepacivirus		NA	NA	ACG50090.1	EU926760	PsaC	89.13	41	46	5	0	0	44	95.65	1	46	59	78	78	8	53	81	2.52E-25	94	232	NA	Viruses	environmental samples	NA	NA	NA	NA	NA	NA	NA	NA	NA	NA	NA	NA	NA	NA	NA	NA	NA	NA	NA	NA	NA
Hepacivirus		NA	NA	ACT34024.1	GQ268816	PsaC	89.13	41	46	5	0	0	44	95.65	1	46	59	78	78	8	53	81	2.52E-25	94	232	NA	Viruses	environmental samples	NA	NA	NA	NA	NA	NA	NA	NA	NA	NA	NA	NA	NA	NA	NA	NA	NA	NA	NA	NA	NA
Hepacivirus		NA	NA	ACG50079.1	EU926755	PsaC	89.13	41	46	5	0	0	44	95.65	1	46	59	78	78	8	53	78	2.85E-25	93.6	231	NA	Viruses	environmental samples	NA	NA	NA	NA	NA	NA	NA	NA	NA	NA	NA	NA	NA	NA	NA	NA	NA	NA	NA	NA	NA
Severe		NA	NA	ABK60177.1	DQ983234	putative	88	22	25	3	0	0	22	88	36	60	61	41	41	1	25	49	1.77E-07	48.1	113	NA	cellular organisms	Eukaryota	Viridiplantae	Streptophyta	Streptophytina	Embryophyta	Tracheophyta	Euphyllophyta	NA	NA	NA	NA	NA	NA	NA	NA	NA	NA	NA	NA	NA	NA	NA
Severe		NA	NA	ABK60177.1	DQ983234	putative	96154	25	26	1	0	0	25	96.15	34	59	60	43	43	1	26	49	7.79E-10	53.9	128	NA	cellular organisms	Eukaryota	Viridiplantae	Streptophyta	Streptophytina	Embryophyta	Tracheophyta	Euphyllophyta	NA	NA	NA	NA	NA	NA	NA	NA	NA	NA	NA	NA	NA	NA	NA
Hepacivirus		NA	NA	YP_009150935.1	NC_027365	DNA	63636	21	33	12	0	0	23	69.7	27	59	59	56	56	213	245	281	5.52E-06	47.4	111	NA	Viruses	Duplodnaviria	Heunggongvirae	Uroviricota	Caudoviricetes	Caudovirales	Siphoviridae	Timquatrovirus	NA	NA	NA	NA	NA	NA	NA	NA	NA	NA	NA	NA	NA	NA	NA
Hepacivirus		NA	NA	YP_009165101.1	NC_027867	DNA	54545	18	33	15	0	0	24	72.73	27	59	59	56	56	220	252	312	8.90E-05	43.9	102	NA	Viruses	unclassified viruses	NA	NA	NA	NA	NA	NA	NA	NA	NA	NA	NA	NA	NA	NA	NA	NA	NA	NA	NA	NA	NA
Hepacivirus		NA	NA	QHU13158.1	MN740814	hypothetical	52941	18	34	16	0	0	21	61.76	26	59	59	58	58	253	286	318	9.18E-05	43.9	102	NA	unclassified entries	unclassified sequences	metagenomes	organismalmetagenomes	NA	NA	NA	NA	NA	NA	NA	NA	NA	NA	NA	NA	NA	NA	NA	NA	NA	NA	NA
Severe		NA	NA	ABK60177.1	DQ983234	putative	97222	35	36	1	0	0	35	97.22	24	59	60	60	60	1	36	49	5.14E-18	74.7	182	NA	cellular organisms	Eukaryota	Viridiplantae	Streptophyta	Streptophytina	Embryophyta	Tracheophyta	Euphyllophyta	NA	NA	NA	NA	NA	NA	NA	NA	NA	NA	NA	NA	NA	NA	NA
Severe		NA	NA	ABK60177.1	DQ983234	putative	100	32	32	0	0	0	32	100	26	57	57	56	56	1	32	49	7.25E-16	68.9	167	NA	cellular organisms	Eukaryota	Viridiplantae	Streptophyta	Streptophytina	Embryophyta	Tracheophyta	Euphyllophyta	NA	NA	NA	NA	NA	NA	NA	NA	NA	NA	NA	NA	NA	NA	NA
Mengo		NA	NA	AAU84538.1	AY713430	photosystem	79487	31	39	8	0	0	34	87.18	19	57	83	47	47	1	39	283	9.61E-13	67	162	NA	Viruses	environmental samples	NA	NA	NA	NA	NA	NA	NA	NA	NA	NA	NA	NA	NA	NA	NA	NA	NA	NA	NA	NA	NA
Mengo		NA	NA	AAU84540.1	AY713432	photosystem	76923	30	39	9	0	0	34	87.18	19	57	83	47	47	1	39	283	1.83E-12	66.2	160	NA	Viruses	environmental samples	NA	NA	NA	NA	NA	NA	NA	NA	NA	NA	NA	NA	NA	NA	NA	NA	NA	NA	NA	NA	NA
Mengo		NA	NA	AAU84536.1	AY713428	photosystem	76923	30	39	9	0	0	34	87.18	19	57	83	47	47	1	39	282	2.09E-12	65.9	159	NA	Viruses	environmental samples	NA	NA	NA	NA	NA	NA	NA	NA	NA	NA	NA	NA	NA	NA	NA	NA	NA	NA	NA	NA	NA
Severe		NA	NA	ABK60177.1	DQ983234	putative	61.29	19	31	12	0	0	23	74.19	50	80	81	38	38	1	31	49	0.000349	40.4	93	NA	cellular organisms	Eukaryota	Viridiplantae	Streptophyta	Streptophytina	Embryophyta	Tracheophyta	Euphyllophyta	NA	NA	NA	NA	NA	NA	NA	NA	NA	NA	NA	NA	NA	NA	NA
Severe		NA	NA	ABK60177.1	DQ983234	putative	76.19	32	42	10	0	0	34	80.95	28	69	82	51	51	1	42	49	5.35E-15	67.8	164	NA	cellular organisms	Eukaryota	Viridiplantae	Streptophyta	Streptophytina	Embryophyta	Tracheophyta	Euphyllophyta	NA	NA	NA	NA	NA	NA	NA	NA	NA	NA	NA	NA	NA	NA	NA
Semliki		NA	NA	ABK60177.1	DQ983234	putative	72917	35	48	13	0	0	37	77.08	1	48	60	80	80	1	48	49	5.22E-17	72	175	NA	cellular organisms	Eukaryota	Viridiplantae	Streptophyta	Streptophytina	Embryophyta	Tracheophyta	Euphyllophyta	NA	NA	NA	NA	NA	NA	NA	NA	NA	NA	NA	NA	NA	NA	NA
Semliki		NA	NA	ABK60177.1	DQ983234	putative	92593	25	27	2	0	0	25	92.59	1	27	54	50	50	23	49	49	5.46E-11	56.6	135	NA	cellular organisms	Eukaryota	Viridiplantae	Streptophyta	Streptophytina	Embryophyta	Tracheophyta	Euphyllophyta	NA	NA	NA	NA	NA	NA	NA	NA	NA	NA	NA	NA	NA	NA	NA
Chimeric		NA	NA	ABK60177.1	DQ983234	putative	72917	35	48	13	0	0	37	77.08	1	48	60	80	80	1	48	49	5.22E-17	72	175	NA	cellular organisms	Eukaryota	Viridiplantae	Streptophyta	Streptophytina	Embryophyta	Tracheophyta	Euphyllophyta	NA	NA	NA	NA	NA	NA	NA	NA	NA	NA	NA	NA	NA	NA	NA
Chimeric		NA	NA	ABK60177.1	DQ983234	putative	72917	35	48	13	0	0	37	77.08	1	48	60	80	80	1	48	49	5.22E-17	72	175	NA	cellular organisms	Eukaryota	Viridiplantae	Streptophyta	Streptophytina	Embryophyta	Tracheophyta	Euphyllophyta	NA	NA	NA	NA	NA	NA	NA	NA	NA	NA	NA	NA	NA	NA	NA
Severe		NA	NA	ABK60177.1	DQ983234	putative	94737	18	19	1	0	0	18	94.74	65	83	83	23	23	1	19	49	0.000117	41.6	96	NA	cellular organisms	Eukaryota	Viridiplantae	Streptophyta	Streptophytina	Embryophyta	Tracheophyta	Euphyllophyta	NA	NA	NA	NA	NA	NA	NA	NA	NA	NA	NA	NA	NA	NA	NA
Severe		NA	NA	ABK60177.1	DQ983234	putative	90909	40	44	4	0	0	40	90.91	5	48	83	53	53	1	44	49	3.97E-21	83.6	205	NA	cellular organisms	Eukaryota	Viridiplantae	Streptophyta	Streptophytina	Embryophyta	Tracheophyta	Euphyllophyta	NA	NA	NA	NA	NA	NA	NA	NA	NA	NA	NA	NA	NA	NA	NA
Classical		NA	NA	ACT34025.1	GQ268816	PsaA	70732	29	41	12	0	0	36	87.8	3	43	55	75	75	392	432	741	5.02E-15	72.8	177	NA	Viruses	environmental samples	NA	NA	NA	NA	NA	NA	NA	NA	NA	NA	NA	NA	NA	NA	NA	NA	NA	NA	NA	NA	NA
Classical		NA	NA	ACG50080.1	EU926756	PsaA	63415	26	41	15	0	0	34	82.93	3	43	55	75	75	339	379	673	1.62E-13	68.6	166	NA	Viruses	environmental samples	NA	NA	NA	NA	NA	NA	NA	NA	NA	NA	NA	NA	NA	NA	NA	NA	NA	NA	NA	NA	NA
Classical		NA	NA	ACG50093.1	EU926761	PsaA	63415	26	41	15	0	0	34	82.93	3	43	55	75	75	392	432	741	2.17E-13	68.2	165	NA	Viruses	environmental samples	NA	NA	NA	NA	NA	NA	NA	NA	NA	NA	NA	NA	NA	NA	NA	NA	NA	NA	NA	NA	NA
Severe		NA	NA	ABK60177.1	DQ983234	putative	100	32	32	0	0	0	32	100	22	53	56	57	57	1	32	49	7.27E-16	68.9	167	NA	cellular organisms	Eukaryota	Viridiplantae	Streptophyta	Streptophytina	Embryophyta	Tracheophyta	Euphyllophyta	NA	NA	NA	NA	NA	NA	NA	NA	NA	NA	NA	NA	NA	NA	NA
Hepacivirus		NA	NA	ABK60177.1	DQ983234	putative	72917	35	48	13	0	0	37	77.08	1	48	60	80	80	1	48	49	5.22E-17	72	175	NA	cellular organisms	Eukaryota	Viridiplantae	Streptophyta	Streptophytina	Embryophyta	Tracheophyta	Euphyllophyta	NA	NA	NA	NA	NA	NA	NA	NA	NA	NA	NA	NA	NA	NA	NA
Chimeric		NA	NA	ABK60177.1	DQ983234	putative	92593	25	27	2	0	0	25	92.59	1	27	54	50	50	23	49	49	5.46E-11	56.6	135	NA	cellular organisms	Eukaryota	Viridiplantae	Streptophyta	Streptophytina	Embryophyta	Tracheophyta	Euphyllophyta	NA	NA	NA	NA	NA	NA	NA	NA	NA	NA	NA	NA	NA	NA	NA
Chimeric		NA	NA	ABK60177.1	DQ983234	putative	84	21	25	4	0	0	23	92	1	25	61	41	41	24	48	49	1.07E-06	46.2	108	NA	cellular organisms	Eukaryota	Viridiplantae	Streptophyta	Streptophytina	Embryophyta	Tracheophyta	Euphyllophyta	NA	NA	NA	NA	NA	NA	NA	NA	NA	NA	NA	NA	NA	NA	NA
Severe		NA	NA	ABK60177.1	DQ983234	putative	93333	28	30	2	0	0	29	96.67	26	55	55	55	55	1	30	49	1.98E-11	57.8	138	NA	cellular organisms	Eukaryota	Viridiplantae	Streptophyta	Streptophytina	Embryophyta	Tracheophyta	Euphyllophyta	NA	NA	NA	NA	NA	NA	NA	NA	NA	NA	NA	NA	NA	NA	NA
Severe		NA	NA	ABK60177.1	DQ983234	putative	96667	29	30	1	0	0	29	96.67	26	55	55	55	55	1	30	49	2.35E-13	62.4	150	NA	cellular organisms	Eukaryota	Viridiplantae	Streptophyta	Streptophytina	Embryophyta	Tracheophyta	Euphyllophyta	NA	NA	NA	NA	NA	NA	NA	NA	NA	NA	NA	NA	NA	NA	NA
Severe		NA	NA	ABK60177.1	DQ983234	putative	94737	18	19	1	0	0	18	94.74	65	83	83	23	23	1	19	49	0.000306	40.8	94	NA	cellular organisms	Eukaryota	Viridiplantae	Streptophyta	Streptophytina	Embryophyta	Tracheophyta	Euphyllophyta	NA	NA	NA	NA	NA	NA	NA	NA	NA	NA	NA	NA	NA	NA	NA
Hepatitis		NA	NA	YP_009150935.1	NC_027365	DNA	63636	21	33	12	0	0	23	69.7	27	59	59	56	56	213	245	281	5.52E-06	47.4	111	NA	Viruses	Duplodnaviria	Heunggongvirae	Uroviricota	Caudoviricetes	Caudovirales	Siphoviridae	Timquatrovirus	NA	NA	NA	NA	NA	NA	NA	NA	NA	NA	NA	NA	NA	NA	NA
Hepatitis		NA	NA	YP_009165101.1	NC_027867	DNA	54545	18	33	15	0	0	24	72.73	27	59	59	56	56	220	252	312	8.90E-05	43.9	102	NA	Viruses	unclassified viruses	NA	NA	NA	NA	NA	NA	NA	NA	NA	NA	NA	NA	NA	NA	NA	NA	NA	NA	NA	NA	NA
Hepatitis		NA	NA	QHU13158.1	MN740814	hypothetical	52941	18	34	16	0	0	21	61.76	26	59	59	58	58	253	286	318	9.18E-05	43.9	102	NA	unclassified entries	unclassified sequences	metagenomes	organismalmetagenomes	NA	NA	NA	NA	NA	NA	NA	NA	NA	NA	NA	NA	NA	NA	NA	NA	NA	NA	NA
Canine		NA	NA	ABK60177.1	DQ983234	putative	87755	43	49	6	0	0	44	89.8	1	49	53	92	92	1	49	49	2.30E-24	90.1	222	NA	cellular organisms	Eukaryota	Viridiplantae	Streptophyta	Streptophytina	Embryophyta	Tracheophyta	Euphyllophyta	NA	NA	NA	NA	NA	NA	NA	NA	NA	NA	NA	NA	NA	NA	NA
Severe		NA	NA	ABK60177.1	DQ983234	putative	94737	18	19	1	0	0	18	94.74	43	61	62	31	31	1	19	49	0.000141	40.8	94	NA	cellular organisms	Eukaryota	Viridiplantae	Streptophyta	Streptophytina	Embryophyta	Tracheophyta	Euphyllophyta	NA	NA	NA	NA	NA	NA	NA	NA	NA	NA	NA	NA	NA	NA	NA
Severe		NA	NA	ABK60177.1	DQ983234	putative	97059	33	34	1	0	0	33	97.06	25	58	58	59	59	1	34	49	2.00E-16	70.5	171	NA	cellular organisms	Eukaryota	Viridiplantae	Streptophyta	Streptophytina	Embryophyta	Tracheophyta	Euphyllophyta	NA	NA	NA	NA	NA	NA	NA	NA	NA	NA	NA	NA	NA	NA	NA
Severe		NA	NA	ABK60177.1	DQ983234	putative	63636	21	33	12	0	0	22	66.67	21	53	54	61	61	3	35	49	1.65E-06	45.1	105	NA	cellular organisms	Eukaryota	Viridiplantae	Streptophyta	Streptophytina	Embryophyta	Tracheophyta	Euphyllophyta	NA	NA	NA	NA	NA	NA	NA	NA	NA	NA	NA	NA	NA	NA	NA
Severe		NA	NA	ABK60177.1	DQ983234	putative	86364	38	44	6	0	0	38	86.36	12	55	55	80	80	1	44	49	5.76E-20	79.3	194	NA	cellular organisms	Eukaryota	Viridiplantae	Streptophyta	Streptophytina	Embryophyta	Tracheophyta	Euphyllophyta	NA	NA	NA	NA	NA	NA	NA	NA	NA	NA	NA	NA	NA	NA	NA
Severe		NA	NA	ABK60177.1	DQ983234	putative	100	23	23	0	0	0	23	100	35	57	57	40	40	1	23	49	6.41E-09	51.6	122	NA	cellular organisms	Eukaryota	Viridiplantae	Streptophyta	Streptophytina	Embryophyta	Tracheophyta	Euphyllophyta	NA	NA	NA	NA	NA	NA	NA	NA	NA	NA	NA	NA	NA	NA	NA
Severe		NA	NA	ABK60177.1	DQ983234	putative	95455	21	22	1	0	0	21	95.45	36	57	57	39	39	1	22	49	4.42E-07	47	110	NA	cellular organisms	Eukaryota	Viridiplantae	Streptophyta	Streptophytina	Embryophyta	Tracheophyta	Euphyllophyta	NA	NA	NA	NA	NA	NA	NA	NA	NA	NA	NA	NA	NA	NA	NA
Severe		NA	NA	ABK60177.1	DQ983234	putative	100	18	18	0	0	0	18	100	38	55	55	33	33	1	18	49	6.98E-05	41.2	95	NA	cellular organisms	Eukaryota	Viridiplantae	Streptophyta	Streptophytina	Embryophyta	Tracheophyta	Euphyllophyta	NA	NA	NA	NA	NA	NA	NA	NA	NA	NA	NA	NA	NA	NA	NA
Severe		NA	NA	ABK60177.1	DQ983234	putative	91892	34	37	3	0	0	35	94.59	17	53	53	70	70	1	37	49	1.35E-16	70.5	171	NA	cellular organisms	Eukaryota	Viridiplantae	Streptophyta	Streptophytina	Embryophyta	Tracheophyta	Euphyllophyta	NA	NA	NA	NA	NA	NA	NA	NA	NA	NA	NA	NA	NA	NA	NA
Severe		NA	NA	ABK60177.1	DQ983234	putative	100	24	24	0	0	0	24	100	31	54	55	44	44	1	24	49	7.67E-10	53.5	127	NA	cellular organisms	Eukaryota	Viridiplantae	Streptophyta	Streptophytina	Embryophyta	Tracheophyta	Euphyllophyta	NA	NA	NA	NA	NA	NA	NA	NA	NA	NA	NA	NA	NA	NA	NA
Chimeric		NA	NA	ABK60177.1	DQ983234	putative	92593	25	27	2	0	0	25	92.59	1	27	54	50	50	23	49	49	5.46E-11	56.6	135	NA	cellular organisms	Eukaryota	Viridiplantae	Streptophyta	Streptophytina	Embryophyta	Tracheophyta	Euphyllophyta	NA	NA	NA	NA	NA	NA	NA	NA	NA	NA	NA	NA	NA	NA	NA
Hepatitis		NA	NA	YP_009150935.1	NC_027365	DNA	63636	21	33	12	0	0	23	69.7	27	59	59	56	56	213	245	281	5.52E-06	47.4	111	NA	Viruses	Duplodnaviria	Heunggongvirae	Uroviricota	Caudoviricetes	Caudovirales	Siphoviridae	Timquatrovirus	NA	NA	NA	NA	NA	NA	NA	NA	NA	NA	NA	NA	NA	NA	NA
Hepatitis		NA	NA	YP_009165101.1	NC_027867	DNA	54545	18	33	15	0	0	24	72.73	27	59	59	56	56	220	252	312	8.90E-05	43.9	102	NA	Viruses	unclassified viruses	NA	NA	NA	NA	NA	NA	NA	NA	NA	NA	NA	NA	NA	NA	NA	NA	NA	NA	NA	NA	NA
Hepatitis		NA	NA	QHU13158.1	MN740814	hypothetical	52941	18	34	16	0	0	21	61.76	26	59	59	58	58	253	286	318	9.18E-05	43.9	102	NA	unclassified entries	unclassified sequences	metagenomes	organismalmetagenomes	NA	NA	NA	NA	NA	NA	NA	NA	NA	NA	NA	NA	NA	NA	NA	NA	NA	NA	NA
Hepatitis		NA	NA	YP_009150935.1	NC_027365	DNA	63636	21	33	12	0	0	23	69.7	27	59	59	56	56	213	245	281	5.52E-06	47.4	111	NA	Viruses	Duplodnaviria	Heunggongvirae	Uroviricota	Caudoviricetes	Caudovirales	Siphoviridae	Timquatrovirus	NA	NA	NA	NA	NA	NA	NA	NA	NA	NA	NA	NA	NA	NA	NA
Hepatitis		NA	NA	YP_009165101.1	NC_027867	DNA	54545	18	33	15	0	0	24	72.73	27	59	59	56	56	220	252	312	8.90E-05	43.9	102	NA	Viruses	unclassified viruses	NA	NA	NA	NA	NA	NA	NA	NA	NA	NA	NA	NA	NA	NA	NA	NA	NA	NA	NA	NA	NA
Hepatitis		NA	NA	QHU13158.1	MN740814	hypothetical	52941	18	34	16	0	0	21	61.76	26	59	59	58	58	253	286	318	9.18E-05	43.9	102	NA	unclassified entries	unclassified sequences	metagenomes	organismalmetagenomes	NA	NA	NA	NA	NA	NA	NA	NA	NA	NA	NA	NA	NA	NA	NA	NA	NA	NA	NA
Hepacivirus		NA	NA	ACT34025.1	GQ268816	PsaA	70732	29	41	12	0	0	36	87.8	3	43	55	75	75	392	432	741	5.02E-15	72.8	177	NA	Viruses	environmental samples	NA	NA	NA	NA	NA	NA	NA	NA	NA	NA	NA	NA	NA	NA	NA	NA	NA	NA	NA	NA	NA
Hepacivirus		NA	NA	ACG50080.1	EU926756	PsaA	63415	26	41	15	0	0	34	82.93	3	43	55	75	75	339	379	673	1.62E-13	68.6	166	NA	Viruses	environmental samples	NA	NA	NA	NA	NA	NA	NA	NA	NA	NA	NA	NA	NA	NA	NA	NA	NA	NA	NA	NA	NA
Hepacivirus		NA	NA	ACG50093.1	EU926761	PsaA	63415	26	41	15	0	0	34	82.93	3	43	55	75	75	392	432	741	2.17E-13	68.2	165	NA	Viruses	environmental samples	NA	NA	NA	NA	NA	NA	NA	NA	NA	NA	NA	NA	NA	NA	NA	NA	NA	NA	NA	NA	NA
Severe		NA	NA	ABK60177.1	DQ983234	putative	96296	26	27	1	0	0	26	96.3	34	60	61	44	44	1	27	49	1.27E-10	55.8	133	NA	cellular organisms	Eukaryota	Viridiplantae	Streptophyta	Streptophytina	Embryophyta	Tracheophyta	Euphyllophyta	NA	NA	NA	NA	NA	NA	NA	NA	NA	NA	NA	NA	NA	NA	NA
Severe		NA	NA	ABK60177.1	DQ983234	putative	86957	20	23	3	0	0	21	91.3	61	83	83	28	28	1	23	49	2.96E-06	45.8	107	NA	cellular organisms	Eukaryota	Viridiplantae	Streptophyta	Streptophytina	Embryophyta	Tracheophyta	Euphyllophyta	NA	NA	NA	NA	NA	NA	NA	NA	NA	NA	NA	NA	NA	NA	NA
Severe		NA	NA	ABK60177.1	DQ983234	putative	91304	21	23	2	0	0	21	91.3	38	60	60	38	38	1	23	49	5.73E-07	46.6	109	NA	cellular organisms	Eukaryota	Viridiplantae	Streptophyta	Streptophytina	Embryophyta	Tracheophyta	Euphyllophyta	NA	NA	NA	NA	NA	NA	NA	NA	NA	NA	NA	NA	NA	NA	NA
Severe		NA	NA	ABK60177.1	DQ983234	putative	96.97	32	33	1	0	0	32	96.97	21	53	54	61	61	1	33	49	3.15E-15	67.4	163	NA	cellular organisms	Eukaryota	Viridiplantae	Streptophyta	Streptophytina	Embryophyta	Tracheophyta	Euphyllophyta	NA	NA	NA	NA	NA	NA	NA	NA	NA	NA	NA	NA	NA	NA	NA
Severe		NA	NA	ABK60177.1	DQ983234	putative	87.5	21	24	3	0	0	22	91.67	36	59	59	41	41	1	24	49	2.53E-07	47.4	111	NA	cellular organisms	Eukaryota	Viridiplantae	Streptophyta	Streptophytina	Embryophyta	Tracheophyta	Euphyllophyta	NA	NA	NA	NA	NA	NA	NA	NA	NA	NA	NA	NA	NA	NA	NA
Severe		NA	NA	ABK60177.1	DQ983234	putative	94118	32	34	2	0	0	32	94.12	22	55	57	60	60	1	34	49	2.80E-15	67.4	163	NA	cellular organisms	Eukaryota	Viridiplantae	Streptophyta	Streptophytina	Embryophyta	Tracheophyta	Euphyllophyta	NA	NA	NA	NA	NA	NA	NA	NA	NA	NA	NA	NA	NA	NA	NA
Severe		NA	NA	ABK60177.1	DQ983234	putative	91667	22	24	2	0	0	24	100	32	55	55	44	44	1	24	49	6.81E-09	51.2	121	NA	cellular organisms	Eukaryota	Viridiplantae	Streptophyta	Streptophytina	Embryophyta	Tracheophyta	Euphyllophyta	NA	NA	NA	NA	NA	NA	NA	NA	NA	NA	NA	NA	NA	NA	NA
Hepacivirus		NA	NA	ABK60177.1	DQ983234	putative	84	21	25	4	0	0	23	92	1	25	61	41	41	24	48	49	1.07E-06	46.2	108	NA	cellular organisms	Eukaryota	Viridiplantae	Streptophyta	Streptophytina	Embryophyta	Tracheophyta	Euphyllophyta	NA	NA	NA	NA	NA	NA	NA	NA	NA	NA	NA	NA	NA	NA	NA
Hepatitis		NA	NA	YP_009150935.1	NC_027365	DNA	63636	21	33	12	0	0	23	69.7	27	59	59	56	56	213	245	281	5.52E-06	47.4	111	NA	Viruses	Duplodnaviria	Heunggongvirae	Uroviricota	Caudoviricetes	Caudovirales	Siphoviridae	Timquatrovirus	NA	NA	NA	NA	NA	NA	NA	NA	NA	NA	NA	NA	NA	NA	NA
Hepatitis		NA	NA	YP_009165101.1	NC_027867	DNA	54545	18	33	15	0	0	24	72.73	27	59	59	56	56	220	252	312	8.90E-05	43.9	102	NA	Viruses	unclassified viruses	NA	NA	NA	NA	NA	NA	NA	NA	NA	NA	NA	NA	NA	NA	NA	NA	NA	NA	NA	NA	NA
Hepatitis		NA	NA	QHU13158.1	MN740814	hypothetical	52941	18	34	16	0	0	21	61.76	26	59	59	58	58	253	286	318	9.18E-05	43.9	102	NA	unclassified entries	unclassified sequences	metagenomes	organismalmetagenomes	NA	NA	NA	NA	NA	NA	NA	NA	NA	NA	NA	NA	NA	NA	NA	NA	NA	NA	NA
Chimeric		NA	NA	ABK60177.1	DQ983234	putative	84	21	25	4	0	0	23	92	1	25	61	41	41	24	48	49	1.07E-06	46.2	108	NA	cellular organisms	Eukaryota	Viridiplantae	Streptophyta	Streptophytina	Embryophyta	Tracheophyta	Euphyllophyta	NA	NA	NA	NA	NA	NA	NA	NA	NA	NA	NA	NA	NA	NA	NA
Semliki		NA	NA	ABK60177.1	DQ983234	putative	84	21	25	4	0	0	23	92	1	25	61	41	41	24	48	49	1.07E-06	46.2	108	NA	cellular organisms	Eukaryota	Viridiplantae	Streptophyta	Streptophytina	Embryophyta	Tracheophyta	Euphyllophyta	NA	NA	NA	NA	NA	NA	NA	NA	NA	NA	NA	NA	NA	NA	NA
Severe		NA	NA	ABK60177.1	DQ983234	putative	90909	20	22	2	0	0	20	90.91	34	55	55	40	40	1	22	49	2.23E-06	45.1	105	NA	cellular organisms	Eukaryota	Viridiplantae	Streptophyta	Streptophytina	Embryophyta	Tracheophyta	Euphyllophyta	NA	NA	NA	NA	NA	NA	NA	NA	NA	NA	NA	NA	NA	NA	NA
Dengue		NA	NA	ABK60177.1	DQ983234	putative	84	21	25	4	0	0	23	92	1	25	61	41	41	24	48	49	1.07E-06	46.2	108	NA	cellular organisms	Eukaryota	Viridiplantae	Streptophyta	Streptophytina	Embryophyta	Tracheophyta	Euphyllophyta	NA	NA	NA	NA	NA	NA	NA	NA	NA	NA	NA	NA	NA	NA	NA
Canine		NA	NA	ABK60177.1	DQ983234	putative	81.25	39	48	9	0	0	41	85.42	3	50	60	80	80	1	48	49	5.55E-21	82	201	NA	cellular organisms	Eukaryota	Viridiplantae	Streptophyta	Streptophytina	Embryophyta	Tracheophyta	Euphyllophyta	NA	NA	NA	NA	NA	NA	NA	NA	NA	NA	NA	NA	NA	NA	NA
Severe		NA	NA	ABK60177.1	DQ983234	putative	92308	24	26	2	0	0	24	92.31	35	60	61	43	43	2	27	49	5.23E-08	49.3	116	NA	cellular organisms	Eukaryota	Viridiplantae	Streptophyta	Streptophytina	Embryophyta	Tracheophyta	Euphyllophyta	NA	NA	NA	NA	NA	NA	NA	NA	NA	NA	NA	NA	NA	NA	NA
Severe		NA	NA	ABK60177.1	DQ983234	putative	86957	20	23	3	0	0	20	86.96	31	53	54	43	43	1	23	49	9.32E-06	43.5	101	NA	cellular organisms	Eukaryota	Viridiplantae	Streptophyta	Streptophytina	Embryophyta	Tracheophyta	Euphyllophyta	NA	NA	NA	NA	NA	NA	NA	NA	NA	NA	NA	NA	NA	NA	NA
Severe		NA	NA	ABK60177.1	DQ983234	putative	93333	28	30	2	0	0	29	96.67	24	53	54	56	56	1	30	49	9.61E-13	60.8	146	NA	cellular organisms	Eukaryota	Viridiplantae	Streptophyta	Streptophytina	Embryophyta	Tracheophyta	Euphyllophyta	NA	NA	NA	NA	NA	NA	NA	NA	NA	NA	NA	NA	NA	NA	NA
Severe		NA	NA	ABK60177.1	DQ983234	putative	100	18	18	0	0	0	18	100	38	55	55	33	33	1	18	49	6.98E-05	41.2	95	NA	cellular organisms	Eukaryota	Viridiplantae	Streptophyta	Streptophytina	Embryophyta	Tracheophyta	Euphyllophyta	NA	NA	NA	NA	NA	NA	NA	NA	NA	NA	NA	NA	NA	NA	NA
Severe		NA	NA	ABK60177.1	DQ983234	putative	96875	31	32	1	0	0	31	96.88	22	53	57	56	56	1	32	49	7.52E-15	66.6	161	NA	cellular organisms	Eukaryota	Viridiplantae	Streptophyta	Streptophytina	Embryophyta	Tracheophyta	Euphyllophyta	NA	NA	NA	NA	NA	NA	NA	NA	NA	NA	NA	NA	NA	NA	NA
Hepatitis		NA	NA	ACG50090.1	EU926760	PsaC	89.13	41	46	5	0	0	44	95.65	1	46	59	78	78	8	53	81	2.52E-25	94	232	NA	Viruses	environmental samples	NA	NA	NA	NA	NA	NA	NA	NA	NA	NA	NA	NA	NA	NA	NA	NA	NA	NA	NA	NA	NA
Hepatitis		NA	NA	ACT34024.1	GQ268816	PsaC	89.13	41	46	5	0	0	44	95.65	1	46	59	78	78	8	53	81	2.52E-25	94	232	NA	Viruses	environmental samples	NA	NA	NA	NA	NA	NA	NA	NA	NA	NA	NA	NA	NA	NA	NA	NA	NA	NA	NA	NA	NA
Hepatitis		NA	NA	ACG50079.1	EU926755	PsaC	89.13	41	46	5	0	0	44	95.65	1	46	59	78	78	8	53	78	2.85E-25	93.6	231	NA	Viruses	environmental samples	NA	NA	NA	NA	NA	NA	NA	NA	NA	NA	NA	NA	NA	NA	NA	NA	NA	NA	NA	NA	NA
Hepacivirus		NA	NA	ABK60177.1	DQ983234	putative	100	23	23	0	0	0	23	100	61	83	84	27	27	1	23	49	2.19E-08	51.2	121	NA	cellular organisms	Eukaryota	Viridiplantae	Streptophyta	Streptophytina	Embryophyta	Tracheophyta	Euphyllophyta	NA	NA	NA	NA	NA	NA	NA	NA	NA	NA	NA	NA	NA	NA	NA
Hepacivirus		NA	NA	ABK60177.1	DQ983234	putative	79167	19	24	5	0	0	19	79.17	59	82	84	29	29	1	24	49	3.01E-05	43.1	100	NA	cellular organisms	Eukaryota	Viridiplantae	Streptophyta	Streptophytina	Embryophyta	Tracheophyta	Euphyllophyta	NA	NA	NA	NA	NA	NA	NA	NA	NA	NA	NA	NA	NA	NA	NA
Hepacivirus		NA	NA	ABK60177.1	DQ983234	putative	100	31	31	0	0	0	31	100	51	81	83	37	37	1	31	49	1.18E-14	67	162	NA	cellular organisms	Eukaryota	Viridiplantae	Streptophyta	Streptophytina	Embryophyta	Tracheophyta	Euphyllophyta	NA	NA	NA	NA	NA	NA	NA	NA	NA	NA	NA	NA	NA	NA	NA
Hepacivirus		NA	NA	ABK60177.1	DQ983234	putative	91304	21	23	2	0	0	21	91.3	38	60	60	38	38	1	23	49	5.73E-07	46.6	109	NA	cellular organisms	Eukaryota	Viridiplantae	Streptophyta	Streptophytina	Embryophyta	Tracheophyta	Euphyllophyta	NA	NA	NA	NA	NA	NA	NA	NA	NA	NA	NA	NA	NA	NA	NA
Hepacivirus		NA	NA	ABK60177.1	DQ983234	putative	95349	41	43	2	0	0	42	97.67	12	54	54	80	80	1	43	49	7.87E-24	89	219	NA	cellular organisms	Eukaryota	Viridiplantae	Streptophyta	Streptophytina	Embryophyta	Tracheophyta	Euphyllophyta	NA	NA	NA	NA	NA	NA	NA	NA	NA	NA	NA	NA	NA	NA	NA
Hepacivirus		NA	NA	ABK60177.1	DQ983234	putative	97727	43	44	1	0	0	43	97.73	12	55	57	77	77	1	44	49	4.76E-25	92	227	NA	cellular organisms	Eukaryota	Viridiplantae	Streptophyta	Streptophytina	Embryophyta	Tracheophyta	Euphyllophyta	NA	NA	NA	NA	NA	NA	NA	NA	NA	NA	NA	NA	NA	NA	NA
Hepacivirus		NA	NA	ABK60177.1	DQ983234	putative	95918	47	49	2	0	0	49	100	12	60	84	58	58	1	49	49	4.81E-28	100	250	NA	cellular organisms	Eukaryota	Viridiplantae	Streptophyta	Streptophytina	Embryophyta	Tracheophyta	Euphyllophyta	NA	NA	NA	NA	NA	NA	NA	NA	NA	NA	NA	NA	NA	NA	NA
Hepacivirus		NA	NA	ABK60177.1	DQ983234	putative	97826	45	46	1	0	0	45	97.83	11	56	57	81	81	1	46	49	1.56E-26	95.9	237	NA	cellular organisms	Eukaryota	Viridiplantae	Streptophyta	Streptophytina	Embryophyta	Tracheophyta	Euphyllophyta	NA	NA	NA	NA	NA	NA	NA	NA	NA	NA	NA	NA	NA	NA	NA
Hepacivirus		NA	NA	ABK60177.1	DQ983234	putative	97674	42	43	1	0	0	42	97.67	11	53	55	78	78	1	43	49	2.86E-24	90.1	222	NA	cellular organisms	Eukaryota	Viridiplantae	Streptophyta	Streptophytina	Embryophyta	Tracheophyta	Euphyllophyta	NA	NA	NA	NA	NA	NA	NA	NA	NA	NA	NA	NA	NA	NA	NA
Hepacivirus		NA	NA	ABK60177.1	DQ983234	putative	65306	32	49	17	0	0	36	73.47	4	52	83	59	59	1	49	49	1.69E-13	64.3	155	NA	cellular organisms	Eukaryota	Viridiplantae	Streptophyta	Streptophytina	Embryophyta	Tracheophyta	Euphyllophyta	NA	NA	NA	NA	NA	NA	NA	NA	NA	NA	NA	NA	NA	NA	NA
Hepacivirus		NA	NA	ABK60177.1	DQ983234	putative	100	22	22	0	0	0	22	100	1	22	61	36	36	28	49	49	5.90E-09	51.6	122	NA	cellular organisms	Eukaryota	Viridiplantae	Streptophyta	Streptophytina	Embryophyta	Tracheophyta	Euphyllophyta	NA	NA	NA	NA	NA	NA	NA	NA	NA	NA	NA	NA	NA	NA	NA
Hepacivirus		NA	NA	ABK60177.1	DQ983234	putative	95	19	20	1	0	0	19	95	1	20	54	37	37	30	49	49	4.10E-06	44.3	103	NA	cellular organisms	Eukaryota	Viridiplantae	Streptophyta	Streptophytina	Embryophyta	Tracheophyta	Euphyllophyta	NA	NA	NA	NA	NA	NA	NA	NA	NA	NA	NA	NA	NA	NA	NA
Hepacivirus		NA	NA	ABK60177.1	DQ983234	putative	93878	46	49	3	0	0	48	97.96	3	51	59	83	83	1	49	49	2.13E-27	98.2	243	NA	cellular organisms	Eukaryota	Viridiplantae	Streptophyta	Streptophytina	Embryophyta	Tracheophyta	Euphyllophyta	NA	NA	NA	NA	NA	NA	NA	NA	NA	NA	NA	NA	NA	NA	NA
Hepacivirus		NA	NA	ABK60177.1	DQ983234	putative	91111	41	45	4	0	0	42	93.33	3	47	59	76	76	4	48	49	5.79E-22	84.3	207	NA	cellular organisms	Eukaryota	Viridiplantae	Streptophyta	Streptophytina	Embryophyta	Tracheophyta	Euphyllophyta	NA	NA	NA	NA	NA	NA	NA	NA	NA	NA	NA	NA	NA	NA	NA
Hepacivirus		NA	NA	ABK60177.1	DQ983234	putative	100	45	45	0	0	0	45	100	2	46	48	94	94	5	49	49	4.24E-26	94.4	233	NA	cellular organisms	Eukaryota	Viridiplantae	Streptophyta	Streptophytina	Embryophyta	Tracheophyta	Euphyllophyta	NA	NA	NA	NA	NA	NA	NA	NA	NA	NA	NA	NA	NA	NA	NA
Hepacivirus		NA	NA	ABK60177.1	DQ983234	putative	100	20	20	0	0	0	20	100	34	53	54	37	37	1	20	49	9.22E-07	45.8	107	NA	cellular organisms	Eukaryota	Viridiplantae	Streptophyta	Streptophytina	Embryophyta	Tracheophyta	Euphyllophyta	NA	NA	NA	NA	NA	NA	NA	NA	NA	NA	NA	NA	NA	NA	NA
Hepacivirus		NA	NA	ABK60177.1	DQ983234	putative	100	22	22	0	0	0	22	100	32	53	53	42	42	1	22	49	2.12E-08	50.1	118	NA	cellular organisms	Eukaryota	Viridiplantae	Streptophyta	Streptophytina	Embryophyta	Tracheophyta	Euphyllophyta	NA	NA	NA	NA	NA	NA	NA	NA	NA	NA	NA	NA	NA	NA	NA
Hepacivirus		NA	NA	ABK60177.1	DQ983234	putative	100	24	24	0	0	0	24	100	32	55	57	42	42	1	24	49	7.46E-10	53.9	128	NA	cellular organisms	Eukaryota	Viridiplantae	Streptophyta	Streptophytina	Embryophyta	Tracheophyta	Euphyllophyta	NA	NA	NA	NA	NA	NA	NA	NA	NA	NA	NA	NA	NA	NA	NA
Hepacivirus		NA	NA	ABK60177.1	DQ983234	putative	97872	46	47	1	0	0	46	97.87	9	55	55	85	85	1	47	49	8.10E-27	96.7	239	NA	cellular organisms	Eukaryota	Viridiplantae	Streptophyta	Streptophytina	Embryophyta	Tracheophyta	Euphyllophyta	NA	NA	NA	NA	NA	NA	NA	NA	NA	NA	NA	NA	NA	NA	NA
Hepacivirus		NA	NA	ABK60177.1	DQ983234	putative	97917	47	48	1	0	0	47	97.92	10	57	59	81	81	2	49	49	1.30E-27	98.6	244	NA	cellular organisms	Eukaryota	Viridiplantae	Streptophyta	Streptophytina	Embryophyta	Tracheophyta	Euphyllophyta	NA	NA	NA	NA	NA	NA	NA	NA	NA	NA	NA	NA	NA	NA	NA
Hepacivirus		NA	NA	ABK60177.1	DQ983234	putative	100	49	49	0	0	0	49	100	7	55	57	86	86	1	49	49	2.52E-29	102	255	NA	cellular organisms	Eukaryota	Viridiplantae	Streptophyta	Streptophytina	Embryophyta	Tracheophyta	Euphyllophyta	NA	NA	NA	NA	NA	NA	NA	NA	NA	NA	NA	NA	NA	NA	NA
Hepacivirus		NA	NA	ABK60177.1	DQ983234	putative	87234	41	47	6	0	0	41	87.23	9	55	83	57	57	3	49	49	1.70E-22	87	214	NA	cellular organisms	Eukaryota	Viridiplantae	Streptophyta	Streptophytina	Embryophyta	Tracheophyta	Euphyllophyta	NA	NA	NA	NA	NA	NA	NA	NA	NA	NA	NA	NA	NA	NA	NA
Hepacivirus		NA	NA	ABK60177.1	DQ983234	putative	97143	34	35	1	0	0	34	97.14	1	35	47	74	74	15	49	49	1.09E-17	73.2	178	NA	cellular organisms	Eukaryota	Viridiplantae	Streptophyta	Streptophytina	Embryophyta	Tracheophyta	Euphyllophyta	NA	NA	NA	NA	NA	NA	NA	NA	NA	NA	NA	NA	NA	NA	NA
Hepacivirus		NA	NA	ABK60177.1	DQ983234	putative	88571	31	35	4	0	0	31	88.57	1	35	42	83	83	15	49	49	8.39E-15	65.5	158	NA	cellular organisms	Eukaryota	Viridiplantae	Streptophyta	Streptophytina	Embryophyta	Tracheophyta	Euphyllophyta	NA	NA	NA	NA	NA	NA	NA	NA	NA	NA	NA	NA	NA	NA	NA
Hepacivirus		NA	NA	ABK60177.1	DQ983234	putative	85714	42	49	7	0	0	44	89.8	5	53	57	86	86	1	49	49	3.65E-23	87.4	215	NA	cellular organisms	Eukaryota	Viridiplantae	Streptophyta	Streptophytina	Embryophyta	Tracheophyta	Euphyllophyta	NA	NA	NA	NA	NA	NA	NA	NA	NA	NA	NA	NA	NA	NA	NA
Hepacivirus		NA	NA	ABK60177.1	DQ983234	putative	100	49	49	0	0	0	49	100	8	56	78	63	63	1	49	49	1.07E-29	104	260	NA	cellular organisms	Eukaryota	Viridiplantae	Streptophyta	Streptophytina	Embryophyta	Tracheophyta	Euphyllophyta	NA	NA	NA	NA	NA	NA	NA	NA	NA	NA	NA	NA	NA	NA	NA
Murine		NA	NA	ABK60177.1	DQ983234	putative	90909	40	44	4	0	0	41	93.18	2	45	59	75	75	5	48	49	2.82E-21	82.8	203	NA	cellular organisms	Eukaryota	Viridiplantae	Streptophyta	Streptophytina	Embryophyta	Tracheophyta	Euphyllophyta	NA	NA	NA	NA	NA	NA	NA	NA	NA	NA	NA	NA	NA	NA	NA
Murine		NA	NA	ABK60177.1	DQ983234	putative	93.75	30	32	2	0	0	30	93.75	1	32	55	58	58	18	49	49	3.44E-14	64.7	156	NA	cellular organisms	Eukaryota	Viridiplantae	Streptophyta	Streptophytina	Embryophyta	Tracheophyta	Euphyllophyta	NA	NA	NA	NA	NA	NA	NA	NA	NA	NA	NA	NA	NA	NA	NA
Murine		NA	NA	ABK60177.1	DQ983234	putative	93878	46	49	3	0	0	48	97.96	3	51	59	83	83	1	49	49	2.13E-27	98.2	243	NA	cellular organisms	Eukaryota	Viridiplantae	Streptophyta	Streptophytina	Embryophyta	Tracheophyta	Euphyllophyta	NA	NA	NA	NA	NA	NA	NA	NA	NA	NA	NA	NA	NA	NA	NA
Murine		NA	NA	ABK60177.1	DQ983234	putative	97959	48	49	1	0	0	48	97.96	4	52	59	83	83	1	49	49	1.04E-27	99	245	NA	cellular organisms	Eukaryota	Viridiplantae	Streptophyta	Streptophytina	Embryophyta	Tracheophyta	Euphyllophyta	NA	NA	NA	NA	NA	NA	NA	NA	NA	NA	NA	NA	NA	NA	NA
Murine		NA	NA	ABK60177.1	DQ983234	putative	88571	31	35	4	0	0	31	88.57	1	35	42	83	83	15	49	49	8.39E-15	65.5	158	NA	cellular organisms	Eukaryota	Viridiplantae	Streptophyta	Streptophytina	Embryophyta	Tracheophyta	Euphyllophyta	NA	NA	NA	NA	NA	NA	NA	NA	NA	NA	NA	NA	NA	NA	NA
Murine		NA	NA	ABK60177.1	DQ983234	putative	100	49	49	0	0	0	49	100	26	74	84	58	58	1	49	49	1.20E-29	105	261	NA	cellular organisms	Eukaryota	Viridiplantae	Streptophyta	Streptophytina	Embryophyta	Tracheophyta	Euphyllophyta	NA	NA	NA	NA	NA	NA	NA	NA	NA	NA	NA	NA	NA	NA	NA
Murine		NA	NA	ABK60177.1	DQ983234	putative	100	22	22	0	0	0	22	100	1	22	83	27	27	28	49	49	8.93E-09	52	123	NA	cellular organisms	Eukaryota	Viridiplantae	Streptophyta	Streptophytina	Embryophyta	Tracheophyta	Euphyllophyta	NA	NA	NA	NA	NA	NA	NA	NA	NA	NA	NA	NA	NA	NA	NA
Murine		NA	NA	ABK60177.1	DQ983234	putative	100	32	32	0	0	0	32	100	3	34	44	73	73	18	49	49	3.14E-16	69.3	168	NA	cellular organisms	Eukaryota	Viridiplantae	Streptophyta	Streptophytina	Embryophyta	Tracheophyta	Euphyllophyta	NA	NA	NA	NA	NA	NA	NA	NA	NA	NA	NA	NA	NA	NA	NA
Murine		NA	NA	ABK60177.1	DQ983234	putative	97436	38	39	1	0	0	39	100	13	51	69	57	57	4	42	49	2.49E-20	80.9	198	NA	cellular organisms	Eukaryota	Viridiplantae	Streptophyta	Streptophytina	Embryophyta	Tracheophyta	Euphyllophyta	NA	NA	NA	NA	NA	NA	NA	NA	NA	NA	NA	NA	NA	NA	NA
Murine		NA	NA	ABK60177.1	DQ983234	putative	91111	41	45	4	0	0	42	93.33	3	47	59	76	76	4	48	49	5.79E-22	84.3	207	NA	cellular organisms	Eukaryota	Viridiplantae	Streptophyta	Streptophytina	Embryophyta	Tracheophyta	Euphyllophyta	NA	NA	NA	NA	NA	NA	NA	NA	NA	NA	NA	NA	NA	NA	NA
Murine		NA	NA	ABK60177.1	DQ983234	putative	93333	28	30	2	0	0	29	96.67	24	53	54	56	56	1	30	49	9.61E-13	60.8	146	NA	cellular organisms	Eukaryota	Viridiplantae	Streptophyta	Streptophytina	Embryophyta	Tracheophyta	Euphyllophyta	NA	NA	NA	NA	NA	NA	NA	NA	NA	NA	NA	NA	NA	NA	NA
Murine		NA	NA	ABK60177.1	DQ983234	putative	100	22	22	0	0	0	22	100	32	53	53	42	42	1	22	49	2.12E-08	50.1	118	NA	cellular organisms	Eukaryota	Viridiplantae	Streptophyta	Streptophytina	Embryophyta	Tracheophyta	Euphyllophyta	NA	NA	NA	NA	NA	NA	NA	NA	NA	NA	NA	NA	NA	NA	NA
Murine		NA	NA	ABK60177.1	DQ983234	putative	93548	29	31	2	0	0	29	93.55	1	31	32	97	97	4	34	49	1.40E-12	59.7	143	NA	cellular organisms	Eukaryota	Viridiplantae	Streptophyta	Streptophytina	Embryophyta	Tracheophyta	Euphyllophyta	NA	NA	NA	NA	NA	NA	NA	NA	NA	NA	NA	NA	NA	NA	NA
Murine		NA	NA	ABK60177.1	DQ983234	putative	97059	33	34	1	0	0	33	97.06	47	80	81	42	42	1	34	49	2.98E-16	70.9	172	NA	cellular organisms	Eukaryota	Viridiplantae	Streptophyta	Streptophytina	Embryophyta	Tracheophyta	Euphyllophyta	NA	NA	NA	NA	NA	NA	NA	NA	NA	NA	NA	NA	NA	NA	NA
Murine		NA	NA	ABK60177.1	DQ983234	putative	100	25	25	0	0	0	25	100	33	57	59	42	42	1	25	49	2.21E-10	55.1	131	NA	cellular organisms	Eukaryota	Viridiplantae	Streptophyta	Streptophytina	Embryophyta	Tracheophyta	Euphyllophyta	NA	NA	NA	NA	NA	NA	NA	NA	NA	NA	NA	NA	NA	NA	NA
Murine		NA	NA	ABK60177.1	DQ983234	putative	97826	45	46	1	0	0	45	97.83	1	46	59	78	78	4	49	49	4.72E-26	94.7	234	NA	cellular organisms	Eukaryota	Viridiplantae	Streptophyta	Streptophytina	Embryophyta	Tracheophyta	Euphyllophyta	NA	NA	NA	NA	NA	NA	NA	NA	NA	NA	NA	NA	NA	NA	NA
Murine		NA	NA	ABK60177.1	DQ983234	putative	90323	28	31	3	0	0	29	93.55	1	31	56	55	55	19	49	49	1.84E-13	62.8	151	NA	cellular organisms	Eukaryota	Viridiplantae	Streptophyta	Streptophytina	Embryophyta	Tracheophyta	Euphyllophyta	NA	NA	NA	NA	NA	NA	NA	NA	NA	NA	NA	NA	NA	NA	NA
Murine		NA	NA	ABK60177.1	DQ983234	putative	100	17	17	0	0	0	17	100	1	17	52	33	33	33	49	49	0.000141	40.4	93	NA	cellular organisms	Eukaryota	Viridiplantae	Streptophyta	Streptophytina	Embryophyta	Tracheophyta	Euphyllophyta	NA	NA	NA	NA	NA	NA	NA	NA	NA	NA	NA	NA	NA	NA	NA
Murine		NA	NA	ABK60177.1	DQ983234	putative	93333	28	30	2	0	0	29	96.67	1	30	55	55	55	20	49	49	2.38E-13	62.4	150	NA	cellular organisms	Eukaryota	Viridiplantae	Streptophyta	Streptophytina	Embryophyta	Tracheophyta	Euphyllophyta	NA	NA	NA	NA	NA	NA	NA	NA	NA	NA	NA	NA	NA	NA	NA
Murine		NA	NA	ABK60177.1	DQ983234	putative	96667	29	30	1	0	0	29	96.67	1	30	55	55	55	20	49	49	3.40E-14	64.7	156	NA	cellular organisms	Eukaryota	Viridiplantae	Streptophyta	Streptophytina	Embryophyta	Tracheophyta	Euphyllophyta	NA	NA	NA	NA	NA	NA	NA	NA	NA	NA	NA	NA	NA	NA	NA
Murine		NA	NA	ABK60177.1	DQ983234	putative	100	19	19	0	0	0	19	100	42	60	60	32	32	1	19	49	1.23E-05	43.1	100	NA	cellular organisms	Eukaryota	Viridiplantae	Streptophyta	Streptophytina	Embryophyta	Tracheophyta	Euphyllophyta	NA	NA	NA	NA	NA	NA	NA	NA	NA	NA	NA	NA	NA	NA	NA
Murine		NA	NA	ABK60177.1	DQ983234	putative	92857	39	42	3	0	0	40	95.24	11	52	53	79	79	1	42	49	1.17E-21	83.6	205	NA	cellular organisms	Eukaryota	Viridiplantae	Streptophyta	Streptophytina	Embryophyta	Tracheophyta	Euphyllophyta	NA	NA	NA	NA	NA	NA	NA	NA	NA	NA	NA	NA	NA	NA	NA
Hepatitis		NA	NA	YP_009150935.1	NC_027365	DNA	63636	21	33	12	0	0	23	69.7	27	59	59	56	56	213	245	281	5.52E-06	47.4	111	NA	Viruses	Duplodnaviria	Heunggongvirae	Uroviricota	Caudoviricetes	Caudovirales	Siphoviridae	Timquatrovirus	NA	NA	NA	NA	NA	NA	NA	NA	NA	NA	NA	NA	NA	NA	NA
Hepatitis		NA	NA	YP_009165101.1	NC_027867	DNA	54545	18	33	15	0	0	24	72.73	27	59	59	56	56	220	252	312	8.90E-05	43.9	102	NA	Viruses	unclassified viruses	NA	NA	NA	NA	NA	NA	NA	NA	NA	NA	NA	NA	NA	NA	NA	NA	NA	NA	NA	NA	NA
Hepatitis		NA	NA	QHU13158.1	MN740814	hypothetical	52941	18	34	16	0	0	21	61.76	26	59	59	58	58	253	286	318	9.18E-05	43.9	102	NA	unclassified entries	unclassified sequences	metagenomes	organismalmetagenomes	NA	NA	NA	NA	NA	NA	NA	NA	NA	NA	NA	NA	NA	NA	NA	NA	NA	NA	NA
Murine		NA	NA	ABK60177.1	DQ983234	putative	86486	32	37	5	0	0	36	97.3	5	41	52	71	71	1	37	49	3.69E-17	72	175	NA	cellular organisms	Eukaryota	Viridiplantae	Streptophyta	Streptophytina	Embryophyta	Tracheophyta	Euphyllophyta	NA	NA	NA	NA	NA	NA	NA	NA	NA	NA	NA	NA	NA	NA	NA
Murine		NA	NA	ABK60177.1	DQ983234	putative	97872	46	47	1	0	0	46	97.87	9	55	55	85	85	1	47	49	8.10E-27	96.7	239	NA	cellular organisms	Eukaryota	Viridiplantae	Streptophyta	Streptophytina	Embryophyta	Tracheophyta	Euphyllophyta	NA	NA	NA	NA	NA	NA	NA	NA	NA	NA	NA	NA	NA	NA	NA
Murine		NA	NA	ABK60177.1	DQ983234	putative	82222	37	45	8	0	0	40	88.89	9	53	53	85	85	1	45	49	1.42E-20	80.9	198	NA	cellular organisms	Eukaryota	Viridiplantae	Streptophyta	Streptophytina	Embryophyta	Tracheophyta	Euphyllophyta	NA	NA	NA	NA	NA	NA	NA	NA	NA	NA	NA	NA	NA	NA	NA
Severe		NA	NA	ABK60177.1	DQ983234	putative	96667	29	30	1	0	0	29	96.67	53	82	83	36	36	1	30	49	9.98E-13	62	149	NA	cellular organisms	Eukaryota	Viridiplantae	Streptophyta	Streptophytina	Embryophyta	Tracheophyta	Euphyllophyta	NA	NA	NA	NA	NA	NA	NA	NA	NA	NA	NA	NA	NA	NA	NA
Murine		NA	NA	ABK60177.1	DQ983234	putative	94286	33	35	2	0	0	34	97.14	1	35	50	70	70	15	49	49	4.14E-17	71.6	174	NA	cellular organisms	Eukaryota	Viridiplantae	Streptophyta	Streptophytina	Embryophyta	Tracheophyta	Euphyllophyta	NA	NA	NA	NA	NA	NA	NA	NA	NA	NA	NA	NA	NA	NA	NA
Semliki		NA	NA	ARF09969.1	KY684090	deoxycytidylate	34043	16	47	31	0	0	28	59.57	7	53	62	76	76	1017	1063	1101	0.000719	41.6	96	NA	Viruses	Varidnaviria	Bamfordvirae	Nucleocytoviricota	Megaviricetes	Imitervirales	Mimiviridae	unclassifiedMimiviridae	NA	NA	NA	NA	NA	NA	NA	NA	NA	NA	NA	NA	NA	NA	NA
Semliki		NA	NA	YP_009448872.1	NC_036594	Bi-functional	36.17	17	47	30	0	0	27	57.45	7	53	62	76	76	489	535	572	1	41.2	95	NA	Viruses	Varidnaviria	Bamfordvirae	Nucleocytoviricota	Megaviricetes	Algavirales	Phycodnaviridae	unclassifiedPhycodnaviridae	NA	NA	NA	NA	NA	NA	NA	NA	NA	NA	NA	NA	NA	NA	NA
Hepacivirus		NA	NA	AYU75221.1	MG958660	ubiquitin	36	18	50	32	0	0	33	66	3	52	83	60	60	22	71	337	0.000365	43.1	100	NA	Viruses	Naldaviricetes	Lefavirales		Alphabaculovirus	NA	Baculoviridae	NA	NA	NA	NA	NA	NA	NA	NA	NA	NA	NA	NA	NA	NA	NA	NA
Hepacivirus		NA	NA	YP_009505837.1	NC_038369	ubiquitin	36	18	50	32	0	0	33	66	3	52	83	60	60	22	71	337	0.000365	43.1	100	NA	Viruses	Naldaviricetes	Lefavirales		Alphabaculovirus	NA	Baculoviridae	NA	NA	NA	NA	NA	NA	NA	NA	NA	NA	NA	NA	NA	NA	NA	NA
Hepacivirus		NA	NA	QED40324.1	MK503925	ubiquitin	39286	22	56	32	1	2	38	67.86	3	56	83	65	65	22	77	80	0.000444	40.8	94	NA	Viruses	Naldaviricetes	Lefavirales		Alphabaculovirus	NA	Baculoviridae	NA	NA	NA	NA	NA	NA	NA	NA	NA	NA	NA	NA	NA	NA	NA	NA
Murine		NA	NA	ABK60177.1	DQ983234	putative	79167	19	24	5	0	0	19	79.17	59	82	84	29	29	1	24	49	3.01E-05	43.1	100	NA	cellular organisms	Eukaryota	Viridiplantae	Streptophyta	Streptophytina	Embryophyta	Tracheophyta	Euphyllophyta	NA	NA	NA	NA	NA	NA	NA	NA	NA	NA	NA	NA	NA	NA	NA
Murine		NA	NA	ABK60177.1	DQ983234	putative	100	20	20	0	0	0	20	100	34	53	54	37	37	1	20	49	9.22E-07	45.8	107	NA	cellular organisms	Eukaryota	Viridiplantae	Streptophyta	Streptophytina	Embryophyta	Tracheophyta	Euphyllophyta	NA	NA	NA	NA	NA	NA	NA	NA	NA	NA	NA	NA	NA	NA	NA
Murine		NA	NA	ABK60177.1	DQ983234	putative	95833	46	48	2	0	0	47	97.92	3	50	82	59	59	1	48	49	4.23E-26	95.9	237	NA	cellular organisms	Eukaryota	Viridiplantae	Streptophyta	Streptophytina	Embryophyta	Tracheophyta	Euphyllophyta	NA	NA	NA	NA	NA	NA	NA	NA	NA	NA	NA	NA	NA	NA	NA
Murine		NA	NA	ABK60177.1	DQ983234	putative	89189	33	37	4	0	0	33	89.19	1	37	59	63	63	13	49	49	1.95E-16	70.5	171	NA	cellular organisms	Eukaryota	Viridiplantae	Streptophyta	Streptophytina	Embryophyta	Tracheophyta	Euphyllophyta	NA	NA	NA	NA	NA	NA	NA	NA	NA	NA	NA	NA	NA	NA	NA
Murine		NA	NA	ABK60177.1	DQ983234	putative	95	19	20	1	0	0	19	95	37	56	57	35	35	1	20	49	5.09E-06	44.3	103	NA	cellular organisms	Eukaryota	Viridiplantae	Streptophyta	Streptophytina	Embryophyta	Tracheophyta	Euphyllophyta	NA	NA	NA	NA	NA	NA	NA	NA	NA	NA	NA	NA	NA	NA	NA
Murine		NA	NA	ABK60177.1	DQ983234	putative	100	17	17	0	0	0	17	100	1	17	57	30	30	33	49	49	0.000174	40.4	93	NA	cellular organisms	Eukaryota	Viridiplantae	Streptophyta	Streptophytina	Embryophyta	Tracheophyta	Euphyllophyta	NA	NA	NA	NA	NA	NA	NA	NA	NA	NA	NA	NA	NA	NA	NA
Murine		NA	NA	ABK60177.1	DQ983234	putative	86957	20	23	3	0	0	20	86.96	31	53	54	43	43	1	23	49	9.32E-06	43.5	101	NA	cellular organisms	Eukaryota	Viridiplantae	Streptophyta	Streptophytina	Embryophyta	Tracheophyta	Euphyllophyta	NA	NA	NA	NA	NA	NA	NA	NA	NA	NA	NA	NA	NA	NA	NA
Murine		NA	NA	ABK60177.1	DQ983234	putative	90909	40	44	4	0	0	40	90.91	5	48	83	53	53	1	44	49	3.97E-21	83.6	205	NA	cellular organisms	Eukaryota	Viridiplantae	Streptophyta	Streptophytina	Embryophyta	Tracheophyta	Euphyllophyta	NA	NA	NA	NA	NA	NA	NA	NA	NA	NA	NA	NA	NA	NA	NA
Murine		NA	NA	ABK60177.1	DQ983234	putative	100	18	18	0	0	0	18	100	42	59	60	30	30	1	18	49	9.55E-05	41.2	95	NA	cellular organisms	Eukaryota	Viridiplantae	Streptophyta	Streptophytina	Embryophyta	Tracheophyta	Euphyllophyta	NA	NA	NA	NA	NA	NA	NA	NA	NA	NA	NA	NA	NA	NA	NA
Murine		NA	NA	ABK60177.1	DQ983234	putative	100	34	34	0	0	0	34	100	20	53	54	63	63	1	34	49	1.37E-17	73.2	178	NA	cellular organisms	Eukaryota	Viridiplantae	Streptophyta	Streptophytina	Embryophyta	Tracheophyta	Euphyllophyta	NA	NA	NA	NA	NA	NA	NA	NA	NA	NA	NA	NA	NA	NA	NA
Murine		NA	NA	ABK60177.1	DQ983234	putative	100	33	33	0	0	0	33	100	15	47	83	40	40	17	49	49	7.50E-17	72.8	177	NA	cellular organisms	Eukaryota	Viridiplantae	Streptophyta	Streptophytina	Embryophyta	Tracheophyta	Euphyllophyta	NA	NA	NA	NA	NA	NA	NA	NA	NA	NA	NA	NA	NA	NA	NA
Murine		NA	NA	ABK60177.1	DQ983234	putative	97674	42	43	1	0	0	42	97.67	11	53	55	78	78	1	43	49	2.86E-24	90.1	222	NA	cellular organisms	Eukaryota	Viridiplantae	Streptophyta	Streptophytina	Embryophyta	Tracheophyta	Euphyllophyta	NA	NA	NA	NA	NA	NA	NA	NA	NA	NA	NA	NA	NA	NA	NA
Murine		NA	NA	ABK60177.1	DQ983234	putative	97674	42	43	1	0	0	43	100	18	60	60	72	72	1	43	49	1.95E-24	90.9	224	NA	cellular organisms	Eukaryota	Viridiplantae	Streptophyta	Streptophytina	Embryophyta	Tracheophyta	Euphyllophyta	NA	NA	NA	NA	NA	NA	NA	NA	NA	NA	NA	NA	NA	NA	NA
Murine		NA	NA	ABK60177.1	DQ983234	putative	100	18	18	0	0	0	18	100	1	18	58	31	31	32	49	49	2.15E-05	42.7	99	NA	cellular organisms	Eukaryota	Viridiplantae	Streptophyta	Streptophytina	Embryophyta	Tracheophyta	Euphyllophyta	NA	NA	NA	NA	NA	NA	NA	NA	NA	NA	NA	NA	NA	NA	NA
Murine		NA	NA	ABK60177.1	DQ983234	putative	97826	45	46	1	0	0	45	97.83	11	56	57	81	81	1	46	49	1.56E-26	95.9	237	NA	cellular organisms	Eukaryota	Viridiplantae	Streptophyta	Streptophytina	Embryophyta	Tracheophyta	Euphyllophyta	NA	NA	NA	NA	NA	NA	NA	NA	NA	NA	NA	NA	NA	NA	NA
Murine		NA	NA	ABK60177.1	DQ983234	putative	100	35	35	0	0	0	35	100	1	35	81	43	43	15	49	49	2.65E-18	76.3	186	NA	cellular organisms	Eukaryota	Viridiplantae	Streptophyta	Streptophytina	Embryophyta	Tracheophyta	Euphyllophyta	NA	NA	NA	NA	NA	NA	NA	NA	NA	NA	NA	NA	NA	NA	NA
Murine		NA	NA	ABK60177.1	DQ983234	putative	86364	38	44	6	0	0	38	86.36	12	55	55	80	80	1	44	49	5.76E-20	79.3	194	NA	cellular organisms	Eukaryota	Viridiplantae	Streptophyta	Streptophytina	Embryophyta	Tracheophyta	Euphyllophyta	NA	NA	NA	NA	NA	NA	NA	NA	NA	NA	NA	NA	NA	NA	NA
Murine		NA	NA	ABK60177.1	DQ983234	putative	100	37	37	0	0	0	37	100	47	83	83	45	45	1	37	49	1.97E-19	79.3	194	NA	cellular organisms	Eukaryota	Viridiplantae	Streptophyta	Streptophytina	Embryophyta	Tracheophyta	Euphyllophyta	NA	NA	NA	NA	NA	NA	NA	NA	NA	NA	NA	NA	NA	NA	NA
Murine		NA	NA	ABK60177.1	DQ983234	putative	100	48	48	0	0	0	48	100	5	52	53	91	91	1	48	49	3.00E-28	100	248	NA	cellular organisms	Eukaryota	Viridiplantae	Streptophyta	Streptophytina	Embryophyta	Tracheophyta	Euphyllophyta	NA	NA	NA	NA	NA	NA	NA	NA	NA	NA	NA	NA	NA	NA	NA
Murine		NA	NA	ABK60177.1	DQ983234	putative	95349	41	43	2	0	0	42	97.67	12	54	54	80	80	1	43	49	7.87E-24	89	219	NA	cellular organisms	Eukaryota	Viridiplantae	Streptophyta	Streptophytina	Embryophyta	Tracheophyta	Euphyllophyta	NA	NA	NA	NA	NA	NA	NA	NA	NA	NA	NA	NA	NA	NA	NA
Murine		NA	NA	ABK60177.1	DQ983234	putative	100	43	43	0	0	0	43	100	19	61	61	70	70	1	43	49	5.82E-25	92	227	NA	cellular organisms	Eukaryota	Viridiplantae	Streptophyta	Streptophytina	Embryophyta	Tracheophyta	Euphyllophyta	NA	NA	NA	NA	NA	NA	NA	NA	NA	NA	NA	NA	NA	NA	NA
Murine		NA	NA	ABK60177.1	DQ983234	putative	100	45	45	0	0	0	45	100	11	55	56	80	80	1	45	49	4.16E-26	94.7	234	NA	cellular organisms	Eukaryota	Viridiplantae	Streptophyta	Streptophytina	Embryophyta	Tracheophyta	Euphyllophyta	NA	NA	NA	NA	NA	NA	NA	NA	NA	NA	NA	NA	NA	NA	NA
Murine		NA	NA	ABK60177.1	DQ983234	putative	100	34	34	0	0	0	34	100	49	82	83	41	41	1	34	49	3.02E-17	73.6	179	NA	cellular organisms	Eukaryota	Viridiplantae	Streptophyta	Streptophytina	Embryophyta	Tracheophyta	Euphyllophyta	NA	NA	NA	NA	NA	NA	NA	NA	NA	NA	NA	NA	NA	NA	NA
Murine		NA	NA	ABK60177.1	DQ983234	putative	92593	25	27	2	0	0	26	96.3	1	27	32	84	84	17	43	49	5.66E-11	55.5	132	NA	cellular organisms	Eukaryota	Viridiplantae	Streptophyta	Streptophytina	Embryophyta	Tracheophyta	Euphyllophyta	NA	NA	NA	NA	NA	NA	NA	NA	NA	NA	NA	NA	NA	NA	NA
Murine		NA	NA	ABK60177.1	DQ983234	putative	100	47	47	0	0	0	47	100	4	50	50	94	94	1	47	49	1.20E-27	98.2	243	NA	cellular organisms	Eukaryota	Viridiplantae	Streptophyta	Streptophytina	Embryophyta	Tracheophyta	Euphyllophyta	NA	NA	NA	NA	NA	NA	NA	NA	NA	NA	NA	NA	NA	NA	NA
Murine		NA	NA	ABK60177.1	DQ983234	putative	76.19	32	42	10	0	0	33	78.57	20	61	61	69	69	1	42	49	7.46E-14	63.9	154	NA	cellular organisms	Eukaryota	Viridiplantae	Streptophyta	Streptophytina	Embryophyta	Tracheophyta	Euphyllophyta	NA	NA	NA	NA	NA	NA	NA	NA	NA	NA	NA	NA	NA	NA	NA
Murine		NA	NA	ABK60177.1	DQ983234	putative	100	18	18	0	0	0	18	100	38	55	55	33	33	1	18	49	6.98E-05	41.2	95	NA	cellular organisms	Eukaryota	Viridiplantae	Streptophyta	Streptophytina	Embryophyta	Tracheophyta	Euphyllophyta	NA	NA	NA	NA	NA	NA	NA	NA	NA	NA	NA	NA	NA	NA	NA
Hepacivirus		NA	NA	BAM73410.1	AB618031	LacZ	95556	43	45	2	0	0	44	97.78	2	46	83	54	54	41	85	1048	9.04E-22	93.2	230	NA	Viruses	Duplodnaviria	Heunggongvirae	Peploviricota	Herviviricetes	Herpesvirales	Herpesviridae	Alphaherpesvirinae	NA	NA	NA	NA	NA	NA	NA	NA	NA	NA	NA	NA	NA	NA	NA
Hepacivirus		NA	NA	BAM73347.1	AB618031	LacZ	95556	43	45	2	0	0	44	97.78	2	46	83	54	54	41	85	1048	9.04E-22	93.2	230	NA	Viruses	Duplodnaviria	Heunggongvirae	Peploviricota	Herviviricetes	Herpesvirales	Herpesviridae	Alphaherpesvirinae	NA	NA	NA	NA	NA	NA	NA	NA	NA	NA	NA	NA	NA	NA	NA
Hepacivirus		NA	NA	ABZ80022.1	EU410304	beta-D-galactosidase	95556	43	45	2	0	0	44	97.78	2	46	83	54	54	12	56	1019	1.12E-21	93.2	230	NA	other entries	other sequences	artificialsequences	syntheticviruses	NA	NA	NA	NA	NA	NA	NA	NA	NA	NA	NA	NA	NA	NA	NA	NA	NA	NA	NA
Hepacivirus		NA	NA	ABK60177.1	DQ983234	putative	100	34	34	0	0	0	34	100	20	53	54	63	63	1	34	49	1.37E-17	73.2	178	NA	cellular organisms	Eukaryota	Viridiplantae	Streptophyta	Streptophytina	Embryophyta	Tracheophyta	Euphyllophyta	NA	NA	NA	NA	NA	NA	NA	NA	NA	NA	NA	NA	NA	NA	NA
Hepacivirus		NA	NA	ABK60177.1	DQ983234	putative	100	34	34	0	0	0	34	100	19	52	52	65	65	1	34	49	1.95E-17	72.8	177	NA	cellular organisms	Eukaryota	Viridiplantae	Streptophyta	Streptophytina	Embryophyta	Tracheophyta	Euphyllophyta	NA	NA	NA	NA	NA	NA	NA	NA	NA	NA	NA	NA	NA	NA	NA
Hepacivirus		NA	NA	ABK60177.1	DQ983234	putative	97619	41	42	1	0	0	41	97.62	19	60	60	70	70	1	42	49	4.77E-23	87.4	215	NA	cellular organisms	Eukaryota	Viridiplantae	Streptophyta	Streptophytina	Embryophyta	Tracheophyta	Euphyllophyta	NA	NA	NA	NA	NA	NA	NA	NA	NA	NA	NA	NA	NA	NA	NA
Hepacivirus		NA	NA	ABK60177.1	DQ983234	putative	100	37	37	0	0	0	37	100	17	53	54	69	69	1	37	49	7.42E-20	79	193	NA	cellular organisms	Eukaryota	Viridiplantae	Streptophyta	Streptophytina	Embryophyta	Tracheophyta	Euphyllophyta	NA	NA	NA	NA	NA	NA	NA	NA	NA	NA	NA	NA	NA	NA	NA
Hepacivirus		NA	NA	ABK60177.1	DQ983234	putative	76.19	32	42	10	0	0	33	78.57	20	61	61	69	69	1	42	49	7.46E-14	63.9	154	NA	cellular organisms	Eukaryota	Viridiplantae	Streptophyta	Streptophytina	Embryophyta	Tracheophyta	Euphyllophyta	NA	NA	NA	NA	NA	NA	NA	NA	NA	NA	NA	NA	NA	NA	NA
Hepacivirus		NA	NA	ABK60177.1	DQ983234	putative	95455	21	22	1	0	0	21	95.45	1	22	52	42	42	28	49	49	4.49E-08	49.3	116	NA	cellular organisms	Eukaryota	Viridiplantae	Streptophyta	Streptophytina	Embryophyta	Tracheophyta	Euphyllophyta	NA	NA	NA	NA	NA	NA	NA	NA	NA	NA	NA	NA	NA	NA	NA
Hepacivirus		NA	NA	ABK60177.1	DQ983234	putative	94737	18	19	1	0	0	18	94.74	65	83	83	23	23	1	19	49	0.000117	41.6	96	NA	cellular organisms	Eukaryota	Viridiplantae	Streptophyta	Streptophytina	Embryophyta	Tracheophyta	Euphyllophyta	NA	NA	NA	NA	NA	NA	NA	NA	NA	NA	NA	NA	NA	NA	NA
Hepacivirus		NA	NA	ABK60177.1	DQ983234	putative	95745	45	47	2	0	0	45	95.74	22	68	83	57	57	3	49	49	1.36E-25	94.7	234	NA	cellular organisms	Eukaryota	Viridiplantae	Streptophyta	Streptophytina	Embryophyta	Tracheophyta	Euphyllophyta	NA	NA	NA	NA	NA	NA	NA	NA	NA	NA	NA	NA	NA	NA	NA
Hepacivirus		NA	NA	ABK60177.1	DQ983234	putative	97674	42	43	1	0	0	42	97.67	16	58	58	74	74	1	43	49	2.88E-24	90.1	222	NA	cellular organisms	Eukaryota	Viridiplantae	Streptophyta	Streptophytina	Embryophyta	Tracheophyta	Euphyllophyta	NA	NA	NA	NA	NA	NA	NA	NA	NA	NA	NA	NA	NA	NA	NA
Hepacivirus		NA	NA	ABK60177.1	DQ983234	putative	94737	18	19	1	0	0	18	94.74	63	81	83	23	23	1	19	49	0.000309	40.8	94	NA	cellular organisms	Eukaryota	Viridiplantae	Streptophyta	Streptophytina	Embryophyta	Tracheophyta	Euphyllophyta	NA	NA	NA	NA	NA	NA	NA	NA	NA	NA	NA	NA	NA	NA	NA
Hepacivirus		NA	NA	ABK60177.1	DQ983234	putative	100	20	20	0	0	0	20	100	63	82	84	24	24	1	20	49	3.06E-06	45.8	107	NA	cellular organisms	Eukaryota	Viridiplantae	Streptophyta	Streptophytina	Embryophyta	Tracheophyta	Euphyllophyta	NA	NA	NA	NA	NA	NA	NA	NA	NA	NA	NA	NA	NA	NA	NA
Hepacivirus		NA	NA	ABK60177.1	DQ983234	putative	100	41	41	0	0	0	41	100	20	60	60	68	68	1	41	49	1.38E-23	88.6	218	NA	cellular organisms	Eukaryota	Viridiplantae	Streptophyta	Streptophytina	Embryophyta	Tracheophyta	Euphyllophyta	NA	NA	NA	NA	NA	NA	NA	NA	NA	NA	NA	NA	NA	NA	NA
Hepacivirus		NA	NA	ABK60177.1	DQ983234	putative	94872	37	39	2	0	0	37	94.87	19	57	57	68	68	1	39	49	3.25E-19	77.4	189	NA	cellular organisms	Eukaryota	Viridiplantae	Streptophyta	Streptophytina	Embryophyta	Tracheophyta	Euphyllophyta	NA	NA	NA	NA	NA	NA	NA	NA	NA	NA	NA	NA	NA	NA	NA
Hepacivirus		NA	NA	ABK60177.1	DQ983234	putative	86957	20	23	3	0	0	21	91.3	61	83	83	28	28	1	23	49	2.96E-06	45.8	107	NA	cellular organisms	Eukaryota	Viridiplantae	Streptophyta	Streptophytina	Embryophyta	Tracheophyta	Euphyllophyta	NA	NA	NA	NA	NA	NA	NA	NA	NA	NA	NA	NA	NA	NA	NA
Hepacivirus		NA	NA	ABK60177.1	DQ983234	putative	79487	31	39	8	0	0	33	84.62	17	55	58	67	67	1	39	49	9.27E-14	63.5	153	NA	cellular organisms	Eukaryota	Viridiplantae	Streptophyta	Streptophytina	Embryophyta	Tracheophyta	Euphyllophyta	NA	NA	NA	NA	NA	NA	NA	NA	NA	NA	NA	NA	NA	NA	NA
Hepacivirus		NA	NA	ABK60177.1	DQ983234	putative	100	25	25	0	0	0	25	100	59	83	83	30	30	1	25	49	6.01E-10	55.1	131	NA	cellular organisms	Eukaryota	Viridiplantae	Streptophyta	Streptophytina	Embryophyta	Tracheophyta	Euphyllophyta	NA	NA	NA	NA	NA	NA	NA	NA	NA	NA	NA	NA	NA	NA	NA
Hepacivirus		NA	NA	ABK60177.1	DQ983234	putative	100	33	33	0	0	0	33	100	15	47	83	40	40	17	49	49	7.50E-17	72.8	177	NA	cellular organisms	Eukaryota	Viridiplantae	Streptophyta	Streptophytina	Embryophyta	Tracheophyta	Euphyllophyta	NA	NA	NA	NA	NA	NA	NA	NA	NA	NA	NA	NA	NA	NA	NA
Hepacivirus		NA	NA	ABK60177.1	DQ983234	putative	100	18	18	0	0	0	18	100	38	55	55	33	33	1	18	49	6.98E-05	41.2	95	NA	cellular organisms	Eukaryota	Viridiplantae	Streptophyta	Streptophytina	Embryophyta	Tracheophyta	Euphyllophyta	NA	NA	NA	NA	NA	NA	NA	NA	NA	NA	NA	NA	NA	NA	NA
Hepacivirus		NA	NA	BAM73410.1	AB618031	LacZ	82979	39	47	8	0	0	42	89.36	4	50	84	56	56	39	85	1048	7.08E-18	82.4	202	NA	Viruses	Duplodnaviria	Heunggongvirae	Peploviricota	Herviviricetes	Herpesvirales	Herpesviridae	Alphaherpesvirinae	NA	NA	NA	NA	NA	NA	NA	NA	NA	NA	NA	NA	NA	NA	NA
Hepacivirus		NA	NA	BAM73347.1	AB618031	LacZ	82979	39	47	8	0	0	42	89.36	4	50	84	56	56	39	85	1048	7.08E-18	82.4	202	NA	Viruses	Duplodnaviria	Heunggongvirae	Peploviricota	Herviviricetes	Herpesvirales	Herpesviridae	Alphaherpesvirinae	NA	NA	NA	NA	NA	NA	NA	NA	NA	NA	NA	NA	NA	NA	NA
Hepacivirus		NA	NA	ABZ80022.1	EU410304	beta-D-galactosidase	82979	39	47	8	0	0	42	89.36	4	50	84	56	56	10	56	1019	7.14E-18	82.4	202	NA	other entries	other sequences	artificialsequences	syntheticviruses	NA	NA	NA	NA	NA	NA	NA	NA	NA	NA	NA	NA	NA	NA	NA	NA	NA	NA	NA
Cloning		NA	NA	ABK60177.1	DQ983234	putative	84	21	25	4	0	0	23	92	1	25	61	41	41	24	48	49	1.07E-06	46.2	108	NA	cellular organisms	Eukaryota	Viridiplantae	Streptophyta	Streptophytina	Embryophyta	Tracheophyta	Euphyllophyta	NA	NA	NA	NA	NA	NA	NA	NA	NA	NA	NA	NA	NA	NA	NA
Hepacivirus		NA	NA	ABK60177.1	DQ983234	putative	97059	33	34	1	0	0	33	97.06	47	80	81	42	42	1	34	49	2.98E-16	70.9	172	NA	cellular organisms	Eukaryota	Viridiplantae	Streptophyta	Streptophytina	Embryophyta	Tracheophyta	Euphyllophyta	NA	NA	NA	NA	NA	NA	NA	NA	NA	NA	NA	NA	NA	NA	NA
Hepacivirus		NA	NA	ABK60177.1	DQ983234	putative	100	22	22	0	0	0	22	100	36	57	58	38	38	1	22	49	3.94E-08	49.7	117	NA	cellular organisms	Eukaryota	Viridiplantae	Streptophyta	Streptophytina	Embryophyta	Tracheophyta	Euphyllophyta	NA	NA	NA	NA	NA	NA	NA	NA	NA	NA	NA	NA	NA	NA	NA
Hepacivirus		NA	NA	ABK60177.1	DQ983234	putative	97561	40	41	1	0	0	40	97.56	20	60	61	67	67	1	41	49	3.84E-22	85.1	209	NA	cellular organisms	Eukaryota	Viridiplantae	Streptophyta	Streptophytina	Embryophyta	Tracheophyta	Euphyllophyta	NA	NA	NA	NA	NA	NA	NA	NA	NA	NA	NA	NA	NA	NA	NA
Hepacivirus		NA	NA	BAM73410.1	AB618031	LacZ	90909	40	44	4	0	0	42	95.45	2	45	58	76	76	42	85	1048	1.02E-19	86.3	212	NA	Viruses	Duplodnaviria	Heunggongvirae	Peploviricota	Herviviricetes	Herpesvirales	Herpesviridae	Alphaherpesvirinae	NA	NA	NA	NA	NA	NA	NA	NA	NA	NA	NA	NA	NA	NA	NA
Hepacivirus		NA	NA	BAM73347.1	AB618031	LacZ	90909	40	44	4	0	0	42	95.45	2	45	58	76	76	42	85	1048	1.02E-19	86.3	212	NA	Viruses	Duplodnaviria	Heunggongvirae	Peploviricota	Herviviricetes	Herpesvirales	Herpesviridae	Alphaherpesvirinae	NA	NA	NA	NA	NA	NA	NA	NA	NA	NA	NA	NA	NA	NA	NA
Hepacivirus		NA	NA	ABZ80022.1	EU410304	beta-D-galactosidase	90909	40	44	4	0	0	42	95.45	2	45	58	76	76	13	56	1019	1.11E-19	85.9	211	NA	other entries	other sequences	artificialsequences	syntheticviruses	NA	NA	NA	NA	NA	NA	NA	NA	NA	NA	NA	NA	NA	NA	NA	NA	NA	NA	NA
Hepacivirus		NA	NA	ABK60177.1	DQ983234	putative	100	24	24	0	0	0	24	100	38	61	61	39	39	1	24	49	8.56E-10	53.9	128	NA	cellular organisms	Eukaryota	Viridiplantae	Streptophyta	Streptophytina	Embryophyta	Tracheophyta	Euphyllophyta	NA	NA	NA	NA	NA	NA	NA	NA	NA	NA	NA	NA	NA	NA	NA
Hepacivirus		NA	NA	ABK60177.1	DQ983234	putative	96154	25	26	1	0	0	25	96.15	30	55	55	47	47	1	26	49	2.59E-10	55.1	131	NA	cellular organisms	Eukaryota	Viridiplantae	Streptophyta	Streptophytina	Embryophyta	Tracheophyta	Euphyllophyta	NA	NA	NA	NA	NA	NA	NA	NA	NA	NA	NA	NA	NA	NA	NA
Hepacivirus		NA	NA	ABK60177.1	DQ983234	putative	100	31	31	0	0	0	31	100	29	59	59	53	53	1	31	49	3.87E-15	67.4	163	NA	cellular organisms	Eukaryota	Viridiplantae	Streptophyta	Streptophytina	Embryophyta	Tracheophyta	Euphyllophyta	NA	NA	NA	NA	NA	NA	NA	NA	NA	NA	NA	NA	NA	NA	NA
Hepacivirus		NA	NA	ABK60177.1	DQ983234	putative	100	32	32	0	0	0	32	100	26	57	57	56	56	1	32	49	7.25E-16	68.9	167	NA	cellular organisms	Eukaryota	Viridiplantae	Streptophyta	Streptophytina	Embryophyta	Tracheophyta	Euphyllophyta	NA	NA	NA	NA	NA	NA	NA	NA	NA	NA	NA	NA	NA	NA	NA
Hepacivirus		NA	NA	ABK60177.1	DQ983234	putative	97059	33	34	1	0	0	33	97.06	25	58	58	59	59	1	34	49	2.00E-16	70.5	171	NA	cellular organisms	Eukaryota	Viridiplantae	Streptophyta	Streptophytina	Embryophyta	Tracheophyta	Euphyllophyta	NA	NA	NA	NA	NA	NA	NA	NA	NA	NA	NA	NA	NA	NA	NA
Hepacivirus		NA	NA	ABK60177.1	DQ983234	putative	100	32	32	0	0	0	32	100	22	53	56	57	57	1	32	49	7.27E-16	68.9	167	NA	cellular organisms	Eukaryota	Viridiplantae	Streptophyta	Streptophytina	Embryophyta	Tracheophyta	Euphyllophyta	NA	NA	NA	NA	NA	NA	NA	NA	NA	NA	NA	NA	NA	NA	NA
Hepacivirus		NA	NA	ABK60177.1	DQ983234	putative	96.97	32	33	1	0	0	32	96.97	21	53	54	61	61	1	33	49	3.15E-15	67.4	163	NA	cellular organisms	Eukaryota	Viridiplantae	Streptophyta	Streptophytina	Embryophyta	Tracheophyta	Euphyllophyta	NA	NA	NA	NA	NA	NA	NA	NA	NA	NA	NA	NA	NA	NA	NA
Hepacivirus		NA	NA	ABK60177.1	DQ983234	putative	91667	44	48	4	0	0	44	91.67	12	59	69	70	70	2	49	49	1.44E-24	91.7	226	NA	cellular organisms	Eukaryota	Viridiplantae	Streptophyta	Streptophytina	Embryophyta	Tracheophyta	Euphyllophyta	NA	NA	NA	NA	NA	NA	NA	NA	NA	NA	NA	NA	NA	NA	NA
Hepacivirus		NA	NA	ABK60177.1	DQ983234	putative	95918	47	49	2	0	0	48	97.96	4	52	58	84	84	1	49	49	1.97E-28	100	250	NA	cellular organisms	Eukaryota	Viridiplantae	Streptophyta	Streptophytina	Embryophyta	Tracheophyta	Euphyllophyta	NA	NA	NA	NA	NA	NA	NA	NA	NA	NA	NA	NA	NA	NA	NA
Hepacivirus		NA	NA	ABK60177.1	DQ983234	putative	95833	46	48	2	0	0	47	97.92	3	50	82	59	59	1	48	49	4.23E-26	95.9	237	NA	cellular organisms	Eukaryota	Viridiplantae	Streptophyta	Streptophytina	Embryophyta	Tracheophyta	Euphyllophyta	NA	NA	NA	NA	NA	NA	NA	NA	NA	NA	NA	NA	NA	NA	NA
Hepacivirus		NA	NA	ABK60177.1	DQ983234	putative	97.5	39	40	1	0	0	39	97.5	1	40	55	73	73	10	49	49	1.32E-20	80.9	198	NA	cellular organisms	Eukaryota	Viridiplantae	Streptophyta	Streptophytina	Embryophyta	Tracheophyta	Euphyllophyta	NA	NA	NA	NA	NA	NA	NA	NA	NA	NA	NA	NA	NA	NA	NA
Hepacivirus		NA	NA	ABK60177.1	DQ983234	putative	100	35	35	0	0	0	35	100	1	35	77	45	45	15	49	49	7.01E-18	75.1	183	NA	cellular organisms	Eukaryota	Viridiplantae	Streptophyta	Streptophytina	Embryophyta	Tracheophyta	Euphyllophyta	NA	NA	NA	NA	NA	NA	NA	NA	NA	NA	NA	NA	NA	NA	NA
Hepacivirus		NA	NA	ABK60177.1	DQ983234	putative	94444	17	18	1	0	0	18	100	1	18	53	34	34	25	42	49	0.00028	39.7	91	NA	cellular organisms	Eukaryota	Viridiplantae	Streptophyta	Streptophytina	Embryophyta	Tracheophyta	Euphyllophyta	NA	NA	NA	NA	NA	NA	NA	NA	NA	NA	NA	NA	NA	NA	NA
Hepacivirus		NA	NA	ABK60177.1	DQ983234	putative	100	26	26	0	0	0	26	100	40	65	66	39	39	1	26	49	6.65E-11	57	136	NA	cellular organisms	Eukaryota	Viridiplantae	Streptophyta	Streptophytina	Embryophyta	Tracheophyta	Euphyllophyta	NA	NA	NA	NA	NA	NA	NA	NA	NA	NA	NA	NA	NA	NA	NA
Hepacivirus		NA	NA	ABK60177.1	DQ983234	putative	72917	35	48	13	0	0	37	77.08	1	48	60	80	80	1	48	49	5.22E-17	72	175	NA	cellular organisms	Eukaryota	Viridiplantae	Streptophyta	Streptophytina	Embryophyta	Tracheophyta	Euphyllophyta	NA	NA	NA	NA	NA	NA	NA	NA	NA	NA	NA	NA	NA	NA	NA
Hepacivirus		NA	NA	ABK60177.1	DQ983234	putative	95652	44	46	2	0	0	44	95.65	2	47	58	79	79	4	49	49	2.85E-24	90.1	222	NA	cellular organisms	Eukaryota	Viridiplantae	Streptophyta	Streptophytina	Embryophyta	Tracheophyta	Euphyllophyta	NA	NA	NA	NA	NA	NA	NA	NA	NA	NA	NA	NA	NA	NA	NA
Hepacivirus		NA	NA	ABK60177.1	DQ983234	putative	97826	45	46	1	0	0	45	97.83	1	46	59	78	78	4	49	49	4.72E-26	94.7	234	NA	cellular organisms	Eukaryota	Viridiplantae	Streptophyta	Streptophytina	Embryophyta	Tracheophyta	Euphyllophyta	NA	NA	NA	NA	NA	NA	NA	NA	NA	NA	NA	NA	NA	NA	NA
Hepacivirus		NA	NA	ABK60177.1	DQ983234	putative	100	44	44	0	0	0	44	100	3	46	48	92	92	6	49	49	1.60E-25	92.8	229	NA	cellular organisms	Eukaryota	Viridiplantae	Streptophyta	Streptophytina	Embryophyta	Tracheophyta	Euphyllophyta	NA	NA	NA	NA	NA	NA	NA	NA	NA	NA	NA	NA	NA	NA	NA
Hepacivirus		NA	NA	ABK60177.1	DQ983234	putative	94444	17	18	1	0	0	17	94.44	33	50	51	35	35	1	18	49	0.000336	39.3	90	NA	cellular organisms	Eukaryota	Viridiplantae	Streptophyta	Streptophytina	Embryophyta	Tracheophyta	Euphyllophyta	NA	NA	NA	NA	NA	NA	NA	NA	NA	NA	NA	NA	NA	NA	NA
Hepacivirus		NA	NA	ABK60177.1	DQ983234	putative	100	24	24	0	0	0	24	100	31	54	55	44	44	1	24	49	7.67E-10	53.5	127	NA	cellular organisms	Eukaryota	Viridiplantae	Streptophyta	Streptophytina	Embryophyta	Tracheophyta	Euphyllophyta	NA	NA	NA	NA	NA	NA	NA	NA	NA	NA	NA	NA	NA	NA	NA
Hepacivirus		NA	NA	ABK60177.1	DQ983234	putative	90323	28	31	3	0	0	29	93.55	1	31	56	55	55	19	49	49	1.84E-13	62.8	151	NA	cellular organisms	Eukaryota	Viridiplantae	Streptophyta	Streptophytina	Embryophyta	Tracheophyta	Euphyllophyta	NA	NA	NA	NA	NA	NA	NA	NA	NA	NA	NA	NA	NA	NA	NA
Hepacivirus		NA	NA	ABK60177.1	DQ983234	putative	92593	25	27	2	0	0	25	92.59	1	27	83	33	33	23	49	49	4.67E-10	55.5	132	NA	cellular organisms	Eukaryota	Viridiplantae	Streptophyta	Streptophytina	Embryophyta	Tracheophyta	Euphyllophyta	NA	NA	NA	NA	NA	NA	NA	NA	NA	NA	NA	NA	NA	NA	NA
Hepacivirus		NA	NA	ABK60177.1	DQ983234	putative	100	45	45	0	0	0	45	100	1	45	69	65	65	5	49	49	1.94E-26	96.3	238	NA	cellular organisms	Eukaryota	Viridiplantae	Streptophyta	Streptophytina	Embryophyta	Tracheophyta	Euphyllophyta	NA	NA	NA	NA	NA	NA	NA	NA	NA	NA	NA	NA	NA	NA	NA
Hepacivirus		NA	NA	ABK60177.1	DQ983234	putative	95833	46	48	2	0	0	46	95.83	9	56	58	83	83	1	48	49	8.80E-27	96.7	239	NA	cellular organisms	Eukaryota	Viridiplantae	Streptophyta	Streptophytina	Embryophyta	Tracheophyta	Euphyllophyta	NA	NA	NA	NA	NA	NA	NA	NA	NA	NA	NA	NA	NA	NA	NA
Hepacivirus		NA	NA	ABK60177.1	DQ983234	putative	97959	48	49	1	0	0	48	97.96	6	54	58	84	84	1	49	49	1.32E-28	101	251	NA	cellular organisms	Eukaryota	Viridiplantae	Streptophyta	Streptophytina	Embryophyta	Tracheophyta	Euphyllophyta	NA	NA	NA	NA	NA	NA	NA	NA	NA	NA	NA	NA	NA	NA	NA
Murine		NA	NA	ABK60177.1	DQ983234	putative	100	18	18	0	0	0	18	100	1	18	76	24	24	32	49	49	4.07E-05	42.7	99	NA	cellular organisms	Eukaryota	Viridiplantae	Streptophyta	Streptophytina	Embryophyta	Tracheophyta	Euphyllophyta	NA	NA	NA	NA	NA	NA	NA	NA	NA	NA	NA	NA	NA	NA	NA
Murine		NA	NA	ABK60177.1	DQ983234	putative	91892	34	37	3	0	0	34	91.89	1	37	59	63	63	13	49	49	2.71E-17	72.8	177	NA	cellular organisms	Eukaryota	Viridiplantae	Streptophyta	Streptophytina	Embryophyta	Tracheophyta	Euphyllophyta	NA	NA	NA	NA	NA	NA	NA	NA	NA	NA	NA	NA	NA	NA	NA
Murine		NA	NA	ABK60177.1	DQ983234	putative	91667	44	48	4	0	0	44	91.67	12	59	69	70	70	2	49	49	1.44E-24	91.7	226	NA	cellular organisms	Eukaryota	Viridiplantae	Streptophyta	Streptophytina	Embryophyta	Tracheophyta	Euphyllophyta	NA	NA	NA	NA	NA	NA	NA	NA	NA	NA	NA	NA	NA	NA	NA
Murine		NA	NA	ABK60177.1	DQ983234	putative	81.25	39	48	9	0	0	41	85.42	3	50	60	80	80	1	48	49	5.55E-21	82	201	NA	cellular organisms	Eukaryota	Viridiplantae	Streptophyta	Streptophytina	Embryophyta	Tracheophyta	Euphyllophyta	NA	NA	NA	NA	NA	NA	NA	NA	NA	NA	NA	NA	NA	NA	NA
Murine		NA	NA	ABK60177.1	DQ983234	putative	100	49	49	0	0	0	49	100	8	56	78	63	63	1	49	49	1.07E-29	104	260	NA	cellular organisms	Eukaryota	Viridiplantae	Streptophyta	Streptophytina	Embryophyta	Tracheophyta	Euphyllophyta	NA	NA	NA	NA	NA	NA	NA	NA	NA	NA	NA	NA	NA	NA	NA
Murine		NA	NA	ABK60177.1	DQ983234	putative	100	31	31	0	0	0	31	100	29	59	59	53	53	1	31	49	3.87E-15	67.4	163	NA	cellular organisms	Eukaryota	Viridiplantae	Streptophyta	Streptophytina	Embryophyta	Tracheophyta	Euphyllophyta	NA	NA	NA	NA	NA	NA	NA	NA	NA	NA	NA	NA	NA	NA	NA
Murine		NA	NA	ABK60177.1	DQ983234	putative	97.5	39	40	1	0	0	39	97.5	1	40	55	73	73	10	49	49	1.32E-20	80.9	198	NA	cellular organisms	Eukaryota	Viridiplantae	Streptophyta	Streptophytina	Embryophyta	Tracheophyta	Euphyllophyta	NA	NA	NA	NA	NA	NA	NA	NA	NA	NA	NA	NA	NA	NA	NA
Murine		NA	NA	ABK60177.1	DQ983234	putative	90909	40	44	4	0	0	40	90.91	1	44	58	76	76	6	49	49	6.20E-22	84.3	207	NA	cellular organisms	Eukaryota	Viridiplantae	Streptophyta	Streptophytina	Embryophyta	Tracheophyta	Euphyllophyta	NA	NA	NA	NA	NA	NA	NA	NA	NA	NA	NA	NA	NA	NA	NA
Murine		NA	NA	ABK60177.1	DQ983234	putative	100	40	40	0	0	0	40	100	17	56	57	70	70	1	40	49	4.18E-22	84.7	208	NA	cellular organisms	Eukaryota	Viridiplantae	Streptophyta	Streptophytina	Embryophyta	Tracheophyta	Euphyllophyta	NA	NA	NA	NA	NA	NA	NA	NA	NA	NA	NA	NA	NA	NA	NA
Murine		NA	NA	ABK60177.1	DQ983234	putative	100	18	18	0	0	0	18	100	38	55	55	33	33	1	18	49	6.98E-05	41.2	95	NA	cellular organisms	Eukaryota	Viridiplantae	Streptophyta	Streptophytina	Embryophyta	Tracheophyta	Euphyllophyta	NA	NA	NA	NA	NA	NA	NA	NA	NA	NA	NA	NA	NA	NA	NA
Murine		NA	NA	ABK60177.1	DQ983234	putative	93182	41	44	3	0	0	42	95.45	15	58	59	75	75	1	44	49	3.40E-23	87.4	215	NA	cellular organisms	Eukaryota	Viridiplantae	Streptophyta	Streptophytina	Embryophyta	Tracheophyta	Euphyllophyta	NA	NA	NA	NA	NA	NA	NA	NA	NA	NA	NA	NA	NA	NA	NA
Murine		NA	NA	ABK60177.1	DQ983234	putative	95652	44	46	2	0	0	44	95.65	12	57	57	81	81	2	47	49	1.56E-24	90.9	224	NA	cellular organisms	Eukaryota	Viridiplantae	Streptophyta	Streptophytina	Embryophyta	Tracheophyta	Euphyllophyta	NA	NA	NA	NA	NA	NA	NA	NA	NA	NA	NA	NA	NA	NA	NA
Hepacivirus		NA	NA	ABK60177.1	DQ983234	putative	92593	25	27	2	0	0	25	92.59	1	27	54	50	50	23	49	49	5.46E-11	56.6	135	NA	cellular organisms	Eukaryota	Viridiplantae	Streptophyta	Streptophytina	Embryophyta	Tracheophyta	Euphyllophyta	NA	NA	NA	NA	NA	NA	NA	NA	NA	NA	NA	NA	NA	NA	NA
Murine		NA	NA	ABK60177.1	DQ983234	putative	97619	41	42	1	0	0	41	97.62	19	60	60	70	70	1	42	49	4.77E-23	87.4	215	NA	cellular organisms	Eukaryota	Viridiplantae	Streptophyta	Streptophytina	Embryophyta	Tracheophyta	Euphyllophyta	NA	NA	NA	NA	NA	NA	NA	NA	NA	NA	NA	NA	NA	NA	NA
Murine		NA	NA	ABK60177.1	DQ983234	putative	95556	43	45	2	0	0	44	97.78	9	53	54	83	83	1	45	49	6.64E-25	91.7	226	NA	cellular organisms	Eukaryota	Viridiplantae	Streptophyta	Streptophytina	Embryophyta	Tracheophyta	Euphyllophyta	NA	NA	NA	NA	NA	NA	NA	NA	NA	NA	NA	NA	NA	NA	NA
Hepacivirus		NA	NA	ABK60177.1	DQ983234	putative	61.29	19	31	12	0	0	23	74.19	50	80	81	38	38	1	31	49	0.000349	40.4	93	NA	cellular organisms	Eukaryota	Viridiplantae	Streptophyta	Streptophytina	Embryophyta	Tracheophyta	Euphyllophyta	NA	NA	NA	NA	NA	NA	NA	NA	NA	NA	NA	NA	NA	NA	NA
Hepacivirus		NA	NA	ABK60177.1	DQ983234	putative	96	24	25	1	0	0	24	96	31	55	56	45	45	1	25	49	1.48E-09	53.1	126	NA	cellular organisms	Eukaryota	Viridiplantae	Streptophyta	Streptophytina	Embryophyta	Tracheophyta	Euphyllophyta	NA	NA	NA	NA	NA	NA	NA	NA	NA	NA	NA	NA	NA	NA	NA
Hepacivirus		NA	NA	ABK60177.1	DQ983234	putative	90323	28	31	3	0	0	29	93.55	28	58	58	53	53	1	31	49	3.29E-12	59.7	143	NA	cellular organisms	Eukaryota	Viridiplantae	Streptophyta	Streptophytina	Embryophyta	Tracheophyta	Euphyllophyta	NA	NA	NA	NA	NA	NA	NA	NA	NA	NA	NA	NA	NA	NA	NA
Hepacivirus		NA	NA	ABK60177.1	DQ983234	putative	96667	29	30	1	0	0	30	100	27	56	56	54	54	1	30	49	1.43E-13	63.2	152	NA	cellular organisms	Eukaryota	Viridiplantae	Streptophyta	Streptophytina	Embryophyta	Tracheophyta	Euphyllophyta	NA	NA	NA	NA	NA	NA	NA	NA	NA	NA	NA	NA	NA	NA	NA
Hepacivirus		NA	NA	ABK60177.1	DQ983234	putative	96667	29	30	1	0	0	29	96.67	26	55	55	55	55	1	30	49	2.35E-13	62.4	150	NA	cellular organisms	Eukaryota	Viridiplantae	Streptophyta	Streptophytina	Embryophyta	Tracheophyta	Euphyllophyta	NA	NA	NA	NA	NA	NA	NA	NA	NA	NA	NA	NA	NA	NA	NA
Hepacivirus		NA	NA	ABK60177.1	DQ983234	putative	100	49	49	0	0	0	49	100	26	74	84	58	58	1	49	49	1.20E-29	105	261	NA	cellular organisms	Eukaryota	Viridiplantae	Streptophyta	Streptophytina	Embryophyta	Tracheophyta	Euphyllophyta	NA	NA	NA	NA	NA	NA	NA	NA	NA	NA	NA	NA	NA	NA	NA
Hepacivirus		NA	NA	ABK60177.1	DQ983234	putative	97222	35	36	1	0	0	35	97.22	24	59	60	60	60	1	36	49	5.14E-18	74.7	182	NA	cellular organisms	Eukaryota	Viridiplantae	Streptophyta	Streptophytina	Embryophyta	Tracheophyta	Euphyllophyta	NA	NA	NA	NA	NA	NA	NA	NA	NA	NA	NA	NA	NA	NA	NA
Hepacivirus		NA	NA	ABK60177.1	DQ983234	putative	100	40	40	0	0	0	40	100	17	56	57	70	70	1	40	49	4.18E-22	84.7	208	NA	cellular organisms	Eukaryota	Viridiplantae	Streptophyta	Streptophytina	Embryophyta	Tracheophyta	Euphyllophyta	NA	NA	NA	NA	NA	NA	NA	NA	NA	NA	NA	NA	NA	NA	NA
Hepacivirus		NA	NA	ABK60177.1	DQ983234	putative	95238	40	42	2	0	0	40	95.24	1	42	61	69	69	8	49	49	1.19E-20	81.3	199	NA	cellular organisms	Eukaryota	Viridiplantae	Streptophyta	Streptophytina	Embryophyta	Tracheophyta	Euphyllophyta	NA	NA	NA	NA	NA	NA	NA	NA	NA	NA	NA	NA	NA	NA	NA
Hepacivirus		NA	NA	ABK60177.1	DQ983234	putative	82609	38	46	8	0	0	42	91.3	1	46	59	78	78	4	49	49	2.13E-20	80.5	197	NA	cellular organisms	Eukaryota	Viridiplantae	Streptophyta	Streptophytina	Embryophyta	Tracheophyta	Euphyllophyta	NA	NA	NA	NA	NA	NA	NA	NA	NA	NA	NA	NA	NA	NA	NA
Hepacivirus		NA	NA	ABK60177.1	DQ983234	putative	100	29	29	0	0	0	29	100	3	31	53	55	55	21	49	49	3.77E-14	64.3	155	NA	cellular organisms	Eukaryota	Viridiplantae	Streptophyta	Streptophytina	Embryophyta	Tracheophyta	Euphyllophyta	NA	NA	NA	NA	NA	NA	NA	NA	NA	NA	NA	NA	NA	NA	NA
Hepacivirus		NA	NA	ABK60177.1	DQ983234	putative	96667	29	30	1	0	0	29	96.67	1	30	55	55	55	20	49	49	3.40E-14	64.7	156	NA	cellular organisms	Eukaryota	Viridiplantae	Streptophyta	Streptophytina	Embryophyta	Tracheophyta	Euphyllophyta	NA	NA	NA	NA	NA	NA	NA	NA	NA	NA	NA	NA	NA	NA	NA
Hepacivirus		NA	NA	ABK60177.1	DQ983234	putative	100	45	45	0	0	0	45	100	1	45	58	78	78	5	49	49	1.65E-26	95.9	237	NA	cellular organisms	Eukaryota	Viridiplantae	Streptophyta	Streptophytina	Embryophyta	Tracheophyta	Euphyllophyta	NA	NA	NA	NA	NA	NA	NA	NA	NA	NA	NA	NA	NA	NA	NA
Hepacivirus		NA	NA	ABK60177.1	DQ983234	putative	95556	43	45	2	0	0	43	95.56	1	45	54	83	83	5	49	49	1.50E-24	90.9	224	NA	cellular organisms	Eukaryota	Viridiplantae	Streptophyta	Streptophytina	Embryophyta	Tracheophyta	Euphyllophyta	NA	NA	NA	NA	NA	NA	NA	NA	NA	NA	NA	NA	NA	NA	NA
Murine		NA	NA	ABK60177.1	DQ983234	putative	96154	25	26	1	0	0	25	96.15	30	55	55	47	47	1	26	49	2.59E-10	55.1	131	NA	cellular organisms	Eukaryota	Viridiplantae	Streptophyta	Streptophytina	Embryophyta	Tracheophyta	Euphyllophyta	NA	NA	NA	NA	NA	NA	NA	NA	NA	NA	NA	NA	NA	NA	NA
Murine		NA	NA	ABK60177.1	DQ983234	putative	100	21	21	0	0	0	21	100	1	21	48	44	44	29	49	49	3.52E-08	49.3	116	NA	cellular organisms	Eukaryota	Viridiplantae	Streptophyta	Streptophytina	Embryophyta	Tracheophyta	Euphyllophyta	NA	NA	NA	NA	NA	NA	NA	NA	NA	NA	NA	NA	NA	NA	NA
Murine		NA	NA	ABK60177.1	DQ983234	putative	100	31	31	0	0	0	31	100	51	81	83	37	37	1	31	49	1.18E-14	67	162	NA	cellular organisms	Eukaryota	Viridiplantae	Streptophyta	Streptophytina	Embryophyta	Tracheophyta	Euphyllophyta	NA	NA	NA	NA	NA	NA	NA	NA	NA	NA	NA	NA	NA	NA	NA
Murine		NA	NA	ABK60177.1	DQ983234	putative	91667	22	24	2	0	0	24	100	32	55	55	44	44	1	24	49	6.81E-09	51.2	121	NA	cellular organisms	Eukaryota	Viridiplantae	Streptophyta	Streptophytina	Embryophyta	Tracheophyta	Euphyllophyta	NA	NA	NA	NA	NA	NA	NA	NA	NA	NA	NA	NA	NA	NA	NA
Murine		NA	NA	ABK60177.1	DQ983234	putative	95652	22	23	1	0	0	23	100	1	23	47	49	49	27	49	49	2.12E-09	52.4	124	NA	cellular organisms	Eukaryota	Viridiplantae	Streptophyta	Streptophytina	Embryophyta	Tracheophyta	Euphyllophyta	NA	NA	NA	NA	NA	NA	NA	NA	NA	NA	NA	NA	NA	NA	NA
Murine		NA	NA	ABK60177.1	DQ983234	putative	95833	46	48	2	0	0	48	100	5	52	84	57	57	1	48	49	5.51E-27	98.2	243	NA	cellular organisms	Eukaryota	Viridiplantae	Streptophyta	Streptophytina	Embryophyta	Tracheophyta	Euphyllophyta	NA	NA	NA	NA	NA	NA	NA	NA	NA	NA	NA	NA	NA	NA	NA
Murine		NA	NA	ABK60177.1	DQ983234	putative	96296	26	27	1	0	0	26	96.3	1	27	58	47	47	23	49	49	3.19E-11	57.4	137	NA	cellular organisms	Eukaryota	Viridiplantae	Streptophyta	Streptophytina	Embryophyta	Tracheophyta	Euphyllophyta	NA	NA	NA	NA	NA	NA	NA	NA	NA	NA	NA	NA	NA	NA	NA
Murine		NA	NA	ABK60177.1	DQ983234	putative	100	26	26	0	0	0	26	100	5	30	30	87	87	1	26	49	5.52E-11	55.5	132	NA	cellular organisms	Eukaryota	Viridiplantae	Streptophyta	Streptophytina	Embryophyta	Tracheophyta	Euphyllophyta	NA	NA	NA	NA	NA	NA	NA	NA	NA	NA	NA	NA	NA	NA	NA
Murine		NA	NA	ABK60177.1	DQ983234	putative	100	24	24	0	0	0	24	100	32	55	57	42	42	1	24	49	7.46E-10	53.9	128	NA	cellular organisms	Eukaryota	Viridiplantae	Streptophyta	Streptophytina	Embryophyta	Tracheophyta	Euphyllophyta	NA	NA	NA	NA	NA	NA	NA	NA	NA	NA	NA	NA	NA	NA	NA
Murine		NA	NA	ABK60177.1	DQ983234	putative	100	32	32	0	0	0	32	100	22	53	56	57	57	1	32	49	7.27E-16	68.9	167	NA	cellular organisms	Eukaryota	Viridiplantae	Streptophyta	Streptophytina	Embryophyta	Tracheophyta	Euphyllophyta	NA	NA	NA	NA	NA	NA	NA	NA	NA	NA	NA	NA	NA	NA	NA
Dengue		NA	NA	ABK60177.1	DQ983234	putative	92593	25	27	2	0	0	25	92.59	1	27	54	50	50	23	49	49	5.46E-11	56.6	135	NA	cellular organisms	Eukaryota	Viridiplantae	Streptophyta	Streptophytina	Embryophyta	Tracheophyta	Euphyllophyta	NA	NA	NA	NA	NA	NA	NA	NA	NA	NA	NA	NA	NA	NA	NA
Murine		NA	NA	ABK60177.1	DQ983234	putative	100	44	44	0	0	0	44	100	3	46	48	92	92	6	49	49	1.60E-25	92.8	229	NA	cellular organisms	Eukaryota	Viridiplantae	Streptophyta	Streptophytina	Embryophyta	Tracheophyta	Euphyllophyta	NA	NA	NA	NA	NA	NA	NA	NA	NA	NA	NA	NA	NA	NA	NA
Hepacivirus		NA	NA	ABK60177.1	DQ983234	putative	95	19	20	1	0	0	19	95	37	56	57	35	35	1	20	49	5.09E-06	44.3	103	NA	cellular organisms	Eukaryota	Viridiplantae	Streptophyta	Streptophytina	Embryophyta	Tracheophyta	Euphyllophyta	NA	NA	NA	NA	NA	NA	NA	NA	NA	NA	NA	NA	NA	NA	NA
Hepacivirus		NA	NA	ABK60177.1	DQ983234	putative	94737	18	19	1	0	0	18	94.74	37	55	55	35	35	1	19	49	5.48E-05	41.6	96	NA	cellular organisms	Eukaryota	Viridiplantae	Streptophyta	Streptophytina	Embryophyta	Tracheophyta	Euphyllophyta	NA	NA	NA	NA	NA	NA	NA	NA	NA	NA	NA	NA	NA	NA	NA
Hepacivirus		NA	NA	ABK60177.1	DQ983234	putative	95652	22	23	1	0	0	22	95.65	36	58	59	39	39	1	23	49	1.02E-07	48.5	114	NA	cellular organisms	Eukaryota	Viridiplantae	Streptophyta	Streptophytina	Embryophyta	Tracheophyta	Euphyllophyta	NA	NA	NA	NA	NA	NA	NA	NA	NA	NA	NA	NA	NA	NA	NA
Hepacivirus		NA	NA	ABK60177.1	DQ983234	putative	100	23	23	0	0	0	23	100	35	57	57	40	40	1	23	49	6.41E-09	51.6	122	NA	cellular organisms	Eukaryota	Viridiplantae	Streptophyta	Streptophytina	Embryophyta	Tracheophyta	Euphyllophyta	NA	NA	NA	NA	NA	NA	NA	NA	NA	NA	NA	NA	NA	NA	NA
Hepacivirus		NA	NA	ABK60177.1	DQ983234	putative	94595	35	37	2	0	0	36	97.3	19	55	55	67	67	1	37	49	1.75E-18	75.5	184	NA	cellular organisms	Eukaryota	Viridiplantae	Streptophyta	Streptophytina	Embryophyta	Tracheophyta	Euphyllophyta	NA	NA	NA	NA	NA	NA	NA	NA	NA	NA	NA	NA	NA	NA	NA
Bovine		NA	NA	YP_009447989.1	NC_036582	ubiquitin	96.61	57	59	2	0	0	59	100	1	59	59	100	100	16	74	77	3.43E-35	118	296	NA	Viruses	Varidnaviria	Bamfordvirae	Nucleocytoviricota	Pokkesviricetes	Chitovirales	Poxviridae	Chordopoxvirinae	NA	NA	NA	NA	NA	NA	NA	NA	NA	NA	NA	NA	NA	NA	NA
Bovine		NA	NA	AYP74228.1	MG702259	ubiquitin	94915	56	59	3	0	0	59	100	1	59	59	100	100	16	74	77	4.62E-35	118	295	NA	Viruses	Varidnaviria	Bamfordvirae	Nucleocytoviricota	Pokkesviricetes	Chitovirales	Poxviridae	Chordopoxvirinae	NA	NA	NA	NA	NA	NA	NA	NA	NA	NA	NA	NA	NA	NA	NA
Bovine		NA	NA	ARE67602.1	KX857216	SWPV1-086	94915	56	59	3	0	0	59	100	1	59	59	100	100	16	74	77	4.62E-35	118	295	NA	Viruses	Varidnaviria	Bamfordvirae	Nucleocytoviricota	Pokkesviricetes	Chitovirales	Poxviridae	Chordopoxvirinae	NA	NA	NA	NA	NA	NA	NA	NA	NA	NA	NA	NA	NA	NA	NA
Bovine		NA	NA	QBM78999.1	MK507817	hypothetical	59459	22	37	15	0	0	26	70.27	23	59	59	63	63	3	39	255	4.80E-05	44.7	104	NA	Viruses	Naldaviricetes	Lefavirales		Alphabaculovirus	NA	Baculoviridae	NA	NA	NA	NA	NA	NA	NA	NA	NA	NA	NA	NA	NA	NA	NA	NA
Bovine		NA	NA	AXR98016.1	MG569706	hypothetical	59459	22	37	15	0	0	26	70.27	23	59	59	63	63	3	39	255	4.80E-05	44.7	104	NA	Viruses	Naldaviricetes	Lefavirales		Alphabaculovirus	unclassifiedAlphabaculovirus	Baculoviridae	NA	NA	NA	NA	NA	NA	NA	NA	NA	NA	NA	NA	NA	NA	NA	NA
Bovine		NA	NA	NP_203583.1	NC_003094	hypothetical	59459	22	37	15	0	0	26	70.27	23	59	59	63	63	3	39	255	4.80E-05	44.7	104	NA	Viruses	Naldaviricetes	Lefavirales		Alphabaculovirus	NA	Baculoviridae	NA	NA	NA	NA	NA	NA	NA	NA	NA	NA	NA	NA	NA	NA	NA	NA
Bovine		NA	NA	YP_009345767.1	NC_033780	ORF49	50943	27	53	26	0	0	37	69.81	7	59	60	88	88	1	53	80	1.01E-07	49.3	116	NA	Viruses	Naldaviricetes	Lefavirales		Betabaculovirus	NA	Baculoviridae	NA	NA	NA	NA	NA	NA	NA	NA	NA	NA	NA	NA	NA	NA	NA	NA
Bovine		NA	NA	BAX08895.1	LC194889	hypothetical	50.98	26	51	25	0	0	34	66.67	7	57	60	85	85	1	51	270	0.00026	42.4	98	NA	Viruses	Naldaviricetes	Lefavirales		Alphabaculovirus	NA	Baculoviridae	NA	NA	NA	NA	NA	NA	NA	NA	NA	NA	NA	NA	NA	NA	NA	NA
Bovine		NA	NA	ABQ12351.1	EF207986	unknown	50.98	26	51	25	0	0	34	66.67	7	57	60	85	85	1	51	270	0.000282	42.4	98	NA	Viruses	Naldaviricetes	Lefavirales		Alphabaculovirus	NA	Baculoviridae	NA	NA	NA	NA	NA	NA	NA	NA	NA	NA	NA	NA	NA	NA	NA	NA
Hepacivirus		NA	NA	ABK60177.1	DQ983234	putative	93333	28	30	2	0	0	29	96.67	26	55	55	55	55	1	30	49	1.98E-11	57.8	138	NA	cellular organisms	Eukaryota	Viridiplantae	Streptophyta	Streptophytina	Embryophyta	Tracheophyta	Euphyllophyta	NA	NA	NA	NA	NA	NA	NA	NA	NA	NA	NA	NA	NA	NA	NA
Hepacivirus		NA	NA	ABK60177.1	DQ983234	putative	97368	37	38	1	0	0	37	97.37	18	55	55	69	69	1	38	49	6.71E-20	79	193	NA	cellular organisms	Eukaryota	Viridiplantae	Streptophyta	Streptophytina	Embryophyta	Tracheophyta	Euphyllophyta	NA	NA	NA	NA	NA	NA	NA	NA	NA	NA	NA	NA	NA	NA	NA
Hepacivirus		NA	NA	ABK60177.1	DQ983234	putative	95833	46	48	2	0	0	48	100	5	52	84	57	57	1	48	49	5.51E-27	98.2	243	NA	cellular organisms	Eukaryota	Viridiplantae	Streptophyta	Streptophytina	Embryophyta	Tracheophyta	Euphyllophyta	NA	NA	NA	NA	NA	NA	NA	NA	NA	NA	NA	NA	NA	NA	NA
Hepacivirus		NA	NA	ABK60177.1	DQ983234	putative	93548	29	31	2	0	0	29	93.55	1	31	32	97	97	4	34	49	1.40E-12	59.7	143	NA	cellular organisms	Eukaryota	Viridiplantae	Streptophyta	Streptophytina	Embryophyta	Tracheophyta	Euphyllophyta	NA	NA	NA	NA	NA	NA	NA	NA	NA	NA	NA	NA	NA	NA	NA
Hepacivirus		NA	NA	ABK60177.1	DQ983234	putative	95652	22	23	1	0	0	23	100	1	23	47	49	49	27	49	49	2.12E-09	52.4	124	NA	cellular organisms	Eukaryota	Viridiplantae	Streptophyta	Streptophytina	Embryophyta	Tracheophyta	Euphyllophyta	NA	NA	NA	NA	NA	NA	NA	NA	NA	NA	NA	NA	NA	NA	NA
Hepacivirus		NA	NA	ABK60177.1	DQ983234	putative	100	17	17	0	0	0	17	100	1	17	57	30	30	33	49	49	0.000174	40.4	93	NA	cellular organisms	Eukaryota	Viridiplantae	Streptophyta	Streptophytina	Embryophyta	Tracheophyta	Euphyllophyta	NA	NA	NA	NA	NA	NA	NA	NA	NA	NA	NA	NA	NA	NA	NA
Hepacivirus		NA	NA	ABK60177.1	DQ983234	putative	100	48	48	0	0	0	48	100	5	52	53	91	91	1	48	49	3.00E-28	100	248	NA	cellular organisms	Eukaryota	Viridiplantae	Streptophyta	Streptophytina	Embryophyta	Tracheophyta	Euphyllophyta	NA	NA	NA	NA	NA	NA	NA	NA	NA	NA	NA	NA	NA	NA	NA
Murine		NA	NA	ABK60177.1	DQ983234	putative	96.97	32	33	1	0	0	32	96.97	21	53	54	61	61	1	33	49	3.15E-15	67.4	163	NA	cellular organisms	Eukaryota	Viridiplantae	Streptophyta	Streptophytina	Embryophyta	Tracheophyta	Euphyllophyta	NA	NA	NA	NA	NA	NA	NA	NA	NA	NA	NA	NA	NA	NA	NA
Murine		NA	NA	ABK60177.1	DQ983234	putative	100	37	37	0	0	0	37	100	17	53	54	69	69	1	37	49	7.42E-20	79	193	NA	cellular organisms	Eukaryota	Viridiplantae	Streptophyta	Streptophytina	Embryophyta	Tracheophyta	Euphyllophyta	NA	NA	NA	NA	NA	NA	NA	NA	NA	NA	NA	NA	NA	NA	NA
Murine		NA	NA	ABK60177.1	DQ983234	putative	97727	43	44	1	0	0	43	97.73	12	55	57	77	77	1	44	49	4.76E-25	92	227	NA	cellular organisms	Eukaryota	Viridiplantae	Streptophyta	Streptophytina	Embryophyta	Tracheophyta	Euphyllophyta	NA	NA	NA	NA	NA	NA	NA	NA	NA	NA	NA	NA	NA	NA	NA
Murine		NA	NA	ABK60177.1	DQ983234	putative	97727	43	44	1	0	0	43	97.73	4	47	47	94	94	1	44	49	5.55E-25	91.7	226	NA	cellular organisms	Eukaryota	Viridiplantae	Streptophyta	Streptophytina	Embryophyta	Tracheophyta	Euphyllophyta	NA	NA	NA	NA	NA	NA	NA	NA	NA	NA	NA	NA	NA	NA	NA
Murine		NA	NA	ABK60177.1	DQ983234	putative	97959	48	49	1	0	0	48	97.96	7	55	58	84	84	1	49	49	1.16E-28	101	251	NA	cellular organisms	Eukaryota	Viridiplantae	Streptophyta	Streptophytina	Embryophyta	Tracheophyta	Euphyllophyta	NA	NA	NA	NA	NA	NA	NA	NA	NA	NA	NA	NA	NA	NA	NA
Murine		NA	NA	ABK60177.1	DQ983234	putative	100	49	49	0	0	0	49	100	3	51	55	89	89	1	49	49	1.86E-29	103	256	NA	cellular organisms	Eukaryota	Viridiplantae	Streptophyta	Streptophytina	Embryophyta	Tracheophyta	Euphyllophyta	NA	NA	NA	NA	NA	NA	NA	NA	NA	NA	NA	NA	NA	NA	NA
Hepatitis		NA	NA	ACG50090.1	EU926760	PsaC	89.13	41	46	5	0	0	44	95.65	1	46	59	78	78	8	53	81	2.52E-25	94	232	NA	Viruses	environmental samples	NA	NA	NA	NA	NA	NA	NA	NA	NA	NA	NA	NA	NA	NA	NA	NA	NA	NA	NA	NA	NA
Hepatitis		NA	NA	ACT34024.1	GQ268816	PsaC	89.13	41	46	5	0	0	44	95.65	1	46	59	78	78	8	53	81	2.52E-25	94	232	NA	Viruses	environmental samples	NA	NA	NA	NA	NA	NA	NA	NA	NA	NA	NA	NA	NA	NA	NA	NA	NA	NA	NA	NA	NA
Hepatitis		NA	NA	ACG50079.1	EU926755	PsaC	89.13	41	46	5	0	0	44	95.65	1	46	59	78	78	8	53	78	2.85E-25	93.6	231	NA	Viruses	environmental samples	NA	NA	NA	NA	NA	NA	NA	NA	NA	NA	NA	NA	NA	NA	NA	NA	NA	NA	NA	NA	NA
Murine		NA	NA	ABK60177.1	DQ983234	putative	91304	21	23	2	0	0	21	91.3	24	46	46	50	50	1	23	49	8.82E-07	45.4	106	NA	cellular organisms	Eukaryota	Viridiplantae	Streptophyta	Streptophytina	Embryophyta	Tracheophyta	Euphyllophyta	NA	NA	NA	NA	NA	NA	NA	NA	NA	NA	NA	NA	NA	NA	NA
Murine		NA	NA	ABK60177.1	DQ983234	putative	94737	18	19	1	0	0	18	94.74	63	81	83	23	23	1	19	49	0.000309	40.8	94	NA	cellular organisms	Eukaryota	Viridiplantae	Streptophyta	Streptophytina	Embryophyta	Tracheophyta	Euphyllophyta	NA	NA	NA	NA	NA	NA	NA	NA	NA	NA	NA	NA	NA	NA	NA
Murine		NA	NA	ABK60177.1	DQ983234	putative	100	20	20	0	0	0	20	100	3	22	53	38	38	30	49	49	4.58E-07	46.6	109	NA	cellular organisms	Eukaryota	Viridiplantae	Streptophyta	Streptophytina	Embryophyta	Tracheophyta	Euphyllophyta	NA	NA	NA	NA	NA	NA	NA	NA	NA	NA	NA	NA	NA	NA	NA
Murine		NA	NA	ABK60177.1	DQ983234	putative	94737	18	19	1	0	0	18	94.74	65	83	83	23	23	1	19	49	0.000306	40.8	94	NA	cellular organisms	Eukaryota	Viridiplantae	Streptophyta	Streptophytina	Embryophyta	Tracheophyta	Euphyllophyta	NA	NA	NA	NA	NA	NA	NA	NA	NA	NA	NA	NA	NA	NA	NA
Murine		NA	NA	ABK60177.1	DQ983234	putative	100	45	45	0	0	0	45	100	1	45	78	58	58	5	49	49	1.37E-26	97.1	240	NA	cellular organisms	Eukaryota	Viridiplantae	Streptophyta	Streptophytina	Embryophyta	Tracheophyta	Euphyllophyta	NA	NA	NA	NA	NA	NA	NA	NA	NA	NA	NA	NA	NA	NA	NA
Murine		NA	NA	ABK60177.1	DQ983234	putative	94737	18	19	1	0	0	18	94.74	37	55	55	35	35	1	19	49	5.48E-05	41.6	96	NA	cellular organisms	Eukaryota	Viridiplantae	Streptophyta	Streptophytina	Embryophyta	Tracheophyta	Euphyllophyta	NA	NA	NA	NA	NA	NA	NA	NA	NA	NA	NA	NA	NA	NA	NA
Murine		NA	NA	ABK60177.1	DQ983234	putative	100	18	18	0	0	0	18	100	49	66	67	27	27	1	18	49	0.000125	41.2	95	NA	cellular organisms	Eukaryota	Viridiplantae	Streptophyta	Streptophytina	Embryophyta	Tracheophyta	Euphyllophyta	NA	NA	NA	NA	NA	NA	NA	NA	NA	NA	NA	NA	NA	NA	NA
Murine		NA	NA	ABK60177.1	DQ983234	putative	94872	37	39	2	0	0	37	94.87	19	57	57	68	68	1	39	49	3.25E-19	77.4	189	NA	cellular organisms	Eukaryota	Viridiplantae	Streptophyta	Streptophytina	Embryophyta	Tracheophyta	Euphyllophyta	NA	NA	NA	NA	NA	NA	NA	NA	NA	NA	NA	NA	NA	NA	NA
Murine		NA	NA	ABK60177.1	DQ983234	putative	100	38	38	0	0	0	38	100	45	82	82	46	46	1	38	49	1.42E-20	82	201	NA	cellular organisms	Eukaryota	Viridiplantae	Streptophyta	Streptophytina	Embryophyta	Tracheophyta	Euphyllophyta	NA	NA	NA	NA	NA	NA	NA	NA	NA	NA	NA	NA	NA	NA	NA
Murine		NA	NA	ABK60177.1	DQ983234	putative	97368	37	38	1	0	0	37	97.37	18	55	55	69	69	1	38	49	6.71E-20	79	193	NA	cellular organisms	Eukaryota	Viridiplantae	Streptophyta	Streptophytina	Embryophyta	Tracheophyta	Euphyllophyta	NA	NA	NA	NA	NA	NA	NA	NA	NA	NA	NA	NA	NA	NA	NA
Murine		NA	NA	ABK60177.1	DQ983234	putative	97222	35	36	1	0	0	35	97.22	24	59	60	60	60	1	36	49	5.14E-18	74.7	182	NA	cellular organisms	Eukaryota	Viridiplantae	Streptophyta	Streptophytina	Embryophyta	Tracheophyta	Euphyllophyta	NA	NA	NA	NA	NA	NA	NA	NA	NA	NA	NA	NA	NA	NA	NA
Murine		NA	NA	ABK60177.1	DQ983234	putative	100	45	45	0	0	0	45	100	10	54	57	79	79	1	45	49	2.48E-26	95.5	236	NA	cellular organisms	Eukaryota	Viridiplantae	Streptophyta	Streptophytina	Embryophyta	Tracheophyta	Euphyllophyta	NA	NA	NA	NA	NA	NA	NA	NA	NA	NA	NA	NA	NA	NA	NA
Murine		NA	NA	ABK60177.1	DQ983234	putative	100	18	18	0	0	0	18	100	1	18	58	31	31	32	49	49	2.43E-05	42.4	98	NA	cellular organisms	Eukaryota	Viridiplantae	Streptophyta	Streptophytina	Embryophyta	Tracheophyta	Euphyllophyta	NA	NA	NA	NA	NA	NA	NA	NA	NA	NA	NA	NA	NA	NA	NA
Hepacivirus		NA	NA	AKH47309.1	KR029591	DNA	56364	31	55	24	0	0	44	80	1	55	61	90	90	102	156	291	1.12E-16	76.6	187	NA	Viruses	environmental samples	NA	NA	NA	NA	NA	NA	NA	NA	NA	NA	NA	NA	NA	NA	NA	NA	NA	NA	NA	NA	NA
Murine		NA	NA	ABK60177.1	DQ983234	putative	93333	42	45	3	0	0	42	93.33	13	57	57	79	79	1	45	49	2.82E-24	90.1	222	NA	cellular organisms	Eukaryota	Viridiplantae	Streptophyta	Streptophytina	Embryophyta	Tracheophyta	Euphyllophyta	NA	NA	NA	NA	NA	NA	NA	NA	NA	NA	NA	NA	NA	NA	NA
Murine		NA	NA	ABK60177.1	DQ983234	putative	79487	31	39	8	0	0	33	84.62	17	55	58	67	67	1	39	49	9.27E-14	63.5	153	NA	cellular organisms	Eukaryota	Viridiplantae	Streptophyta	Streptophytina	Embryophyta	Tracheophyta	Euphyllophyta	NA	NA	NA	NA	NA	NA	NA	NA	NA	NA	NA	NA	NA	NA	NA
Murine		NA	NA	ABK60177.1	DQ983234	putative	100	16	16	0	0	0	16	100	1	16	59	27	27	34	49	49	0.000769	38.9	89	NA	cellular organisms	Eukaryota	Viridiplantae	Streptophyta	Streptophytina	Embryophyta	Tracheophyta	Euphyllophyta	NA	NA	NA	NA	NA	NA	NA	NA	NA	NA	NA	NA	NA	NA	NA
Murine		NA	NA	ABK60177.1	DQ983234	putative	100	22	22	0	0	0	22	100	1	22	61	36	36	28	49	49	5.90E-09	51.6	122	NA	cellular organisms	Eukaryota	Viridiplantae	Streptophyta	Streptophytina	Embryophyta	Tracheophyta	Euphyllophyta	NA	NA	NA	NA	NA	NA	NA	NA	NA	NA	NA	NA	NA	NA	NA
Murine		NA	NA	ABK60177.1	DQ983234	putative	100	47	47	0	0	0	47	100	13	59	59	80	80	1	47	49	7.75E-28	99.4	246	NA	cellular organisms	Eukaryota	Viridiplantae	Streptophyta	Streptophytina	Embryophyta	Tracheophyta	Euphyllophyta	NA	NA	NA	NA	NA	NA	NA	NA	NA	NA	NA	NA	NA	NA	NA
Murine		NA	NA	ABK60177.1	DQ983234	putative	97826	45	46	1	0	0	45	97.83	9	54	55	84	84	2	47	49	3.73E-26	94.7	234	NA	cellular organisms	Eukaryota	Viridiplantae	Streptophyta	Streptophytina	Embryophyta	Tracheophyta	Euphyllophyta	NA	NA	NA	NA	NA	NA	NA	NA	NA	NA	NA	NA	NA	NA	NA
Murine		NA	NA	ABK60177.1	DQ983234	putative	100	16	16	0	0	0	16	100	1	16	60	27	27	34	49	49	0.000556	39.3	90	NA	cellular organisms	Eukaryota	Viridiplantae	Streptophyta	Streptophytina	Embryophyta	Tracheophyta	Euphyllophyta	NA	NA	NA	NA	NA	NA	NA	NA	NA	NA	NA	NA	NA	NA	NA
Murine		NA	NA	ABK60177.1	DQ983234	putative	97561	40	41	1	0	0	40	97.56	20	60	61	67	67	1	41	49	3.84E-22	85.1	209	NA	cellular organisms	Eukaryota	Viridiplantae	Streptophyta	Streptophytina	Embryophyta	Tracheophyta	Euphyllophyta	NA	NA	NA	NA	NA	NA	NA	NA	NA	NA	NA	NA	NA	NA	NA
Murine		NA	NA	ABK60177.1	DQ983234	putative	100	43	43	0	0	0	43	100	18	60	61	70	70	1	43	49	7.41E-25	92	227	NA	cellular organisms	Eukaryota	Viridiplantae	Streptophyta	Streptophytina	Embryophyta	Tracheophyta	Euphyllophyta	NA	NA	NA	NA	NA	NA	NA	NA	NA	NA	NA	NA	NA	NA	NA
Murine		NA	NA	ABK60177.1	DQ983234	putative	97917	47	48	1	0	0	48	100	5	52	52	92	92	1	48	49	1.09E-27	98.6	244	NA	cellular organisms	Eukaryota	Viridiplantae	Streptophyta	Streptophytina	Embryophyta	Tracheophyta	Euphyllophyta	NA	NA	NA	NA	NA	NA	NA	NA	NA	NA	NA	NA	NA	NA	NA
Murine		NA	NA	ABK60177.1	DQ983234	putative	100	48	48	0	0	0	48	100	9	56	57	84	84	1	48	49	2.30E-28	100	249	NA	cellular organisms	Eukaryota	Viridiplantae	Streptophyta	Streptophytina	Embryophyta	Tracheophyta	Euphyllophyta	NA	NA	NA	NA	NA	NA	NA	NA	NA	NA	NA	NA	NA	NA	NA
Murine		NA	NA	ABK60177.1	DQ983234	putative	100	18	18	0	0	0	18	100	38	55	55	33	33	1	18	49	7.06E-05	41.2	95	NA	cellular organisms	Eukaryota	Viridiplantae	Streptophyta	Streptophytina	Embryophyta	Tracheophyta	Euphyllophyta	NA	NA	NA	NA	NA	NA	NA	NA	NA	NA	NA	NA	NA	NA	NA
Murine		NA	NA	ABK60177.1	DQ983234	putative	100	45	45	0	0	0	45	100	14	58	59	76	76	1	45	49	2.19E-26	95.5	236	NA	cellular organisms	Eukaryota	Viridiplantae	Streptophyta	Streptophytina	Embryophyta	Tracheophyta	Euphyllophyta	NA	NA	NA	NA	NA	NA	NA	NA	NA	NA	NA	NA	NA	NA	NA
Murine		NA	NA	ABK60177.1	DQ983234	putative	97674	42	43	1	0	0	42	97.67	16	58	58	74	74	1	43	49	2.88E-24	90.1	222	NA	cellular organisms	Eukaryota	Viridiplantae	Streptophyta	Streptophytina	Embryophyta	Tracheophyta	Euphyllophyta	NA	NA	NA	NA	NA	NA	NA	NA	NA	NA	NA	NA	NA	NA	NA
Hepacivirus		NA	NA	ABK60177.1	DQ983234	putative	90909	40	44	4	0	0	41	93.18	2	45	59	75	75	5	48	49	2.82E-21	82.8	203	NA	cellular organisms	Eukaryota	Viridiplantae	Streptophyta	Streptophytina	Embryophyta	Tracheophyta	Euphyllophyta	NA	NA	NA	NA	NA	NA	NA	NA	NA	NA	NA	NA	NA	NA	NA
Anhembi		NA	NA	AYU75221.1	MG958660	ubiquitin	36	18	50	32	0	0	33	66	3	52	83	60	60	22	71	337	0.000365	43.1	100	NA	Viruses	Naldaviricetes	Lefavirales		Alphabaculovirus	NA	Baculoviridae	NA	NA	NA	NA	NA	NA	NA	NA	NA	NA	NA	NA	NA	NA	NA	NA
Anhembi		NA	NA	YP_009505837.1	NC_038369	ubiquitin	36	18	50	32	0	0	33	66	3	52	83	60	60	22	71	337	0.000365	43.1	100	NA	Viruses	Naldaviricetes	Lefavirales		Alphabaculovirus	NA	Baculoviridae	NA	NA	NA	NA	NA	NA	NA	NA	NA	NA	NA	NA	NA	NA	NA	NA
Anhembi		NA	NA	QED40324.1	MK503925	ubiquitin	39286	22	56	32	1	2	38	67.86	3	56	83	65	65	22	77	80	0.000444	40.8	94	NA	Viruses	Naldaviricetes	Lefavirales		Alphabaculovirus	NA	Baculoviridae	NA	NA	NA	NA	NA	NA	NA	NA	NA	NA	NA	NA	NA	NA	NA	NA
Hepacivirus		NA	NA	ABK60177.1	DQ983234	putative	97727	43	44	1	0	0	43	97.73	4	47	47	94	94	1	44	49	5.55E-25	91.7	226	NA	cellular organisms	Eukaryota	Viridiplantae	Streptophyta	Streptophytina	Embryophyta	Tracheophyta	Euphyllophyta	NA	NA	NA	NA	NA	NA	NA	NA	NA	NA	NA	NA	NA	NA	NA
Hepacivirus		NA	NA	ABK60177.1	DQ983234	putative	100	18	18	0	0	0	18	100	38	55	55	33	33	1	18	49	7.06E-05	41.2	95	NA	cellular organisms	Eukaryota	Viridiplantae	Streptophyta	Streptophytina	Embryophyta	Tracheophyta	Euphyllophyta	NA	NA	NA	NA	NA	NA	NA	NA	NA	NA	NA	NA	NA	NA	NA
Hepacivirus		NA	NA	ABK60177.1	DQ983234	putative	100	18	18	0	0	0	18	100	38	55	55	33	33	1	18	49	6.98E-05	41.2	95	NA	cellular organisms	Eukaryota	Viridiplantae	Streptophyta	Streptophytina	Embryophyta	Tracheophyta	Euphyllophyta	NA	NA	NA	NA	NA	NA	NA	NA	NA	NA	NA	NA	NA	NA	NA
Hepacivirus		NA	NA	ABK60177.1	DQ983234	putative	100	47	47	0	0	0	47	100	13	59	59	80	80	1	47	49	7.75E-28	99.4	246	NA	cellular organisms	Eukaryota	Viridiplantae	Streptophyta	Streptophytina	Embryophyta	Tracheophyta	Euphyllophyta	NA	NA	NA	NA	NA	NA	NA	NA	NA	NA	NA	NA	NA	NA	NA
Hepacivirus		NA	NA	ABK60177.1	DQ983234	putative	95918	47	49	2	0	0	49	100	1	49	53	92	92	1	49	49	1.47E-28	100	250	NA	cellular organisms	Eukaryota	Viridiplantae	Streptophyta	Streptophytina	Embryophyta	Tracheophyta	Euphyllophyta	NA	NA	NA	NA	NA	NA	NA	NA	NA	NA	NA	NA	NA	NA	NA
Hepacivirus		NA	NA	ABK60177.1	DQ983234	putative	93333	28	30	2	0	0	29	96.67	1	30	55	55	55	20	49	49	2.38E-13	62.4	150	NA	cellular organisms	Eukaryota	Viridiplantae	Streptophyta	Streptophytina	Embryophyta	Tracheophyta	Euphyllophyta	NA	NA	NA	NA	NA	NA	NA	NA	NA	NA	NA	NA	NA	NA	NA
Hepacivirus		NA	NA	ABK60177.1	DQ983234	putative	63636	21	33	12	0	0	22	66.67	21	53	54	61	61	3	35	49	1.65E-06	45.1	105	NA	cellular organisms	Eukaryota	Viridiplantae	Streptophyta	Streptophytina	Embryophyta	Tracheophyta	Euphyllophyta	NA	NA	NA	NA	NA	NA	NA	NA	NA	NA	NA	NA	NA	NA	NA
Hepacivirus		NA	NA	ABK60177.1	DQ983234	putative	100	43	43	0	0	0	43	100	18	60	61	70	70	1	43	49	7.41E-25	92	227	NA	cellular organisms	Eukaryota	Viridiplantae	Streptophyta	Streptophytina	Embryophyta	Tracheophyta	Euphyllophyta	NA	NA	NA	NA	NA	NA	NA	NA	NA	NA	NA	NA	NA	NA	NA
Hepacivirus		NA	NA	ABK60177.1	DQ983234	putative	100	48	48	0	0	0	48	100	9	56	57	84	84	1	48	49	2.30E-28	100	249	NA	cellular organisms	Eukaryota	Viridiplantae	Streptophyta	Streptophytina	Embryophyta	Tracheophyta	Euphyllophyta	NA	NA	NA	NA	NA	NA	NA	NA	NA	NA	NA	NA	NA	NA	NA
Hepacivirus		NA	NA	ABK60177.1	DQ983234	putative	100	37	37	0	0	0	37	100	47	83	83	45	45	1	37	49	1.97E-19	79.3	194	NA	cellular organisms	Eukaryota	Viridiplantae	Streptophyta	Streptophytina	Embryophyta	Tracheophyta	Euphyllophyta	NA	NA	NA	NA	NA	NA	NA	NA	NA	NA	NA	NA	NA	NA	NA
Hepacivirus		NA	NA	ABK60177.1	DQ983234	putative	96296	26	27	1	0	0	26	96.3	34	60	61	44	44	1	27	49	1.27E-10	55.8	133	NA	cellular organisms	Eukaryota	Viridiplantae	Streptophyta	Streptophytina	Embryophyta	Tracheophyta	Euphyllophyta	NA	NA	NA	NA	NA	NA	NA	NA	NA	NA	NA	NA	NA	NA	NA
Hepacivirus		NA	NA	ABK60177.1	DQ983234	putative	100	48	48	0	0	0	48	100	13	60	61	79	79	1	48	49	3.24E-28	100	249	NA	cellular organisms	Eukaryota	Viridiplantae	Streptophyta	Streptophytina	Embryophyta	Tracheophyta	Euphyllophyta	NA	NA	NA	NA	NA	NA	NA	NA	NA	NA	NA	NA	NA	NA	NA
Hepacivirus		NA	NA	ABK60177.1	DQ983234	putative	100	45	45	0	0	0	45	100	1	45	78	58	58	5	49	49	1.37E-26	97.1	240	NA	cellular organisms	Eukaryota	Viridiplantae	Streptophyta	Streptophytina	Embryophyta	Tracheophyta	Euphyllophyta	NA	NA	NA	NA	NA	NA	NA	NA	NA	NA	NA	NA	NA	NA	NA
Hepacivirus		NA	NA	ABK60177.1	DQ983234	putative	76.19	32	42	10	0	0	34	80.95	28	69	82	51	51	1	42	49	5.35E-15	67.8	164	NA	cellular organisms	Eukaryota	Viridiplantae	Streptophyta	Streptophytina	Embryophyta	Tracheophyta	Euphyllophyta	NA	NA	NA	NA	NA	NA	NA	NA	NA	NA	NA	NA	NA	NA	NA
Hepacivirus		NA	NA	ABK60177.1	DQ983234	putative	91304	21	23	2	0	0	21	91.3	24	46	46	50	50	1	23	49	8.82E-07	45.4	106	NA	cellular organisms	Eukaryota	Viridiplantae	Streptophyta	Streptophytina	Embryophyta	Tracheophyta	Euphyllophyta	NA	NA	NA	NA	NA	NA	NA	NA	NA	NA	NA	NA	NA	NA	NA
Hepacivirus		NA	NA	ABK60177.1	DQ983234	putative	93333	28	30	2	0	0	29	96.67	24	53	54	56	56	1	30	49	9.61E-13	60.8	146	NA	cellular organisms	Eukaryota	Viridiplantae	Streptophyta	Streptophytina	Embryophyta	Tracheophyta	Euphyllophyta	NA	NA	NA	NA	NA	NA	NA	NA	NA	NA	NA	NA	NA	NA	NA
Hepacivirus		NA	NA	ABK60177.1	DQ983234	putative	100	37	37	0	0	0	37	100	1	37	60	62	62	13	49	49	1.04E-19	79	193	NA	cellular organisms	Eukaryota	Viridiplantae	Streptophyta	Streptophytina	Embryophyta	Tracheophyta	Euphyllophyta	NA	NA	NA	NA	NA	NA	NA	NA	NA	NA	NA	NA	NA	NA	NA
Hepacivirus		NA	NA	ABK60177.1	DQ983234	putative	100	32	32	0	0	0	32	100	3	34	44	73	73	18	49	49	3.14E-16	69.3	168	NA	cellular organisms	Eukaryota	Viridiplantae	Streptophyta	Streptophytina	Embryophyta	Tracheophyta	Euphyllophyta	NA	NA	NA	NA	NA	NA	NA	NA	NA	NA	NA	NA	NA	NA	NA
Hepacivirus		NA	NA	ABK60177.1	DQ983234	putative	100	18	18	0	0	0	18	100	1	18	76	24	24	32	49	49	4.07E-05	42.7	99	NA	cellular organisms	Eukaryota	Viridiplantae	Streptophyta	Streptophytina	Embryophyta	Tracheophyta	Euphyllophyta	NA	NA	NA	NA	NA	NA	NA	NA	NA	NA	NA	NA	NA	NA	NA
Hepacivirus		NA	NA	ABK60177.1	DQ983234	putative	100	18	18	0	0	0	18	100	1	18	58	31	31	32	49	49	2.15E-05	42.7	99	NA	cellular organisms	Eukaryota	Viridiplantae	Streptophyta	Streptophytina	Embryophyta	Tracheophyta	Euphyllophyta	NA	NA	NA	NA	NA	NA	NA	NA	NA	NA	NA	NA	NA	NA	NA
Murine		NA	NA	ABK60177.1	DQ983234	putative	97959	48	49	1	0	0	48	97.96	6	54	58	84	84	1	49	49	1.32E-28	101	251	NA	cellular organisms	Eukaryota	Viridiplantae	Streptophyta	Streptophytina	Embryophyta	Tracheophyta	Euphyllophyta	NA	NA	NA	NA	NA	NA	NA	NA	NA	NA	NA	NA	NA	NA	NA
Murine		NA	NA	ABK60177.1	DQ983234	putative	91667	44	48	4	0	0	46	95.83	1	48	52	92	92	2	49	49	9.74E-26	93.6	231	NA	cellular organisms	Eukaryota	Viridiplantae	Streptophyta	Streptophytina	Embryophyta	Tracheophyta	Euphyllophyta	NA	NA	NA	NA	NA	NA	NA	NA	NA	NA	NA	NA	NA	NA	NA
Foot-and-mouth		NA	NA	ABF59539.1	DQ473738	photosystem	94118	48	51	3	0	0	50	98.04	33	83	84	61	61	123	173	243	3.57E-27	104	259	NA	Viruses	environmental samples	NA	NA	NA	NA	NA	NA	NA	NA	NA	NA	NA	NA	NA	NA	NA	NA	NA	NA	NA	NA	NA
Foot-and-mouth		NA	NA	ABF59526.1	DQ473725	photosystem	94118	48	51	3	0	0	50	98.04	33	83	84	61	61	123	173	243	4.14E-27	103	258	NA	Viruses	environmental samples	NA	NA	NA	NA	NA	NA	NA	NA	NA	NA	NA	NA	NA	NA	NA	NA	NA	NA	NA	NA	NA
Foot-and-mouth		NA	NA	ACF24101.1	EU728084	photosystem	96078	49	51	2	0	0	49	96.08	33	83	84	61	61	113	163	213	7.29E-27	102	255	NA	Viruses	environmental samples	NA	NA	NA	NA	NA	NA	NA	NA	NA	NA	NA	NA	NA	NA	NA	NA	NA	NA	NA	NA	NA
Semliki		NA	NA	AYV81995.1	MK072332	putative	39437	28	71	42	1	1	45	63.38	1	71	83	86	86	1196	1265	2224	3.37E-09	57.8	138	NA	Viruses	Varidnaviria	Bamfordvirae	Nucleocytoviricota	Megaviricetes	Imitervirales	Mimiviridae	unclassifiedMimiviridae	NA	NA	NA	NA	NA	NA	NA	NA	NA	NA	NA	NA	NA	NA	NA
Semliki		NA	NA	QHT25275.1	MN739762	hypothetical	36765	25	68	42	1	1	42	61.76	1	68	83	82	82	1130	1196	2149	1.66E-07	52.8	125	NA	unclassified entries	unclassified sequences	metagenomes	organismalmetagenomes	NA	NA	NA	NA	NA	NA	NA	NA	NA	NA	NA	NA	NA	NA	NA	NA	NA	NA	NA
Murine		NA	NA	ABK60177.1	DQ983234	putative	100	41	41	0	0	0	41	100	20	60	60	68	68	1	41	49	1.38E-23	88.6	218	NA	cellular organisms	Eukaryota	Viridiplantae	Streptophyta	Streptophytina	Embryophyta	Tracheophyta	Euphyllophyta	NA	NA	NA	NA	NA	NA	NA	NA	NA	NA	NA	NA	NA	NA	NA
Hepacivirus		NA	NA	ABK60177.1	DQ983234	putative	87805	36	41	5	0	0	37	90.24	2	42	57	72	72	8	48	49	1.65E-18	75.5	184	NA	cellular organisms	Eukaryota	Viridiplantae	Streptophyta	Streptophytina	Embryophyta	Tracheophyta	Euphyllophyta	NA	NA	NA	NA	NA	NA	NA	NA	NA	NA	NA	NA	NA	NA	NA
Foot-and-mouth		NA	NA	ASF00713.1	KY052852	putative	52.5	21	40	19	0	0	28	70	10	49	82	49	49	108	147	186	6.34E-06	47.4	111	NA	Viruses	environmental samples	NA	NA	NA	NA	NA	NA	NA	NA	NA	NA	NA	NA	NA	NA	NA	NA	NA	NA	NA	NA	NA
Dengue		NA	NA	ABK60177.1	DQ983234	putative	92593	25	27	2	0	0	25	92.59	1	27	54	50	50	23	49	49	5.46E-11	56.6	135	NA	cellular organisms	Eukaryota	Viridiplantae	Streptophyta	Streptophytina	Embryophyta	Tracheophyta	Euphyllophyta	NA	NA	NA	NA	NA	NA	NA	NA	NA	NA	NA	NA	NA	NA	NA
Dengue		NA	NA	ABK60177.1	DQ983234	putative	72917	35	48	13	0	0	37	77.08	1	48	60	80	80	1	48	49	5.22E-17	72	175	NA	cellular organisms	Eukaryota	Viridiplantae	Streptophyta	Streptophytina	Embryophyta	Tracheophyta	Euphyllophyta	NA	NA	NA	NA	NA	NA	NA	NA	NA	NA	NA	NA	NA	NA	NA
Cloning		NA	NA	ABK60177.1	DQ983234	putative	92593	25	27	2	0	0	25	92.59	1	27	54	50	50	23	49	49	5.46E-11	56.6	135	NA	cellular organisms	Eukaryota	Viridiplantae	Streptophyta	Streptophytina	Embryophyta	Tracheophyta	Euphyllophyta	NA	NA	NA	NA	NA	NA	NA	NA	NA	NA	NA	NA	NA	NA	NA
Cloning		NA	NA	ABK60177.1	DQ983234	putative	72917	35	48	13	0	0	37	77.08	1	48	60	80	80	1	48	49	5.22E-17	72	175	NA	cellular organisms	Eukaryota	Viridiplantae	Streptophyta	Streptophytina	Embryophyta	Tracheophyta	Euphyllophyta	NA	NA	NA	NA	NA	NA	NA	NA	NA	NA	NA	NA	NA	NA	NA
Cloning		NA	NA	QBK93588.1	MK500599	collagen	61905	26	42	16	0	0	28	66.67	1	42	59	71	71	126	167	1237	4.37E-06	47.4	111	NA	Viruses	unclassified viruses	unclassifiedDNAviruses	unclassifieddsDNAviruses	Pithoviridae	NA	Pithoviridae	NA	NA	NA	NA	NA	NA	NA	NA	NA	NA	NA	NA	NA	NA	NA	NA
Cloning		NA	NA	YP_009001229.1	NC_023423	collagen	61364	27	44	17	0	0	28	63.64	2	45	59	75	75	85	128	307	3.36E-05	45.1	105	NA	Viruses	unclassified viruses	unclassifiedDNAviruses	unclassifieddsDNAviruses	Pithoviridae	Pithovirus	Pithoviridae	NA	NA	NA	NA	NA	NA	NA	NA	NA	NA	NA	NA	NA	NA	NA	NA
Cloning		NA	NA	ARF08230.1	KY684083	collagen	60	27	45	15	1	3	29	64.44	1	45	59	76	76	756	797	1757	7.40E-05	43.9	102	NA	Viruses	Varidnaviria	Bamfordvirae	Nucleocytoviricota	Megaviricetes	Imitervirales	Mimiviridae	unclassifiedMimiviridae	NA	NA	NA	NA	NA	NA	NA	NA	NA	NA	NA	NA	NA	NA	NA
Cloning		NA	NA	ARF08230.1	KY684083	collagen	49.02	25	51	20	1	6	28	54.9	1	45	59	76	76	792	842	1757	0.00088	41.2	95	NA	Viruses	Varidnaviria	Bamfordvirae	Nucleocytoviricota	Megaviricetes	Imitervirales	Mimiviridae	unclassifiedMimiviridae	NA	NA	NA	NA	NA	NA	NA	NA	NA	NA	NA	NA	NA	NA	NA
Cloning		NA	NA	QHT82944.1	MN740004	hypothetical	53191	25	47	22	0	0	28	59.57	12	58	59	80	80	259	305	433	0.000684	41.2	95	NA	unclassified entries	unclassified sequences	metagenomes	organismalmetagenomes	NA	NA	NA	NA	NA	NA	NA	NA	NA	NA	NA	NA	NA	NA	NA	NA	NA	NA	NA
Cloning		NA	NA	QHU07012.1	MN740670	hypothetical	55556	25	45	20	0	0	26	57.78	14	58	59	76	76	69	113	222	0.000743	41.2	95	NA	unclassified entries	unclassified sequences	metagenomes	organismalmetagenomes	NA	NA	NA	NA	NA	NA	NA	NA	NA	NA	NA	NA	NA	NA	NA	NA	NA	NA	NA
Murine		NA	NA	ABK60177.1	DQ983234	putative	95652	44	46	2	0	0	44	95.65	2	47	58	79	79	4	49	49	2.85E-24	90.1	222	NA	cellular organisms	Eukaryota	Viridiplantae	Streptophyta	Streptophytina	Embryophyta	Tracheophyta	Euphyllophyta	NA	NA	NA	NA	NA	NA	NA	NA	NA	NA	NA	NA	NA	NA	NA
Murine		NA	NA	ABK60177.1	DQ983234	putative	89474	17	19	2	0	0	17	89.47	42	60	60	32	32	1	19	49	0.000871	38.5	88	NA	cellular organisms	Eukaryota	Viridiplantae	Streptophyta	Streptophytina	Embryophyta	Tracheophyta	Euphyllophyta	NA	NA	NA	NA	NA	NA	NA	NA	NA	NA	NA	NA	NA	NA	NA
Murine		NA	NA	ABK60177.1	DQ983234	putative	75	36	48	12	0	0	39	81.25	10	57	81	59	59	1	48	49	1.46E-17	74.3	181	NA	cellular organisms	Eukaryota	Viridiplantae	Streptophyta	Streptophytina	Embryophyta	Tracheophyta	Euphyllophyta	NA	NA	NA	NA	NA	NA	NA	NA	NA	NA	NA	NA	NA	NA	NA
Hepacivirus		NA	NA	QHT82944.1	MN740004	hypothetical	53191	25	47	22	0	0	28	59.57	12	58	59	80	80	259	305	433	0.000684	41.2	95	NA	unclassified entries	unclassified sequences	metagenomes	organismalmetagenomes	NA	NA	NA	NA	NA	NA	NA	NA	NA	NA	NA	NA	NA	NA	NA	NA	NA	NA	NA
Hepacivirus		NA	NA	QHU07012.1	MN740670	hypothetical	55556	25	45	20	0	0	26	57.78	14	58	59	76	76	69	113	222	0.000743	41.2	95	NA	unclassified entries	unclassified sequences	metagenomes	organismalmetagenomes	NA	NA	NA	NA	NA	NA	NA	NA	NA	NA	NA	NA	NA	NA	NA	NA	NA	NA	NA
Hepacivirus		NA	NA	QBK93588.1	MK500599	collagen	61905	26	42	16	0	0	28	66.67	1	42	59	71	71	126	167	1237	4.37E-06	47.4	111	NA	Viruses	unclassified viruses	unclassifiedDNAviruses	unclassifieddsDNAviruses	Pithoviridae	NA	Pithoviridae	NA	NA	NA	NA	NA	NA	NA	NA	NA	NA	NA	NA	NA	NA	NA	NA
Hepacivirus		NA	NA	YP_009001229.1	NC_023423	collagen	61364	27	44	17	0	0	28	63.64	2	45	59	75	75	85	128	307	3.36E-05	45.1	105	NA	Viruses	unclassified viruses	unclassifiedDNAviruses	unclassifieddsDNAviruses	Pithoviridae	Pithovirus	Pithoviridae	NA	NA	NA	NA	NA	NA	NA	NA	NA	NA	NA	NA	NA	NA	NA	NA
Hepacivirus		NA	NA	ARF08230.1	KY684083	collagen	60	27	45	15	1	3	29	64.44	1	45	59	76	76	756	797	1757	7.40E-05	43.9	102	NA	Viruses	Varidnaviria	Bamfordvirae	Nucleocytoviricota	Megaviricetes	Imitervirales	Mimiviridae	unclassifiedMimiviridae	NA	NA	NA	NA	NA	NA	NA	NA	NA	NA	NA	NA	NA	NA	NA
Hepacivirus		NA	NA	ARF08230.1	KY684083	collagen	49.02	25	51	20	1	6	28	54.9	1	45	59	76	76	792	842	1757	0.00088	41.2	95	NA	Viruses	Varidnaviria	Bamfordvirae	Nucleocytoviricota	Megaviricetes	Imitervirales	Mimiviridae	unclassifiedMimiviridae	NA	NA	NA	NA	NA	NA	NA	NA	NA	NA	NA	NA	NA	NA	NA
Chimeric		NA	NA	ABK60177.1	DQ983234	putative	72917	35	48	13	0	0	37	77.08	1	48	60	80	80	1	48	49	5.22E-17	72	175	NA	cellular organisms	Eukaryota	Viridiplantae	Streptophyta	Streptophytina	Embryophyta	Tracheophyta	Euphyllophyta	NA	NA	NA	NA	NA	NA	NA	NA	NA	NA	NA	NA	NA	NA	NA
Hepacivirus		NA	NA	ABK60177.1	DQ983234	putative	97826	45	46	1	0	0	45	97.83	9	54	55	84	84	2	47	49	3.73E-26	94.7	234	NA	cellular organisms	Eukaryota	Viridiplantae	Streptophyta	Streptophytina	Embryophyta	Tracheophyta	Euphyllophyta	NA	NA	NA	NA	NA	NA	NA	NA	NA	NA	NA	NA	NA	NA	NA
Hepacivirus		NA	NA	ABK60177.1	DQ983234	putative	96667	29	30	1	0	0	29	96.67	53	82	83	36	36	1	30	49	9.98E-13	62	149	NA	cellular organisms	Eukaryota	Viridiplantae	Streptophyta	Streptophytina	Embryophyta	Tracheophyta	Euphyllophyta	NA	NA	NA	NA	NA	NA	NA	NA	NA	NA	NA	NA	NA	NA	NA
Hepacivirus		NA	NA	ABK60177.1	DQ983234	putative	97917	47	48	1	0	0	47	97.92	7	54	58	83	83	1	48	49	4.31E-27	97.4	241	NA	cellular organisms	Eukaryota	Viridiplantae	Streptophyta	Streptophytina	Embryophyta	Tracheophyta	Euphyllophyta	NA	NA	NA	NA	NA	NA	NA	NA	NA	NA	NA	NA	NA	NA	NA
Hepacivirus		NA	NA	ABK60177.1	DQ983234	putative	97959	48	49	1	0	0	48	97.96	7	55	58	84	84	1	49	49	1.16E-28	101	251	NA	cellular organisms	Eukaryota	Viridiplantae	Streptophyta	Streptophytina	Embryophyta	Tracheophyta	Euphyllophyta	NA	NA	NA	NA	NA	NA	NA	NA	NA	NA	NA	NA	NA	NA	NA
Hepacivirus		NA	NA	ABK60177.1	DQ983234	putative	86957	20	23	3	0	0	20	86.96	31	53	54	43	43	1	23	49	9.32E-06	43.5	101	NA	cellular organisms	Eukaryota	Viridiplantae	Streptophyta	Streptophytina	Embryophyta	Tracheophyta	Euphyllophyta	NA	NA	NA	NA	NA	NA	NA	NA	NA	NA	NA	NA	NA	NA	NA
Foot-and-mouth		NA	NA	ABF59539.1	DQ473738	photosystem	94118	48	51	3	0	0	50	98.04	33	83	84	61	61	123	173	243	3.57E-27	104	259	NA	Viruses	environmental samples	NA	NA	NA	NA	NA	NA	NA	NA	NA	NA	NA	NA	NA	NA	NA	NA	NA	NA	NA	NA	NA
Foot-and-mouth		NA	NA	ABF59526.1	DQ473725	photosystem	94118	48	51	3	0	0	50	98.04	33	83	84	61	61	123	173	243	4.14E-27	103	258	NA	Viruses	environmental samples	NA	NA	NA	NA	NA	NA	NA	NA	NA	NA	NA	NA	NA	NA	NA	NA	NA	NA	NA	NA	NA
Foot-and-mouth		NA	NA	ACF24101.1	EU728084	photosystem	96078	49	51	2	0	0	49	96.08	33	83	84	61	61	113	163	213	7.29E-27	102	255	NA	Viruses	environmental samples	NA	NA	NA	NA	NA	NA	NA	NA	NA	NA	NA	NA	NA	NA	NA	NA	NA	NA	NA	NA	NA
Hepacivirus		NA	NA	ABK60177.1	DQ983234	putative	95652	22	23	1	0	0	22	95.65	2	24	56	41	41	27	49	49	1.15E-08	50.8	120	NA	cellular organisms	Eukaryota	Viridiplantae	Streptophyta	Streptophytina	Embryophyta	Tracheophyta	Euphyllophyta	NA	NA	NA	NA	NA	NA	NA	NA	NA	NA	NA	NA	NA	NA	NA
Hepacivirus		NA	NA	ABK60177.1	DQ983234	putative	95455	21	22	1	0	0	22	100	1	22	57	39	39	28	49	49	4.93E-08	49.3	116	NA	cellular organisms	Eukaryota	Viridiplantae	Streptophyta	Streptophytina	Embryophyta	Tracheophyta	Euphyllophyta	NA	NA	NA	NA	NA	NA	NA	NA	NA	NA	NA	NA	NA	NA	NA
Hepacivirus		NA	NA	ABK60177.1	DQ983234	putative	86364	38	44	6	0	0	38	86.36	12	55	55	80	80	1	44	49	5.76E-20	79.3	194	NA	cellular organisms	Eukaryota	Viridiplantae	Streptophyta	Streptophytina	Embryophyta	Tracheophyta	Euphyllophyta	NA	NA	NA	NA	NA	NA	NA	NA	NA	NA	NA	NA	NA	NA	NA
Hepacivirus		NA	NA	ABK60177.1	DQ983234	putative	92593	25	27	2	0	0	26	96.3	1	27	32	84	84	17	43	49	5.66E-11	55.5	132	NA	cellular organisms	Eukaryota	Viridiplantae	Streptophyta	Streptophytina	Embryophyta	Tracheophyta	Euphyllophyta	NA	NA	NA	NA	NA	NA	NA	NA	NA	NA	NA	NA	NA	NA	NA
Hepacivirus		NA	NA	ABK60177.1	DQ983234	putative	100	16	16	0	0	0	16	100	1	16	60	27	27	34	49	49	0.000556	39.3	90	NA	cellular organisms	Eukaryota	Viridiplantae	Streptophyta	Streptophytina	Embryophyta	Tracheophyta	Euphyllophyta	NA	NA	NA	NA	NA	NA	NA	NA	NA	NA	NA	NA	NA	NA	NA
Hepacivirus		NA	NA	ABK60177.1	DQ983234	putative	94286	33	35	2	0	0	34	97.14	1	35	50	70	70	15	49	49	4.14E-17	71.6	174	NA	cellular organisms	Eukaryota	Viridiplantae	Streptophyta	Streptophytina	Embryophyta	Tracheophyta	Euphyllophyta	NA	NA	NA	NA	NA	NA	NA	NA	NA	NA	NA	NA	NA	NA	NA
Semliki		NA	NA	QHU07161.1	MN740684	hypothetical	56818	25	44	19	0	0	34	77.27	21	64	83	53	53	1	44	525	4.30E-09	57.4	137	NA	unclassified entries	unclassified sequences	metagenomes	organismalmetagenomes	NA	NA	NA	NA	NA	NA	NA	NA	NA	NA	NA	NA	NA	NA	NA	NA	NA	NA	NA
Semliki		NA	NA	QHU23485.1	MN741030	hypothetical	59091	26	44	18	0	0	33	75	21	64	83	53	53	2	45	495	1.42E-08	55.8	133	NA	unclassified entries	unclassified sequences	metagenomes	organismalmetagenomes	NA	NA	NA	NA	NA	NA	NA	NA	NA	NA	NA	NA	NA	NA	NA	NA	NA	NA	NA
Semliki		NA	NA	QHT38262.1	MN738829	hypothetical	52381	22	42	20	0	0	32	76.19	23	64	83	51	51	1	42	520	3.98E-08	54.3	129	NA	unclassified entries	unclassified sequences	metagenomes	organismalmetagenomes	NA	NA	NA	NA	NA	NA	NA	NA	NA	NA	NA	NA	NA	NA	NA	NA	NA	NA	NA
Canine		NA	NA	ABK60177.1	DQ983234	putative	95556	43	45	2	0	0	43	95.56	1	45	54	83	83	5	49	49	1.50E-24	90.9	224	NA	cellular organisms	Eukaryota	Viridiplantae	Streptophyta	Streptophytina	Embryophyta	Tracheophyta	Euphyllophyta	NA	NA	NA	NA	NA	NA	NA	NA	NA	NA	NA	NA	NA	NA	NA
Canine		NA	NA	ABK60177.1	DQ983234	putative	92593	25	27	2	0	0	26	96.3	1	27	32	84	84	17	43	49	5.66E-11	55.5	132	NA	cellular organisms	Eukaryota	Viridiplantae	Streptophyta	Streptophytina	Embryophyta	Tracheophyta	Euphyllophyta	NA	NA	NA	NA	NA	NA	NA	NA	NA	NA	NA	NA	NA	NA	NA
Canine		NA	NA	ABK60177.1	DQ983234	putative	97917	47	48	1	0	0	48	100	5	52	52	92	92	1	48	49	1.09E-27	98.6	244	NA	cellular organisms	Eukaryota	Viridiplantae	Streptophyta	Streptophytina	Embryophyta	Tracheophyta	Euphyllophyta	NA	NA	NA	NA	NA	NA	NA	NA	NA	NA	NA	NA	NA	NA	NA
Canine		NA	NA	ABK60177.1	DQ983234	putative	61.29	19	31	12	0	0	23	74.19	50	80	81	38	38	1	31	49	0.000349	40.4	93	NA	cellular organisms	Eukaryota	Viridiplantae	Streptophyta	Streptophytina	Embryophyta	Tracheophyta	Euphyllophyta	NA	NA	NA	NA	NA	NA	NA	NA	NA	NA	NA	NA	NA	NA	NA
Canine		NA	NA	ABK60177.1	DQ983234	putative	90909	40	44	4	0	0	41	93.18	2	45	59	75	75	5	48	49	2.82E-21	82.8	203	NA	cellular organisms	Eukaryota	Viridiplantae	Streptophyta	Streptophytina	Embryophyta	Tracheophyta	Euphyllophyta	NA	NA	NA	NA	NA	NA	NA	NA	NA	NA	NA	NA	NA	NA	NA
Canine		NA	NA	ABK60177.1	DQ983234	putative	100	18	18	0	0	0	18	100	1	18	76	24	24	32	49	49	4.07E-05	42.7	99	NA	cellular organisms	Eukaryota	Viridiplantae	Streptophyta	Streptophytina	Embryophyta	Tracheophyta	Euphyllophyta	NA	NA	NA	NA	NA	NA	NA	NA	NA	NA	NA	NA	NA	NA	NA
Canine		NA	NA	ABK60177.1	DQ983234	putative	97778	44	45	1	0	0	44	97.78	1	45	54	83	83	5	49	49	7.75E-25	91.7	226	NA	cellular organisms	Eukaryota	Viridiplantae	Streptophyta	Streptophytina	Embryophyta	Tracheophyta	Euphyllophyta	NA	NA	NA	NA	NA	NA	NA	NA	NA	NA	NA	NA	NA	NA	NA
Canine		NA	NA	ABK60177.1	DQ983234	putative	72917	35	48	13	0	0	37	77.08	1	48	60	80	80	1	48	49	5.22E-17	72	175	NA	cellular organisms	Eukaryota	Viridiplantae	Streptophyta	Streptophytina	Embryophyta	Tracheophyta	Euphyllophyta	NA	NA	NA	NA	NA	NA	NA	NA	NA	NA	NA	NA	NA	NA	NA
Canine		NA	NA	ABK60177.1	DQ983234	putative	95652	44	46	2	0	0	44	95.65	12	57	57	81	81	2	47	49	1.56E-24	90.9	224	NA	cellular organisms	Eukaryota	Viridiplantae	Streptophyta	Streptophytina	Embryophyta	Tracheophyta	Euphyllophyta	NA	NA	NA	NA	NA	NA	NA	NA	NA	NA	NA	NA	NA	NA	NA
Canine		NA	NA	ABK60177.1	DQ983234	putative	97143	34	35	1	0	0	34	97.14	1	35	47	74	74	15	49	49	1.09E-17	73.2	178	NA	cellular organisms	Eukaryota	Viridiplantae	Streptophyta	Streptophytina	Embryophyta	Tracheophyta	Euphyllophyta	NA	NA	NA	NA	NA	NA	NA	NA	NA	NA	NA	NA	NA	NA	NA
Canine		NA	NA	ABK60177.1	DQ983234	putative	97674	42	43	1	0	0	42	97.67	1	43	51	84	84	7	49	49	1.53E-23	88.2	217	NA	cellular organisms	Eukaryota	Viridiplantae	Streptophyta	Streptophytina	Embryophyta	Tracheophyta	Euphyllophyta	NA	NA	NA	NA	NA	NA	NA	NA	NA	NA	NA	NA	NA	NA	NA
Canine		NA	NA	ABK60177.1	DQ983234	putative	97778	44	45	1	0	0	44	97.78	1	45	57	79	79	5	49	49	7.80E-25	91.7	226	NA	cellular organisms	Eukaryota	Viridiplantae	Streptophyta	Streptophytina	Embryophyta	Tracheophyta	Euphyllophyta	NA	NA	NA	NA	NA	NA	NA	NA	NA	NA	NA	NA	NA	NA	NA
Canine		NA	NA	ABK60177.1	DQ983234	putative	86486	32	37	5	0	0	36	97.3	5	41	52	71	71	1	37	49	3.69E-17	72	175	NA	cellular organisms	Eukaryota	Viridiplantae	Streptophyta	Streptophytina	Embryophyta	Tracheophyta	Euphyllophyta	NA	NA	NA	NA	NA	NA	NA	NA	NA	NA	NA	NA	NA	NA	NA
Canine		NA	NA	ABK60177.1	DQ983234	putative	97436	38	39	1	0	0	39	100	13	51	69	57	57	4	42	49	2.49E-20	80.9	198	NA	cellular organisms	Eukaryota	Viridiplantae	Streptophyta	Streptophytina	Embryophyta	Tracheophyta	Euphyllophyta	NA	NA	NA	NA	NA	NA	NA	NA	NA	NA	NA	NA	NA	NA	NA
Canine		NA	NA	ABK60177.1	DQ983234	putative	100	22	22	0	0	0	22	100	1	22	83	27	27	28	49	49	8.93E-09	52	123	NA	cellular organisms	Eukaryota	Viridiplantae	Streptophyta	Streptophytina	Embryophyta	Tracheophyta	Euphyllophyta	NA	NA	NA	NA	NA	NA	NA	NA	NA	NA	NA	NA	NA	NA	NA
Canine		NA	NA	ABK60177.1	DQ983234	putative	93333	28	30	2	0	0	29	96.67	24	53	54	56	56	1	30	49	9.61E-13	60.8	146	NA	cellular organisms	Eukaryota	Viridiplantae	Streptophyta	Streptophytina	Embryophyta	Tracheophyta	Euphyllophyta	NA	NA	NA	NA	NA	NA	NA	NA	NA	NA	NA	NA	NA	NA	NA
Canine		NA	NA	ABK60177.1	DQ983234	putative	82609	38	46	8	0	0	42	91.3	1	46	59	78	78	4	49	49	2.13E-20	80.5	197	NA	cellular organisms	Eukaryota	Viridiplantae	Streptophyta	Streptophytina	Embryophyta	Tracheophyta	Euphyllophyta	NA	NA	NA	NA	NA	NA	NA	NA	NA	NA	NA	NA	NA	NA	NA
Canine		NA	NA	ABK60177.1	DQ983234	putative	91667	44	48	4	0	0	44	91.67	12	59	69	70	70	2	49	49	1.44E-24	91.7	226	NA	cellular organisms	Eukaryota	Viridiplantae	Streptophyta	Streptophytina	Embryophyta	Tracheophyta	Euphyllophyta	NA	NA	NA	NA	NA	NA	NA	NA	NA	NA	NA	NA	NA	NA	NA
Canine		NA	NA	ABK60177.1	DQ983234	putative	100	44	44	0	0	0	44	100	3	46	48	92	92	6	49	49	1.60E-25	92.8	229	NA	cellular organisms	Eukaryota	Viridiplantae	Streptophyta	Streptophytina	Embryophyta	Tracheophyta	Euphyllophyta	NA	NA	NA	NA	NA	NA	NA	NA	NA	NA	NA	NA	NA	NA	NA
Canine		NA	NA	ABK60177.1	DQ983234	putative	95455	42	44	2	0	0	44	100	1	44	54	81	81	6	49	49	7.10E-25	91.7	226	NA	cellular organisms	Eukaryota	Viridiplantae	Streptophyta	Streptophytina	Embryophyta	Tracheophyta	Euphyllophyta	NA	NA	NA	NA	NA	NA	NA	NA	NA	NA	NA	NA	NA	NA	NA
Canine		NA	NA	ABK60177.1	DQ983234	putative	92593	25	27	2	0	0	25	92.59	1	27	83	33	33	23	49	49	4.67E-10	55.5	132	NA	cellular organisms	Eukaryota	Viridiplantae	Streptophyta	Streptophytina	Embryophyta	Tracheophyta	Euphyllophyta	NA	NA	NA	NA	NA	NA	NA	NA	NA	NA	NA	NA	NA	NA	NA
Canine		NA	NA	ABK60177.1	DQ983234	putative	87.5	21	24	3	0	0	22	91.67	37	60	60	40	40	1	24	49	1.22E-06	45.8	107	NA	cellular organisms	Eukaryota	Viridiplantae	Streptophyta	Streptophytina	Embryophyta	Tracheophyta	Euphyllophyta	NA	NA	NA	NA	NA	NA	NA	NA	NA	NA	NA	NA	NA	NA	NA
Canine		NA	NA	ABK60177.1	DQ983234	putative	100	45	45	0	0	0	45	100	1	45	69	65	65	5	49	49	1.94E-26	96.3	238	NA	cellular organisms	Eukaryota	Viridiplantae	Streptophyta	Streptophytina	Embryophyta	Tracheophyta	Euphyllophyta	NA	NA	NA	NA	NA	NA	NA	NA	NA	NA	NA	NA	NA	NA	NA
Canine		NA	NA	ABK60177.1	DQ983234	putative	100	31	31	0	0	0	31	100	1	31	54	57	57	19	49	49	1.13E-15	68.6	166	NA	cellular organisms	Eukaryota	Viridiplantae	Streptophyta	Streptophytina	Embryophyta	Tracheophyta	Euphyllophyta	NA	NA	NA	NA	NA	NA	NA	NA	NA	NA	NA	NA	NA	NA	NA
Canine		NA	NA	ABK60177.1	DQ983234	putative	91667	44	48	4	0	0	46	95.83	1	48	52	92	92	2	49	49	9.74E-26	93.6	231	NA	cellular organisms	Eukaryota	Viridiplantae	Streptophyta	Streptophytina	Embryophyta	Tracheophyta	Euphyllophyta	NA	NA	NA	NA	NA	NA	NA	NA	NA	NA	NA	NA	NA	NA	NA
Canine		NA	NA	ABK60177.1	DQ983234	putative	97959	48	49	1	0	0	48	97.96	6	54	58	84	84	1	49	49	1.32E-28	101	251	NA	cellular organisms	Eukaryota	Viridiplantae	Streptophyta	Streptophytina	Embryophyta	Tracheophyta	Euphyllophyta	NA	NA	NA	NA	NA	NA	NA	NA	NA	NA	NA	NA	NA	NA	NA
Canine		NA	NA	ABK60177.1	DQ983234	putative	97917	47	48	1	0	0	47	97.92	10	57	59	81	81	2	49	49	1.30E-27	98.6	244	NA	cellular organisms	Eukaryota	Viridiplantae	Streptophyta	Streptophytina	Embryophyta	Tracheophyta	Euphyllophyta	NA	NA	NA	NA	NA	NA	NA	NA	NA	NA	NA	NA	NA	NA	NA
Canine		NA	NA	ABK60177.1	DQ983234	putative	97778	44	45	1	0	0	45	100	1	45	59	76	76	5	49	49	5.10E-26	94.7	234	NA	cellular organisms	Eukaryota	Viridiplantae	Streptophyta	Streptophytina	Embryophyta	Tracheophyta	Euphyllophyta	NA	NA	NA	NA	NA	NA	NA	NA	NA	NA	NA	NA	NA	NA	NA
Canine		NA	NA	ABK60177.1	DQ983234	putative	97826	45	46	1	0	0	45	97.83	1	46	59	78	78	4	49	49	4.72E-26	94.7	234	NA	cellular organisms	Eukaryota	Viridiplantae	Streptophyta	Streptophytina	Embryophyta	Tracheophyta	Euphyllophyta	NA	NA	NA	NA	NA	NA	NA	NA	NA	NA	NA	NA	NA	NA	NA
Canine		NA	NA	ABK60177.1	DQ983234	putative	90323	28	31	3	0	0	29	93.55	28	58	58	53	53	1	31	49	3.29E-12	59.7	143	NA	cellular organisms	Eukaryota	Viridiplantae	Streptophyta	Streptophytina	Embryophyta	Tracheophyta	Euphyllophyta	NA	NA	NA	NA	NA	NA	NA	NA	NA	NA	NA	NA	NA	NA	NA
Canine		NA	NA	ABK60177.1	DQ983234	putative	95455	21	22	1	0	0	21	95.45	1	22	52	42	42	28	49	49	4.49E-08	49.3	116	NA	cellular organisms	Eukaryota	Viridiplantae	Streptophyta	Streptophytina	Embryophyta	Tracheophyta	Euphyllophyta	NA	NA	NA	NA	NA	NA	NA	NA	NA	NA	NA	NA	NA	NA	NA
Canine		NA	NA	ABK60177.1	DQ983234	putative	96154	25	26	1	0	0	25	96.15	34	59	60	43	43	1	26	49	7.79E-10	53.9	128	NA	cellular organisms	Eukaryota	Viridiplantae	Streptophyta	Streptophytina	Embryophyta	Tracheophyta	Euphyllophyta	NA	NA	NA	NA	NA	NA	NA	NA	NA	NA	NA	NA	NA	NA	NA
Canine		NA	NA	ABK60177.1	DQ983234	putative	100	16	16	0	0	0	16	100	1	16	60	27	27	34	49	49	0.000556	39.3	90	NA	cellular organisms	Eukaryota	Viridiplantae	Streptophyta	Streptophytina	Embryophyta	Tracheophyta	Euphyllophyta	NA	NA	NA	NA	NA	NA	NA	NA	NA	NA	NA	NA	NA	NA	NA
Canine		NA	NA	ABK60177.1	DQ983234	putative	100	37	37	0	0	0	37	100	2	38	62	60	60	13	49	49	6.19E-20	79.3	194	NA	cellular organisms	Eukaryota	Viridiplantae	Streptophyta	Streptophytina	Embryophyta	Tracheophyta	Euphyllophyta	NA	NA	NA	NA	NA	NA	NA	NA	NA	NA	NA	NA	NA	NA	NA
Canine		NA	NA	ABK60177.1	DQ983234	putative	100	37	37	0	0	0	37	100	1	37	60	62	62	13	49	49	1.04E-19	79	193	NA	cellular organisms	Eukaryota	Viridiplantae	Streptophyta	Streptophytina	Embryophyta	Tracheophyta	Euphyllophyta	NA	NA	NA	NA	NA	NA	NA	NA	NA	NA	NA	NA	NA	NA	NA
Canine		NA	NA	ABK60177.1	DQ983234	putative	93.75	30	32	2	0	0	30	93.75	1	32	55	58	58	18	49	49	3.44E-14	64.7	156	NA	cellular organisms	Eukaryota	Viridiplantae	Streptophyta	Streptophytina	Embryophyta	Tracheophyta	Euphyllophyta	NA	NA	NA	NA	NA	NA	NA	NA	NA	NA	NA	NA	NA	NA	NA
Canine		NA	NA	ABK60177.1	DQ983234	putative	89189	33	37	4	0	0	33	89.19	1	37	59	63	63	13	49	49	1.95E-16	70.5	171	NA	cellular organisms	Eukaryota	Viridiplantae	Streptophyta	Streptophytina	Embryophyta	Tracheophyta	Euphyllophyta	NA	NA	NA	NA	NA	NA	NA	NA	NA	NA	NA	NA	NA	NA	NA
Canine		NA	NA	ABK60177.1	DQ983234	putative	88571	31	35	4	0	0	31	88.57	1	35	42	83	83	15	49	49	8.39E-15	65.5	158	NA	cellular organisms	Eukaryota	Viridiplantae	Streptophyta	Streptophytina	Embryophyta	Tracheophyta	Euphyllophyta	NA	NA	NA	NA	NA	NA	NA	NA	NA	NA	NA	NA	NA	NA	NA
Canine		NA	NA	ABK60177.1	DQ983234	putative	95918	47	49	2	0	0	49	100	1	49	53	92	92	1	49	49	1.47E-28	100	250	NA	cellular organisms	Eukaryota	Viridiplantae	Streptophyta	Streptophytina	Embryophyta	Tracheophyta	Euphyllophyta	NA	NA	NA	NA	NA	NA	NA	NA	NA	NA	NA	NA	NA	NA	NA
Canine		NA	NA	ABK60177.1	DQ983234	putative	94286	33	35	2	0	0	34	97.14	1	35	50	70	70	15	49	49	4.14E-17	71.6	174	NA	cellular organisms	Eukaryota	Viridiplantae	Streptophyta	Streptophytina	Embryophyta	Tracheophyta	Euphyllophyta	NA	NA	NA	NA	NA	NA	NA	NA	NA	NA	NA	NA	NA	NA	NA
Canine		NA	NA	ABK60177.1	DQ983234	putative	85714	42	49	7	0	0	44	89.8	5	53	57	86	86	1	49	49	3.65E-23	87.4	215	NA	cellular organisms	Eukaryota	Viridiplantae	Streptophyta	Streptophytina	Embryophyta	Tracheophyta	Euphyllophyta	NA	NA	NA	NA	NA	NA	NA	NA	NA	NA	NA	NA	NA	NA	NA
Canine		NA	NA	ABK60177.1	DQ983234	putative	95833	46	48	2	0	0	48	100	5	52	84	57	57	1	48	49	5.51E-27	98.2	243	NA	cellular organisms	Eukaryota	Viridiplantae	Streptophyta	Streptophytina	Embryophyta	Tracheophyta	Euphyllophyta	NA	NA	NA	NA	NA	NA	NA	NA	NA	NA	NA	NA	NA	NA	NA
Canine		NA	NA	ABK60177.1	DQ983234	putative	92593	25	27	2	0	0	25	92.59	2	28	57	47	47	23	49	49	5.53E-11	56.6	135	NA	cellular organisms	Eukaryota	Viridiplantae	Streptophyta	Streptophytina	Embryophyta	Tracheophyta	Euphyllophyta	NA	NA	NA	NA	NA	NA	NA	NA	NA	NA	NA	NA	NA	NA	NA
Canine		NA	NA	ABK60177.1	DQ983234	putative	93333	28	30	2	0	0	29	96.67	1	30	55	55	55	20	49	49	2.38E-13	62.4	150	NA	cellular organisms	Eukaryota	Viridiplantae	Streptophyta	Streptophytina	Embryophyta	Tracheophyta	Euphyllophyta	NA	NA	NA	NA	NA	NA	NA	NA	NA	NA	NA	NA	NA	NA	NA
Canine		NA	NA	ABK60177.1	DQ983234	putative	96667	29	30	1	0	0	29	96.67	1	30	55	55	55	20	49	49	3.40E-14	64.7	156	NA	cellular organisms	Eukaryota	Viridiplantae	Streptophyta	Streptophytina	Embryophyta	Tracheophyta	Euphyllophyta	NA	NA	NA	NA	NA	NA	NA	NA	NA	NA	NA	NA	NA	NA	NA
Canine		NA	NA	ABK60177.1	DQ983234	putative	95652	22	23	1	0	0	23	100	1	23	47	49	49	27	49	49	2.12E-09	52.4	124	NA	cellular organisms	Eukaryota	Viridiplantae	Streptophyta	Streptophytina	Embryophyta	Tracheophyta	Euphyllophyta	NA	NA	NA	NA	NA	NA	NA	NA	NA	NA	NA	NA	NA	NA	NA
Canine		NA	NA	ABK60177.1	DQ983234	putative	75	36	48	12	0	0	39	81.25	10	57	81	59	59	1	48	49	1.46E-17	74.3	181	NA	cellular organisms	Eukaryota	Viridiplantae	Streptophyta	Streptophytina	Embryophyta	Tracheophyta	Euphyllophyta	NA	NA	NA	NA	NA	NA	NA	NA	NA	NA	NA	NA	NA	NA	NA
Canine		NA	NA	ABK60177.1	DQ983234	putative	91892	34	37	3	0	0	34	91.89	1	37	59	63	63	13	49	49	2.71E-17	72.8	177	NA	cellular organisms	Eukaryota	Viridiplantae	Streptophyta	Streptophytina	Embryophyta	Tracheophyta	Euphyllophyta	NA	NA	NA	NA	NA	NA	NA	NA	NA	NA	NA	NA	NA	NA	NA
Canine		NA	NA	ABK60177.1	DQ983234	putative	100	29	29	0	0	0	29	100	3	31	53	55	55	21	49	49	3.77E-14	64.3	155	NA	cellular organisms	Eukaryota	Viridiplantae	Streptophyta	Streptophytina	Embryophyta	Tracheophyta	Euphyllophyta	NA	NA	NA	NA	NA	NA	NA	NA	NA	NA	NA	NA	NA	NA	NA
Canine		NA	NA	ABK60177.1	DQ983234	putative	97959	48	49	1	0	0	48	97.96	4	52	57	86	86	1	49	49	1.73E-28	100	250	NA	cellular organisms	Eukaryota	Viridiplantae	Streptophyta	Streptophytina	Embryophyta	Tracheophyta	Euphyllophyta	NA	NA	NA	NA	NA	NA	NA	NA	NA	NA	NA	NA	NA	NA	NA
Canine		NA	NA	ABK60177.1	DQ983234	putative	94872	37	39	2	0	0	37	94.87	1	39	55	71	71	11	49	49	2.89E-19	77.4	189	NA	cellular organisms	Eukaryota	Viridiplantae	Streptophyta	Streptophytina	Embryophyta	Tracheophyta	Euphyllophyta	NA	NA	NA	NA	NA	NA	NA	NA	NA	NA	NA	NA	NA	NA	NA
Canine		NA	NA	ABK60177.1	DQ983234	putative	97619	41	42	1	0	0	41	97.62	1	42	57	74	74	8	49	49	2.87E-23	87.8	216	NA	cellular organisms	Eukaryota	Viridiplantae	Streptophyta	Streptophytina	Embryophyta	Tracheophyta	Euphyllophyta	NA	NA	NA	NA	NA	NA	NA	NA	NA	NA	NA	NA	NA	NA	NA
Canine		NA	NA	ABK60177.1	DQ983234	putative	95745	45	47	2	0	0	45	95.74	22	68	83	57	57	3	49	49	1.36E-25	94.7	234	NA	cellular organisms	Eukaryota	Viridiplantae	Streptophyta	Streptophytina	Embryophyta	Tracheophyta	Euphyllophyta	NA	NA	NA	NA	NA	NA	NA	NA	NA	NA	NA	NA	NA	NA	NA
Canine		NA	NA	ABK60177.1	DQ983234	putative	97.5	39	40	1	0	0	39	97.5	1	40	55	73	73	10	49	49	1.32E-20	80.9	198	NA	cellular organisms	Eukaryota	Viridiplantae	Streptophyta	Streptophytina	Embryophyta	Tracheophyta	Euphyllophyta	NA	NA	NA	NA	NA	NA	NA	NA	NA	NA	NA	NA	NA	NA	NA
Canine		NA	NA	ABK60177.1	DQ983234	putative	90909	40	44	4	0	0	40	90.91	1	44	58	76	76	6	49	49	6.20E-22	84.3	207	NA	cellular organisms	Eukaryota	Viridiplantae	Streptophyta	Streptophytina	Embryophyta	Tracheophyta	Euphyllophyta	NA	NA	NA	NA	NA	NA	NA	NA	NA	NA	NA	NA	NA	NA	NA
Canine		NA	NA	ABK60177.1	DQ983234	putative	95	19	20	1	0	0	19	95	1	20	54	37	37	30	49	49	4.10E-06	44.3	103	NA	cellular organisms	Eukaryota	Viridiplantae	Streptophyta	Streptophytina	Embryophyta	Tracheophyta	Euphyllophyta	NA	NA	NA	NA	NA	NA	NA	NA	NA	NA	NA	NA	NA	NA	NA
Canine		NA	NA	ABK60177.1	DQ983234	putative	100	45	45	0	0	0	45	100	1	45	58	78	78	5	49	49	1.65E-26	95.9	237	NA	cellular organisms	Eukaryota	Viridiplantae	Streptophyta	Streptophytina	Embryophyta	Tracheophyta	Euphyllophyta	NA	NA	NA	NA	NA	NA	NA	NA	NA	NA	NA	NA	NA	NA	NA
Canine		NA	NA	ABK60177.1	DQ983234	putative	100	20	20	0	0	0	20	100	3	22	53	38	38	30	49	49	4.58E-07	46.6	109	NA	cellular organisms	Eukaryota	Viridiplantae	Streptophyta	Streptophytina	Embryophyta	Tracheophyta	Euphyllophyta	NA	NA	NA	NA	NA	NA	NA	NA	NA	NA	NA	NA	NA	NA	NA
Canine		NA	NA	ABK60177.1	DQ983234	putative	85714	24	28	4	0	0	25	89.29	1	28	59	47	47	22	49	49	1.49E-09	53.1	126	NA	cellular organisms	Eukaryota	Viridiplantae	Streptophyta	Streptophytina	Embryophyta	Tracheophyta	Euphyllophyta	NA	NA	NA	NA	NA	NA	NA	NA	NA	NA	NA	NA	NA	NA	NA
Canine		NA	NA	ABK60177.1	DQ983234	putative	96296	26	27	1	0	0	26	96.3	1	27	58	47	47	23	49	49	3.19E-11	57.4	137	NA	cellular organisms	Eukaryota	Viridiplantae	Streptophyta	Streptophytina	Embryophyta	Tracheophyta	Euphyllophyta	NA	NA	NA	NA	NA	NA	NA	NA	NA	NA	NA	NA	NA	NA	NA
Canine		NA	NA	ABK60177.1	DQ983234	putative	100	21	21	0	0	0	21	100	1	21	48	44	44	29	49	49	3.52E-08	49.3	116	NA	cellular organisms	Eukaryota	Viridiplantae	Streptophyta	Streptophytina	Embryophyta	Tracheophyta	Euphyllophyta	NA	NA	NA	NA	NA	NA	NA	NA	NA	NA	NA	NA	NA	NA	NA
Canine		NA	NA	ABK60177.1	DQ983234	putative	100	16	16	0	0	0	16	100	1	16	59	27	27	34	49	49	0.000769	38.9	89	NA	cellular organisms	Eukaryota	Viridiplantae	Streptophyta	Streptophytina	Embryophyta	Tracheophyta	Euphyllophyta	NA	NA	NA	NA	NA	NA	NA	NA	NA	NA	NA	NA	NA	NA	NA
Canine		NA	NA	ABK60177.1	DQ983234	putative	100	22	22	0	0	0	22	100	1	22	61	36	36	28	49	49	5.90E-09	51.6	122	NA	cellular organisms	Eukaryota	Viridiplantae	Streptophyta	Streptophytina	Embryophyta	Tracheophyta	Euphyllophyta	NA	NA	NA	NA	NA	NA	NA	NA	NA	NA	NA	NA	NA	NA	NA
Canine		NA	NA	ABK60177.1	DQ983234	putative	100	26	26	0	0	0	26	100	1	26	48	54	54	24	49	49	8.10E-12	58.5	140	NA	cellular organisms	Eukaryota	Viridiplantae	Streptophyta	Streptophytina	Embryophyta	Tracheophyta	Euphyllophyta	NA	NA	NA	NA	NA	NA	NA	NA	NA	NA	NA	NA	NA	NA	NA
Canine		NA	NA	ABK60177.1	DQ983234	putative	95918	47	49	2	0	0	48	97.96	4	52	58	84	84	1	49	49	1.97E-28	100	250	NA	cellular organisms	Eukaryota	Viridiplantae	Streptophyta	Streptophytina	Embryophyta	Tracheophyta	Euphyllophyta	NA	NA	NA	NA	NA	NA	NA	NA	NA	NA	NA	NA	NA	NA	NA
Canine		NA	NA	ABK60177.1	DQ983234	putative	100	27	27	0	0	0	27	100	1	27	44	61	61	23	49	49	2.18E-12	59.7	143	NA	cellular organisms	Eukaryota	Viridiplantae	Streptophyta	Streptophytina	Embryophyta	Tracheophyta	Euphyllophyta	NA	NA	NA	NA	NA	NA	NA	NA	NA	NA	NA	NA	NA	NA	NA
Canine		NA	NA	ABK60177.1	DQ983234	putative	88636	39	44	5	0	0	40	90.91	1	44	61	72	72	6	49	49	1.92E-19	78.2	191	NA	cellular organisms	Eukaryota	Viridiplantae	Streptophyta	Streptophytina	Embryophyta	Tracheophyta	Euphyllophyta	NA	NA	NA	NA	NA	NA	NA	NA	NA	NA	NA	NA	NA	NA	NA
Canine		NA	NA	ABK60177.1	DQ983234	putative	87755	43	49	6	0	0	43	87.76	5	53	59	83	83	1	49	49	1.70E-23	88.2	217	NA	cellular organisms	Eukaryota	Viridiplantae	Streptophyta	Streptophytina	Embryophyta	Tracheophyta	Euphyllophyta	NA	NA	NA	NA	NA	NA	NA	NA	NA	NA	NA	NA	NA	NA	NA
Canine		NA	NA	ABK60177.1	DQ983234	putative	84	21	25	4	0	0	23	92	1	25	61	41	41	24	48	49	1.07E-06	46.2	108	NA	cellular organisms	Eukaryota	Viridiplantae	Streptophyta	Streptophytina	Embryophyta	Tracheophyta	Euphyllophyta	NA	NA	NA	NA	NA	NA	NA	NA	NA	NA	NA	NA	NA	NA	NA
Canine		NA	NA	ABK60177.1	DQ983234	putative	100	17	17	0	0	0	17	100	1	17	52	33	33	33	49	49	0.000141	40.4	93	NA	cellular organisms	Eukaryota	Viridiplantae	Streptophyta	Streptophytina	Embryophyta	Tracheophyta	Euphyllophyta	NA	NA	NA	NA	NA	NA	NA	NA	NA	NA	NA	NA	NA	NA	NA
Canine		NA	NA	ABK60177.1	DQ983234	putative	100	35	35	0	0	0	35	100	1	35	81	43	43	15	49	49	2.65E-18	76.3	186	NA	cellular organisms	Eukaryota	Viridiplantae	Streptophyta	Streptophytina	Embryophyta	Tracheophyta	Euphyllophyta	NA	NA	NA	NA	NA	NA	NA	NA	NA	NA	NA	NA	NA	NA	NA
Canine		NA	NA	ABK60177.1	DQ983234	putative	100	35	35	0	0	0	35	100	1	35	77	45	45	15	49	49	7.01E-18	75.1	183	NA	cellular organisms	Eukaryota	Viridiplantae	Streptophyta	Streptophytina	Embryophyta	Tracheophyta	Euphyllophyta	NA	NA	NA	NA	NA	NA	NA	NA	NA	NA	NA	NA	NA	NA	NA
Canine		NA	NA	ABK60177.1	DQ983234	putative	95238	40	42	2	0	0	40	95.24	1	42	61	69	69	8	49	49	1.19E-20	81.3	199	NA	cellular organisms	Eukaryota	Viridiplantae	Streptophyta	Streptophytina	Embryophyta	Tracheophyta	Euphyllophyta	NA	NA	NA	NA	NA	NA	NA	NA	NA	NA	NA	NA	NA	NA	NA
Canine		NA	NA	ABK60177.1	DQ983234	putative	95652	22	23	1	0	0	22	95.65	2	24	56	41	41	27	49	49	1.15E-08	50.8	120	NA	cellular organisms	Eukaryota	Viridiplantae	Streptophyta	Streptophytina	Embryophyta	Tracheophyta	Euphyllophyta	NA	NA	NA	NA	NA	NA	NA	NA	NA	NA	NA	NA	NA	NA	NA
Canine		NA	NA	ABK60177.1	DQ983234	putative	90323	28	31	3	0	0	29	93.55	1	31	56	55	55	19	49	49	1.84E-13	62.8	151	NA	cellular organisms	Eukaryota	Viridiplantae	Streptophyta	Streptophytina	Embryophyta	Tracheophyta	Euphyllophyta	NA	NA	NA	NA	NA	NA	NA	NA	NA	NA	NA	NA	NA	NA	NA
Canine		NA	NA	ABK60177.1	DQ983234	putative	100	18	18	0	0	0	18	100	1	18	58	31	31	32	49	49	2.15E-05	42.7	99	NA	cellular organisms	Eukaryota	Viridiplantae	Streptophyta	Streptophytina	Embryophyta	Tracheophyta	Euphyllophyta	NA	NA	NA	NA	NA	NA	NA	NA	NA	NA	NA	NA	NA	NA	NA
Canine		NA	NA	ABK60177.1	DQ983234	putative	100	37	37	0	0	0	37	100	1	37	55	67	67	13	49	49	6.71E-20	79	193	NA	cellular organisms	Eukaryota	Viridiplantae	Streptophyta	Streptophytina	Embryophyta	Tracheophyta	Euphyllophyta	NA	NA	NA	NA	NA	NA	NA	NA	NA	NA	NA	NA	NA	NA	NA
Canine		NA	NA	ABK60177.1	DQ983234	putative	94444	34	36	2	0	0	35	97.22	1	36	58	62	62	14	49	49	1.34E-17	73.6	179	NA	cellular organisms	Eukaryota	Viridiplantae	Streptophyta	Streptophytina	Embryophyta	Tracheophyta	Euphyllophyta	NA	NA	NA	NA	NA	NA	NA	NA	NA	NA	NA	NA	NA	NA	NA
Canine		NA	NA	ABK60177.1	DQ983234	putative	100	45	45	0	0	0	45	100	1	45	78	58	58	5	49	49	1.37E-26	97.1	240	NA	cellular organisms	Eukaryota	Viridiplantae	Streptophyta	Streptophytina	Embryophyta	Tracheophyta	Euphyllophyta	NA	NA	NA	NA	NA	NA	NA	NA	NA	NA	NA	NA	NA	NA	NA
Hepacivirus		NA	NA	ACF24118.1	EU728101	photosystem	86207	50	58	8	0	0	56	96.55	25	82	83	70	70	22	79	215	2.41E-30	111	278	NA	Viruses	environmental samples	NA	NA	NA	NA	NA	NA	NA	NA	NA	NA	NA	NA	NA	NA	NA	NA	NA	NA	NA	NA	NA
Hepacivirus		NA	NA	ACF24379.1	EU728362	photosystem	86207	50	58	8	0	0	56	96.55	25	82	83	70	70	22	79	203	2.42E-30	111	277	NA	Viruses	environmental samples	NA	NA	NA	NA	NA	NA	NA	NA	NA	NA	NA	NA	NA	NA	NA	NA	NA	NA	NA	NA	NA
Hepacivirus		NA	NA	ACF23592.1	EU727575	photosystem	86207	50	58	8	0	0	56	96.55	25	82	83	70	70	22	79	248	3.38E-30	112	279	NA	Viruses	environmental samples	NA	NA	NA	NA	NA	NA	NA	NA	NA	NA	NA	NA	NA	NA	NA	NA	NA	NA	NA	NA	NA
Hepacivirus		NA	NA	ACF24102.1	EU728085	photosystem	72289	60	83	23	0	0	64	77.11	1	83	84	99	99	45	127	217	7.66E-32	115	288	NA	Viruses	environmental samples	NA	NA	NA	NA	NA	NA	NA	NA	NA	NA	NA	NA	NA	NA	NA	NA	NA	NA	NA	NA	NA
Hepacivirus		NA	NA	ACF24385.1	EU728368	photosystem	72289	60	83	23	0	0	64	77.11	1	83	84	99	99	77	159	189	1.36E-31	114	285	NA	Viruses	environmental samples	NA	NA	NA	NA	NA	NA	NA	NA	NA	NA	NA	NA	NA	NA	NA	NA	NA	NA	NA	NA	NA
Hepacivirus		NA	NA	ACF23822.1	EU727805	photosystem	74699	62	83	21	0	0	65	78.31	1	83	84	99	99	77	159	213	1.80E-31	114	285	NA	Viruses	environmental samples	NA	NA	NA	NA	NA	NA	NA	NA	NA	NA	NA	NA	NA	NA	NA	NA	NA	NA	NA	NA	NA
Hepacivirus		NA	NA	QHU35353.1	MN740587	hypothetical	49057	26	53	27	0	0	38	71.7	31	83	83	64	64	304	356	391	7.84E-11	62	149	NA	unclassified entries	unclassified sequences	metagenomes	organismalmetagenomes	NA	NA	NA	NA	NA	NA	NA	NA	NA	NA	NA	NA	NA	NA	NA	NA	NA	NA	NA
Severe		NA	NA	ABK60177.1	DQ983234	putative	94444	17	18	1	0	0	17	94.44	33	50	51	35	35	1	18	49	0.000336	39.3	90	NA	cellular organisms	Eukaryota	Viridiplantae	Streptophyta	Streptophytina	Embryophyta	Tracheophyta	Euphyllophyta	NA	NA	NA	NA	NA	NA	NA	NA	NA	NA	NA	NA	NA	NA	NA
Severe		NA	NA	ABK60177.1	DQ983234	putative	100	20	20	0	0	0	20	100	63	82	84	24	24	1	20	49	3.06E-06	45.8	107	NA	cellular organisms	Eukaryota	Viridiplantae	Streptophyta	Streptophytina	Embryophyta	Tracheophyta	Euphyllophyta	NA	NA	NA	NA	NA	NA	NA	NA	NA	NA	NA	NA	NA	NA	NA
Severe		NA	NA	ABK60177.1	DQ983234	putative	100	25	25	0	0	0	25	100	33	57	59	42	42	1	25	49	2.21E-10	55.1	131	NA	cellular organisms	Eukaryota	Viridiplantae	Streptophyta	Streptophytina	Embryophyta	Tracheophyta	Euphyllophyta	NA	NA	NA	NA	NA	NA	NA	NA	NA	NA	NA	NA	NA	NA	NA
Severe		NA	NA	ABK60177.1	DQ983234	putative	96667	29	30	1	0	0	30	100	27	56	56	54	54	1	30	49	1.43E-13	63.2	152	NA	cellular organisms	Eukaryota	Viridiplantae	Streptophyta	Streptophytina	Embryophyta	Tracheophyta	Euphyllophyta	NA	NA	NA	NA	NA	NA	NA	NA	NA	NA	NA	NA	NA	NA	NA
Severe		NA	NA	ABK60177.1	DQ983234	putative	94737	18	19	1	0	0	18	94.74	37	55	55	35	35	1	19	49	5.48E-05	41.6	96	NA	cellular organisms	Eukaryota	Viridiplantae	Streptophyta	Streptophytina	Embryophyta	Tracheophyta	Euphyllophyta	NA	NA	NA	NA	NA	NA	NA	NA	NA	NA	NA	NA	NA	NA	NA
Severe		NA	NA	ABK60177.1	DQ983234	putative	95	19	20	1	0	0	19	95	37	56	57	35	35	1	20	49	5.09E-06	44.3	103	NA	cellular organisms	Eukaryota	Viridiplantae	Streptophyta	Streptophytina	Embryophyta	Tracheophyta	Euphyllophyta	NA	NA	NA	NA	NA	NA	NA	NA	NA	NA	NA	NA	NA	NA	NA
Severe		NA	NA	ABK60177.1	DQ983234	putative	95652	22	23	1	0	0	22	95.65	36	58	59	39	39	1	23	49	1.02E-07	48.5	114	NA	cellular organisms	Eukaryota	Viridiplantae	Streptophyta	Streptophytina	Embryophyta	Tracheophyta	Euphyllophyta	NA	NA	NA	NA	NA	NA	NA	NA	NA	NA	NA	NA	NA	NA	NA
Severe		NA	NA	ABK60177.1	DQ983234	putative	97059	33	34	1	0	0	33	97.06	19	52	53	64	64	1	34	49	1.22E-16	70.9	172	NA	cellular organisms	Eukaryota	Viridiplantae	Streptophyta	Streptophytina	Embryophyta	Tracheophyta	Euphyllophyta	NA	NA	NA	NA	NA	NA	NA	NA	NA	NA	NA	NA	NA	NA	NA
Severe		NA	NA	ABK60177.1	DQ983234	putative	100	20	20	0	0	0	20	100	34	53	54	37	37	1	20	49	9.22E-07	45.8	107	NA	cellular organisms	Eukaryota	Viridiplantae	Streptophyta	Streptophytina	Embryophyta	Tracheophyta	Euphyllophyta	NA	NA	NA	NA	NA	NA	NA	NA	NA	NA	NA	NA	NA	NA	NA
Severe		NA	NA	ABK60177.1	DQ983234	putative	100	31	31	0	0	0	31	100	29	59	59	53	53	1	31	49	3.87E-15	67.4	163	NA	cellular organisms	Eukaryota	Viridiplantae	Streptophyta	Streptophytina	Embryophyta	Tracheophyta	Euphyllophyta	NA	NA	NA	NA	NA	NA	NA	NA	NA	NA	NA	NA	NA	NA	NA
Severe		NA	NA	ABK60177.1	DQ983234	putative	100	34	34	0	0	0	34	100	19	52	52	65	65	1	34	49	1.95E-17	72.8	177	NA	cellular organisms	Eukaryota	Viridiplantae	Streptophyta	Streptophytina	Embryophyta	Tracheophyta	Euphyllophyta	NA	NA	NA	NA	NA	NA	NA	NA	NA	NA	NA	NA	NA	NA	NA
Severe		NA	NA	ABK60177.1	DQ983234	putative	100	22	22	0	0	0	22	100	36	57	58	38	38	1	22	49	3.94E-08	49.7	117	NA	cellular organisms	Eukaryota	Viridiplantae	Streptophyta	Streptophytina	Embryophyta	Tracheophyta	Euphyllophyta	NA	NA	NA	NA	NA	NA	NA	NA	NA	NA	NA	NA	NA	NA	NA
Severe		NA	NA	ABK60177.1	DQ983234	putative	93548	29	31	2	0	0	29	93.55	1	31	32	97	97	4	34	49	1.40E-12	59.7	143	NA	cellular organisms	Eukaryota	Viridiplantae	Streptophyta	Streptophytina	Embryophyta	Tracheophyta	Euphyllophyta	NA	NA	NA	NA	NA	NA	NA	NA	NA	NA	NA	NA	NA	NA	NA
Severe		NA	NA	ABK60177.1	DQ983234	putative	100	31	31	0	0	0	31	100	51	81	83	37	37	1	31	49	1.18E-14	67	162	NA	cellular organisms	Eukaryota	Viridiplantae	Streptophyta	Streptophytina	Embryophyta	Tracheophyta	Euphyllophyta	NA	NA	NA	NA	NA	NA	NA	NA	NA	NA	NA	NA	NA	NA	NA
Severe		NA	NA	ABK60177.1	DQ983234	putative	96154	25	26	1	0	0	25	96.15	30	55	55	47	47	1	26	49	2.59E-10	55.1	131	NA	cellular organisms	Eukaryota	Viridiplantae	Streptophyta	Streptophytina	Embryophyta	Tracheophyta	Euphyllophyta	NA	NA	NA	NA	NA	NA	NA	NA	NA	NA	NA	NA	NA	NA	NA
Severe		NA	NA	ABK60177.1	DQ983234	putative	100	26	26	0	0	0	26	100	17	42	44	59	59	1	26	49	4.72E-11	56.2	134	NA	cellular organisms	Eukaryota	Viridiplantae	Streptophyta	Streptophytina	Embryophyta	Tracheophyta	Euphyllophyta	NA	NA	NA	NA	NA	NA	NA	NA	NA	NA	NA	NA	NA	NA	NA
Severe		NA	NA	ABK60177.1	DQ983234	putative	79487	31	39	8	0	0	33	84.62	17	55	58	67	67	1	39	49	9.27E-14	63.5	153	NA	cellular organisms	Eukaryota	Viridiplantae	Streptophyta	Streptophytina	Embryophyta	Tracheophyta	Euphyllophyta	NA	NA	NA	NA	NA	NA	NA	NA	NA	NA	NA	NA	NA	NA	NA
Severe		NA	NA	ABK60177.1	DQ983234	putative	100	19	19	0	0	0	19	100	42	60	60	32	32	1	19	49	1.23E-05	43.1	100	NA	cellular organisms	Eukaryota	Viridiplantae	Streptophyta	Streptophytina	Embryophyta	Tracheophyta	Euphyllophyta	NA	NA	NA	NA	NA	NA	NA	NA	NA	NA	NA	NA	NA	NA	NA
Severe		NA	NA	ABK60177.1	DQ983234	putative	100	18	18	0	0	0	18	100	38	55	55	33	33	1	18	49	7.06E-05	41.2	95	NA	cellular organisms	Eukaryota	Viridiplantae	Streptophyta	Streptophytina	Embryophyta	Tracheophyta	Euphyllophyta	NA	NA	NA	NA	NA	NA	NA	NA	NA	NA	NA	NA	NA	NA	NA
Severe		NA	NA	ABK60177.1	DQ983234	putative	96	24	25	1	0	0	24	96	31	55	56	45	45	1	25	49	1.48E-09	53.1	126	NA	cellular organisms	Eukaryota	Viridiplantae	Streptophyta	Streptophytina	Embryophyta	Tracheophyta	Euphyllophyta	NA	NA	NA	NA	NA	NA	NA	NA	NA	NA	NA	NA	NA	NA	NA
Severe		NA	NA	ABK60177.1	DQ983234	putative	100	26	26	0	0	0	26	100	40	65	66	39	39	1	26	49	6.65E-11	57	136	NA	cellular organisms	Eukaryota	Viridiplantae	Streptophyta	Streptophytina	Embryophyta	Tracheophyta	Euphyllophyta	NA	NA	NA	NA	NA	NA	NA	NA	NA	NA	NA	NA	NA	NA	NA
Severe		NA	NA	ABK60177.1	DQ983234	putative	95455	21	22	1	0	0	21	95.45	35	56	56	39	39	1	22	49	3.81E-07	47	110	NA	cellular organisms	Eukaryota	Viridiplantae	Streptophyta	Streptophytina	Embryophyta	Tracheophyta	Euphyllophyta	NA	NA	NA	NA	NA	NA	NA	NA	NA	NA	NA	NA	NA	NA	NA
Severe		NA	NA	ABK60177.1	DQ983234	putative	79167	19	24	5	0	0	19	79.17	59	82	84	29	29	1	24	49	3.01E-05	43.1	100	NA	cellular organisms	Eukaryota	Viridiplantae	Streptophyta	Streptophytina	Embryophyta	Tracheophyta	Euphyllophyta	NA	NA	NA	NA	NA	NA	NA	NA	NA	NA	NA	NA	NA	NA	NA
Severe		NA	NA	ABK60177.1	DQ983234	putative	100	22	22	0	0	0	22	100	32	53	53	42	42	1	22	49	2.12E-08	50.1	118	NA	cellular organisms	Eukaryota	Viridiplantae	Streptophyta	Streptophytina	Embryophyta	Tracheophyta	Euphyllophyta	NA	NA	NA	NA	NA	NA	NA	NA	NA	NA	NA	NA	NA	NA	NA
Severe		NA	NA	ABK60177.1	DQ983234	putative	76.19	32	42	10	0	0	33	78.57	20	61	61	69	69	1	42	49	7.46E-14	63.9	154	NA	cellular organisms	Eukaryota	Viridiplantae	Streptophyta	Streptophytina	Embryophyta	Tracheophyta	Euphyllophyta	NA	NA	NA	NA	NA	NA	NA	NA	NA	NA	NA	NA	NA	NA	NA
Severe		NA	NA	ABK60177.1	DQ983234	putative	100	34	34	0	0	0	34	100	20	53	54	63	63	1	34	49	1.37E-17	73.2	178	NA	cellular organisms	Eukaryota	Viridiplantae	Streptophyta	Streptophytina	Embryophyta	Tracheophyta	Euphyllophyta	NA	NA	NA	NA	NA	NA	NA	NA	NA	NA	NA	NA	NA	NA	NA
Severe		NA	NA	ABK60177.1	DQ983234	putative	100	24	24	0	0	0	24	100	32	55	57	42	42	1	24	49	7.46E-10	53.9	128	NA	cellular organisms	Eukaryota	Viridiplantae	Streptophyta	Streptophytina	Embryophyta	Tracheophyta	Euphyllophyta	NA	NA	NA	NA	NA	NA	NA	NA	NA	NA	NA	NA	NA	NA	NA
Hepatitis		NA	NA	AOF39529.1	KX121476	pB602L	46939	23	49	26	0	0	23	46.94	1	49	60	82	82	4	52	56	2.24E-08	50.4	119	NA	Viruses	Varidnaviria	Bamfordvirae	Nucleocytoviricota	Pokkesviricetes	Asfuvirales	Asfarviridae	Asfivirus	NA	NA	NA	NA	NA	NA	NA	NA	NA	NA	NA	NA	NA	NA	NA
Hepatitis		NA	NA	AOF39503.1	KX121450	pB602L	46939	23	49	26	0	0	23	46.94	1	49	60	82	82	4	52	56	2.24E-08	50.4	119	NA	Viruses	Varidnaviria	Bamfordvirae	Nucleocytoviricota	Pokkesviricetes	Asfuvirales	Asfarviridae	Asfivirus	NA	NA	NA	NA	NA	NA	NA	NA	NA	NA	NA	NA	NA	NA	NA
Hepatitis		NA	NA	AOF39502.1	KX121449	pB602L	46939	23	49	26	0	0	23	46.94	1	49	60	82	82	4	52	56	2.24E-08	50.4	119	NA	Viruses	Varidnaviria	Bamfordvirae	Nucleocytoviricota	Pokkesviricetes	Asfuvirales	Asfarviridae	Asfivirus	NA	NA	NA	NA	NA	NA	NA	NA	NA	NA	NA	NA	NA	NA	NA
Hepatitis		NA	NA	AOF39495.1	KX121442	pB602L	41071	23	56	33	0	0	24	42.86	1	56	60	93	93	7	62	64	2.39E-07	48.1	113	NA	Viruses	Varidnaviria	Bamfordvirae	Nucleocytoviricota	Pokkesviricetes	Asfuvirales	Asfarviridae	Asfivirus	NA	NA	NA	NA	NA	NA	NA	NA	NA	NA	NA	NA	NA	NA	NA
Hepatitis		NA	NA	AOF39495.1	KX121442	pB602L	44681	21	47	26	0	0	21	44.68	6	52	60	93	78	4	50	64	6.10E-06	44.3	103	NA	Viruses	Varidnaviria	Bamfordvirae	Nucleocytoviricota	Pokkesviricetes	Asfuvirales	Asfarviridae	Asfivirus	NA	NA	NA	NA	NA	NA	NA	NA	NA	NA	NA	NA	NA	NA	NA
Hepatitis		NA	NA	AOF39494.1	KX121441	pB602L	40351	23	57	34	0	0	24	42.11	1	57	60	95	95	15	71	72	2.84E-07	48.1	113	NA	Viruses	Varidnaviria	Bamfordvirae	Nucleocytoviricota	Pokkesviricetes	Asfuvirales	Asfarviridae	Asfivirus	NA	NA	NA	NA	NA	NA	NA	NA	NA	NA	NA	NA	NA	NA	NA
Hepatitis		NA	NA	AOF39494.1	KX121441	pB602L	44231	23	52	29	0	0	23	44.23	1	52	60	95	87	7	58	72	1.37E-06	46.2	108	NA	Viruses	Varidnaviria	Bamfordvirae	Nucleocytoviricota	Pokkesviricetes	Asfuvirales	Asfarviridae	Asfivirus	NA	NA	NA	NA	NA	NA	NA	NA	NA	NA	NA	NA	NA	NA	NA
Hepatitis		NA	NA	AOF39494.1	KX121441	pB602L	44231	23	52	29	0	0	23	44.23	1	52	60	95	87	11	62	72	1.37E-06	46.2	108	NA	Viruses	Varidnaviria	Bamfordvirae	Nucleocytoviricota	Pokkesviricetes	Asfuvirales	Asfarviridae	Asfivirus	NA	NA	NA	NA	NA	NA	NA	NA	NA	NA	NA	NA	NA	NA	NA
Hepatitis		NA	NA	AOF39494.1	KX121441	pB602L	44681	21	47	26	0	0	21	44.68	6	52	60	95	78	4	50	72	8.02E-06	44.3	103	NA	Viruses	Varidnaviria	Bamfordvirae	Nucleocytoviricota	Pokkesviricetes	Asfuvirales	Asfarviridae	Asfivirus	NA	NA	NA	NA	NA	NA	NA	NA	NA	NA	NA	NA	NA	NA	NA
Hepatitis		NA	NA	AOF39493.1	KX121440	pB602L	40351	23	57	34	0	0	24	42.11	1	57	60	95	95	15	71	72	2.84E-07	48.1	113	NA	Viruses	Varidnaviria	Bamfordvirae	Nucleocytoviricota	Pokkesviricetes	Asfuvirales	Asfarviridae	Asfivirus	NA	NA	NA	NA	NA	NA	NA	NA	NA	NA	NA	NA	NA	NA	NA
Hepatitis		NA	NA	AOF39493.1	KX121440	pB602L	44231	23	52	29	0	0	23	44.23	1	52	60	95	87	7	58	72	1.37E-06	46.2	108	NA	Viruses	Varidnaviria	Bamfordvirae	Nucleocytoviricota	Pokkesviricetes	Asfuvirales	Asfarviridae	Asfivirus	NA	NA	NA	NA	NA	NA	NA	NA	NA	NA	NA	NA	NA	NA	NA
Hepatitis		NA	NA	AOF39493.1	KX121440	pB602L	44231	23	52	29	0	0	23	44.23	1	52	60	95	87	11	62	72	1.37E-06	46.2	108	NA	Viruses	Varidnaviria	Bamfordvirae	Nucleocytoviricota	Pokkesviricetes	Asfuvirales	Asfarviridae	Asfivirus	NA	NA	NA	NA	NA	NA	NA	NA	NA	NA	NA	NA	NA	NA	NA
Hepatitis		NA	NA	AOF39493.1	KX121440	pB602L	44681	21	47	26	0	0	21	44.68	6	52	60	95	78	4	50	72	8.02E-06	44.3	103	NA	Viruses	Varidnaviria	Bamfordvirae	Nucleocytoviricota	Pokkesviricetes	Asfuvirales	Asfarviridae	Asfivirus	NA	NA	NA	NA	NA	NA	NA	NA	NA	NA	NA	NA	NA	NA	NA
Hepatitis		NA	NA	AOF39495.1	KX121442	pB602L	45283	24	53	29	0	0	26	49.06	1	53	60	95	88	10	62	64	7.70E-09	51.6	122	NA	Viruses	Varidnaviria	Bamfordvirae	Nucleocytoviricota	Pokkesviricetes	Asfuvirales	Asfarviridae	Asfivirus	NA	NA	NA	NA	NA	NA	NA	NA	NA	NA	NA	NA	NA	NA	NA
Hepatitis		NA	NA	AOF39495.1	KX121442	pB602L	43.86	25	57	32	0	0	26	45.61	1	57	60	95	95	6	62	64	1.03E-08	51.6	122	NA	Viruses	Varidnaviria	Bamfordvirae	Nucleocytoviricota	Pokkesviricetes	Asfuvirales	Asfarviridae	Asfivirus	NA	NA	NA	NA	NA	NA	NA	NA	NA	NA	NA	NA	NA	NA	NA
Hepatitis		NA	NA	AOF39495.1	KX121442	pB602L	50	24	48	24	0	0	24	50	4	51	60	95	80	5	52	64	4.74E-08	49.7	117	NA	Viruses	Varidnaviria	Bamfordvirae	Nucleocytoviricota	Pokkesviricetes	Asfuvirales	Asfarviridae	Asfivirus	NA	NA	NA	NA	NA	NA	NA	NA	NA	NA	NA	NA	NA	NA	NA
Hepatitis		NA	NA	AOF39494.1	KX121441	pB602L	44444	24	54	30	0	0	26	48.15	1	54	60	97	90	18	71	72	1.13E-08	51.6	122	NA	Viruses	Varidnaviria	Bamfordvirae	Nucleocytoviricota	Pokkesviricetes	Asfuvirales	Asfarviridae	Asfivirus	NA	NA	NA	NA	NA	NA	NA	NA	NA	NA	NA	NA	NA	NA	NA
Hepatitis		NA	NA	AOF39494.1	KX121441	pB602L	43103	25	58	33	0	0	26	44.83	1	58	60	97	97	14	71	72	1.29E-08	51.2	121	NA	Viruses	Varidnaviria	Bamfordvirae	Nucleocytoviricota	Pokkesviricetes	Asfuvirales	Asfarviridae	Asfivirus	NA	NA	NA	NA	NA	NA	NA	NA	NA	NA	NA	NA	NA	NA	NA
Hepatitis		NA	NA	AOF39494.1	KX121441	pB602L	49.02	25	51	26	0	0	25	49.02	1	51	60	97	85	6	56	72	1.95E-08	50.8	120	NA	Viruses	Varidnaviria	Bamfordvirae	Nucleocytoviricota	Pokkesviricetes	Asfuvirales	Asfarviridae	Asfivirus	NA	NA	NA	NA	NA	NA	NA	NA	NA	NA	NA	NA	NA	NA	NA
Hepatitis		NA	NA	AOF39494.1	KX121441	pB602L	49.02	25	51	26	0	0	25	49.02	1	51	60	97	85	10	60	72	1.95E-08	50.8	120	NA	Viruses	Varidnaviria	Bamfordvirae	Nucleocytoviricota	Pokkesviricetes	Asfuvirales	Asfarviridae	Asfivirus	NA	NA	NA	NA	NA	NA	NA	NA	NA	NA	NA	NA	NA	NA	NA
Hepatitis		NA	NA	AOF39494.1	KX121441	pB602L	48.98	24	49	25	0	0	24	48.98	3	51	60	97	82	4	52	72	7.09E-08	49.7	117	NA	Viruses	Varidnaviria	Bamfordvirae	Nucleocytoviricota	Pokkesviricetes	Asfuvirales	Asfarviridae	Asfivirus	NA	NA	NA	NA	NA	NA	NA	NA	NA	NA	NA	NA	NA	NA	NA
Hepatitis		NA	NA	AOF39493.1	KX121440	pB602L	44444	24	54	30	0	0	26	48.15	1	54	60	97	90	18	71	72	1.13E-08	51.6	122	NA	Viruses	Varidnaviria	Bamfordvirae	Nucleocytoviricota	Pokkesviricetes	Asfuvirales	Asfarviridae	Asfivirus	NA	NA	NA	NA	NA	NA	NA	NA	NA	NA	NA	NA	NA	NA	NA
Hepatitis		NA	NA	AOF39493.1	KX121440	pB602L	43103	25	58	33	0	0	26	44.83	1	58	60	97	97	14	71	72	1.29E-08	51.2	121	NA	Viruses	Varidnaviria	Bamfordvirae	Nucleocytoviricota	Pokkesviricetes	Asfuvirales	Asfarviridae	Asfivirus	NA	NA	NA	NA	NA	NA	NA	NA	NA	NA	NA	NA	NA	NA	NA
Hepatitis		NA	NA	AOF39493.1	KX121440	pB602L	49.02	25	51	26	0	0	25	49.02	1	51	60	97	85	6	56	72	1.95E-08	50.8	120	NA	Viruses	Varidnaviria	Bamfordvirae	Nucleocytoviricota	Pokkesviricetes	Asfuvirales	Asfarviridae	Asfivirus	NA	NA	NA	NA	NA	NA	NA	NA	NA	NA	NA	NA	NA	NA	NA
Hepatitis		NA	NA	AOF39493.1	KX121440	pB602L	49.02	25	51	26	0	0	25	49.02	1	51	60	97	85	10	60	72	1.95E-08	50.8	120	NA	Viruses	Varidnaviria	Bamfordvirae	Nucleocytoviricota	Pokkesviricetes	Asfuvirales	Asfarviridae	Asfivirus	NA	NA	NA	NA	NA	NA	NA	NA	NA	NA	NA	NA	NA	NA	NA
Hepatitis		NA	NA	AOF39493.1	KX121440	pB602L	48.98	24	49	25	0	0	24	48.98	3	51	60	97	82	4	52	72	7.09E-08	49.7	117	NA	Viruses	Varidnaviria	Bamfordvirae	Nucleocytoviricota	Pokkesviricetes	Asfuvirales	Asfarviridae	Asfivirus	NA	NA	NA	NA	NA	NA	NA	NA	NA	NA	NA	NA	NA	NA	NA
Hepatitis		NA	NA	QHU36233.1	MN740633	hypothetical	48077	25	52	27	0	0	51	98.08	9	60	60	87	87	17	68	199	9.12E-11	59.7	143	NA	unclassified entries	unclassified sequences	metagenomes	organismalmetagenomes	NA	NA	NA	NA	NA	NA	NA	NA	NA	NA	NA	NA	NA	NA	NA	NA	NA	NA	NA
Hepatitis		NA	NA	QHU36233.1	MN740633	hypothetical	49.02	25	51	26	0	0	49	96.08	9	59	60	87	85	21	71	199	2.05E-10	58.5	140	NA	unclassified entries	unclassified sequences	metagenomes	organismalmetagenomes	NA	NA	NA	NA	NA	NA	NA	NA	NA	NA	NA	NA	NA	NA	NA	NA	NA	NA	NA
Hepatitis		NA	NA	AYV76318.1	MK071983	ATP-dependent	47619	20	42	22	0	0	41	97.62	18	59	60	70	70	520	561	892	6.48E-05	44.3	103	NA	Viruses	Varidnaviria	Bamfordvirae	Nucleocytoviricota	Megaviricetes	Imitervirales	Mimiviridae	unclassifiedMimiviridae	NA	NA	NA	NA	NA	NA	NA	NA	NA	NA	NA	NA	NA	NA	NA
Hepatitis		NA	NA	QHU36233.1	MN740633	hypothetical	49057	26	53	27	0	0	51	96.23	7	59	60	88	88	17	69	199	3.77E-11	60.5	145	NA	unclassified entries	unclassified sequences	metagenomes	organismalmetagenomes	NA	NA	NA	NA	NA	NA	NA	NA	NA	NA	NA	NA	NA	NA	NA	NA	NA	NA	NA
Hepatitis		NA	NA	QHU36233.1	MN740633	hypothetical	48936	23	47	24	0	0	45	95.74	7	53	60	88	78	25	71	199	9.99E-09	54.3	129	NA	unclassified entries	unclassified sequences	metagenomes	organismalmetagenomes	NA	NA	NA	NA	NA	NA	NA	NA	NA	NA	NA	NA	NA	NA	NA	NA	NA	NA	NA
Hepatitis		NA	NA	AYV76318.1	MK071983	ATP-dependent	44444	24	54	28	1	2	47	87.04	2	53	60	95	87	508	561	892	6.61E-05	44.3	103	NA	Viruses	Varidnaviria	Bamfordvirae	Nucleocytoviricota	Megaviricetes	Imitervirales	Mimiviridae	unclassifiedMimiviridae	NA	NA	NA	NA	NA	NA	NA	NA	NA	NA	NA	NA	NA	NA	NA
Hepatitis		NA	NA	AYV76318.1	MK071983	ATP-dependent	39216	20	51	31	0	0	43	84.31	8	58	60	95	85	508	558	892	1	41.2	95	NA	Viruses	Varidnaviria	Bamfordvirae	Nucleocytoviricota	Megaviricetes	Imitervirales	Mimiviridae	unclassifiedMimiviridae	NA	NA	NA	NA	NA	NA	NA	NA	NA	NA	NA	NA	NA	NA	NA
Hepatitis		NA	NA	QHU36233.1	MN740633	hypothetical	41818	23	55	32	0	0	52	94.55	6	60	60	92	92	17	71	199	5.60E-10	57.4	137	NA	unclassified entries	unclassified sequences	metagenomes	organismalmetagenomes	NA	NA	NA	NA	NA	NA	NA	NA	NA	NA	NA	NA	NA	NA	NA	NA	NA	NA	NA
Hepatitis		NA	NA	AYV76318.1	MK071983	ATP-dependent	41667	20	48	28	0	0	43	89.58	13	60	60	80	80	514	561	892	0.000232	42.7	99	NA	Viruses	Varidnaviria	Bamfordvirae	Nucleocytoviricota	Megaviricetes	Imitervirales	Mimiviridae	unclassifiedMimiviridae	NA	NA	NA	NA	NA	NA	NA	NA	NA	NA	NA	NA	NA	NA	NA
Hepatitis		NA	NA	YP_009150935.1	NC_027365	DNA	63636	21	33	12	0	0	23	69.7	27	59	59	56	56	213	245	281	5.52E-06	47.4	111	NA	Viruses	Duplodnaviria	Heunggongvirae	Uroviricota	Caudoviricetes	Caudovirales	Siphoviridae	Timquatrovirus	NA	NA	NA	NA	NA	NA	NA	NA	NA	NA	NA	NA	NA	NA	NA
Hepatitis		NA	NA	YP_009165101.1	NC_027867	DNA	54545	18	33	15	0	0	24	72.73	27	59	59	56	56	220	252	312	8.90E-05	43.9	102	NA	Viruses	unclassified viruses	NA	NA	NA	NA	NA	NA	NA	NA	NA	NA	NA	NA	NA	NA	NA	NA	NA	NA	NA	NA	NA
Hepatitis		NA	NA	QHU13158.1	MN740814	hypothetical	52941	18	34	16	0	0	21	61.76	26	59	59	58	58	253	286	318	9.18E-05	43.9	102	NA	unclassified entries	unclassified sequences	metagenomes	organismalmetagenomes	NA	NA	NA	NA	NA	NA	NA	NA	NA	NA	NA	NA	NA	NA	NA	NA	NA	NA	NA
Hepatitis		NA	NA	AOF39529.1	KX121476	pB602L	46939	23	49	26	0	0	23	46.94	1	49	60	82	82	4	52	56	2.24E-08	50.4	119	NA	Viruses	Varidnaviria	Bamfordvirae	Nucleocytoviricota	Pokkesviricetes	Asfuvirales	Asfarviridae	Asfivirus	NA	NA	NA	NA	NA	NA	NA	NA	NA	NA	NA	NA	NA	NA	NA
Hepatitis		NA	NA	AOF39503.1	KX121450	pB602L	46939	23	49	26	0	0	23	46.94	1	49	60	82	82	4	52	56	2.24E-08	50.4	119	NA	Viruses	Varidnaviria	Bamfordvirae	Nucleocytoviricota	Pokkesviricetes	Asfuvirales	Asfarviridae	Asfivirus	NA	NA	NA	NA	NA	NA	NA	NA	NA	NA	NA	NA	NA	NA	NA
Hepatitis		NA	NA	AOF39502.1	KX121449	pB602L	46939	23	49	26	0	0	23	46.94	1	49	60	82	82	4	52	56	2.24E-08	50.4	119	NA	Viruses	Varidnaviria	Bamfordvirae	Nucleocytoviricota	Pokkesviricetes	Asfuvirales	Asfarviridae	Asfivirus	NA	NA	NA	NA	NA	NA	NA	NA	NA	NA	NA	NA	NA	NA	NA
Hepatitis		NA	NA	AOF39495.1	KX121442	pB602L	41071	23	56	33	0	0	24	42.86	1	56	60	93	93	7	62	64	2.39E-07	48.1	113	NA	Viruses	Varidnaviria	Bamfordvirae	Nucleocytoviricota	Pokkesviricetes	Asfuvirales	Asfarviridae	Asfivirus	NA	NA	NA	NA	NA	NA	NA	NA	NA	NA	NA	NA	NA	NA	NA
Hepatitis		NA	NA	AOF39495.1	KX121442	pB602L	44681	21	47	26	0	0	21	44.68	6	52	60	93	78	4	50	64	6.10E-06	44.3	103	NA	Viruses	Varidnaviria	Bamfordvirae	Nucleocytoviricota	Pokkesviricetes	Asfuvirales	Asfarviridae	Asfivirus	NA	NA	NA	NA	NA	NA	NA	NA	NA	NA	NA	NA	NA	NA	NA
Hepatitis		NA	NA	AOF39494.1	KX121441	pB602L	40351	23	57	34	0	0	24	42.11	1	57	60	95	95	15	71	72	2.84E-07	48.1	113	NA	Viruses	Varidnaviria	Bamfordvirae	Nucleocytoviricota	Pokkesviricetes	Asfuvirales	Asfarviridae	Asfivirus	NA	NA	NA	NA	NA	NA	NA	NA	NA	NA	NA	NA	NA	NA	NA
Hepatitis		NA	NA	AOF39494.1	KX121441	pB602L	44231	23	52	29	0	0	23	44.23	1	52	60	95	87	7	58	72	1.37E-06	46.2	108	NA	Viruses	Varidnaviria	Bamfordvirae	Nucleocytoviricota	Pokkesviricetes	Asfuvirales	Asfarviridae	Asfivirus	NA	NA	NA	NA	NA	NA	NA	NA	NA	NA	NA	NA	NA	NA	NA
Hepatitis		NA	NA	AOF39494.1	KX121441	pB602L	44231	23	52	29	0	0	23	44.23	1	52	60	95	87	11	62	72	1.37E-06	46.2	108	NA	Viruses	Varidnaviria	Bamfordvirae	Nucleocytoviricota	Pokkesviricetes	Asfuvirales	Asfarviridae	Asfivirus	NA	NA	NA	NA	NA	NA	NA	NA	NA	NA	NA	NA	NA	NA	NA
Hepatitis		NA	NA	AOF39494.1	KX121441	pB602L	44681	21	47	26	0	0	21	44.68	6	52	60	95	78	4	50	72	8.02E-06	44.3	103	NA	Viruses	Varidnaviria	Bamfordvirae	Nucleocytoviricota	Pokkesviricetes	Asfuvirales	Asfarviridae	Asfivirus	NA	NA	NA	NA	NA	NA	NA	NA	NA	NA	NA	NA	NA	NA	NA
Hepatitis		NA	NA	AOF39493.1	KX121440	pB602L	40351	23	57	34	0	0	24	42.11	1	57	60	95	95	15	71	72	2.84E-07	48.1	113	NA	Viruses	Varidnaviria	Bamfordvirae	Nucleocytoviricota	Pokkesviricetes	Asfuvirales	Asfarviridae	Asfivirus	NA	NA	NA	NA	NA	NA	NA	NA	NA	NA	NA	NA	NA	NA	NA
Hepatitis		NA	NA	AOF39493.1	KX121440	pB602L	44231	23	52	29	0	0	23	44.23	1	52	60	95	87	7	58	72	1.37E-06	46.2	108	NA	Viruses	Varidnaviria	Bamfordvirae	Nucleocytoviricota	Pokkesviricetes	Asfuvirales	Asfarviridae	Asfivirus	NA	NA	NA	NA	NA	NA	NA	NA	NA	NA	NA	NA	NA	NA	NA
Hepatitis		NA	NA	AOF39493.1	KX121440	pB602L	44231	23	52	29	0	0	23	44.23	1	52	60	95	87	11	62	72	1.37E-06	46.2	108	NA	Viruses	Varidnaviria	Bamfordvirae	Nucleocytoviricota	Pokkesviricetes	Asfuvirales	Asfarviridae	Asfivirus	NA	NA	NA	NA	NA	NA	NA	NA	NA	NA	NA	NA	NA	NA	NA
Hepatitis		NA	NA	AOF39493.1	KX121440	pB602L	44681	21	47	26	0	0	21	44.68	6	52	60	95	78	4	50	72	8.02E-06	44.3	103	NA	Viruses	Varidnaviria	Bamfordvirae	Nucleocytoviricota	Pokkesviricetes	Asfuvirales	Asfarviridae	Asfivirus	NA	NA	NA	NA	NA	NA	NA	NA	NA	NA	NA	NA	NA	NA	NA
Hepatitis		NA	NA	AOF39495.1	KX121442	pB602L	45283	24	53	29	0	0	26	49.06	1	53	60	95	88	10	62	64	7.70E-09	51.6	122	NA	Viruses	Varidnaviria	Bamfordvirae	Nucleocytoviricota	Pokkesviricetes	Asfuvirales	Asfarviridae	Asfivirus	NA	NA	NA	NA	NA	NA	NA	NA	NA	NA	NA	NA	NA	NA	NA
Hepatitis		NA	NA	AOF39495.1	KX121442	pB602L	43.86	25	57	32	0	0	26	45.61	1	57	60	95	95	6	62	64	1.03E-08	51.6	122	NA	Viruses	Varidnaviria	Bamfordvirae	Nucleocytoviricota	Pokkesviricetes	Asfuvirales	Asfarviridae	Asfivirus	NA	NA	NA	NA	NA	NA	NA	NA	NA	NA	NA	NA	NA	NA	NA
Hepatitis		NA	NA	AOF39495.1	KX121442	pB602L	50	24	48	24	0	0	24	50	4	51	60	95	80	5	52	64	4.74E-08	49.7	117	NA	Viruses	Varidnaviria	Bamfordvirae	Nucleocytoviricota	Pokkesviricetes	Asfuvirales	Asfarviridae	Asfivirus	NA	NA	NA	NA	NA	NA	NA	NA	NA	NA	NA	NA	NA	NA	NA
Hepatitis		NA	NA	AOF39494.1	KX121441	pB602L	44444	24	54	30	0	0	26	48.15	1	54	60	97	90	18	71	72	1.13E-08	51.6	122	NA	Viruses	Varidnaviria	Bamfordvirae	Nucleocytoviricota	Pokkesviricetes	Asfuvirales	Asfarviridae	Asfivirus	NA	NA	NA	NA	NA	NA	NA	NA	NA	NA	NA	NA	NA	NA	NA
Hepatitis		NA	NA	AOF39494.1	KX121441	pB602L	43103	25	58	33	0	0	26	44.83	1	58	60	97	97	14	71	72	1.29E-08	51.2	121	NA	Viruses	Varidnaviria	Bamfordvirae	Nucleocytoviricota	Pokkesviricetes	Asfuvirales	Asfarviridae	Asfivirus	NA	NA	NA	NA	NA	NA	NA	NA	NA	NA	NA	NA	NA	NA	NA
Hepatitis		NA	NA	AOF39494.1	KX121441	pB602L	49.02	25	51	26	0	0	25	49.02	1	51	60	97	85	6	56	72	1.95E-08	50.8	120	NA	Viruses	Varidnaviria	Bamfordvirae	Nucleocytoviricota	Pokkesviricetes	Asfuvirales	Asfarviridae	Asfivirus	NA	NA	NA	NA	NA	NA	NA	NA	NA	NA	NA	NA	NA	NA	NA
Hepatitis		NA	NA	AOF39494.1	KX121441	pB602L	49.02	25	51	26	0	0	25	49.02	1	51	60	97	85	10	60	72	1.95E-08	50.8	120	NA	Viruses	Varidnaviria	Bamfordvirae	Nucleocytoviricota	Pokkesviricetes	Asfuvirales	Asfarviridae	Asfivirus	NA	NA	NA	NA	NA	NA	NA	NA	NA	NA	NA	NA	NA	NA	NA
Hepatitis		NA	NA	AOF39494.1	KX121441	pB602L	48.98	24	49	25	0	0	24	48.98	3	51	60	97	82	4	52	72	7.09E-08	49.7	117	NA	Viruses	Varidnaviria	Bamfordvirae	Nucleocytoviricota	Pokkesviricetes	Asfuvirales	Asfarviridae	Asfivirus	NA	NA	NA	NA	NA	NA	NA	NA	NA	NA	NA	NA	NA	NA	NA
Hepatitis		NA	NA	AOF39493.1	KX121440	pB602L	44444	24	54	30	0	0	26	48.15	1	54	60	97	90	18	71	72	1.13E-08	51.6	122	NA	Viruses	Varidnaviria	Bamfordvirae	Nucleocytoviricota	Pokkesviricetes	Asfuvirales	Asfarviridae	Asfivirus	NA	NA	NA	NA	NA	NA	NA	NA	NA	NA	NA	NA	NA	NA	NA
Hepatitis		NA	NA	AOF39493.1	KX121440	pB602L	43103	25	58	33	0	0	26	44.83	1	58	60	97	97	14	71	72	1.29E-08	51.2	121	NA	Viruses	Varidnaviria	Bamfordvirae	Nucleocytoviricota	Pokkesviricetes	Asfuvirales	Asfarviridae	Asfivirus	NA	NA	NA	NA	NA	NA	NA	NA	NA	NA	NA	NA	NA	NA	NA
Hepatitis		NA	NA	AOF39493.1	KX121440	pB602L	49.02	25	51	26	0	0	25	49.02	1	51	60	97	85	6	56	72	1.95E-08	50.8	120	NA	Viruses	Varidnaviria	Bamfordvirae	Nucleocytoviricota	Pokkesviricetes	Asfuvirales	Asfarviridae	Asfivirus	NA	NA	NA	NA	NA	NA	NA	NA	NA	NA	NA	NA	NA	NA	NA
Hepatitis		NA	NA	AOF39493.1	KX121440	pB602L	49.02	25	51	26	0	0	25	49.02	1	51	60	97	85	10	60	72	1.95E-08	50.8	120	NA	Viruses	Varidnaviria	Bamfordvirae	Nucleocytoviricota	Pokkesviricetes	Asfuvirales	Asfarviridae	Asfivirus	NA	NA	NA	NA	NA	NA	NA	NA	NA	NA	NA	NA	NA	NA	NA
Hepatitis		NA	NA	AOF39493.1	KX121440	pB602L	48.98	24	49	25	0	0	24	48.98	3	51	60	97	82	4	52	72	7.09E-08	49.7	117	NA	Viruses	Varidnaviria	Bamfordvirae	Nucleocytoviricota	Pokkesviricetes	Asfuvirales	Asfarviridae	Asfivirus	NA	NA	NA	NA	NA	NA	NA	NA	NA	NA	NA	NA	NA	NA	NA
Hepatitis		NA	NA	QHU36233.1	MN740633	hypothetical	48077	25	52	27	0	0	51	98.08	9	60	60	87	87	17	68	199	9.12E-11	59.7	143	NA	unclassified entries	unclassified sequences	metagenomes	organismalmetagenomes	NA	NA	NA	NA	NA	NA	NA	NA	NA	NA	NA	NA	NA	NA	NA	NA	NA	NA	NA
Hepatitis		NA	NA	QHU36233.1	MN740633	hypothetical	49.02	25	51	26	0	0	49	96.08	9	59	60	87	85	21	71	199	2.05E-10	58.5	140	NA	unclassified entries	unclassified sequences	metagenomes	organismalmetagenomes	NA	NA	NA	NA	NA	NA	NA	NA	NA	NA	NA	NA	NA	NA	NA	NA	NA	NA	NA
Hepatitis		NA	NA	AYV76318.1	MK071983	ATP-dependent	47619	20	42	22	0	0	41	97.62	18	59	60	70	70	520	561	892	6.48E-05	44.3	103	NA	Viruses	Varidnaviria	Bamfordvirae	Nucleocytoviricota	Megaviricetes	Imitervirales	Mimiviridae	unclassifiedMimiviridae	NA	NA	NA	NA	NA	NA	NA	NA	NA	NA	NA	NA	NA	NA	NA
Hepatitis		NA	NA	QHU36233.1	MN740633	hypothetical	49057	26	53	27	0	0	51	96.23	7	59	60	88	88	17	69	199	3.77E-11	60.5	145	NA	unclassified entries	unclassified sequences	metagenomes	organismalmetagenomes	NA	NA	NA	NA	NA	NA	NA	NA	NA	NA	NA	NA	NA	NA	NA	NA	NA	NA	NA
Hepatitis		NA	NA	QHU36233.1	MN740633	hypothetical	48936	23	47	24	0	0	45	95.74	7	53	60	88	78	25	71	199	9.99E-09	54.3	129	NA	unclassified entries	unclassified sequences	metagenomes	organismalmetagenomes	NA	NA	NA	NA	NA	NA	NA	NA	NA	NA	NA	NA	NA	NA	NA	NA	NA	NA	NA
Hepatitis		NA	NA	AYV76318.1	MK071983	ATP-dependent	44444	24	54	28	1	2	47	87.04	2	53	60	95	87	508	561	892	6.61E-05	44.3	103	NA	Viruses	Varidnaviria	Bamfordvirae	Nucleocytoviricota	Megaviricetes	Imitervirales	Mimiviridae	unclassifiedMimiviridae	NA	NA	NA	NA	NA	NA	NA	NA	NA	NA	NA	NA	NA	NA	NA
Hepatitis		NA	NA	AYV76318.1	MK071983	ATP-dependent	39216	20	51	31	0	0	43	84.31	8	58	60	95	85	508	558	892	1	41.2	95	NA	Viruses	Varidnaviria	Bamfordvirae	Nucleocytoviricota	Megaviricetes	Imitervirales	Mimiviridae	unclassifiedMimiviridae	NA	NA	NA	NA	NA	NA	NA	NA	NA	NA	NA	NA	NA	NA	NA
Hepatitis		NA	NA	QHU36233.1	MN740633	hypothetical	41818	23	55	32	0	0	52	94.55	6	60	60	92	92	17	71	199	5.60E-10	57.4	137	NA	unclassified entries	unclassified sequences	metagenomes	organismalmetagenomes	NA	NA	NA	NA	NA	NA	NA	NA	NA	NA	NA	NA	NA	NA	NA	NA	NA	NA	NA
Hepatitis		NA	NA	AYV76318.1	MK071983	ATP-dependent	41667	20	48	28	0	0	43	89.58	13	60	60	80	80	514	561	892	0.000232	42.7	99	NA	Viruses	Varidnaviria	Bamfordvirae	Nucleocytoviricota	Megaviricetes	Imitervirales	Mimiviridae	unclassifiedMimiviridae	NA	NA	NA	NA	NA	NA	NA	NA	NA	NA	NA	NA	NA	NA	NA
Hepatitis		NA	NA	YP_009150935.1	NC_027365	DNA	63636	21	33	12	0	0	23	69.7	27	59	59	56	56	213	245	281	5.52E-06	47.4	111	NA	Viruses	Duplodnaviria	Heunggongvirae	Uroviricota	Caudoviricetes	Caudovirales	Siphoviridae	Timquatrovirus	NA	NA	NA	NA	NA	NA	NA	NA	NA	NA	NA	NA	NA	NA	NA
Hepatitis		NA	NA	YP_009165101.1	NC_027867	DNA	54545	18	33	15	0	0	24	72.73	27	59	59	56	56	220	252	312	8.90E-05	43.9	102	NA	Viruses	unclassified viruses	NA	NA	NA	NA	NA	NA	NA	NA	NA	NA	NA	NA	NA	NA	NA	NA	NA	NA	NA	NA	NA
Hepatitis		NA	NA	QHU13158.1	MN740814	hypothetical	52941	18	34	16	0	0	21	61.76	26	59	59	58	58	253	286	318	9.18E-05	43.9	102	NA	unclassified entries	unclassified sequences	metagenomes	organismalmetagenomes	NA	NA	NA	NA	NA	NA	NA	NA	NA	NA	NA	NA	NA	NA	NA	NA	NA	NA	NA
Hepatitis		NA	NA	ACG50090.1	EU926760	PsaC	89.13	41	46	5	0	0	44	95.65	1	46	59	78	78	8	53	81	2.52E-25	94	232	NA	Viruses	environmental samples	NA	NA	NA	NA	NA	NA	NA	NA	NA	NA	NA	NA	NA	NA	NA	NA	NA	NA	NA	NA	NA
Hepatitis		NA	NA	ACT34024.1	GQ268816	PsaC	89.13	41	46	5	0	0	44	95.65	1	46	59	78	78	8	53	81	2.52E-25	94	232	NA	Viruses	environmental samples	NA	NA	NA	NA	NA	NA	NA	NA	NA	NA	NA	NA	NA	NA	NA	NA	NA	NA	NA	NA	NA
Hepatitis		NA	NA	ACG50079.1	EU926755	PsaC	89.13	41	46	5	0	0	44	95.65	1	46	59	78	78	8	53	78	2.85E-25	93.6	231	NA	Viruses	environmental samples	NA	NA	NA	NA	NA	NA	NA	NA	NA	NA	NA	NA	NA	NA	NA	NA	NA	NA	NA	NA	NA
Hepacivirus		NA	NA	ABK60177.1	DQ983234	putative	100	45	45	0	0	0	45	100	14	58	59	76	76	1	45	49	2.19E-26	95.5	236	NA	cellular organisms	Eukaryota	Viridiplantae	Streptophyta	Streptophytina	Embryophyta	Tracheophyta	Euphyllophyta	NA	NA	NA	NA	NA	NA	NA	NA	NA	NA	NA	NA	NA	NA	NA
Hepacivirus		NA	NA	ABK60177.1	DQ983234	putative	93333	42	45	3	0	0	42	93.33	13	57	57	79	79	1	45	49	2.82E-24	90.1	222	NA	cellular organisms	Eukaryota	Viridiplantae	Streptophyta	Streptophytina	Embryophyta	Tracheophyta	Euphyllophyta	NA	NA	NA	NA	NA	NA	NA	NA	NA	NA	NA	NA	NA	NA	NA
Hepatitis		NA	NA	YP_009150935.1	NC_027365	DNA	63636	21	33	12	0	0	23	69.7	27	59	59	56	56	213	245	281	5.52E-06	47.4	111	NA	Viruses	Duplodnaviria	Heunggongvirae	Uroviricota	Caudoviricetes	Caudovirales	Siphoviridae	Timquatrovirus	NA	NA	NA	NA	NA	NA	NA	NA	NA	NA	NA	NA	NA	NA	NA
Hepatitis		NA	NA	YP_009165101.1	NC_027867	DNA	54545	18	33	15	0	0	24	72.73	27	59	59	56	56	220	252	312	8.90E-05	43.9	102	NA	Viruses	unclassified viruses	NA	NA	NA	NA	NA	NA	NA	NA	NA	NA	NA	NA	NA	NA	NA	NA	NA	NA	NA	NA	NA
Hepatitis		NA	NA	QHU13158.1	MN740814	hypothetical	52941	18	34	16	0	0	21	61.76	26	59	59	58	58	253	286	318	9.18E-05	43.9	102	NA	unclassified entries	unclassified sequences	metagenomes	organismalmetagenomes	NA	NA	NA	NA	NA	NA	NA	NA	NA	NA	NA	NA	NA	NA	NA	NA	NA	NA	NA
Hepacivirus		NA	NA	ABK60177.1	DQ983234	putative	100	47	47	0	0	0	47	100	4	50	50	94	94	1	47	49	1.20E-27	98.2	243	NA	cellular organisms	Eukaryota	Viridiplantae	Streptophyta	Streptophytina	Embryophyta	Tracheophyta	Euphyllophyta	NA	NA	NA	NA	NA	NA	NA	NA	NA	NA	NA	NA	NA	NA	NA
Murine		NA	NA	ABK60177.1	DQ983234	putative	100	23	23	0	0	0	23	100	35	57	57	40	40	1	23	49	6.41E-09	51.6	122	NA	cellular organisms	Eukaryota	Viridiplantae	Streptophyta	Streptophytina	Embryophyta	Tracheophyta	Euphyllophyta	NA	NA	NA	NA	NA	NA	NA	NA	NA	NA	NA	NA	NA	NA	NA
Murine		NA	NA	ABK60177.1	DQ983234	putative	100	24	24	0	0	0	24	100	31	54	55	44	44	1	24	49	7.67E-10	53.5	127	NA	cellular organisms	Eukaryota	Viridiplantae	Streptophyta	Streptophytina	Embryophyta	Tracheophyta	Euphyllophyta	NA	NA	NA	NA	NA	NA	NA	NA	NA	NA	NA	NA	NA	NA	NA
Murine		NA	NA	ABK60177.1	DQ983234	putative	88	22	25	3	0	0	22	88	36	60	61	41	41	1	25	49	1.77E-07	48.1	113	NA	cellular organisms	Eukaryota	Viridiplantae	Streptophyta	Streptophytina	Embryophyta	Tracheophyta	Euphyllophyta	NA	NA	NA	NA	NA	NA	NA	NA	NA	NA	NA	NA	NA	NA	NA
Murine		NA	NA	ABK60177.1	DQ983234	putative	63636	21	33	12	0	0	22	66.67	21	53	54	61	61	3	35	49	1.65E-06	45.1	105	NA	cellular organisms	Eukaryota	Viridiplantae	Streptophyta	Streptophytina	Embryophyta	Tracheophyta	Euphyllophyta	NA	NA	NA	NA	NA	NA	NA	NA	NA	NA	NA	NA	NA	NA	NA
Murine		NA	NA	ABK60177.1	DQ983234	putative	100	35	35	0	0	0	35	100	1	35	77	45	45	15	49	49	7.01E-18	75.1	183	NA	cellular organisms	Eukaryota	Viridiplantae	Streptophyta	Streptophytina	Embryophyta	Tracheophyta	Euphyllophyta	NA	NA	NA	NA	NA	NA	NA	NA	NA	NA	NA	NA	NA	NA	NA
Murine		NA	NA	ABK60177.1	DQ983234	putative	97917	47	48	1	0	0	47	97.92	10	57	59	81	81	2	49	49	1.30E-27	98.6	244	NA	cellular organisms	Eukaryota	Viridiplantae	Streptophyta	Streptophytina	Embryophyta	Tracheophyta	Euphyllophyta	NA	NA	NA	NA	NA	NA	NA	NA	NA	NA	NA	NA	NA	NA	NA
Hepatitis		NA	NA	ACF24118.1	EU728101	photosystem	86207	50	58	8	0	0	56	96.55	25	82	83	70	70	22	79	215	2.41E-30	111	278	NA	Viruses	environmental samples	NA	NA	NA	NA	NA	NA	NA	NA	NA	NA	NA	NA	NA	NA	NA	NA	NA	NA	NA	NA	NA
Hepatitis		NA	NA	ACF24379.1	EU728362	photosystem	86207	50	58	8	0	0	56	96.55	25	82	83	70	70	22	79	203	2.42E-30	111	277	NA	Viruses	environmental samples	NA	NA	NA	NA	NA	NA	NA	NA	NA	NA	NA	NA	NA	NA	NA	NA	NA	NA	NA	NA	NA
Hepatitis		NA	NA	ACF23592.1	EU727575	photosystem	86207	50	58	8	0	0	56	96.55	25	82	83	70	70	22	79	248	3.38E-30	112	279	NA	Viruses	environmental samples	NA	NA	NA	NA	NA	NA	NA	NA	NA	NA	NA	NA	NA	NA	NA	NA	NA	NA	NA	NA	NA
Murine		NA	NA	ABK60177.1	DQ983234	putative	94737	18	19	1	0	0	18	94.74	65	83	83	23	23	1	19	49	0.000117	41.6	96	NA	cellular organisms	Eukaryota	Viridiplantae	Streptophyta	Streptophytina	Embryophyta	Tracheophyta	Euphyllophyta	NA	NA	NA	NA	NA	NA	NA	NA	NA	NA	NA	NA	NA	NA	NA
Murine		NA	NA	ABK60177.1	DQ983234	putative	97619	41	42	1	0	0	41	97.62	1	42	57	74	74	8	49	49	2.87E-23	87.8	216	NA	cellular organisms	Eukaryota	Viridiplantae	Streptophyta	Streptophytina	Embryophyta	Tracheophyta	Euphyllophyta	NA	NA	NA	NA	NA	NA	NA	NA	NA	NA	NA	NA	NA	NA	NA
Murine		NA	NA	ABK60177.1	DQ983234	putative	95652	22	23	1	0	0	22	95.65	36	58	59	39	39	1	23	49	1.02E-07	48.5	114	NA	cellular organisms	Eukaryota	Viridiplantae	Streptophyta	Streptophytina	Embryophyta	Tracheophyta	Euphyllophyta	NA	NA	NA	NA	NA	NA	NA	NA	NA	NA	NA	NA	NA	NA	NA
Murine		NA	NA	ABK60177.1	DQ983234	putative	100	25	25	0	0	0	25	100	59	83	83	30	30	1	25	49	6.01E-10	55.1	131	NA	cellular organisms	Eukaryota	Viridiplantae	Streptophyta	Streptophytina	Embryophyta	Tracheophyta	Euphyllophyta	NA	NA	NA	NA	NA	NA	NA	NA	NA	NA	NA	NA	NA	NA	NA
Bovine		NA	NA	AAD44039.1	AF104022	polyprotein	89286	50	56	5	1	1	51	91.07	2	57	60	93	93	72	126	228	1.98E-24	95.9	237	NA	Viruses	Riboviria	Orthornavirae	Kitrinoviricota	Flasuviricetes	Amarillovirales	Flaviviridae	Pestivirus	NA	NA	NA	NA	NA	NA	NA	NA	NA	NA	NA	NA	NA	NA	NA
Bovine		NA	NA	AAD44039.1	AF104022	polyprotein	77419	24	31	7	0	0	25	80.65	2	32	60	93	52	148	178	228	1.05E-07	51.6	122	NA	Viruses	Riboviria	Orthornavirae	Kitrinoviricota	Flasuviricetes	Amarillovirales	Flaviviridae	Pestivirus	NA	NA	NA	NA	NA	NA	NA	NA	NA	NA	NA	NA	NA	NA	NA
Bovine		NA	NA	AAD44037.1	AF104020	polyprotein	89286	50	56	5	1	1	51	91.07	2	57	60	93	93	162	216	318	1.15E-23	95.5	236	NA	Viruses	Riboviria	Orthornavirae	Kitrinoviricota	Flasuviricetes	Amarillovirales	Flaviviridae	Pestivirus	NA	NA	NA	NA	NA	NA	NA	NA	NA	NA	NA	NA	NA	NA	NA
Bovine		NA	NA	AAD44037.1	AF104020	polyprotein	88636	39	44	4	1	1	40	90.91	14	57	60	93	73	98	140	318	2.53E-15	73.2	178	NA	Viruses	Riboviria	Orthornavirae	Kitrinoviricota	Flasuviricetes	Amarillovirales	Flaviviridae	Pestivirus	NA	NA	NA	NA	NA	NA	NA	NA	NA	NA	NA	NA	NA	NA	NA
Bovine		NA	NA	AAD44037.1	AF104020	polyprotein	77419	24	31	7	0	0	25	80.65	2	32	60	93	52	238	268	318	1.29E-07	52	123	NA	Viruses	Riboviria	Orthornavirae	Kitrinoviricota	Flasuviricetes	Amarillovirales	Flaviviridae	Pestivirus	NA	NA	NA	NA	NA	NA	NA	NA	NA	NA	NA	NA	NA	NA	NA
Bovine		NA	NA	AAD44045.1	AF104028	polyprotein	89286	50	56	5	1	1	51	91.07	2	57	60	93	93	201	255	357	1.28E-23	95.9	237	NA	Viruses	Riboviria	Orthornavirae	Kitrinoviricota	Flasuviricetes	Amarillovirales	Flaviviridae	Pestivirus	NA	NA	NA	NA	NA	NA	NA	NA	NA	NA	NA	NA	NA	NA	NA
Bovine		NA	NA	AAD44045.1	AF104028	polyprotein	74194	23	31	8	0	0	24	77.42	2	32	60	93	52	277	307	357	1.55E-06	48.9	115	NA	Viruses	Riboviria	Orthornavirae	Kitrinoviricota	Flasuviricetes	Amarillovirales	Flaviviridae	Pestivirus	NA	NA	NA	NA	NA	NA	NA	NA	NA	NA	NA	NA	NA	NA	NA
Bovine		NA	NA	AGE49098.1	JX997155	chitosanase	54054	20	37	17	0	0	26	70.27	1	37	60	62	62	11	47	81	6.53E-05	42.4	98	NA	Viruses	Varidnaviria	Bamfordvirae	Nucleocytoviricota	Megaviricetes	Algavirales	Phycodnaviridae	Chlorovirus	NA	NA	NA	NA	NA	NA	NA	NA	NA	NA	NA	NA	NA	NA	NA
Hepacivirus		NA	NA	ABK60177.1	DQ983234	putative	87.5	21	24	3	0	0	22	91.67	36	59	59	41	41	1	24	49	2.53E-07	47.4	111	NA	cellular organisms	Eukaryota	Viridiplantae	Streptophyta	Streptophytina	Embryophyta	Tracheophyta	Euphyllophyta	NA	NA	NA	NA	NA	NA	NA	NA	NA	NA	NA	NA	NA	NA	NA
Hepacivirus		NA	NA	ABK60177.1	DQ983234	putative	91892	34	37	3	0	0	35	94.59	17	53	53	70	70	1	37	49	1.35E-16	70.5	171	NA	cellular organisms	Eukaryota	Viridiplantae	Streptophyta	Streptophytina	Embryophyta	Tracheophyta	Euphyllophyta	NA	NA	NA	NA	NA	NA	NA	NA	NA	NA	NA	NA	NA	NA	NA
Hepacivirus		NA	NA	ABK60177.1	DQ983234	putative	90909	20	22	2	0	0	20	90.91	34	55	55	40	40	1	22	49	2.23E-06	45.1	105	NA	cellular organisms	Eukaryota	Viridiplantae	Streptophyta	Streptophytina	Embryophyta	Tracheophyta	Euphyllophyta	NA	NA	NA	NA	NA	NA	NA	NA	NA	NA	NA	NA	NA	NA	NA
Hepacivirus		NA	NA	ABK60177.1	DQ983234	putative	97778	44	45	1	0	0	44	97.78	1	45	57	79	79	5	49	49	7.80E-25	91.7	226	NA	cellular organisms	Eukaryota	Viridiplantae	Streptophyta	Streptophytina	Embryophyta	Tracheophyta	Euphyllophyta	NA	NA	NA	NA	NA	NA	NA	NA	NA	NA	NA	NA	NA	NA	NA
Hepatitis		NA	NA	ACG50082.2	EU926757	PsaB	40	34	85	44	2	7	47	55.29	1	82	83	99	99	430	510	701	1.76E-10	61.2	147	NA	Viruses	environmental samples	NA	NA	NA	NA	NA	NA	NA	NA	NA	NA	NA	NA	NA	NA	NA	NA	NA	NA	NA	NA	NA
Hepatitis		NA	NA	ACT34026.1	GQ268816	PsaB	40	34	85	44	2	7	48	56.47	1	82	83	99	99	430	510	737	1.87E-10	61.2	147	NA	Viruses	environmental samples	NA	NA	NA	NA	NA	NA	NA	NA	NA	NA	NA	NA	NA	NA	NA	NA	NA	NA	NA	NA	NA
Hepatitis		NA	NA	ACG50083.2	EU926758	PsaB	41176	35	85	43	2	7	48	56.47	1	82	83	99	99	361	441	632	4.02E-10	60.1	144	NA	Viruses	environmental samples	NA	NA	NA	NA	NA	NA	NA	NA	NA	NA	NA	NA	NA	NA	NA	NA	NA	NA	NA	NA	NA
Hepacivirus		NA	NA	QHT05404.1	MN739453	hypothetical	59259	48	81	33	0	0	62	76.54	3	83	83	98	98	132	212	377	2.13E-26	104	260	NA	unclassified entries	unclassified sequences	metagenomes	organismalmetagenomes	NA	NA	NA	NA	NA	NA	NA	NA	NA	NA	NA	NA	NA	NA	NA	NA	NA	NA	NA
Hepacivirus		NA	NA	QHT80240.1	MN739966	hypothetical	59259	48	81	33	0	0	60	74.07	3	83	83	98	98	133	213	378	2.75E-25	101	252	NA	unclassified entries	unclassified sequences	metagenomes	organismalmetagenomes	NA	NA	NA	NA	NA	NA	NA	NA	NA	NA	NA	NA	NA	NA	NA	NA	NA	NA	NA
Hepacivirus		NA	NA	QHS94323.1	MN739219	hypothetical	60345	35	58	23	0	0	45	77.59	25	82	82	71	71	448	505	646	1.72E-15	75.5	184	NA	unclassified entries	unclassified sequences	metagenomes	organismalmetagenomes	NA	NA	NA	NA	NA	NA	NA	NA	NA	NA	NA	NA	NA	NA	NA	NA	NA	NA	NA
Hepacivirus		NA	NA	QHU04096.1	MN740393	hypothetical	56897	33	58	25	0	0	44	75.86	25	82	82	71	71	242	299	462	1.09E-14	73.2	178	NA	unclassified entries	unclassified sequences	metagenomes	organismalmetagenomes	NA	NA	NA	NA	NA	NA	NA	NA	NA	NA	NA	NA	NA	NA	NA	NA	NA	NA	NA
Hepacivirus		NA	NA	AYV75877.1	MK071981	polyubiquitin	93103	54	58	4	0	0	55	94.83	1	58	58	100	100	15	72	80	3.29E-31	108	270	NA	Viruses	Varidnaviria	Bamfordvirae	Nucleocytoviricota	Megaviricetes	Imitervirales	Mimiviridae	unclassifiedMimiviridae	NA	NA	NA	NA	NA	NA	NA	NA	NA	NA	NA	NA	NA	NA	NA
Hepacivirus		NA	NA	QHS99760.1	MN739347	hypothetical	93103	54	58	4	0	0	54	93.1	1	58	58	100	100	12	69	71	6.16E-31	107	268	NA	unclassified entries	unclassified sequences	metagenomes	organismalmetagenomes	NA	NA	NA	NA	NA	NA	NA	NA	NA	NA	NA	NA	NA	NA	NA	NA	NA	NA	NA
Hepacivirus		NA	NA	QHT39139.1	MN738838	hypothetical	89655	52	58	6	0	0	54	93.1	1	58	58	100	100	12	69	74	6.28E-30	105	261	NA	unclassified entries	unclassified sequences	metagenomes	organismalmetagenomes	NA	NA	NA	NA	NA	NA	NA	NA	NA	NA	NA	NA	NA	NA	NA	NA	NA	NA	NA
Hepacivirus		NA	NA	AGE49098.1	JX997155	chitosanase	69697	23	33	10	0	0	27	81.82	26	58	58	57	57	1	33	81	6.64E-06	44.7	104	NA	Viruses	Varidnaviria	Bamfordvirae	Nucleocytoviricota	Megaviricetes	Algavirales	Phycodnaviridae	Chlorovirus	NA	NA	NA	NA	NA	NA	NA	NA	NA	NA	NA	NA	NA	NA	NA
Hepacivirus		NA	NA	YP_009345767.1	NC_033780	ORF49	47619	20	42	22	0	0	30	71.43	3	44	59	71	71	2	43	80	8.91E-05	42	97	NA	Viruses	Naldaviricetes	Lefavirales		Betabaculovirus	NA	Baculoviridae	NA	NA	NA	NA	NA	NA	NA	NA	NA	NA	NA	NA	NA	NA	NA	NA
Hepacivirus		NA	NA	AAD44038.1	AF104021	polyprotein	93333	56	60	4	0	0	58	96.67	1	60	60	100	100	28	87	177	6.25E-32	113	283	NA	Viruses	Riboviria	Orthornavirae	Kitrinoviricota	Flasuviricetes	Amarillovirales	Flaviviridae	Pestivirus	NA	NA	NA	NA	NA	NA	NA	NA	NA	NA	NA	NA	NA	NA	NA
Hepacivirus		NA	NA	AAD44043.1	AF104026	polyprotein	93333	56	60	4	0	0	58	96.67	1	60	60	100	100	67	126	216	1.35E-31	114	284	NA	Viruses	Riboviria	Orthornavirae	Kitrinoviricota	Flasuviricetes	Amarillovirales	Flaviviridae	Pestivirus	NA	NA	NA	NA	NA	NA	NA	NA	NA	NA	NA	NA	NA	NA	NA
Hepacivirus		NA	NA	AAD44039.1	AF104022	polyprotein	93333	56	60	4	0	0	58	96.67	1	60	60	100	100	79	138	228	2.38E-31	113	283	NA	Viruses	Riboviria	Orthornavirae	Kitrinoviricota	Flasuviricetes	Amarillovirales	Flaviviridae	Pestivirus	NA	NA	NA	NA	NA	NA	NA	NA	NA	NA	NA	NA	NA	NA	NA
Hepacivirus		NA	NA	AGE49098.1	JX997155	chitosanase	71795	28	39	11	0	0	32	82.05	5	43	61	64	64	6	44	81	8.92E-11	57	136	NA	Viruses	Varidnaviria	Bamfordvirae	Nucleocytoviricota	Megaviricetes	Algavirales	Phycodnaviridae	Chlorovirus	NA	NA	NA	NA	NA	NA	NA	NA	NA	NA	NA	NA	NA	NA	NA
Hepacivirus		NA	NA	YP_009049949.1	NC_024625	hypothetical	60417	29	48	19	0	0	32	66.67	1	48	61	79	79	2	49	129	7.96E-07	48.1	113	NA	Viruses	Naldaviricetes	Lefavirales	Baculoviridae	Alphabaculovirus	unclassifiedAlphabaculovirus	Baculoviridae	NA	NA	NA	NA	NA	NA	NA	NA	NA	NA	NA	NA	NA	NA	NA	NA
Hepacivirus		NA	NA	QBM78999.1	MK507817	hypothetical	57143	24	42	18	0	0	28	66.67	2	43	61	69	69	13	54	255	3.19E-05	45.1	105	NA	Viruses	Naldaviricetes	Lefavirales		Alphabaculovirus	NA	Baculoviridae	NA	NA	NA	NA	NA	NA	NA	NA	NA	NA	NA	NA	NA	NA	NA	NA
Hepacivirus		NA	NA	AYV75877.1	MK071981	polyubiquitin	90741	49	54	5	0	0	51	94.44	4	57	57	95	95	3	56	80	2.11E-28	101	252	NA	Viruses	Varidnaviria	Bamfordvirae	Nucleocytoviricota	Megaviricetes	Imitervirales	Mimiviridae	unclassifiedMimiviridae	NA	NA	NA	NA	NA	NA	NA	NA	NA	NA	NA	NA	NA	NA	NA
Hepacivirus		NA	NA	AAD44038.1	AF104021	polyprotein	87719	50	57	7	0	0	53	92.98	1	57	57	100	100	41	97	177	5.25E-28	103	257	NA	Viruses	Riboviria	Orthornavirae	Kitrinoviricota	Flasuviricetes	Amarillovirales	Flaviviridae	Pestivirus	NA	NA	NA	NA	NA	NA	NA	NA	NA	NA	NA	NA	NA	NA	NA
Hepacivirus		NA	NA	QHS99760.1	MN739347	hypothetical	92453	49	53	4	0	0	49	92.45	5	57	57	93	93	1	53	71	1.52E-27	99	245	NA	unclassified entries	unclassified sequences	metagenomes	organismalmetagenomes	NA	NA	NA	NA	NA	NA	NA	NA	NA	NA	NA	NA	NA	NA	NA	NA	NA	NA	NA
Hepacivirus		NA	NA	AGE49098.1	JX997155	chitosanase	68182	30	44	14	0	0	36	81.82	10	53	57	77	77	1	44	81	1.01E-11	59.3	142	NA	Viruses	Varidnaviria	Bamfordvirae	Nucleocytoviricota	Megaviricetes	Algavirales	Phycodnaviridae	Chlorovirus	NA	NA	NA	NA	NA	NA	NA	NA	NA	NA	NA	NA	NA	NA	NA
Hepacivirus		NA	NA	AEN03951.1	JN584482	hypothetical	53846	28	52	24	0	0	33	63.46	2	53	57	91	91	3	54	255	9.01E-09	54.7	130	NA	Viruses	Naldaviricetes	Lefavirales	Baculoviridae	Alphabaculovirus	Helicoverpaarmigeranucleopolyhedrovirus	Baculoviridae	NA	NA	NA	NA	NA	NA	NA	NA	NA	NA	NA	NA	NA	NA	NA	NA
Hepacivirus		NA	NA	QBM78999.1	MK507817	hypothetical	53846	28	52	24	0	0	33	63.46	2	53	57	91	91	3	54	255	9.10E-09	54.7	130	NA	Viruses	Naldaviricetes	Lefavirales		Alphabaculovirus	NA	Baculoviridae	NA	NA	NA	NA	NA	NA	NA	NA	NA	NA	NA	NA	NA	NA	NA	NA
Murine		NA	NA	ABK60177.1	DQ983234	putative	97778	44	45	1	0	0	44	97.78	1	45	54	83	83	5	49	49	7.75E-25	91.7	226	NA	cellular organisms	Eukaryota	Viridiplantae	Streptophyta	Streptophytina	Embryophyta	Tracheophyta	Euphyllophyta	NA	NA	NA	NA	NA	NA	NA	NA	NA	NA	NA	NA	NA	NA	NA
Hepatitis		NA	NA	ACG50090.1	EU926760	PsaC	89.13	41	46	5	0	0	44	95.65	1	46	59	78	78	8	53	81	2.52E-25	94	232	NA	Viruses	environmental samples	NA	NA	NA	NA	NA	NA	NA	NA	NA	NA	NA	NA	NA	NA	NA	NA	NA	NA	NA	NA	NA
Hepatitis		NA	NA	ACT34024.1	GQ268816	PsaC	89.13	41	46	5	0	0	44	95.65	1	46	59	78	78	8	53	81	2.52E-25	94	232	NA	Viruses	environmental samples	NA	NA	NA	NA	NA	NA	NA	NA	NA	NA	NA	NA	NA	NA	NA	NA	NA	NA	NA	NA	NA
Hepatitis		NA	NA	ACG50079.1	EU926755	PsaC	89.13	41	46	5	0	0	44	95.65	1	46	59	78	78	8	53	78	2.85E-25	93.6	231	NA	Viruses	environmental samples	NA	NA	NA	NA	NA	NA	NA	NA	NA	NA	NA	NA	NA	NA	NA	NA	NA	NA	NA	NA	NA
Hepacivirus		NA	NA	AQM32620.1	KU595454	chaperonin	61702	29	47	18	0	0	38	80.85	1	47	58	81	81	59	105	546	3.54E-12	64.7	156	NA	Viruses	environmental samples	NA	NA	NA	NA	NA	NA	NA	NA	NA	NA	NA	NA	NA	NA	NA	NA	NA	NA	NA	NA	NA
Hepacivirus		NA	NA	AQM32696.1	KU595530	chaperonin	65957	31	47	16	0	0	38	80.85	1	47	58	81	81	58	104	536	3.60E-12	64.7	156	NA	Viruses	environmental samples	NA	NA	NA	NA	NA	NA	NA	NA	NA	NA	NA	NA	NA	NA	NA	NA	NA	NA	NA	NA	NA
Hepacivirus		NA	NA	AQM32628.1	KU595462	chaperonin	61702	29	47	18	0	0	39	82.98	2	48	58	81	81	59	105	554	3.28E-11	62	149	NA	Viruses	environmental samples	NA	NA	NA	NA	NA	NA	NA	NA	NA	NA	NA	NA	NA	NA	NA	NA	NA	NA	NA	NA	NA
Hepacivirus		NA	NA	ACF23885.1	EU727868	photosystem	94118	16	17	1	0	0	17	100	1	17	54	31	31	233	249	249	0.000458	41.6	96	NA	Viruses	environmental samples	NA	NA	NA	NA	NA	NA	NA	NA	NA	NA	NA	NA	NA	NA	NA	NA	NA	NA	NA	NA	NA
Hepacivirus		NA	NA	ACG50083.2	EU926758	PsaB	64103	25	39	14	0	0	35	89.74	3	41	59	66	66	372	410	632	1.62E-11	62.8	151	NA	Viruses	environmental samples	NA	NA	NA	NA	NA	NA	NA	NA	NA	NA	NA	NA	NA	NA	NA	NA	NA	NA	NA	NA	NA
Hepacivirus		NA	NA	ACT34026.1	GQ268816	PsaB	64103	25	39	14	0	0	35	89.74	3	41	59	66	66	441	479	737	1.62E-11	62.8	151	NA	Viruses	environmental samples	NA	NA	NA	NA	NA	NA	NA	NA	NA	NA	NA	NA	NA	NA	NA	NA	NA	NA	NA	NA	NA
Hepacivirus		NA	NA	ACG50082.2	EU926757	PsaB	61538	24	39	15	0	0	34	87.18	3	41	59	66	66	441	479	701	1.77E-10	60.1	144	NA	Viruses	environmental samples	NA	NA	NA	NA	NA	NA	NA	NA	NA	NA	NA	NA	NA	NA	NA	NA	NA	NA	NA	NA	NA
Hepacivirus		NA	NA	QHT35827.1	MN739027	hypothetical	40984	25	61	35	1	1	38	62.3	10	69	82	73	73	1	61	67	9.36E-09	52.4	124	NA	unclassified entries	unclassified sequences	metagenomes	organismalmetagenomes	NA	NA	NA	NA	NA	NA	NA	NA	NA	NA	NA	NA	NA	NA	NA	NA	NA	NA	NA
Hepacivirus		NA	NA	QHT87229.1	MN740085	hypothetical	45283	24	53	23	2	6	35	66.04	10	56	82	57	57	6	58	131	5.63E-08	52	123	NA	unclassified entries	unclassified sequences	metagenomes	organismalmetagenomes	NA	NA	NA	NA	NA	NA	NA	NA	NA	NA	NA	NA	NA	NA	NA	NA	NA	NA	NA
Hepacivirus		NA	NA	QHT79853.1	MN739956	hypothetical	44231	23	52	23	2	6	36	69.23	12	57	82	56	56	7	58	162	1.07E-07	52	123	NA	unclassified entries	unclassified sequences	metagenomes	organismalmetagenomes	NA	NA	NA	NA	NA	NA	NA	NA	NA	NA	NA	NA	NA	NA	NA	NA	NA	NA	NA
Hepacivirus		NA	NA	AQM32620.1	KU595454	chaperonin	61702	29	47	18	0	0	38	80.85	1	47	58	81	81	59	105	546	3.54E-12	64.7	156	NA	Viruses	environmental samples	NA	NA	NA	NA	NA	NA	NA	NA	NA	NA	NA	NA	NA	NA	NA	NA	NA	NA	NA	NA	NA
Hepacivirus		NA	NA	AQM32696.1	KU595530	chaperonin	65957	31	47	16	0	0	38	80.85	1	47	58	81	81	58	104	536	3.60E-12	64.7	156	NA	Viruses	environmental samples	NA	NA	NA	NA	NA	NA	NA	NA	NA	NA	NA	NA	NA	NA	NA	NA	NA	NA	NA	NA	NA
Hepacivirus		NA	NA	AQM32628.1	KU595462	chaperonin	61702	29	47	18	0	0	39	82.98	2	48	58	81	81	59	105	554	3.28E-11	62	149	NA	Viruses	environmental samples	NA	NA	NA	NA	NA	NA	NA	NA	NA	NA	NA	NA	NA	NA	NA	NA	NA	NA	NA	NA	NA
Hepacivirus		NA	NA	QHT96370.1	MN740256	hypothetical	46939	23	49	26	0	0	30	61.22	35	83	83	59	59	263	311	879	1.69E-05	47	110	NA	unclassified entries	unclassified sequences	metagenomes	organismalmetagenomes	NA	NA	NA	NA	NA	NA	NA	NA	NA	NA	NA	NA	NA	NA	NA	NA	NA	NA	NA
Hepacivirus		NA	NA	QBK86717.1	MK500335	translation	67742	21	31	10	0	0	23	74.19	53	83	83	37	37	130	160	724	0.000221	43.9	102	NA	Viruses	Varidnaviria	Bamfordvirae	Nucleocytoviricota	Megaviricetes	Pimascovirales	Marseilleviridae	unclassifiedMarseilleviridae	NA	NA	NA	NA	NA	NA	NA	NA	NA	NA	NA	NA	NA	NA	NA
Hepacivirus		NA	NA	ACG50090.1	EU926760	PsaC	89.13	41	46	5	0	0	44	95.65	1	46	59	78	78	8	53	81	2.52E-25	94	232	NA	Viruses	environmental samples	NA	NA	NA	NA	NA	NA	NA	NA	NA	NA	NA	NA	NA	NA	NA	NA	NA	NA	NA	NA	NA
Hepacivirus		NA	NA	ACT34024.1	GQ268816	PsaC	89.13	41	46	5	0	0	44	95.65	1	46	59	78	78	8	53	81	2.52E-25	94	232	NA	Viruses	environmental samples	NA	NA	NA	NA	NA	NA	NA	NA	NA	NA	NA	NA	NA	NA	NA	NA	NA	NA	NA	NA	NA
Hepacivirus		NA	NA	ACG50079.1	EU926755	PsaC	89.13	41	46	5	0	0	44	95.65	1	46	59	78	78	8	53	78	2.85E-25	93.6	231	NA	Viruses	environmental samples	NA	NA	NA	NA	NA	NA	NA	NA	NA	NA	NA	NA	NA	NA	NA	NA	NA	NA	NA	NA	NA
Hepacivirus		NA	NA	QHT05404.1	MN739453	hypothetical	59259	48	81	33	0	0	62	76.54	3	83	83	98	98	132	212	377	2.13E-26	104	260	NA	unclassified entries	unclassified sequences	metagenomes	organismalmetagenomes	NA	NA	NA	NA	NA	NA	NA	NA	NA	NA	NA	NA	NA	NA	NA	NA	NA	NA	NA
Hepacivirus		NA	NA	QHT80240.1	MN739966	hypothetical	59259	48	81	33	0	0	60	74.07	3	83	83	98	98	133	213	378	2.75E-25	101	252	NA	unclassified entries	unclassified sequences	metagenomes	organismalmetagenomes	NA	NA	NA	NA	NA	NA	NA	NA	NA	NA	NA	NA	NA	NA	NA	NA	NA	NA	NA
Foot-and-mouth		NA	NA	ABF59539.1	DQ473738	photosystem	94118	48	51	3	0	0	50	98.04	33	83	84	61	61	123	173	243	3.57E-27	104	259	NA	Viruses	environmental samples	NA	NA	NA	NA	NA	NA	NA	NA	NA	NA	NA	NA	NA	NA	NA	NA	NA	NA	NA	NA	NA
Foot-and-mouth		NA	NA	ABF59526.1	DQ473725	photosystem	94118	48	51	3	0	0	50	98.04	33	83	84	61	61	123	173	243	4.14E-27	103	258	NA	Viruses	environmental samples	NA	NA	NA	NA	NA	NA	NA	NA	NA	NA	NA	NA	NA	NA	NA	NA	NA	NA	NA	NA	NA
Foot-and-mouth		NA	NA	ACF24101.1	EU728084	photosystem	96078	49	51	2	0	0	49	96.08	33	83	84	61	61	113	163	213	7.29E-27	102	255	NA	Viruses	environmental samples	NA	NA	NA	NA	NA	NA	NA	NA	NA	NA	NA	NA	NA	NA	NA	NA	NA	NA	NA	NA	NA
Nipah		NA	NA	QHU07161.1	MN740684	hypothetical	56818	25	44	19	0	0	34	77.27	21	64	83	53	53	1	44	525	4.30E-09	57.4	137	NA	unclassified entries	unclassified sequences	metagenomes	organismalmetagenomes	NA	NA	NA	NA	NA	NA	NA	NA	NA	NA	NA	NA	NA	NA	NA	NA	NA	NA	NA
Nipah		NA	NA	QHU23485.1	MN741030	hypothetical	59091	26	44	18	0	0	33	75	21	64	83	53	53	2	45	495	1.42E-08	55.8	133	NA	unclassified entries	unclassified sequences	metagenomes	organismalmetagenomes	NA	NA	NA	NA	NA	NA	NA	NA	NA	NA	NA	NA	NA	NA	NA	NA	NA	NA	NA
Nipah		NA	NA	QHT38262.1	MN738829	hypothetical	52381	22	42	20	0	0	32	76.19	23	64	83	51	51	1	42	520	3.98E-08	54.3	129	NA	unclassified entries	unclassified sequences	metagenomes	organismalmetagenomes	NA	NA	NA	NA	NA	NA	NA	NA	NA	NA	NA	NA	NA	NA	NA	NA	NA	NA	NA
Nipah		NA	NA	QHT82944.1	MN740004	hypothetical	53191	25	47	22	0	0	28	59.57	12	58	59	80	80	259	305	433	0.000684	41.2	95	NA	unclassified entries	unclassified sequences	metagenomes	organismalmetagenomes	NA	NA	NA	NA	NA	NA	NA	NA	NA	NA	NA	NA	NA	NA	NA	NA	NA	NA	NA
Nipah		NA	NA	QHU07012.1	MN740670	hypothetical	55556	25	45	20	0	0	26	57.78	14	58	59	76	76	69	113	222	0.000743	41.2	95	NA	unclassified entries	unclassified sequences	metagenomes	organismalmetagenomes	NA	NA	NA	NA	NA	NA	NA	NA	NA	NA	NA	NA	NA	NA	NA	NA	NA	NA	NA
Nipah		NA	NA	QBK93588.1	MK500599	collagen	61905	26	42	16	0	0	28	66.67	1	42	59	71	71	126	167	1237	4.37E-06	47.4	111	NA	Viruses	unclassified viruses	unclassifiedDNAviruses	unclassifieddsDNAviruses	Pithoviridae	NA	Pithoviridae	NA	NA	NA	NA	NA	NA	NA	NA	NA	NA	NA	NA	NA	NA	NA	NA
Nipah		NA	NA	YP_009001229.1	NC_023423	collagen	61364	27	44	17	0	0	28	63.64	2	45	59	75	75	85	128	307	3.36E-05	45.1	105	NA	Viruses	unclassified viruses	unclassifiedDNAviruses	unclassifieddsDNAviruses	Pithoviridae	Pithovirus	Pithoviridae	NA	NA	NA	NA	NA	NA	NA	NA	NA	NA	NA	NA	NA	NA	NA	NA
Nipah		NA	NA	ARF08230.1	KY684083	collagen	60	27	45	15	1	3	29	64.44	1	45	59	76	76	756	797	1757	7.40E-05	43.9	102	NA	Viruses	Varidnaviria	Bamfordvirae	Nucleocytoviricota	Megaviricetes	Imitervirales	Mimiviridae	unclassifiedMimiviridae	NA	NA	NA	NA	NA	NA	NA	NA	NA	NA	NA	NA	NA	NA	NA
Nipah		NA	NA	ARF08230.1	KY684083	collagen	49.02	25	51	20	1	6	28	54.9	1	45	59	76	76	792	842	1757	0.00088	41.2	95	NA	Viruses	Varidnaviria	Bamfordvirae	Nucleocytoviricota	Megaviricetes	Imitervirales	Mimiviridae	unclassifiedMimiviridae	NA	NA	NA	NA	NA	NA	NA	NA	NA	NA	NA	NA	NA	NA	NA
Nipah		NA	NA	AYV81995.1	MK072332	putative	39437	28	71	42	1	1	45	63.38	1	71	83	86	86	1196	1265	2224	3.37E-09	57.8	138	NA	Viruses	Varidnaviria	Bamfordvirae	Nucleocytoviricota	Megaviricetes	Imitervirales	Mimiviridae	unclassifiedMimiviridae	NA	NA	NA	NA	NA	NA	NA	NA	NA	NA	NA	NA	NA	NA	NA
Nipah		NA	NA	QHT25275.1	MN739762	hypothetical	36765	25	68	42	1	1	42	61.76	1	68	83	82	82	1130	1196	2149	1.66E-07	52.8	125	NA	unclassified entries	unclassified sequences	metagenomes	organismalmetagenomes	NA	NA	NA	NA	NA	NA	NA	NA	NA	NA	NA	NA	NA	NA	NA	NA	NA	NA	NA
Semliki		NA	NA	ABY48141.1	EU306659	oligopeptidase	61905	26	42	16	0	0	33	78.57	5	46	64	66	66	193	234	700	6.30E-10	58.5	140	NA	cellular organisms	Eukaryota	Viridiplantae	Streptophyta	Streptophytina	Embryophyta	Tracheophyta	Euphyllophyta	NA	NA	NA	NA	NA	NA	NA	NA	NA	NA	NA	NA	NA	NA	NA
Dengue		NA	NA	ABK60177.1	DQ983234	putative	72917	35	48	13	0	0	37	77.08	1	48	60	80	80	1	48	49	5.22E-17	72	175	NA	cellular organisms	Eukaryota	Viridiplantae	Streptophyta	Streptophytina	Embryophyta	Tracheophyta	Euphyllophyta	NA	NA	NA	NA	NA	NA	NA	NA	NA	NA	NA	NA	NA	NA	NA
Dengue		NA	NA	ABK60177.1	DQ983234	putative	84	21	25	4	0	0	23	92	1	25	61	41	41	24	48	49	1.07E-06	46.2	108	NA	cellular organisms	Eukaryota	Viridiplantae	Streptophyta	Streptophytina	Embryophyta	Tracheophyta	Euphyllophyta	NA	NA	NA	NA	NA	NA	NA	NA	NA	NA	NA	NA	NA	NA	NA
Hepatitis		NA	NA	QHT96370.1	MN740256	hypothetical	46939	23	49	26	0	0	30	61.22	35	83	83	59	59	263	311	879	1.69E-05	47	110	NA	unclassified entries	unclassified sequences	metagenomes	organismalmetagenomes	NA	NA	NA	NA	NA	NA	NA	NA	NA	NA	NA	NA	NA	NA	NA	NA	NA	NA	NA
Hepatitis		NA	NA	QBK86717.1	MK500335	translation	67742	21	31	10	0	0	23	74.19	53	83	83	37	37	130	160	724	0.000221	43.9	102	NA	Viruses	Varidnaviria	Bamfordvirae	Nucleocytoviricota	Megaviricetes	Pimascovirales	Marseilleviridae	unclassifiedMarseilleviridae	NA	NA	NA	NA	NA	NA	NA	NA	NA	NA	NA	NA	NA	NA	NA
Hepacivirus		NA	NA	AYV80106.1	MK072208	polyubiquitin	88406	61	69	8	0	0	64	92.75	1	69	83	83	83	18	86	161	4.53E-36	124	312	NA	Viruses	Varidnaviria	Bamfordvirae	Nucleocytoviricota	Megaviricetes	Imitervirales	Mimiviridae	unclassifiedMimiviridae	NA	NA	NA	NA	NA	NA	NA	NA	NA	NA	NA	NA	NA	NA	NA
Hepacivirus		NA	NA	AYV80106.1	MK072208	polyubiquitin	63768	44	69	24	1	1	55	79.71	1	69	83	83	83	94	161	161	1.22E-21	87.8	216	NA	Viruses	Varidnaviria	Bamfordvirae	Nucleocytoviricota	Megaviricetes	Imitervirales	Mimiviridae	unclassifiedMimiviridae	NA	NA	NA	NA	NA	NA	NA	NA	NA	NA	NA	NA	NA	NA	NA
Hepacivirus		NA	NA	AAD44042.1	AF104025	polyprotein	91304	63	69	6	0	0	66	95.65	1	69	83	83	83	241	309	432	8.37E-35	127	320	NA	Viruses	Riboviria	Orthornavirae	Kitrinoviricota	Flasuviricetes	Amarillovirales	Flaviviridae	Pestivirus	NA	NA	NA	NA	NA	NA	NA	NA	NA	NA	NA	NA	NA	NA	NA
Hepacivirus		NA	NA	AAD44042.1	AF104025	polyprotein	80882	55	68	13	0	0	59	86.76	1	68	83	83	82	317	384	432	2.85E-28	110	275	NA	Viruses	Riboviria	Orthornavirae	Kitrinoviricota	Flasuviricetes	Amarillovirales	Flaviviridae	Pestivirus	NA	NA	NA	NA	NA	NA	NA	NA	NA	NA	NA	NA	NA	NA	NA
Hepacivirus		NA	NA	AAD44037.1	AF104020	polyprotein	89855	62	69	7	0	0	66	95.65	1	69	83	83	83	127	195	318	8.63E-35	125	314	NA	Viruses	Riboviria	Orthornavirae	Kitrinoviricota	Flasuviricetes	Amarillovirales	Flaviviridae	Pestivirus	NA	NA	NA	NA	NA	NA	NA	NA	NA	NA	NA	NA	NA	NA	NA
Hepacivirus		NA	NA	AAD44037.1	AF104020	polyprotein	80882	55	68	13	0	0	59	86.76	1	68	83	83	82	203	270	318	1.06E-28	109	273	NA	Viruses	Riboviria	Orthornavirae	Kitrinoviricota	Flasuviricetes	Amarillovirales	Flaviviridae	Pestivirus	NA	NA	NA	NA	NA	NA	NA	NA	NA	NA	NA	NA	NA	NA	NA
Hepacivirus		NA	NA	AAD44037.1	AF104020	polyprotein	95238	20	21	1	0	0	21	100	49	69	83	83	25	99	119	318	0.000132	44.3	103	NA	Viruses	Riboviria	Orthornavirae	Kitrinoviricota	Flasuviricetes	Amarillovirales	Flaviviridae	Pestivirus	NA	NA	NA	NA	NA	NA	NA	NA	NA	NA	NA	NA	NA	NA	NA
Hepacivirus		NA	NA	QBM78999.1	MK507817	hypothetical	55882	19	34	15	0	0	24	70.59	47	80	83	41	41	1	34	255	4.98E-05	45.4	106	NA	Viruses	Naldaviricetes	Lefavirales		Alphabaculovirus	NA	Baculoviridae	NA	NA	NA	NA	NA	NA	NA	NA	NA	NA	NA	NA	NA	NA	NA	NA
Hepacivirus		NA	NA	AXR98016.1	MG569706	hypothetical	55882	19	34	15	0	0	24	70.59	47	80	83	41	41	1	34	255	4.98E-05	45.4	106	NA	Viruses	Naldaviricetes	Lefavirales		Alphabaculovirus	unclassifiedAlphabaculovirus	Baculoviridae	NA	NA	NA	NA	NA	NA	NA	NA	NA	NA	NA	NA	NA	NA	NA	NA
Hepacivirus		NA	NA	AEN03951.1	JN584482	hypothetical	55882	19	34	15	0	0	24	70.59	47	80	83	41	41	1	34	255	4.98E-05	45.4	106	NA	Viruses	Naldaviricetes	Lefavirales	Baculoviridae	Alphabaculovirus	Helicoverpaarmigeranucleopolyhedrovirus	Baculoviridae	NA	NA	NA	NA	NA	NA	NA	NA	NA	NA	NA	NA	NA	NA	NA	NA
Chimeric		NA	NA	ABK60177.1	DQ983234	putative	84	21	25	4	0	0	23	92	1	25	61	41	41	24	48	49	1.07E-06	46.2	108	NA	cellular organisms	Eukaryota	Viridiplantae	Streptophyta	Streptophytina	Embryophyta	Tracheophyta	Euphyllophyta	NA	NA	NA	NA	NA	NA	NA	NA	NA	NA	NA	NA	NA	NA	NA
Chimeric		NA	NA	ABK60177.1	DQ983234	putative	92593	25	27	2	0	0	25	92.59	1	27	54	50	50	23	49	49	5.46E-11	56.6	135	NA	cellular organisms	Eukaryota	Viridiplantae	Streptophyta	Streptophytina	Embryophyta	Tracheophyta	Euphyllophyta	NA	NA	NA	NA	NA	NA	NA	NA	NA	NA	NA	NA	NA	NA	NA
Chimeric		NA	NA	ABK60177.1	DQ983234	putative	72917	35	48	13	0	0	37	77.08	1	48	60	80	80	1	48	49	5.22E-17	72	175	NA	cellular organisms	Eukaryota	Viridiplantae	Streptophyta	Streptophytina	Embryophyta	Tracheophyta	Euphyllophyta	NA	NA	NA	NA	NA	NA	NA	NA	NA	NA	NA	NA	NA	NA	NA
Vesicular		NA	NA	ABK60177.1	DQ983234	putative	97619	41	42	1	0	0	41	97.62	19	60	60	70	70	1	42	49	4.77E-23	87.4	215	NA	cellular organisms	Eukaryota	Viridiplantae	Streptophyta	Streptophytina	Embryophyta	Tracheophyta	Euphyllophyta	NA	NA	NA	NA	NA	NA	NA	NA	NA	NA	NA	NA	NA	NA	NA
Vesicular		NA	NA	ABK60177.1	DQ983234	putative	97674	42	43	1	0	0	42	97.67	16	58	58	74	74	1	43	49	2.88E-24	90.1	222	NA	cellular organisms	Eukaryota	Viridiplantae	Streptophyta	Streptophytina	Embryophyta	Tracheophyta	Euphyllophyta	NA	NA	NA	NA	NA	NA	NA	NA	NA	NA	NA	NA	NA	NA	NA
Vesicular		NA	NA	ABK60177.1	DQ983234	putative	94737	18	19	1	0	0	18	94.74	65	83	83	23	23	1	19	49	0.000117	41.6	96	NA	cellular organisms	Eukaryota	Viridiplantae	Streptophyta	Streptophytina	Embryophyta	Tracheophyta	Euphyllophyta	NA	NA	NA	NA	NA	NA	NA	NA	NA	NA	NA	NA	NA	NA	NA
Vesicular		NA	NA	ABK60177.1	DQ983234	putative	86957	20	23	3	0	0	21	91.3	61	83	83	28	28	1	23	49	2.96E-06	45.8	107	NA	cellular organisms	Eukaryota	Viridiplantae	Streptophyta	Streptophytina	Embryophyta	Tracheophyta	Euphyllophyta	NA	NA	NA	NA	NA	NA	NA	NA	NA	NA	NA	NA	NA	NA	NA
Vesicular		NA	NA	ABK60177.1	DQ983234	putative	100	26	26	0	0	0	26	100	17	42	44	59	59	1	26	49	4.72E-11	56.2	134	NA	cellular organisms	Eukaryota	Viridiplantae	Streptophyta	Streptophytina	Embryophyta	Tracheophyta	Euphyllophyta	NA	NA	NA	NA	NA	NA	NA	NA	NA	NA	NA	NA	NA	NA	NA
Vesicular		NA	NA	ABK60177.1	DQ983234	putative	95556	43	45	2	0	0	44	97.78	9	53	54	83	83	1	45	49	6.64E-25	91.7	226	NA	cellular organisms	Eukaryota	Viridiplantae	Streptophyta	Streptophytina	Embryophyta	Tracheophyta	Euphyllophyta	NA	NA	NA	NA	NA	NA	NA	NA	NA	NA	NA	NA	NA	NA	NA
Vesicular		NA	NA	ABK60177.1	DQ983234	putative	91892	34	37	3	0	0	35	94.59	17	53	53	70	70	1	37	49	1.35E-16	70.5	171	NA	cellular organisms	Eukaryota	Viridiplantae	Streptophyta	Streptophytina	Embryophyta	Tracheophyta	Euphyllophyta	NA	NA	NA	NA	NA	NA	NA	NA	NA	NA	NA	NA	NA	NA	NA
Vesicular		NA	NA	ABK60177.1	DQ983234	putative	100	34	34	0	0	0	34	100	19	52	52	65	65	1	34	49	1.95E-17	72.8	177	NA	cellular organisms	Eukaryota	Viridiplantae	Streptophyta	Streptophytina	Embryophyta	Tracheophyta	Euphyllophyta	NA	NA	NA	NA	NA	NA	NA	NA	NA	NA	NA	NA	NA	NA	NA
Vesicular		NA	NA	ABK60177.1	DQ983234	putative	93333	28	30	2	0	0	29	96.67	1	30	55	55	55	20	49	49	2.38E-13	62.4	150	NA	cellular organisms	Eukaryota	Viridiplantae	Streptophyta	Streptophytina	Embryophyta	Tracheophyta	Euphyllophyta	NA	NA	NA	NA	NA	NA	NA	NA	NA	NA	NA	NA	NA	NA	NA
Vesicular		NA	NA	ABK60177.1	DQ983234	putative	100	31	31	0	0	0	31	100	29	59	59	53	53	1	31	49	3.87E-15	67.4	163	NA	cellular organisms	Eukaryota	Viridiplantae	Streptophyta	Streptophytina	Embryophyta	Tracheophyta	Euphyllophyta	NA	NA	NA	NA	NA	NA	NA	NA	NA	NA	NA	NA	NA	NA	NA
Vesicular		NA	NA	ABK60177.1	DQ983234	putative	90909	20	22	2	0	0	20	90.91	34	55	55	40	40	1	22	49	2.23E-06	45.1	105	NA	cellular organisms	Eukaryota	Viridiplantae	Streptophyta	Streptophytina	Embryophyta	Tracheophyta	Euphyllophyta	NA	NA	NA	NA	NA	NA	NA	NA	NA	NA	NA	NA	NA	NA	NA
Vesicular		NA	NA	ABK60177.1	DQ983234	putative	96667	29	30	1	0	0	29	96.67	53	82	83	36	36	1	30	49	9.98E-13	62	149	NA	cellular organisms	Eukaryota	Viridiplantae	Streptophyta	Streptophytina	Embryophyta	Tracheophyta	Euphyllophyta	NA	NA	NA	NA	NA	NA	NA	NA	NA	NA	NA	NA	NA	NA	NA
Vesicular		NA	NA	ABK60177.1	DQ983234	putative	95745	45	47	2	0	0	45	95.74	22	68	83	57	57	3	49	49	1.36E-25	94.7	234	NA	cellular organisms	Eukaryota	Viridiplantae	Streptophyta	Streptophytina	Embryophyta	Tracheophyta	Euphyllophyta	NA	NA	NA	NA	NA	NA	NA	NA	NA	NA	NA	NA	NA	NA	NA
Vesicular		NA	NA	ABK60177.1	DQ983234	putative	90323	28	31	3	0	0	29	93.55	1	31	56	55	55	19	49	49	1.84E-13	62.8	151	NA	cellular organisms	Eukaryota	Viridiplantae	Streptophyta	Streptophytina	Embryophyta	Tracheophyta	Euphyllophyta	NA	NA	NA	NA	NA	NA	NA	NA	NA	NA	NA	NA	NA	NA	NA
Vesicular		NA	NA	ABK60177.1	DQ983234	putative	92593	25	27	2	0	0	25	92.59	1	27	83	33	33	23	49	49	4.67E-10	55.5	132	NA	cellular organisms	Eukaryota	Viridiplantae	Streptophyta	Streptophytina	Embryophyta	Tracheophyta	Euphyllophyta	NA	NA	NA	NA	NA	NA	NA	NA	NA	NA	NA	NA	NA	NA	NA
Vesicular		NA	NA	ABK60177.1	DQ983234	putative	100	27	27	0	0	0	27	100	1	27	44	61	61	23	49	49	2.18E-12	59.7	143	NA	cellular organisms	Eukaryota	Viridiplantae	Streptophyta	Streptophytina	Embryophyta	Tracheophyta	Euphyllophyta	NA	NA	NA	NA	NA	NA	NA	NA	NA	NA	NA	NA	NA	NA	NA
Vesicular		NA	NA	ABK60177.1	DQ983234	putative	96667	29	30	1	0	0	29	96.67	26	55	55	55	55	1	30	49	2.35E-13	62.4	150	NA	cellular organisms	Eukaryota	Viridiplantae	Streptophyta	Streptophytina	Embryophyta	Tracheophyta	Euphyllophyta	NA	NA	NA	NA	NA	NA	NA	NA	NA	NA	NA	NA	NA	NA	NA
Vesicular		NA	NA	ABK60177.1	DQ983234	putative	95349	41	43	2	0	0	42	97.67	12	54	54	80	80	1	43	49	7.87E-24	89	219	NA	cellular organisms	Eukaryota	Viridiplantae	Streptophyta	Streptophytina	Embryophyta	Tracheophyta	Euphyllophyta	NA	NA	NA	NA	NA	NA	NA	NA	NA	NA	NA	NA	NA	NA	NA
Vesicular		NA	NA	ABK60177.1	DQ983234	putative	97727	43	44	1	0	0	43	97.73	12	55	57	77	77	1	44	49	4.76E-25	92	227	NA	cellular organisms	Eukaryota	Viridiplantae	Streptophyta	Streptophytina	Embryophyta	Tracheophyta	Euphyllophyta	NA	NA	NA	NA	NA	NA	NA	NA	NA	NA	NA	NA	NA	NA	NA
Vesicular		NA	NA	ABK60177.1	DQ983234	putative	97143	34	35	1	0	0	34	97.14	1	35	47	74	74	15	49	49	1.09E-17	73.2	178	NA	cellular organisms	Eukaryota	Viridiplantae	Streptophyta	Streptophytina	Embryophyta	Tracheophyta	Euphyllophyta	NA	NA	NA	NA	NA	NA	NA	NA	NA	NA	NA	NA	NA	NA	NA
Vesicular		NA	NA	ABK60177.1	DQ983234	putative	100	22	22	0	0	0	22	100	1	22	61	36	36	28	49	49	5.90E-09	51.6	122	NA	cellular organisms	Eukaryota	Viridiplantae	Streptophyta	Streptophytina	Embryophyta	Tracheophyta	Euphyllophyta	NA	NA	NA	NA	NA	NA	NA	NA	NA	NA	NA	NA	NA	NA	NA
Vesicular		NA	NA	ABK60177.1	DQ983234	putative	100	21	21	0	0	0	21	100	1	21	48	44	44	29	49	49	3.52E-08	49.3	116	NA	cellular organisms	Eukaryota	Viridiplantae	Streptophyta	Streptophytina	Embryophyta	Tracheophyta	Euphyllophyta	NA	NA	NA	NA	NA	NA	NA	NA	NA	NA	NA	NA	NA	NA	NA
Vesicular		NA	NA	ABK60177.1	DQ983234	putative	100	37	37	0	0	0	37	100	24	60	60	62	62	1	37	49	6.29E-20	79.3	194	NA	cellular organisms	Eukaryota	Viridiplantae	Streptophyta	Streptophytina	Embryophyta	Tracheophyta	Euphyllophyta	NA	NA	NA	NA	NA	NA	NA	NA	NA	NA	NA	NA	NA	NA	NA
Vesicular		NA	NA	ABK60177.1	DQ983234	putative	100	32	32	0	0	0	32	100	22	53	56	57	57	1	32	49	7.27E-16	68.9	167	NA	cellular organisms	Eukaryota	Viridiplantae	Streptophyta	Streptophytina	Embryophyta	Tracheophyta	Euphyllophyta	NA	NA	NA	NA	NA	NA	NA	NA	NA	NA	NA	NA	NA	NA	NA
Vesicular		NA	NA	ABK60177.1	DQ983234	putative	100	17	17	0	0	0	17	100	1	17	57	30	30	33	49	49	0.000174	40.4	93	NA	cellular organisms	Eukaryota	Viridiplantae	Streptophyta	Streptophytina	Embryophyta	Tracheophyta	Euphyllophyta	NA	NA	NA	NA	NA	NA	NA	NA	NA	NA	NA	NA	NA	NA	NA
Vesicular		NA	NA	ABK60177.1	DQ983234	putative	94444	34	36	2	0	0	35	97.22	1	36	58	62	62	14	49	49	1.34E-17	73.6	179	NA	cellular organisms	Eukaryota	Viridiplantae	Streptophyta	Streptophytina	Embryophyta	Tracheophyta	Euphyllophyta	NA	NA	NA	NA	NA	NA	NA	NA	NA	NA	NA	NA	NA	NA	NA
Vesicular		NA	NA	ABK60177.1	DQ983234	putative	100	31	31	0	0	0	31	100	1	31	54	57	57	19	49	49	1.13E-15	68.6	166	NA	cellular organisms	Eukaryota	Viridiplantae	Streptophyta	Streptophytina	Embryophyta	Tracheophyta	Euphyllophyta	NA	NA	NA	NA	NA	NA	NA	NA	NA	NA	NA	NA	NA	NA	NA
Vesicular		NA	NA	ABK60177.1	DQ983234	putative	97778	44	45	1	0	0	45	100	1	45	59	76	76	5	49	49	5.10E-26	94.7	234	NA	cellular organisms	Eukaryota	Viridiplantae	Streptophyta	Streptophytina	Embryophyta	Tracheophyta	Euphyllophyta	NA	NA	NA	NA	NA	NA	NA	NA	NA	NA	NA	NA	NA	NA	NA
Vesicular		NA	NA	ABK60177.1	DQ983234	putative	100	32	32	0	0	0	32	100	26	57	57	56	56	1	32	49	7.25E-16	68.9	167	NA	cellular organisms	Eukaryota	Viridiplantae	Streptophyta	Streptophytina	Embryophyta	Tracheophyta	Euphyllophyta	NA	NA	NA	NA	NA	NA	NA	NA	NA	NA	NA	NA	NA	NA	NA
Vesicular		NA	NA	ABK60177.1	DQ983234	putative	100	18	18	0	0	0	18	100	1	18	76	24	24	32	49	49	4.07E-05	42.7	99	NA	cellular organisms	Eukaryota	Viridiplantae	Streptophyta	Streptophytina	Embryophyta	Tracheophyta	Euphyllophyta	NA	NA	NA	NA	NA	NA	NA	NA	NA	NA	NA	NA	NA	NA	NA
Vesicular		NA	NA	ABK60177.1	DQ983234	putative	89189	33	37	4	0	0	33	89.19	1	37	59	63	63	13	49	49	1.95E-16	70.5	171	NA	cellular organisms	Eukaryota	Viridiplantae	Streptophyta	Streptophytina	Embryophyta	Tracheophyta	Euphyllophyta	NA	NA	NA	NA	NA	NA	NA	NA	NA	NA	NA	NA	NA	NA	NA
Vesicular		NA	NA	ABK60177.1	DQ983234	putative	100	37	37	0	0	0	37	100	1	37	60	62	62	13	49	49	1.04E-19	79	193	NA	cellular organisms	Eukaryota	Viridiplantae	Streptophyta	Streptophytina	Embryophyta	Tracheophyta	Euphyllophyta	NA	NA	NA	NA	NA	NA	NA	NA	NA	NA	NA	NA	NA	NA	NA
Vesicular		NA	NA	ABK60177.1	DQ983234	putative	95455	21	22	1	0	0	21	95.45	35	56	56	39	39	1	22	49	3.81E-07	47	110	NA	cellular organisms	Eukaryota	Viridiplantae	Streptophyta	Streptophytina	Embryophyta	Tracheophyta	Euphyllophyta	NA	NA	NA	NA	NA	NA	NA	NA	NA	NA	NA	NA	NA	NA	NA
Vesicular		NA	NA	ABK60177.1	DQ983234	putative	95455	21	22	1	0	0	21	95.45	36	57	57	39	39	1	22	49	4.42E-07	47	110	NA	cellular organisms	Eukaryota	Viridiplantae	Streptophyta	Streptophytina	Embryophyta	Tracheophyta	Euphyllophyta	NA	NA	NA	NA	NA	NA	NA	NA	NA	NA	NA	NA	NA	NA	NA
Vesicular		NA	NA	ABK60177.1	DQ983234	putative	94737	18	19	1	0	0	18	94.74	37	55	55	35	35	1	19	49	5.48E-05	41.6	96	NA	cellular organisms	Eukaryota	Viridiplantae	Streptophyta	Streptophytina	Embryophyta	Tracheophyta	Euphyllophyta	NA	NA	NA	NA	NA	NA	NA	NA	NA	NA	NA	NA	NA	NA	NA
Vesicular		NA	NA	BAM73410.1	AB618031	LacZ	90909	40	44	4	0	0	42	95.45	2	45	58	76	76	42	85	1048	1.02E-19	86.3	212	NA	Viruses	Duplodnaviria	Heunggongvirae	Peploviricota	Herviviricetes	Herpesvirales	Herpesviridae	Alphaherpesvirinae	NA	NA	NA	NA	NA	NA	NA	NA	NA	NA	NA	NA	NA	NA	NA
Vesicular		NA	NA	BAM73347.1	AB618031	LacZ	90909	40	44	4	0	0	42	95.45	2	45	58	76	76	42	85	1048	1.02E-19	86.3	212	NA	Viruses	Duplodnaviria	Heunggongvirae	Peploviricota	Herviviricetes	Herpesvirales	Herpesviridae	Alphaherpesvirinae	NA	NA	NA	NA	NA	NA	NA	NA	NA	NA	NA	NA	NA	NA	NA
Vesicular		NA	NA	ABZ80022.1	EU410304	beta-D-galactosidase	90909	40	44	4	0	0	42	95.45	2	45	58	76	76	13	56	1019	1.11E-19	85.9	211	NA	other entries	other sequences	artificialsequences	syntheticviruses	NA	NA	NA	NA	NA	NA	NA	NA	NA	NA	NA	NA	NA	NA	NA	NA	NA	NA	NA
Vesicular		NA	NA	ABK60177.1	DQ983234	putative	100	44	44	0	0	0	44	100	3	46	48	92	92	6	49	49	1.60E-25	92.8	229	NA	cellular organisms	Eukaryota	Viridiplantae	Streptophyta	Streptophytina	Embryophyta	Tracheophyta	Euphyllophyta	NA	NA	NA	NA	NA	NA	NA	NA	NA	NA	NA	NA	NA	NA	NA
Vesicular		NA	NA	ABK60177.1	DQ983234	putative	93548	29	31	2	0	0	29	93.55	1	31	32	97	97	4	34	49	1.40E-12	59.7	143	NA	cellular organisms	Eukaryota	Viridiplantae	Streptophyta	Streptophytina	Embryophyta	Tracheophyta	Euphyllophyta	NA	NA	NA	NA	NA	NA	NA	NA	NA	NA	NA	NA	NA	NA	NA
Vesicular		NA	NA	ABK60177.1	DQ983234	putative	85714	42	49	7	0	0	44	89.8	5	53	57	86	86	1	49	49	3.65E-23	87.4	215	NA	cellular organisms	Eukaryota	Viridiplantae	Streptophyta	Streptophytina	Embryophyta	Tracheophyta	Euphyllophyta	NA	NA	NA	NA	NA	NA	NA	NA	NA	NA	NA	NA	NA	NA	NA
Vesicular		NA	NA	ABK60177.1	DQ983234	putative	87805	36	41	5	0	0	37	90.24	2	42	57	72	72	8	48	49	1.65E-18	75.5	184	NA	cellular organisms	Eukaryota	Viridiplantae	Streptophyta	Streptophytina	Embryophyta	Tracheophyta	Euphyllophyta	NA	NA	NA	NA	NA	NA	NA	NA	NA	NA	NA	NA	NA	NA	NA
Vesicular		NA	NA	ABK60177.1	DQ983234	putative	95833	46	48	2	0	0	48	100	5	52	84	57	57	1	48	49	5.51E-27	98.2	243	NA	cellular organisms	Eukaryota	Viridiplantae	Streptophyta	Streptophytina	Embryophyta	Tracheophyta	Euphyllophyta	NA	NA	NA	NA	NA	NA	NA	NA	NA	NA	NA	NA	NA	NA	NA
Dengue		NA	NA	ABK60177.1	DQ983234	putative	72917	35	48	13	0	0	37	77.08	1	48	60	80	80	1	48	49	5.22E-17	72	175	NA	cellular organisms	Eukaryota	Viridiplantae	Streptophyta	Streptophytina	Embryophyta	Tracheophyta	Euphyllophyta	NA	NA	NA	NA	NA	NA	NA	NA	NA	NA	NA	NA	NA	NA	NA
Vesicular		NA	NA	ABK60177.1	DQ983234	putative	97778	44	45	1	0	0	44	97.78	1	45	57	79	79	5	49	49	7.80E-25	91.7	226	NA	cellular organisms	Eukaryota	Viridiplantae	Streptophyta	Streptophytina	Embryophyta	Tracheophyta	Euphyllophyta	NA	NA	NA	NA	NA	NA	NA	NA	NA	NA	NA	NA	NA	NA	NA
Vesicular		NA	NA	ABK60177.1	DQ983234	putative	95455	42	44	2	0	0	44	100	1	44	54	81	81	6	49	49	7.10E-25	91.7	226	NA	cellular organisms	Eukaryota	Viridiplantae	Streptophyta	Streptophytina	Embryophyta	Tracheophyta	Euphyllophyta	NA	NA	NA	NA	NA	NA	NA	NA	NA	NA	NA	NA	NA	NA	NA
Vesicular		NA	NA	ABK60177.1	DQ983234	putative	100	23	23	0	0	0	23	100	35	57	57	40	40	1	23	49	6.41E-09	51.6	122	NA	cellular organisms	Eukaryota	Viridiplantae	Streptophyta	Streptophytina	Embryophyta	Tracheophyta	Euphyllophyta	NA	NA	NA	NA	NA	NA	NA	NA	NA	NA	NA	NA	NA	NA	NA
Vesicular		NA	NA	ABK60177.1	DQ983234	putative	90909	40	44	4	0	0	40	90.91	1	44	58	76	76	6	49	49	6.20E-22	84.3	207	NA	cellular organisms	Eukaryota	Viridiplantae	Streptophyta	Streptophytina	Embryophyta	Tracheophyta	Euphyllophyta	NA	NA	NA	NA	NA	NA	NA	NA	NA	NA	NA	NA	NA	NA	NA
Vesicular		NA	NA	ABK60177.1	DQ983234	putative	100	45	45	0	0	0	45	100	1	45	58	78	78	5	49	49	1.65E-26	95.9	237	NA	cellular organisms	Eukaryota	Viridiplantae	Streptophyta	Streptophytina	Embryophyta	Tracheophyta	Euphyllophyta	NA	NA	NA	NA	NA	NA	NA	NA	NA	NA	NA	NA	NA	NA	NA
Vesicular		NA	NA	ABK60177.1	DQ983234	putative	97674	42	43	1	0	0	42	97.67	1	43	51	84	84	7	49	49	1.53E-23	88.2	217	NA	cellular organisms	Eukaryota	Viridiplantae	Streptophyta	Streptophytina	Embryophyta	Tracheophyta	Euphyllophyta	NA	NA	NA	NA	NA	NA	NA	NA	NA	NA	NA	NA	NA	NA	NA
Vesicular		NA	NA	ABK60177.1	DQ983234	putative	100	24	24	0	0	0	24	100	32	55	57	42	42	1	24	49	7.46E-10	53.9	128	NA	cellular organisms	Eukaryota	Viridiplantae	Streptophyta	Streptophytina	Embryophyta	Tracheophyta	Euphyllophyta	NA	NA	NA	NA	NA	NA	NA	NA	NA	NA	NA	NA	NA	NA	NA
Vesicular		NA	NA	ABK60177.1	DQ983234	putative	97059	33	34	1	0	0	33	97.06	25	58	58	59	59	1	34	49	2.00E-16	70.5	171	NA	cellular organisms	Eukaryota	Viridiplantae	Streptophyta	Streptophytina	Embryophyta	Tracheophyta	Euphyllophyta	NA	NA	NA	NA	NA	NA	NA	NA	NA	NA	NA	NA	NA	NA	NA
Vesicular		NA	NA	ABK60177.1	DQ983234	putative	95556	43	45	2	0	0	43	95.56	1	45	54	83	83	5	49	49	1.50E-24	90.9	224	NA	cellular organisms	Eukaryota	Viridiplantae	Streptophyta	Streptophytina	Embryophyta	Tracheophyta	Euphyllophyta	NA	NA	NA	NA	NA	NA	NA	NA	NA	NA	NA	NA	NA	NA	NA
Vesicular		NA	NA	ABK60177.1	DQ983234	putative	88636	39	44	5	0	0	40	90.91	1	44	61	72	72	6	49	49	1.92E-19	78.2	191	NA	cellular organisms	Eukaryota	Viridiplantae	Streptophyta	Streptophytina	Embryophyta	Tracheophyta	Euphyllophyta	NA	NA	NA	NA	NA	NA	NA	NA	NA	NA	NA	NA	NA	NA	NA
Vesicular		NA	NA	ABK60177.1	DQ983234	putative	91111	41	45	4	0	0	42	93.33	3	47	59	76	76	4	48	49	5.79E-22	84.3	207	NA	cellular organisms	Eukaryota	Viridiplantae	Streptophyta	Streptophytina	Embryophyta	Tracheophyta	Euphyllophyta	NA	NA	NA	NA	NA	NA	NA	NA	NA	NA	NA	NA	NA	NA	NA
Vesicular		NA	NA	ABK60177.1	DQ983234	putative	95652	44	46	2	0	0	44	95.65	2	47	58	79	79	4	49	49	2.85E-24	90.1	222	NA	cellular organisms	Eukaryota	Viridiplantae	Streptophyta	Streptophytina	Embryophyta	Tracheophyta	Euphyllophyta	NA	NA	NA	NA	NA	NA	NA	NA	NA	NA	NA	NA	NA	NA	NA
Vesicular		NA	NA	ABK60177.1	DQ983234	putative	82609	38	46	8	0	0	42	91.3	1	46	59	78	78	4	49	49	2.13E-20	80.5	197	NA	cellular organisms	Eukaryota	Viridiplantae	Streptophyta	Streptophytina	Embryophyta	Tracheophyta	Euphyllophyta	NA	NA	NA	NA	NA	NA	NA	NA	NA	NA	NA	NA	NA	NA	NA
Vesicular		NA	NA	ABK60177.1	DQ983234	putative	100	20	20	0	0	0	20	100	34	53	54	37	37	1	20	49	9.22E-07	45.8	107	NA	cellular organisms	Eukaryota	Viridiplantae	Streptophyta	Streptophytina	Embryophyta	Tracheophyta	Euphyllophyta	NA	NA	NA	NA	NA	NA	NA	NA	NA	NA	NA	NA	NA	NA	NA
Vesicular		NA	NA	ABK60177.1	DQ983234	putative	82222	37	45	8	0	0	39	86.67	1	45	59	76	76	5	49	49	8.06E-19	76.6	187	NA	cellular organisms	Eukaryota	Viridiplantae	Streptophyta	Streptophytina	Embryophyta	Tracheophyta	Euphyllophyta	NA	NA	NA	NA	NA	NA	NA	NA	NA	NA	NA	NA	NA	NA	NA
Vesicular		NA	NA	ABK60177.1	DQ983234	putative	96154	25	26	1	0	0	25	96.15	30	55	55	47	47	1	26	49	2.59E-10	55.1	131	NA	cellular organisms	Eukaryota	Viridiplantae	Streptophyta	Streptophytina	Embryophyta	Tracheophyta	Euphyllophyta	NA	NA	NA	NA	NA	NA	NA	NA	NA	NA	NA	NA	NA	NA	NA
Vesicular		NA	NA	ABK60177.1	DQ983234	putative	94444	17	18	1	0	0	17	94.44	33	50	51	35	35	1	18	49	0.000336	39.3	90	NA	cellular organisms	Eukaryota	Viridiplantae	Streptophyta	Streptophytina	Embryophyta	Tracheophyta	Euphyllophyta	NA	NA	NA	NA	NA	NA	NA	NA	NA	NA	NA	NA	NA	NA	NA
Vesicular		NA	NA	ABK60177.1	DQ983234	putative	96667	29	30	1	0	0	30	100	27	56	56	54	54	1	30	49	1.43E-13	63.2	152	NA	cellular organisms	Eukaryota	Viridiplantae	Streptophyta	Streptophytina	Embryophyta	Tracheophyta	Euphyllophyta	NA	NA	NA	NA	NA	NA	NA	NA	NA	NA	NA	NA	NA	NA	NA
Vesicular		NA	NA	ABK60177.1	DQ983234	putative	93878	46	49	3	0	0	48	97.96	3	51	59	83	83	1	49	49	2.13E-27	98.2	243	NA	cellular organisms	Eukaryota	Viridiplantae	Streptophyta	Streptophytina	Embryophyta	Tracheophyta	Euphyllophyta	NA	NA	NA	NA	NA	NA	NA	NA	NA	NA	NA	NA	NA	NA	NA
Vesicular		NA	NA	ABK60177.1	DQ983234	putative	97778	44	45	1	0	0	44	97.78	1	45	54	83	83	5	49	49	7.75E-25	91.7	226	NA	cellular organisms	Eukaryota	Viridiplantae	Streptophyta	Streptophytina	Embryophyta	Tracheophyta	Euphyllophyta	NA	NA	NA	NA	NA	NA	NA	NA	NA	NA	NA	NA	NA	NA	NA
Vesicular		NA	NA	ABK60177.1	DQ983234	putative	94286	33	35	2	0	0	34	97.14	1	35	50	70	70	15	49	49	4.14E-17	71.6	174	NA	cellular organisms	Eukaryota	Viridiplantae	Streptophyta	Streptophytina	Embryophyta	Tracheophyta	Euphyllophyta	NA	NA	NA	NA	NA	NA	NA	NA	NA	NA	NA	NA	NA	NA	NA
Vesicular		NA	NA	ABK60177.1	DQ983234	putative	87.5	21	24	3	0	0	22	91.67	36	59	59	41	41	1	24	49	2.53E-07	47.4	111	NA	cellular organisms	Eukaryota	Viridiplantae	Streptophyta	Streptophytina	Embryophyta	Tracheophyta	Euphyllophyta	NA	NA	NA	NA	NA	NA	NA	NA	NA	NA	NA	NA	NA	NA	NA
Vesicular		NA	NA	ABK60177.1	DQ983234	putative	100	32	32	0	0	0	32	100	3	34	44	73	73	18	49	49	3.14E-16	69.3	168	NA	cellular organisms	Eukaryota	Viridiplantae	Streptophyta	Streptophytina	Embryophyta	Tracheophyta	Euphyllophyta	NA	NA	NA	NA	NA	NA	NA	NA	NA	NA	NA	NA	NA	NA	NA
Vesicular		NA	NA	ABK60177.1	DQ983234	putative	95652	22	23	1	0	0	22	95.65	36	58	59	39	39	1	23	49	1.02E-07	48.5	114	NA	cellular organisms	Eukaryota	Viridiplantae	Streptophyta	Streptophytina	Embryophyta	Tracheophyta	Euphyllophyta	NA	NA	NA	NA	NA	NA	NA	NA	NA	NA	NA	NA	NA	NA	NA
Vesicular		NA	NA	ABK60177.1	DQ983234	putative	93333	28	30	2	0	0	29	96.67	26	55	55	55	55	1	30	49	1.98E-11	57.8	138	NA	cellular organisms	Eukaryota	Viridiplantae	Streptophyta	Streptophytina	Embryophyta	Tracheophyta	Euphyllophyta	NA	NA	NA	NA	NA	NA	NA	NA	NA	NA	NA	NA	NA	NA	NA
Vesicular		NA	NA	ABK60177.1	DQ983234	putative	100	22	22	0	0	0	22	100	36	57	58	38	38	1	22	49	3.94E-08	49.7	117	NA	cellular organisms	Eukaryota	Viridiplantae	Streptophyta	Streptophytina	Embryophyta	Tracheophyta	Euphyllophyta	NA	NA	NA	NA	NA	NA	NA	NA	NA	NA	NA	NA	NA	NA	NA
Vesicular		NA	NA	ABK60177.1	DQ983234	putative	97959	48	49	1	0	0	48	97.96	4	52	59	83	83	1	49	49	1.04E-27	99	245	NA	cellular organisms	Eukaryota	Viridiplantae	Streptophyta	Streptophytina	Embryophyta	Tracheophyta	Euphyllophyta	NA	NA	NA	NA	NA	NA	NA	NA	NA	NA	NA	NA	NA	NA	NA
Vesicular		NA	NA	ABK60177.1	DQ983234	putative	97917	47	48	1	0	0	47	97.92	2	49	60	80	80	2	49	49	9.33E-28	99	245	NA	cellular organisms	Eukaryota	Viridiplantae	Streptophyta	Streptophytina	Embryophyta	Tracheophyta	Euphyllophyta	NA	NA	NA	NA	NA	NA	NA	NA	NA	NA	NA	NA	NA	NA	NA
Vesicular		NA	NA	ABK60177.1	DQ983234	putative	91667	44	48	4	0	0	46	95.83	1	48	52	92	92	2	49	49	9.74E-26	93.6	231	NA	cellular organisms	Eukaryota	Viridiplantae	Streptophyta	Streptophytina	Embryophyta	Tracheophyta	Euphyllophyta	NA	NA	NA	NA	NA	NA	NA	NA	NA	NA	NA	NA	NA	NA	NA
Vesicular		NA	NA	ABK60177.1	DQ983234	putative	97959	48	49	1	0	0	48	97.96	7	55	58	84	84	1	49	49	1.16E-28	101	251	NA	cellular organisms	Eukaryota	Viridiplantae	Streptophyta	Streptophytina	Embryophyta	Tracheophyta	Euphyllophyta	NA	NA	NA	NA	NA	NA	NA	NA	NA	NA	NA	NA	NA	NA	NA
Vesicular		NA	NA	ABK60177.1	DQ983234	putative	100	25	25	0	0	0	25	100	33	57	59	42	42	1	25	49	2.21E-10	55.1	131	NA	cellular organisms	Eukaryota	Viridiplantae	Streptophyta	Streptophytina	Embryophyta	Tracheophyta	Euphyllophyta	NA	NA	NA	NA	NA	NA	NA	NA	NA	NA	NA	NA	NA	NA	NA
Vesicular		NA	NA	ABK60177.1	DQ983234	putative	87755	43	49	6	0	0	43	87.76	5	53	59	83	83	1	49	49	1.70E-23	88.2	217	NA	cellular organisms	Eukaryota	Viridiplantae	Streptophyta	Streptophytina	Embryophyta	Tracheophyta	Euphyllophyta	NA	NA	NA	NA	NA	NA	NA	NA	NA	NA	NA	NA	NA	NA	NA
Vesicular		NA	NA	ABK60177.1	DQ983234	putative	100	26	26	0	0	0	26	100	5	30	30	87	87	1	26	49	5.52E-11	55.5	132	NA	cellular organisms	Eukaryota	Viridiplantae	Streptophyta	Streptophytina	Embryophyta	Tracheophyta	Euphyllophyta	NA	NA	NA	NA	NA	NA	NA	NA	NA	NA	NA	NA	NA	NA	NA
Vesicular		NA	NA	ABK60177.1	DQ983234	putative	97727	43	44	1	0	0	43	97.73	4	47	47	94	94	1	44	49	5.55E-25	91.7	226	NA	cellular organisms	Eukaryota	Viridiplantae	Streptophyta	Streptophytina	Embryophyta	Tracheophyta	Euphyllophyta	NA	NA	NA	NA	NA	NA	NA	NA	NA	NA	NA	NA	NA	NA	NA
Vesicular		NA	NA	ABK60177.1	DQ983234	putative	81.25	39	48	9	0	0	41	85.42	3	50	60	80	80	1	48	49	5.55E-21	82	201	NA	cellular organisms	Eukaryota	Viridiplantae	Streptophyta	Streptophytina	Embryophyta	Tracheophyta	Euphyllophyta	NA	NA	NA	NA	NA	NA	NA	NA	NA	NA	NA	NA	NA	NA	NA
Vesicular		NA	NA	ABK60177.1	DQ983234	putative	92593	25	27	2	0	0	25	92.59	2	28	57	47	47	23	49	49	5.53E-11	56.6	135	NA	cellular organisms	Eukaryota	Viridiplantae	Streptophyta	Streptophytina	Embryophyta	Tracheophyta	Euphyllophyta	NA	NA	NA	NA	NA	NA	NA	NA	NA	NA	NA	NA	NA	NA	NA
Vesicular		NA	NA	BAM73410.1	AB618031	LacZ	82979	39	47	8	0	0	42	89.36	4	50	84	56	56	39	85	1048	7.08E-18	82.4	202	NA	Viruses	Duplodnaviria	Heunggongvirae	Peploviricota	Herviviricetes	Herpesvirales	Herpesviridae	Alphaherpesvirinae	NA	NA	NA	NA	NA	NA	NA	NA	NA	NA	NA	NA	NA	NA	NA
Vesicular		NA	NA	BAM73347.1	AB618031	LacZ	82979	39	47	8	0	0	42	89.36	4	50	84	56	56	39	85	1048	7.08E-18	82.4	202	NA	Viruses	Duplodnaviria	Heunggongvirae	Peploviricota	Herviviricetes	Herpesvirales	Herpesviridae	Alphaherpesvirinae	NA	NA	NA	NA	NA	NA	NA	NA	NA	NA	NA	NA	NA	NA	NA
Vesicular		NA	NA	ABZ80022.1	EU410304	beta-D-galactosidase	82979	39	47	8	0	0	42	89.36	4	50	84	56	56	10	56	1019	7.14E-18	82.4	202	NA	other entries	other sequences	artificialsequences	syntheticviruses	NA	NA	NA	NA	NA	NA	NA	NA	NA	NA	NA	NA	NA	NA	NA	NA	NA	NA	NA
Vesicular		NA	NA	ABK60177.1	DQ983234	putative	97959	48	49	1	0	0	48	97.96	6	54	58	84	84	1	49	49	1.32E-28	101	251	NA	cellular organisms	Eukaryota	Viridiplantae	Streptophyta	Streptophytina	Embryophyta	Tracheophyta	Euphyllophyta	NA	NA	NA	NA	NA	NA	NA	NA	NA	NA	NA	NA	NA	NA	NA
Vesicular		NA	NA	ABK60177.1	DQ983234	putative	86486	32	37	5	0	0	36	97.3	5	41	52	71	71	1	37	49	3.69E-17	72	175	NA	cellular organisms	Eukaryota	Viridiplantae	Streptophyta	Streptophytina	Embryophyta	Tracheophyta	Euphyllophyta	NA	NA	NA	NA	NA	NA	NA	NA	NA	NA	NA	NA	NA	NA	NA
Vesicular		NA	NA	ABK60177.1	DQ983234	putative	97.5	39	40	1	0	0	39	97.5	1	40	55	73	73	10	49	49	1.32E-20	80.9	198	NA	cellular organisms	Eukaryota	Viridiplantae	Streptophyta	Streptophytina	Embryophyta	Tracheophyta	Euphyllophyta	NA	NA	NA	NA	NA	NA	NA	NA	NA	NA	NA	NA	NA	NA	NA
Vesicular		NA	NA	ABK60177.1	DQ983234	putative	100	47	47	0	0	0	47	100	3	49	57	82	82	3	49	49	6.04E-28	99.4	246	NA	cellular organisms	Eukaryota	Viridiplantae	Streptophyta	Streptophytina	Embryophyta	Tracheophyta	Euphyllophyta	NA	NA	NA	NA	NA	NA	NA	NA	NA	NA	NA	NA	NA	NA	NA
Vesicular		NA	NA	ABK60177.1	DQ983234	putative	94118	32	34	2	0	0	32	94.12	22	55	57	60	60	1	34	49	2.80E-15	67.4	163	NA	cellular organisms	Eukaryota	Viridiplantae	Streptophyta	Streptophytina	Embryophyta	Tracheophyta	Euphyllophyta	NA	NA	NA	NA	NA	NA	NA	NA	NA	NA	NA	NA	NA	NA	NA
Vesicular		NA	NA	ABK60177.1	DQ983234	putative	87234	41	47	6	0	0	41	87.23	9	55	83	57	57	3	49	49	1.70E-22	87	214	NA	cellular organisms	Eukaryota	Viridiplantae	Streptophyta	Streptophytina	Embryophyta	Tracheophyta	Euphyllophyta	NA	NA	NA	NA	NA	NA	NA	NA	NA	NA	NA	NA	NA	NA	NA
Vesicular		NA	NA	ABK60177.1	DQ983234	putative	94872	37	39	2	0	0	37	94.87	1	39	55	71	71	11	49	49	2.89E-19	77.4	189	NA	cellular organisms	Eukaryota	Viridiplantae	Streptophyta	Streptophytina	Embryophyta	Tracheophyta	Euphyllophyta	NA	NA	NA	NA	NA	NA	NA	NA	NA	NA	NA	NA	NA	NA	NA
Vesicular		NA	NA	ABK60177.1	DQ983234	putative	100	18	18	0	0	0	18	100	38	55	55	33	33	1	18	49	6.98E-05	41.2	95	NA	cellular organisms	Eukaryota	Viridiplantae	Streptophyta	Streptophytina	Embryophyta	Tracheophyta	Euphyllophyta	NA	NA	NA	NA	NA	NA	NA	NA	NA	NA	NA	NA	NA	NA	NA
Vesicular		NA	NA	ABK60177.1	DQ983234	putative	95918	47	49	2	0	0	49	100	1	49	53	92	92	1	49	49	1.47E-28	100	250	NA	cellular organisms	Eukaryota	Viridiplantae	Streptophyta	Streptophytina	Embryophyta	Tracheophyta	Euphyllophyta	NA	NA	NA	NA	NA	NA	NA	NA	NA	NA	NA	NA	NA	NA	NA
Vesicular		NA	NA	ABK60177.1	DQ983234	putative	97436	38	39	1	0	0	39	100	13	51	69	57	57	4	42	49	2.49E-20	80.9	198	NA	cellular organisms	Eukaryota	Viridiplantae	Streptophyta	Streptophytina	Embryophyta	Tracheophyta	Euphyllophyta	NA	NA	NA	NA	NA	NA	NA	NA	NA	NA	NA	NA	NA	NA	NA
Vesicular		NA	NA	ABK60177.1	DQ983234	putative	97561	40	41	1	0	0	40	97.56	20	60	61	67	67	1	41	49	3.84E-22	85.1	209	NA	cellular organisms	Eukaryota	Viridiplantae	Streptophyta	Streptophytina	Embryophyta	Tracheophyta	Euphyllophyta	NA	NA	NA	NA	NA	NA	NA	NA	NA	NA	NA	NA	NA	NA	NA
Vesicular		NA	NA	ABK60177.1	DQ983234	putative	76.19	32	42	10	0	0	33	78.57	20	61	61	69	69	1	42	49	7.46E-14	63.9	154	NA	cellular organisms	Eukaryota	Viridiplantae	Streptophyta	Streptophytina	Embryophyta	Tracheophyta	Euphyllophyta	NA	NA	NA	NA	NA	NA	NA	NA	NA	NA	NA	NA	NA	NA	NA
Vesicular		NA	NA	ABK60177.1	DQ983234	putative	96875	31	32	1	0	0	31	96.88	1	32	55	58	58	18	49	49	9.80E-16	68.6	166	NA	cellular organisms	Eukaryota	Viridiplantae	Streptophyta	Streptophytina	Embryophyta	Tracheophyta	Euphyllophyta	NA	NA	NA	NA	NA	NA	NA	NA	NA	NA	NA	NA	NA	NA	NA
Vesicular		NA	NA	ABK60177.1	DQ983234	putative	93.75	30	32	2	0	0	30	93.75	1	32	55	58	58	18	49	49	3.44E-14	64.7	156	NA	cellular organisms	Eukaryota	Viridiplantae	Streptophyta	Streptophytina	Embryophyta	Tracheophyta	Euphyllophyta	NA	NA	NA	NA	NA	NA	NA	NA	NA	NA	NA	NA	NA	NA	NA
Vesicular		NA	NA	ABK60177.1	DQ983234	putative	96.97	32	33	1	0	0	32	96.97	21	53	54	61	61	1	33	49	3.15E-15	67.4	163	NA	cellular organisms	Eukaryota	Viridiplantae	Streptophyta	Streptophytina	Embryophyta	Tracheophyta	Euphyllophyta	NA	NA	NA	NA	NA	NA	NA	NA	NA	NA	NA	NA	NA	NA	NA
Vesicular		NA	NA	ABK60177.1	DQ983234	putative	97917	47	48	1	0	0	47	97.92	10	57	59	81	81	2	49	49	1.30E-27	98.6	244	NA	cellular organisms	Eukaryota	Viridiplantae	Streptophyta	Streptophytina	Embryophyta	Tracheophyta	Euphyllophyta	NA	NA	NA	NA	NA	NA	NA	NA	NA	NA	NA	NA	NA	NA	NA
Vesicular		NA	NA	ABK60177.1	DQ983234	putative	100	49	49	0	0	0	49	100	8	56	78	63	63	1	49	49	1.07E-29	104	260	NA	cellular organisms	Eukaryota	Viridiplantae	Streptophyta	Streptophytina	Embryophyta	Tracheophyta	Euphyllophyta	NA	NA	NA	NA	NA	NA	NA	NA	NA	NA	NA	NA	NA	NA	NA
Vesicular		NA	NA	ABK60177.1	DQ983234	putative	97826	45	46	1	0	0	45	97.83	9	54	55	84	84	2	47	49	3.73E-26	94.7	234	NA	cellular organisms	Eukaryota	Viridiplantae	Streptophyta	Streptophytina	Embryophyta	Tracheophyta	Euphyllophyta	NA	NA	NA	NA	NA	NA	NA	NA	NA	NA	NA	NA	NA	NA	NA
Vesicular		NA	NA	ABK60177.1	DQ983234	putative	100	49	49	0	0	0	49	100	7	55	57	86	86	1	49	49	2.52E-29	102	255	NA	cellular organisms	Eukaryota	Viridiplantae	Streptophyta	Streptophytina	Embryophyta	Tracheophyta	Euphyllophyta	NA	NA	NA	NA	NA	NA	NA	NA	NA	NA	NA	NA	NA	NA	NA
Vesicular		NA	NA	ABK60177.1	DQ983234	putative	63636	21	33	12	0	0	22	66.67	21	53	54	61	61	3	35	49	1.65E-06	45.1	105	NA	cellular organisms	Eukaryota	Viridiplantae	Streptophyta	Streptophytina	Embryophyta	Tracheophyta	Euphyllophyta	NA	NA	NA	NA	NA	NA	NA	NA	NA	NA	NA	NA	NA	NA	NA
Vesicular		NA	NA	ABK60177.1	DQ983234	putative	100	43	43	0	0	0	43	100	19	61	61	70	70	1	43	49	5.82E-25	92	227	NA	cellular organisms	Eukaryota	Viridiplantae	Streptophyta	Streptophytina	Embryophyta	Tracheophyta	Euphyllophyta	NA	NA	NA	NA	NA	NA	NA	NA	NA	NA	NA	NA	NA	NA	NA
Vesicular		NA	NA	ABK60177.1	DQ983234	putative	92857	39	42	3	0	0	40	95.24	11	52	53	79	79	1	42	49	1.17E-21	83.6	205	NA	cellular organisms	Eukaryota	Viridiplantae	Streptophyta	Streptophytina	Embryophyta	Tracheophyta	Euphyllophyta	NA	NA	NA	NA	NA	NA	NA	NA	NA	NA	NA	NA	NA	NA	NA
Vesicular		NA	NA	ABK60177.1	DQ983234	putative	91667	44	48	4	0	0	44	91.67	12	59	69	70	70	2	49	49	1.44E-24	91.7	226	NA	cellular organisms	Eukaryota	Viridiplantae	Streptophyta	Streptophytina	Embryophyta	Tracheophyta	Euphyllophyta	NA	NA	NA	NA	NA	NA	NA	NA	NA	NA	NA	NA	NA	NA	NA
Vesicular		NA	NA	ABK60177.1	DQ983234	putative	100	18	18	0	0	0	18	100	1	18	58	31	31	32	49	49	2.15E-05	42.7	99	NA	cellular organisms	Eukaryota	Viridiplantae	Streptophyta	Streptophytina	Embryophyta	Tracheophyta	Euphyllophyta	NA	NA	NA	NA	NA	NA	NA	NA	NA	NA	NA	NA	NA	NA	NA
Vesicular		NA	NA	ABK60177.1	DQ983234	putative	94595	35	37	2	0	0	36	97.3	19	55	55	67	67	1	37	49	1.75E-18	75.5	184	NA	cellular organisms	Eukaryota	Viridiplantae	Streptophyta	Streptophytina	Embryophyta	Tracheophyta	Euphyllophyta	NA	NA	NA	NA	NA	NA	NA	NA	NA	NA	NA	NA	NA	NA	NA
Vesicular		NA	NA	ABK60177.1	DQ983234	putative	100	49	49	0	0	0	49	100	12	60	83	59	59	1	49	49	9.09E-30	105	261	NA	cellular organisms	Eukaryota	Viridiplantae	Streptophyta	Streptophytina	Embryophyta	Tracheophyta	Euphyllophyta	NA	NA	NA	NA	NA	NA	NA	NA	NA	NA	NA	NA	NA	NA	NA
Vesicular		NA	NA	ABK60177.1	DQ983234	putative	100	40	40	0	0	0	40	100	17	56	57	70	70	1	40	49	4.18E-22	84.7	208	NA	cellular organisms	Eukaryota	Viridiplantae	Streptophyta	Streptophytina	Embryophyta	Tracheophyta	Euphyllophyta	NA	NA	NA	NA	NA	NA	NA	NA	NA	NA	NA	NA	NA	NA	NA
Vesicular		NA	NA	ABK60177.1	DQ983234	putative	100	47	47	0	0	0	47	100	13	59	59	80	80	1	47	49	7.75E-28	99.4	246	NA	cellular organisms	Eukaryota	Viridiplantae	Streptophyta	Streptophytina	Embryophyta	Tracheophyta	Euphyllophyta	NA	NA	NA	NA	NA	NA	NA	NA	NA	NA	NA	NA	NA	NA	NA
Vesicular		NA	NA	ABK60177.1	DQ983234	putative	95	19	20	1	0	0	19	95	1	20	54	37	37	30	49	49	4.10E-06	44.3	103	NA	cellular organisms	Eukaryota	Viridiplantae	Streptophyta	Streptophytina	Embryophyta	Tracheophyta	Euphyllophyta	NA	NA	NA	NA	NA	NA	NA	NA	NA	NA	NA	NA	NA	NA	NA
Vesicular		NA	NA	ABK60177.1	DQ983234	putative	95652	22	23	1	0	0	23	100	1	23	47	49	49	27	49	49	2.12E-09	52.4	124	NA	cellular organisms	Eukaryota	Viridiplantae	Streptophyta	Streptophytina	Embryophyta	Tracheophyta	Euphyllophyta	NA	NA	NA	NA	NA	NA	NA	NA	NA	NA	NA	NA	NA	NA	NA
Vesicular		NA	NA	ABK60177.1	DQ983234	putative	79487	31	39	8	0	0	33	84.62	17	55	58	67	67	1	39	49	9.27E-14	63.5	153	NA	cellular organisms	Eukaryota	Viridiplantae	Streptophyta	Streptophytina	Embryophyta	Tracheophyta	Euphyllophyta	NA	NA	NA	NA	NA	NA	NA	NA	NA	NA	NA	NA	NA	NA	NA
Vesicular		NA	NA	ABK60177.1	DQ983234	putative	93182	41	44	3	0	0	42	95.45	15	58	59	75	75	1	44	49	3.40E-23	87.4	215	NA	cellular organisms	Eukaryota	Viridiplantae	Streptophyta	Streptophytina	Embryophyta	Tracheophyta	Euphyllophyta	NA	NA	NA	NA	NA	NA	NA	NA	NA	NA	NA	NA	NA	NA	NA
Vesicular		NA	NA	ABK60177.1	DQ983234	putative	100	45	45	0	0	0	45	100	14	58	59	76	76	1	45	49	2.19E-26	95.5	236	NA	cellular organisms	Eukaryota	Viridiplantae	Streptophyta	Streptophytina	Embryophyta	Tracheophyta	Euphyllophyta	NA	NA	NA	NA	NA	NA	NA	NA	NA	NA	NA	NA	NA	NA	NA
Vesicular		NA	NA	ABK60177.1	DQ983234	putative	90909	20	22	2	0	0	21	95.45	1	22	83	27	27	28	49	49	1.43E-06	46.6	109	NA	cellular organisms	Eukaryota	Viridiplantae	Streptophyta	Streptophytina	Embryophyta	Tracheophyta	Euphyllophyta	NA	NA	NA	NA	NA	NA	NA	NA	NA	NA	NA	NA	NA	NA	NA
Vesicular		NA	NA	ABK60177.1	DQ983234	putative	94444	17	18	1	0	0	18	100	1	18	53	34	34	25	42	49	0.00028	39.7	91	NA	cellular organisms	Eukaryota	Viridiplantae	Streptophyta	Streptophytina	Embryophyta	Tracheophyta	Euphyllophyta	NA	NA	NA	NA	NA	NA	NA	NA	NA	NA	NA	NA	NA	NA	NA
Vesicular		NA	NA	ABK60177.1	DQ983234	putative	100	26	26	0	0	0	26	100	1	26	48	54	54	24	49	49	8.10E-12	58.5	140	NA	cellular organisms	Eukaryota	Viridiplantae	Streptophyta	Streptophytina	Embryophyta	Tracheophyta	Euphyllophyta	NA	NA	NA	NA	NA	NA	NA	NA	NA	NA	NA	NA	NA	NA	NA
Vesicular		NA	NA	ABK60177.1	DQ983234	putative	100	18	18	0	0	0	18	100	1	18	58	31	31	32	49	49	2.43E-05	42.4	98	NA	cellular organisms	Eukaryota	Viridiplantae	Streptophyta	Streptophytina	Embryophyta	Tracheophyta	Euphyllophyta	NA	NA	NA	NA	NA	NA	NA	NA	NA	NA	NA	NA	NA	NA	NA
Vesicular		NA	NA	ABK60177.1	DQ983234	putative	100	16	16	0	0	0	16	100	1	16	59	27	27	34	49	49	0.000769	38.9	89	NA	cellular organisms	Eukaryota	Viridiplantae	Streptophyta	Streptophytina	Embryophyta	Tracheophyta	Euphyllophyta	NA	NA	NA	NA	NA	NA	NA	NA	NA	NA	NA	NA	NA	NA	NA
Vesicular		NA	NA	ABK60177.1	DQ983234	putative	100	16	16	0	0	0	16	100	1	16	60	27	27	34	49	49	0.000556	39.3	90	NA	cellular organisms	Eukaryota	Viridiplantae	Streptophyta	Streptophytina	Embryophyta	Tracheophyta	Euphyllophyta	NA	NA	NA	NA	NA	NA	NA	NA	NA	NA	NA	NA	NA	NA	NA
Vesicular		NA	NA	ABK60177.1	DQ983234	putative	84	21	25	4	0	0	23	92	1	25	61	41	41	24	48	49	1.07E-06	46.2	108	NA	cellular organisms	Eukaryota	Viridiplantae	Streptophyta	Streptophytina	Embryophyta	Tracheophyta	Euphyllophyta	NA	NA	NA	NA	NA	NA	NA	NA	NA	NA	NA	NA	NA	NA	NA
Dengue		NA	NA	ABK60177.1	DQ983234	putative	92593	25	27	2	0	0	25	92.59	1	27	54	50	50	23	49	49	5.46E-11	56.6	135	NA	cellular organisms	Eukaryota	Viridiplantae	Streptophyta	Streptophytina	Embryophyta	Tracheophyta	Euphyllophyta	NA	NA	NA	NA	NA	NA	NA	NA	NA	NA	NA	NA	NA	NA	NA
Dengue		NA	NA	ABK60177.1	DQ983234	putative	72917	35	48	13	0	0	37	77.08	1	48	60	80	80	1	48	49	5.22E-17	72	175	NA	cellular organisms	Eukaryota	Viridiplantae	Streptophyta	Streptophytina	Embryophyta	Tracheophyta	Euphyllophyta	NA	NA	NA	NA	NA	NA	NA	NA	NA	NA	NA	NA	NA	NA	NA
Dengue		NA	NA	ABK60177.1	DQ983234	putative	92593	25	27	2	0	0	25	92.59	1	27	54	50	50	23	49	49	5.46E-11	56.6	135	NA	cellular organisms	Eukaryota	Viridiplantae	Streptophyta	Streptophytina	Embryophyta	Tracheophyta	Euphyllophyta	NA	NA	NA	NA	NA	NA	NA	NA	NA	NA	NA	NA	NA	NA	NA
Dengue		NA	NA	ABK60177.1	DQ983234	putative	84	21	25	4	0	0	23	92	1	25	61	41	41	24	48	49	1.07E-06	46.2	108	NA	cellular organisms	Eukaryota	Viridiplantae	Streptophyta	Streptophytina	Embryophyta	Tracheophyta	Euphyllophyta	NA	NA	NA	NA	NA	NA	NA	NA	NA	NA	NA	NA	NA	NA	NA
Semliki		NA	NA	QBK93588.1	MK500599	collagen	61905	26	42	16	0	0	28	66.67	1	42	59	71	71	126	167	1237	4.37E-06	47.4	111	NA	Viruses	unclassified viruses	unclassifiedDNAviruses	unclassifieddsDNAviruses	Pithoviridae	NA	Pithoviridae	NA	NA	NA	NA	NA	NA	NA	NA	NA	NA	NA	NA	NA	NA	NA	NA
Semliki		NA	NA	YP_009001229.1	NC_023423	collagen	61364	27	44	17	0	0	28	63.64	2	45	59	75	75	85	128	307	3.36E-05	45.1	105	NA	Viruses	unclassified viruses	unclassifiedDNAviruses	unclassifieddsDNAviruses	Pithoviridae	Pithovirus	Pithoviridae	NA	NA	NA	NA	NA	NA	NA	NA	NA	NA	NA	NA	NA	NA	NA	NA
Semliki		NA	NA	ARF08230.1	KY684083	collagen	60	27	45	15	1	3	29	64.44	1	45	59	76	76	756	797	1757	7.40E-05	43.9	102	NA	Viruses	Varidnaviria	Bamfordvirae	Nucleocytoviricota	Megaviricetes	Imitervirales	Mimiviridae	unclassifiedMimiviridae	NA	NA	NA	NA	NA	NA	NA	NA	NA	NA	NA	NA	NA	NA	NA
Semliki		NA	NA	ARF08230.1	KY684083	collagen	49.02	25	51	20	1	6	28	54.9	1	45	59	76	76	792	842	1757	0.00088	41.2	95	NA	Viruses	Varidnaviria	Bamfordvirae	Nucleocytoviricota	Megaviricetes	Imitervirales	Mimiviridae	unclassifiedMimiviridae	NA	NA	NA	NA	NA	NA	NA	NA	NA	NA	NA	NA	NA	NA	NA
Semliki		NA	NA	QHT82944.1	MN740004	hypothetical	53191	25	47	22	0	0	28	59.57	12	58	59	80	80	259	305	433	0.000684	41.2	95	NA	unclassified entries	unclassified sequences	metagenomes	organismalmetagenomes	NA	NA	NA	NA	NA	NA	NA	NA	NA	NA	NA	NA	NA	NA	NA	NA	NA	NA	NA
Semliki		NA	NA	QHU07012.1	MN740670	hypothetical	55556	25	45	20	0	0	26	57.78	14	58	59	76	76	69	113	222	0.000743	41.2	95	NA	unclassified entries	unclassified sequences	metagenomes	organismalmetagenomes	NA	NA	NA	NA	NA	NA	NA	NA	NA	NA	NA	NA	NA	NA	NA	NA	NA	NA	NA
Hepatitis		NA	NA	ACG50090.1	EU926760	PsaC	89.13	41	46	5	0	0	44	95.65	1	46	59	78	78	8	53	81	2.52E-25	94	232	NA	Viruses	environmental samples	NA	NA	NA	NA	NA	NA	NA	NA	NA	NA	NA	NA	NA	NA	NA	NA	NA	NA	NA	NA	NA
Hepatitis		NA	NA	ACT34024.1	GQ268816	PsaC	89.13	41	46	5	0	0	44	95.65	1	46	59	78	78	8	53	81	2.52E-25	94	232	NA	Viruses	environmental samples	NA	NA	NA	NA	NA	NA	NA	NA	NA	NA	NA	NA	NA	NA	NA	NA	NA	NA	NA	NA	NA
Hepatitis		NA	NA	ACG50079.1	EU926755	PsaC	89.13	41	46	5	0	0	44	95.65	1	46	59	78	78	8	53	78	2.85E-25	93.6	231	NA	Viruses	environmental samples	NA	NA	NA	NA	NA	NA	NA	NA	NA	NA	NA	NA	NA	NA	NA	NA	NA	NA	NA	NA	NA
Bovine		NA	NA	ABK60177.1	DQ983234	putative	72917	35	48	13	0	0	37	77.08	1	48	60	80	80	1	48	49	5.22E-17	72	175	NA	cellular organisms	Eukaryota	Viridiplantae	Streptophyta	Streptophytina	Embryophyta	Tracheophyta	Euphyllophyta	NA	NA	NA	NA	NA	NA	NA	NA	NA	NA	NA	NA	NA	NA	NA
Bovine		NA	NA	ABK60177.1	DQ983234	putative	84	21	25	4	0	0	23	92	1	25	61	41	41	24	48	49	1.07E-06	46.2	108	NA	cellular organisms	Eukaryota	Viridiplantae	Streptophyta	Streptophytina	Embryophyta	Tracheophyta	Euphyllophyta	NA	NA	NA	NA	NA	NA	NA	NA	NA	NA	NA	NA	NA	NA	NA
Hepacivirus		NA	NA	AAU84538.1	AY713430	photosystem	100	48	48	0	0	0	48	100	35	82	83	58	58	1	48	283	9.93E-26	101	251	NA	Viruses	environmental samples	NA	NA	NA	NA	NA	NA	NA	NA	NA	NA	NA	NA	NA	NA	NA	NA	NA	NA	NA	NA	NA
Hepacivirus		NA	NA	AAU84540.1	AY713432	photosystem	97917	47	48	1	0	0	48	100	35	82	83	58	58	1	48	283	1.71E-25	100	250	NA	Viruses	environmental samples	NA	NA	NA	NA	NA	NA	NA	NA	NA	NA	NA	NA	NA	NA	NA	NA	NA	NA	NA	NA	NA
Hepacivirus		NA	NA	AAU84537.1	AY713429	photosystem	95833	46	48	2	0	0	48	100	35	82	83	58	58	1	48	282	3.24E-25	100	248	NA	Viruses	environmental samples	NA	NA	NA	NA	NA	NA	NA	NA	NA	NA	NA	NA	NA	NA	NA	NA	NA	NA	NA	NA	NA
Canine		NA	NA	ABK60177.1	DQ983234	putative	82222	37	45	8	0	0	39	86.67	1	45	59	76	76	5	49	49	8.06E-19	76.6	187	NA	cellular organisms	Eukaryota	Viridiplantae	Streptophyta	Streptophytina	Embryophyta	Tracheophyta	Euphyllophyta	NA	NA	NA	NA	NA	NA	NA	NA	NA	NA	NA	NA	NA	NA	NA
Canine		NA	NA	ABK60177.1	DQ983234	putative	65306	32	49	17	0	0	36	73.47	4	52	83	59	59	1	49	49	1.69E-13	64.3	155	NA	cellular organisms	Eukaryota	Viridiplantae	Streptophyta	Streptophytina	Embryophyta	Tracheophyta	Euphyllophyta	NA	NA	NA	NA	NA	NA	NA	NA	NA	NA	NA	NA	NA	NA	NA
Canine		NA	NA	ABK60177.1	DQ983234	putative	95833	46	48	2	0	0	47	97.92	3	50	82	59	59	1	48	49	4.23E-26	95.9	237	NA	cellular organisms	Eukaryota	Viridiplantae	Streptophyta	Streptophytina	Embryophyta	Tracheophyta	Euphyllophyta	NA	NA	NA	NA	NA	NA	NA	NA	NA	NA	NA	NA	NA	NA	NA
Canine		NA	NA	ABK60177.1	DQ983234	putative	94444	17	18	1	0	0	18	100	1	18	53	34	34	25	42	49	0.00028	39.7	91	NA	cellular organisms	Eukaryota	Viridiplantae	Streptophyta	Streptophytina	Embryophyta	Tracheophyta	Euphyllophyta	NA	NA	NA	NA	NA	NA	NA	NA	NA	NA	NA	NA	NA	NA	NA
Canine		NA	NA	ABK60177.1	DQ983234	putative	100	17	17	0	0	0	17	100	1	17	57	30	30	33	49	49	0.000174	40.4	93	NA	cellular organisms	Eukaryota	Viridiplantae	Streptophyta	Streptophytina	Embryophyta	Tracheophyta	Euphyllophyta	NA	NA	NA	NA	NA	NA	NA	NA	NA	NA	NA	NA	NA	NA	NA
Canine		NA	NA	ABK60177.1	DQ983234	putative	95455	21	22	1	0	0	22	100	1	22	57	39	39	28	49	49	4.93E-08	49.3	116	NA	cellular organisms	Eukaryota	Viridiplantae	Streptophyta	Streptophytina	Embryophyta	Tracheophyta	Euphyllophyta	NA	NA	NA	NA	NA	NA	NA	NA	NA	NA	NA	NA	NA	NA	NA
Canine		NA	NA	ABK60177.1	DQ983234	putative	100	33	33	0	0	0	33	100	15	47	83	40	40	17	49	49	7.50E-17	72.8	177	NA	cellular organisms	Eukaryota	Viridiplantae	Streptophyta	Streptophytina	Embryophyta	Tracheophyta	Euphyllophyta	NA	NA	NA	NA	NA	NA	NA	NA	NA	NA	NA	NA	NA	NA	NA
Canine		NA	NA	ABK60177.1	DQ983234	putative	100	18	18	0	0	0	18	100	1	18	58	31	31	32	49	49	2.43E-05	42.4	98	NA	cellular organisms	Eukaryota	Viridiplantae	Streptophyta	Streptophytina	Embryophyta	Tracheophyta	Euphyllophyta	NA	NA	NA	NA	NA	NA	NA	NA	NA	NA	NA	NA	NA	NA	NA
Canine		NA	NA	ABK60177.1	DQ983234	putative	87234	41	47	6	0	0	41	87.23	9	55	83	57	57	3	49	49	1.70E-22	87	214	NA	cellular organisms	Eukaryota	Viridiplantae	Streptophyta	Streptophytina	Embryophyta	Tracheophyta	Euphyllophyta	NA	NA	NA	NA	NA	NA	NA	NA	NA	NA	NA	NA	NA	NA	NA
Canine		NA	NA	ABK60177.1	DQ983234	putative	92593	25	27	2	0	0	25	92.59	1	27	54	50	50	23	49	49	5.46E-11	56.6	135	NA	cellular organisms	Eukaryota	Viridiplantae	Streptophyta	Streptophytina	Embryophyta	Tracheophyta	Euphyllophyta	NA	NA	NA	NA	NA	NA	NA	NA	NA	NA	NA	NA	NA	NA	NA
Hepacivirus		NA	NA	BAM73410.1	AB618031	LacZ	91176	31	34	3	0	0	31	91.18	2	35	56	61	61	52	85	1048	8.40E-14	69.3	168	NA	Viruses	Duplodnaviria	Heunggongvirae	Peploviricota	Herviviricetes	Herpesvirales	Herpesviridae	Alphaherpesvirinae	NA	NA	NA	NA	NA	NA	NA	NA	NA	NA	NA	NA	NA	NA	NA
Hepacivirus		NA	NA	BAM73347.1	AB618031	LacZ	91176	31	34	3	0	0	31	91.18	2	35	56	61	61	52	85	1048	8.40E-14	69.3	168	NA	Viruses	Duplodnaviria	Heunggongvirae	Peploviricota	Herviviricetes	Herpesvirales	Herpesviridae	Alphaherpesvirinae	NA	NA	NA	NA	NA	NA	NA	NA	NA	NA	NA	NA	NA	NA	NA
Hepacivirus		NA	NA	ABZ80022.1	EU410304	beta-D-galactosidase	91176	31	34	3	0	0	31	91.18	2	35	56	61	61	23	56	1019	8.82E-14	69.3	168	NA	other entries	other sequences	artificialsequences	syntheticviruses	NA	NA	NA	NA	NA	NA	NA	NA	NA	NA	NA	NA	NA	NA	NA	NA	NA	NA	NA
Hepacivirus		NA	NA	BAM73410.1	AB618031	LacZ	89189	33	37	4	0	0	34	91.89	2	38	56	66	66	52	88	1048	5.36E-15	72.8	177	NA	Viruses	Duplodnaviria	Heunggongvirae	Peploviricota	Herviviricetes	Herpesvirales	Herpesviridae	Alphaherpesvirinae	NA	NA	NA	NA	NA	NA	NA	NA	NA	NA	NA	NA	NA	NA	NA
Hepacivirus		NA	NA	BAM73347.1	AB618031	LacZ	89189	33	37	4	0	0	34	91.89	2	38	56	66	66	52	88	1048	5.36E-15	72.8	177	NA	Viruses	Duplodnaviria	Heunggongvirae	Peploviricota	Herviviricetes	Herpesvirales	Herpesviridae	Alphaherpesvirinae	NA	NA	NA	NA	NA	NA	NA	NA	NA	NA	NA	NA	NA	NA	NA
Hepacivirus		NA	NA	ABZ80022.1	EU410304	beta-D-galactosidase	89189	33	37	4	0	0	34	91.89	2	38	56	66	66	23	59	1019	5.52E-15	72.8	177	NA	other entries	other sequences	artificialsequences	syntheticviruses	NA	NA	NA	NA	NA	NA	NA	NA	NA	NA	NA	NA	NA	NA	NA	NA	NA	NA	NA
Hepacivirus		NA	NA	ABK60177.1	DQ983234	putative	95455	21	22	1	0	0	21	95.45	36	57	57	39	39	1	22	49	4.42E-07	47	110	NA	cellular organisms	Eukaryota	Viridiplantae	Streptophyta	Streptophytina	Embryophyta	Tracheophyta	Euphyllophyta	NA	NA	NA	NA	NA	NA	NA	NA	NA	NA	NA	NA	NA	NA	NA
Hepacivirus		NA	NA	ABK60177.1	DQ983234	putative	95455	21	22	1	0	0	21	95.45	35	56	56	39	39	1	22	49	3.81E-07	47	110	NA	cellular organisms	Eukaryota	Viridiplantae	Streptophyta	Streptophytina	Embryophyta	Tracheophyta	Euphyllophyta	NA	NA	NA	NA	NA	NA	NA	NA	NA	NA	NA	NA	NA	NA	NA
Hepacivirus		NA	NA	BAM73410.1	AB618031	LacZ	96.97	32	33	1	0	0	32	96.97	2	34	54	61	61	53	85	1048	3.07E-14	70.5	171	NA	Viruses	Duplodnaviria	Heunggongvirae	Peploviricota	Herviviricetes	Herpesvirales	Herpesviridae	Alphaherpesvirinae	NA	NA	NA	NA	NA	NA	NA	NA	NA	NA	NA	NA	NA	NA	NA
Hepacivirus		NA	NA	BAM73347.1	AB618031	LacZ	96.97	32	33	1	0	0	32	96.97	2	34	54	61	61	53	85	1048	3.07E-14	70.5	171	NA	Viruses	Duplodnaviria	Heunggongvirae	Peploviricota	Herviviricetes	Herpesvirales	Herpesviridae	Alphaherpesvirinae	NA	NA	NA	NA	NA	NA	NA	NA	NA	NA	NA	NA	NA	NA	NA
Hepacivirus		NA	NA	ABZ80022.1	EU410304	beta-D-galactosidase	96.97	32	33	1	0	0	32	96.97	2	34	54	61	61	24	56	1019	3.10E-14	70.5	171	NA	other entries	other sequences	artificialsequences	syntheticviruses	NA	NA	NA	NA	NA	NA	NA	NA	NA	NA	NA	NA	NA	NA	NA	NA	NA	NA	NA
Hepacivirus		NA	NA	ABK60177.1	DQ983234	putative	92308	24	26	2	0	0	24	92.31	35	60	61	43	43	2	27	49	5.23E-08	49.3	116	NA	cellular organisms	Eukaryota	Viridiplantae	Streptophyta	Streptophytina	Embryophyta	Tracheophyta	Euphyllophyta	NA	NA	NA	NA	NA	NA	NA	NA	NA	NA	NA	NA	NA	NA	NA
Hepacivirus		NA	NA	ABK60177.1	DQ983234	putative	97059	33	34	1	0	0	33	97.06	19	52	53	64	64	1	34	49	1.22E-16	70.9	172	NA	cellular organisms	Eukaryota	Viridiplantae	Streptophyta	Streptophytina	Embryophyta	Tracheophyta	Euphyllophyta	NA	NA	NA	NA	NA	NA	NA	NA	NA	NA	NA	NA	NA	NA	NA
Hepacivirus		NA	NA	ABK60177.1	DQ983234	putative	100	43	43	0	0	0	43	100	19	61	61	70	70	1	43	49	5.82E-25	92	227	NA	cellular organisms	Eukaryota	Viridiplantae	Streptophyta	Streptophytina	Embryophyta	Tracheophyta	Euphyllophyta	NA	NA	NA	NA	NA	NA	NA	NA	NA	NA	NA	NA	NA	NA	NA
Hepacivirus		NA	NA	ABK60177.1	DQ983234	putative	100	34	34	0	0	0	34	100	49	82	83	41	41	1	34	49	3.02E-17	73.6	179	NA	cellular organisms	Eukaryota	Viridiplantae	Streptophyta	Streptophytina	Embryophyta	Tracheophyta	Euphyllophyta	NA	NA	NA	NA	NA	NA	NA	NA	NA	NA	NA	NA	NA	NA	NA
Hepacivirus		NA	NA	ABK60177.1	DQ983234	putative	100	18	18	0	0	0	18	100	49	66	67	27	27	1	18	49	0.000125	41.2	95	NA	cellular organisms	Eukaryota	Viridiplantae	Streptophyta	Streptophytina	Embryophyta	Tracheophyta	Euphyllophyta	NA	NA	NA	NA	NA	NA	NA	NA	NA	NA	NA	NA	NA	NA	NA
Hepacivirus		NA	NA	ABK60177.1	DQ983234	putative	100	38	38	0	0	0	38	100	45	82	82	46	46	1	38	49	1.42E-20	82	201	NA	cellular organisms	Eukaryota	Viridiplantae	Streptophyta	Streptophytina	Embryophyta	Tracheophyta	Euphyllophyta	NA	NA	NA	NA	NA	NA	NA	NA	NA	NA	NA	NA	NA	NA	NA
Hepacivirus		NA	NA	ABK60177.1	DQ983234	putative	94737	18	19	1	0	0	18	94.74	65	83	83	23	23	1	19	49	0.000306	40.8	94	NA	cellular organisms	Eukaryota	Viridiplantae	Streptophyta	Streptophytina	Embryophyta	Tracheophyta	Euphyllophyta	NA	NA	NA	NA	NA	NA	NA	NA	NA	NA	NA	NA	NA	NA	NA
Hepacivirus		NA	NA	ABK60177.1	DQ983234	putative	100	23	23	0	0	0	23	100	39	61	61	38	38	1	23	49	9.25E-09	51.2	121	NA	cellular organisms	Eukaryota	Viridiplantae	Streptophyta	Streptophytina	Embryophyta	Tracheophyta	Euphyllophyta	NA	NA	NA	NA	NA	NA	NA	NA	NA	NA	NA	NA	NA	NA	NA
Hepacivirus		NA	NA	ABK60177.1	DQ983234	putative	87.5	21	24	3	0	0	22	91.67	37	60	60	40	40	1	24	49	1.22E-06	45.8	107	NA	cellular organisms	Eukaryota	Viridiplantae	Streptophyta	Streptophytina	Embryophyta	Tracheophyta	Euphyllophyta	NA	NA	NA	NA	NA	NA	NA	NA	NA	NA	NA	NA	NA	NA	NA
Hepacivirus		NA	NA	ABK60177.1	DQ983234	putative	88	22	25	3	0	0	22	88	36	60	61	41	41	1	25	49	1.77E-07	48.1	113	NA	cellular organisms	Eukaryota	Viridiplantae	Streptophyta	Streptophytina	Embryophyta	Tracheophyta	Euphyllophyta	NA	NA	NA	NA	NA	NA	NA	NA	NA	NA	NA	NA	NA	NA	NA
Hepacivirus		NA	NA	ABK60177.1	DQ983234	putative	100	37	37	0	0	0	37	100	24	60	60	62	62	1	37	49	6.29E-20	79.3	194	NA	cellular organisms	Eukaryota	Viridiplantae	Streptophyta	Streptophytina	Embryophyta	Tracheophyta	Euphyllophyta	NA	NA	NA	NA	NA	NA	NA	NA	NA	NA	NA	NA	NA	NA	NA
Hepacivirus		NA	NA	ABK60177.1	DQ983234	putative	94118	32	34	2	0	0	32	94.12	22	55	57	60	60	1	34	49	2.80E-15	67.4	163	NA	cellular organisms	Eukaryota	Viridiplantae	Streptophyta	Streptophytina	Embryophyta	Tracheophyta	Euphyllophyta	NA	NA	NA	NA	NA	NA	NA	NA	NA	NA	NA	NA	NA	NA	NA
Hepacivirus		NA	NA	ABK60177.1	DQ983234	putative	96875	31	32	1	0	0	31	96.88	22	53	57	56	56	1	32	49	7.52E-15	66.6	161	NA	cellular organisms	Eukaryota	Viridiplantae	Streptophyta	Streptophytina	Embryophyta	Tracheophyta	Euphyllophyta	NA	NA	NA	NA	NA	NA	NA	NA	NA	NA	NA	NA	NA	NA	NA
Hepacivirus		NA	NA	ABK60177.1	DQ983234	putative	97674	42	43	1	0	0	43	100	18	60	60	72	72	1	43	49	1.95E-24	90.9	224	NA	cellular organisms	Eukaryota	Viridiplantae	Streptophyta	Streptophytina	Embryophyta	Tracheophyta	Euphyllophyta	NA	NA	NA	NA	NA	NA	NA	NA	NA	NA	NA	NA	NA	NA	NA
Hepacivirus		NA	NA	ABK60177.1	DQ983234	putative	100	26	26	0	0	0	26	100	17	42	44	59	59	1	26	49	4.72E-11	56.2	134	NA	cellular organisms	Eukaryota	Viridiplantae	Streptophyta	Streptophytina	Embryophyta	Tracheophyta	Euphyllophyta	NA	NA	NA	NA	NA	NA	NA	NA	NA	NA	NA	NA	NA	NA	NA
Hepacivirus		NA	NA	ABK60177.1	DQ983234	putative	92857	39	42	3	0	0	40	95.24	11	52	53	79	79	1	42	49	1.17E-21	83.6	205	NA	cellular organisms	Eukaryota	Viridiplantae	Streptophyta	Streptophytina	Embryophyta	Tracheophyta	Euphyllophyta	NA	NA	NA	NA	NA	NA	NA	NA	NA	NA	NA	NA	NA	NA	NA
Hepacivirus		NA	NA	ABK60177.1	DQ983234	putative	95652	44	46	2	0	0	44	95.65	12	57	57	81	81	2	47	49	1.56E-24	90.9	224	NA	cellular organisms	Eukaryota	Viridiplantae	Streptophyta	Streptophytina	Embryophyta	Tracheophyta	Euphyllophyta	NA	NA	NA	NA	NA	NA	NA	NA	NA	NA	NA	NA	NA	NA	NA
Hepacivirus		NA	NA	ABK60177.1	DQ983234	putative	100	45	45	0	0	0	45	100	10	54	57	79	79	1	45	49	2.48E-26	95.5	236	NA	cellular organisms	Eukaryota	Viridiplantae	Streptophyta	Streptophytina	Embryophyta	Tracheophyta	Euphyllophyta	NA	NA	NA	NA	NA	NA	NA	NA	NA	NA	NA	NA	NA	NA	NA
Hepacivirus		NA	NA	ABK60177.1	DQ983234	putative	97436	38	39	1	0	0	39	100	13	51	69	57	57	4	42	49	2.49E-20	80.9	198	NA	cellular organisms	Eukaryota	Viridiplantae	Streptophyta	Streptophytina	Embryophyta	Tracheophyta	Euphyllophyta	NA	NA	NA	NA	NA	NA	NA	NA	NA	NA	NA	NA	NA	NA	NA
Hepacivirus		NA	NA	ABK60177.1	DQ983234	putative	90909	20	22	2	0	0	21	95.45	1	22	83	27	27	28	49	49	1.43E-06	46.6	109	NA	cellular organisms	Eukaryota	Viridiplantae	Streptophyta	Streptophytina	Embryophyta	Tracheophyta	Euphyllophyta	NA	NA	NA	NA	NA	NA	NA	NA	NA	NA	NA	NA	NA	NA	NA
Hepacivirus		NA	NA	ABK60177.1	DQ983234	putative	100	18	18	0	0	0	18	100	42	59	60	30	30	1	18	49	9.55E-05	41.2	95	NA	cellular organisms	Eukaryota	Viridiplantae	Streptophyta	Streptophytina	Embryophyta	Tracheophyta	Euphyllophyta	NA	NA	NA	NA	NA	NA	NA	NA	NA	NA	NA	NA	NA	NA	NA
Hepacivirus		NA	NA	ABK60177.1	DQ983234	putative	100	18	18	0	0	0	18	100	42	59	60	30	30	1	18	49	0.000108	40.8	94	NA	cellular organisms	Eukaryota	Viridiplantae	Streptophyta	Streptophytina	Embryophyta	Tracheophyta	Euphyllophyta	NA	NA	NA	NA	NA	NA	NA	NA	NA	NA	NA	NA	NA	NA	NA
Hepacivirus		NA	NA	ABK60177.1	DQ983234	putative	100	18	18	0	0	0	18	100	42	59	60	30	30	1	18	49	0.000108	40.8	94	NA	cellular organisms	Eukaryota	Viridiplantae	Streptophyta	Streptophytina	Embryophyta	Tracheophyta	Euphyllophyta	NA	NA	NA	NA	NA	NA	NA	NA	NA	NA	NA	NA	NA	NA	NA
Hepacivirus		NA	NA	ABK60177.1	DQ983234	putative	91667	44	48	4	0	0	46	95.83	1	48	52	92	92	2	49	49	9.74E-26	93.6	231	NA	cellular organisms	Eukaryota	Viridiplantae	Streptophyta	Streptophytina	Embryophyta	Tracheophyta	Euphyllophyta	NA	NA	NA	NA	NA	NA	NA	NA	NA	NA	NA	NA	NA	NA	NA
Hepacivirus		NA	NA	ABK60177.1	DQ983234	putative	100	25	25	0	0	0	25	100	33	57	59	42	42	1	25	49	2.21E-10	55.1	131	NA	cellular organisms	Eukaryota	Viridiplantae	Streptophyta	Streptophytina	Embryophyta	Tracheophyta	Euphyllophyta	NA	NA	NA	NA	NA	NA	NA	NA	NA	NA	NA	NA	NA	NA	NA
Hepacivirus		NA	NA	ABK60177.1	DQ983234	putative	91667	22	24	2	0	0	24	100	32	55	55	44	44	1	24	49	6.81E-09	51.2	121	NA	cellular organisms	Eukaryota	Viridiplantae	Streptophyta	Streptophytina	Embryophyta	Tracheophyta	Euphyllophyta	NA	NA	NA	NA	NA	NA	NA	NA	NA	NA	NA	NA	NA	NA	NA
Hepacivirus		NA	NA	ABK60177.1	DQ983234	putative	93.75	30	32	2	0	0	30	93.75	1	32	55	58	58	18	49	49	3.44E-14	64.7	156	NA	cellular organisms	Eukaryota	Viridiplantae	Streptophyta	Streptophytina	Embryophyta	Tracheophyta	Euphyllophyta	NA	NA	NA	NA	NA	NA	NA	NA	NA	NA	NA	NA	NA	NA	NA
Hepacivirus		NA	NA	ABK60177.1	DQ983234	putative	100	31	31	0	0	0	31	100	1	31	54	57	57	19	49	49	1.13E-15	68.6	166	NA	cellular organisms	Eukaryota	Viridiplantae	Streptophyta	Streptophytina	Embryophyta	Tracheophyta	Euphyllophyta	NA	NA	NA	NA	NA	NA	NA	NA	NA	NA	NA	NA	NA	NA	NA
Hepacivirus		NA	NA	ABK60177.1	DQ983234	putative	92593	25	27	2	0	0	25	92.59	2	28	57	47	47	23	49	49	5.53E-11	56.6	135	NA	cellular organisms	Eukaryota	Viridiplantae	Streptophyta	Streptophytina	Embryophyta	Tracheophyta	Euphyllophyta	NA	NA	NA	NA	NA	NA	NA	NA	NA	NA	NA	NA	NA	NA	NA
Hepacivirus		NA	NA	ABK60177.1	DQ983234	putative	85714	24	28	4	0	0	25	89.29	1	28	59	47	47	22	49	49	1.49E-09	53.1	126	NA	cellular organisms	Eukaryota	Viridiplantae	Streptophyta	Streptophytina	Embryophyta	Tracheophyta	Euphyllophyta	NA	NA	NA	NA	NA	NA	NA	NA	NA	NA	NA	NA	NA	NA	NA
Hepacivirus		NA	NA	ABK60177.1	DQ983234	putative	96296	26	27	1	0	0	26	96.3	1	27	58	47	47	23	49	49	3.19E-11	57.4	137	NA	cellular organisms	Eukaryota	Viridiplantae	Streptophyta	Streptophytina	Embryophyta	Tracheophyta	Euphyllophyta	NA	NA	NA	NA	NA	NA	NA	NA	NA	NA	NA	NA	NA	NA	NA
Hepacivirus		NA	NA	ABK60177.1	DQ983234	putative	100	27	27	0	0	0	27	100	1	27	44	61	61	23	49	49	2.18E-12	59.7	143	NA	cellular organisms	Eukaryota	Viridiplantae	Streptophyta	Streptophytina	Embryophyta	Tracheophyta	Euphyllophyta	NA	NA	NA	NA	NA	NA	NA	NA	NA	NA	NA	NA	NA	NA	NA
Hepacivirus		NA	NA	ABK60177.1	DQ983234	putative	92593	25	27	2	0	0	25	92.59	1	27	54	50	50	23	49	49	5.46E-11	56.6	135	NA	cellular organisms	Eukaryota	Viridiplantae	Streptophyta	Streptophytina	Embryophyta	Tracheophyta	Euphyllophyta	NA	NA	NA	NA	NA	NA	NA	NA	NA	NA	NA	NA	NA	NA	NA
Hepacivirus		NA	NA	ABK60177.1	DQ983234	putative	84	21	25	4	0	0	23	92	1	25	61	41	41	24	48	49	1.07E-06	46.2	108	NA	cellular organisms	Eukaryota	Viridiplantae	Streptophyta	Streptophytina	Embryophyta	Tracheophyta	Euphyllophyta	NA	NA	NA	NA	NA	NA	NA	NA	NA	NA	NA	NA	NA	NA	NA
Hepacivirus		NA	NA	ABK60177.1	DQ983234	putative	100	22	22	0	0	0	22	100	1	22	83	27	27	28	49	49	8.93E-09	52	123	NA	cellular organisms	Eukaryota	Viridiplantae	Streptophyta	Streptophytina	Embryophyta	Tracheophyta	Euphyllophyta	NA	NA	NA	NA	NA	NA	NA	NA	NA	NA	NA	NA	NA	NA	NA
Hepacivirus		NA	NA	ABK60177.1	DQ983234	putative	97917	47	48	1	0	0	48	100	5	52	52	92	92	1	48	49	1.09E-27	98.6	244	NA	cellular organisms	Eukaryota	Viridiplantae	Streptophyta	Streptophytina	Embryophyta	Tracheophyta	Euphyllophyta	NA	NA	NA	NA	NA	NA	NA	NA	NA	NA	NA	NA	NA	NA	NA
Hepacivirus		NA	NA	ABK60177.1	DQ983234	putative	100	49	49	0	0	0	49	100	4	52	53	92	92	1	49	49	2.96E-29	102	254	NA	cellular organisms	Eukaryota	Viridiplantae	Streptophyta	Streptophytina	Embryophyta	Tracheophyta	Euphyllophyta	NA	NA	NA	NA	NA	NA	NA	NA	NA	NA	NA	NA	NA	NA	NA
Hepacivirus		NA	NA	ABK60177.1	DQ983234	putative	81.25	39	48	9	0	0	41	85.42	3	50	60	80	80	1	48	49	5.55E-21	82	201	NA	cellular organisms	Eukaryota	Viridiplantae	Streptophyta	Streptophytina	Embryophyta	Tracheophyta	Euphyllophyta	NA	NA	NA	NA	NA	NA	NA	NA	NA	NA	NA	NA	NA	NA	NA
Hepacivirus		NA	NA	ABK60177.1	DQ983234	putative	97917	47	48	1	0	0	47	97.92	2	49	60	80	80	2	49	49	9.33E-28	99	245	NA	cellular organisms	Eukaryota	Viridiplantae	Streptophyta	Streptophytina	Embryophyta	Tracheophyta	Euphyllophyta	NA	NA	NA	NA	NA	NA	NA	NA	NA	NA	NA	NA	NA	NA	NA
Hepacivirus		NA	NA	ABK60177.1	DQ983234	putative	100	47	47	0	0	0	47	100	3	49	57	82	82	3	49	49	6.04E-28	99.4	246	NA	cellular organisms	Eukaryota	Viridiplantae	Streptophyta	Streptophytina	Embryophyta	Tracheophyta	Euphyllophyta	NA	NA	NA	NA	NA	NA	NA	NA	NA	NA	NA	NA	NA	NA	NA
Hepacivirus		NA	NA	ABK60177.1	DQ983234	putative	87755	43	49	6	0	0	44	89.8	1	49	53	92	92	1	49	49	2.30E-24	90.1	222	NA	cellular organisms	Eukaryota	Viridiplantae	Streptophyta	Streptophytina	Embryophyta	Tracheophyta	Euphyllophyta	NA	NA	NA	NA	NA	NA	NA	NA	NA	NA	NA	NA	NA	NA	NA
Hepacivirus		NA	NA	ABK60177.1	DQ983234	putative	82222	37	45	8	0	0	39	86.67	1	45	59	76	76	5	49	49	8.06E-19	76.6	187	NA	cellular organisms	Eukaryota	Viridiplantae	Streptophyta	Streptophytina	Embryophyta	Tracheophyta	Euphyllophyta	NA	NA	NA	NA	NA	NA	NA	NA	NA	NA	NA	NA	NA	NA	NA
Hepacivirus		NA	NA	ABK60177.1	DQ983234	putative	97778	44	45	1	0	0	44	97.78	1	45	54	83	83	5	49	49	7.75E-25	91.7	226	NA	cellular organisms	Eukaryota	Viridiplantae	Streptophyta	Streptophytina	Embryophyta	Tracheophyta	Euphyllophyta	NA	NA	NA	NA	NA	NA	NA	NA	NA	NA	NA	NA	NA	NA	NA
Hepacivirus		NA	NA	ABK60177.1	DQ983234	putative	95455	42	44	2	0	0	44	100	1	44	54	81	81	6	49	49	7.10E-25	91.7	226	NA	cellular organisms	Eukaryota	Viridiplantae	Streptophyta	Streptophytina	Embryophyta	Tracheophyta	Euphyllophyta	NA	NA	NA	NA	NA	NA	NA	NA	NA	NA	NA	NA	NA	NA	NA
Hepacivirus		NA	NA	ABK60177.1	DQ983234	putative	88636	39	44	5	0	0	40	90.91	1	44	61	72	72	6	49	49	1.92E-19	78.2	191	NA	cellular organisms	Eukaryota	Viridiplantae	Streptophyta	Streptophytina	Embryophyta	Tracheophyta	Euphyllophyta	NA	NA	NA	NA	NA	NA	NA	NA	NA	NA	NA	NA	NA	NA	NA
Hepacivirus		NA	NA	ABK60177.1	DQ983234	putative	97674	42	43	1	0	0	42	97.67	1	43	51	84	84	7	49	49	1.53E-23	88.2	217	NA	cellular organisms	Eukaryota	Viridiplantae	Streptophyta	Streptophytina	Embryophyta	Tracheophyta	Euphyllophyta	NA	NA	NA	NA	NA	NA	NA	NA	NA	NA	NA	NA	NA	NA	NA
Hepacivirus		NA	NA	ABK60177.1	DQ983234	putative	97619	41	42	1	0	0	41	97.62	1	42	57	74	74	8	49	49	2.87E-23	87.8	216	NA	cellular organisms	Eukaryota	Viridiplantae	Streptophyta	Streptophytina	Embryophyta	Tracheophyta	Euphyllophyta	NA	NA	NA	NA	NA	NA	NA	NA	NA	NA	NA	NA	NA	NA	NA
Hepacivirus		NA	NA	ABK60177.1	DQ983234	putative	94872	37	39	2	0	0	37	94.87	1	39	55	71	71	11	49	49	2.89E-19	77.4	189	NA	cellular organisms	Eukaryota	Viridiplantae	Streptophyta	Streptophytina	Embryophyta	Tracheophyta	Euphyllophyta	NA	NA	NA	NA	NA	NA	NA	NA	NA	NA	NA	NA	NA	NA	NA
Hepacivirus		NA	NA	ABK60177.1	DQ983234	putative	89189	33	37	4	0	0	33	89.19	1	37	59	63	63	13	49	49	1.95E-16	70.5	171	NA	cellular organisms	Eukaryota	Viridiplantae	Streptophyta	Streptophytina	Embryophyta	Tracheophyta	Euphyllophyta	NA	NA	NA	NA	NA	NA	NA	NA	NA	NA	NA	NA	NA	NA	NA
Hepacivirus		NA	NA	ABK60177.1	DQ983234	putative	96875	31	32	1	0	0	31	96.88	1	32	55	58	58	18	49	49	9.80E-16	68.6	166	NA	cellular organisms	Eukaryota	Viridiplantae	Streptophyta	Streptophytina	Embryophyta	Tracheophyta	Euphyllophyta	NA	NA	NA	NA	NA	NA	NA	NA	NA	NA	NA	NA	NA	NA	NA
Hepacivirus		NA	NA	ABK60177.1	DQ983234	putative	75	36	48	12	0	0	39	81.25	10	57	81	59	59	1	48	49	1.46E-17	74.3	181	NA	cellular organisms	Eukaryota	Viridiplantae	Streptophyta	Streptophytina	Embryophyta	Tracheophyta	Euphyllophyta	NA	NA	NA	NA	NA	NA	NA	NA	NA	NA	NA	NA	NA	NA	NA
Hepacivirus		NA	NA	ABK60177.1	DQ983234	putative	95556	43	45	2	0	0	44	97.78	9	53	54	83	83	1	45	49	6.64E-25	91.7	226	NA	cellular organisms	Eukaryota	Viridiplantae	Streptophyta	Streptophytina	Embryophyta	Tracheophyta	Euphyllophyta	NA	NA	NA	NA	NA	NA	NA	NA	NA	NA	NA	NA	NA	NA	NA
Murine		NA	NA	ABK60177.1	DQ983234	putative	97959	48	49	1	0	0	48	97.96	4	52	57	86	86	1	49	49	1.73E-28	100	250	NA	cellular organisms	Eukaryota	Viridiplantae	Streptophyta	Streptophytina	Embryophyta	Tracheophyta	Euphyllophyta	NA	NA	NA	NA	NA	NA	NA	NA	NA	NA	NA	NA	NA	NA	NA
Murine		NA	NA	ABK60177.1	DQ983234	putative	100	45	45	0	0	0	45	100	2	46	48	94	94	5	49	49	4.24E-26	94.4	233	NA	cellular organisms	Eukaryota	Viridiplantae	Streptophyta	Streptophytina	Embryophyta	Tracheophyta	Euphyllophyta	NA	NA	NA	NA	NA	NA	NA	NA	NA	NA	NA	NA	NA	NA	NA
Murine		NA	NA	ABK60177.1	DQ983234	putative	95833	46	48	2	0	0	46	95.83	9	56	58	83	83	1	48	49	8.80E-27	96.7	239	NA	cellular organisms	Eukaryota	Viridiplantae	Streptophyta	Streptophytina	Embryophyta	Tracheophyta	Euphyllophyta	NA	NA	NA	NA	NA	NA	NA	NA	NA	NA	NA	NA	NA	NA	NA
Murine		NA	NA	ABK60177.1	DQ983234	putative	95238	40	42	2	0	0	40	95.24	1	42	61	69	69	8	49	49	1.19E-20	81.3	199	NA	cellular organisms	Eukaryota	Viridiplantae	Streptophyta	Streptophytina	Embryophyta	Tracheophyta	Euphyllophyta	NA	NA	NA	NA	NA	NA	NA	NA	NA	NA	NA	NA	NA	NA	NA
Murine		NA	NA	ABK60177.1	DQ983234	putative	100	37	37	0	0	0	37	100	1	37	55	67	67	13	49	49	6.71E-20	79	193	NA	cellular organisms	Eukaryota	Viridiplantae	Streptophyta	Streptophytina	Embryophyta	Tracheophyta	Euphyllophyta	NA	NA	NA	NA	NA	NA	NA	NA	NA	NA	NA	NA	NA	NA	NA
Murine		NA	NA	ABK60177.1	DQ983234	putative	94737	18	19	1	0	0	18	94.74	43	61	62	31	31	1	19	49	0.000141	40.8	94	NA	cellular organisms	Eukaryota	Viridiplantae	Streptophyta	Streptophytina	Embryophyta	Tracheophyta	Euphyllophyta	NA	NA	NA	NA	NA	NA	NA	NA	NA	NA	NA	NA	NA	NA	NA
Murine		NA	NA	ABK60177.1	DQ983234	putative	88636	39	44	5	0	0	40	90.91	1	44	61	72	72	6	49	49	1.92E-19	78.2	191	NA	cellular organisms	Eukaryota	Viridiplantae	Streptophyta	Streptophytina	Embryophyta	Tracheophyta	Euphyllophyta	NA	NA	NA	NA	NA	NA	NA	NA	NA	NA	NA	NA	NA	NA	NA
Murine		NA	NA	ABK60177.1	DQ983234	putative	94872	37	39	2	0	0	37	94.87	1	39	55	71	71	11	49	49	2.89E-19	77.4	189	NA	cellular organisms	Eukaryota	Viridiplantae	Streptophyta	Streptophytina	Embryophyta	Tracheophyta	Euphyllophyta	NA	NA	NA	NA	NA	NA	NA	NA	NA	NA	NA	NA	NA	NA	NA
Murine		NA	NA	ABK60177.1	DQ983234	putative	94444	34	36	2	0	0	35	97.22	1	36	58	62	62	14	49	49	1.34E-17	73.6	179	NA	cellular organisms	Eukaryota	Viridiplantae	Streptophyta	Streptophytina	Embryophyta	Tracheophyta	Euphyllophyta	NA	NA	NA	NA	NA	NA	NA	NA	NA	NA	NA	NA	NA	NA	NA
Murine		NA	NA	ABK60177.1	DQ983234	putative	87755	43	49	6	0	0	44	89.8	1	49	53	92	92	1	49	49	2.30E-24	90.1	222	NA	cellular organisms	Eukaryota	Viridiplantae	Streptophyta	Streptophytina	Embryophyta	Tracheophyta	Euphyllophyta	NA	NA	NA	NA	NA	NA	NA	NA	NA	NA	NA	NA	NA	NA	NA
Murine		NA	NA	ABK60177.1	DQ983234	putative	87.5	21	24	3	0	0	22	91.67	37	60	60	40	40	1	24	49	1.22E-06	45.8	107	NA	cellular organisms	Eukaryota	Viridiplantae	Streptophyta	Streptophytina	Embryophyta	Tracheophyta	Euphyllophyta	NA	NA	NA	NA	NA	NA	NA	NA	NA	NA	NA	NA	NA	NA	NA
Murine		NA	NA	ABK60177.1	DQ983234	putative	95556	43	45	2	0	0	43	95.56	1	45	54	83	83	5	49	49	1.50E-24	90.9	224	NA	cellular organisms	Eukaryota	Viridiplantae	Streptophyta	Streptophytina	Embryophyta	Tracheophyta	Euphyllophyta	NA	NA	NA	NA	NA	NA	NA	NA	NA	NA	NA	NA	NA	NA	NA
Murine		NA	NA	ABK60177.1	DQ983234	putative	96667	29	30	1	0	0	30	100	27	56	56	54	54	1	30	49	1.43E-13	63.2	152	NA	cellular organisms	Eukaryota	Viridiplantae	Streptophyta	Streptophytina	Embryophyta	Tracheophyta	Euphyllophyta	NA	NA	NA	NA	NA	NA	NA	NA	NA	NA	NA	NA	NA	NA	NA
Murine		NA	NA	ABK60177.1	DQ983234	putative	97917	47	48	1	0	0	47	97.92	7	54	58	83	83	1	48	49	4.31E-27	97.4	241	NA	cellular organisms	Eukaryota	Viridiplantae	Streptophyta	Streptophytina	Embryophyta	Tracheophyta	Euphyllophyta	NA	NA	NA	NA	NA	NA	NA	NA	NA	NA	NA	NA	NA	NA	NA
Murine		NA	NA	ABK60177.1	DQ983234	putative	100	49	49	0	0	0	49	100	7	55	57	86	86	1	49	49	2.52E-29	102	255	NA	cellular organisms	Eukaryota	Viridiplantae	Streptophyta	Streptophytina	Embryophyta	Tracheophyta	Euphyllophyta	NA	NA	NA	NA	NA	NA	NA	NA	NA	NA	NA	NA	NA	NA	NA
Murine		NA	NA	ABK60177.1	DQ983234	putative	95455	21	22	1	0	0	21	95.45	35	56	56	39	39	1	22	49	3.81E-07	47	110	NA	cellular organisms	Eukaryota	Viridiplantae	Streptophyta	Streptophytina	Embryophyta	Tracheophyta	Euphyllophyta	NA	NA	NA	NA	NA	NA	NA	NA	NA	NA	NA	NA	NA	NA	NA
Murine		NA	NA	ABK60177.1	DQ983234	putative	92308	24	26	2	0	0	24	92.31	35	60	61	43	43	2	27	49	5.23E-08	49.3	116	NA	cellular organisms	Eukaryota	Viridiplantae	Streptophyta	Streptophytina	Embryophyta	Tracheophyta	Euphyllophyta	NA	NA	NA	NA	NA	NA	NA	NA	NA	NA	NA	NA	NA	NA	NA
Murine		NA	NA	ABK60177.1	DQ983234	putative	91304	21	23	2	0	0	21	91.3	38	60	60	38	38	1	23	49	5.73E-07	46.6	109	NA	cellular organisms	Eukaryota	Viridiplantae	Streptophyta	Streptophytina	Embryophyta	Tracheophyta	Euphyllophyta	NA	NA	NA	NA	NA	NA	NA	NA	NA	NA	NA	NA	NA	NA	NA
Murine		NA	NA	ABK60177.1	DQ983234	putative	86957	20	23	3	0	0	21	91.3	61	83	83	28	28	1	23	49	2.96E-06	45.8	107	NA	cellular organisms	Eukaryota	Viridiplantae	Streptophyta	Streptophytina	Embryophyta	Tracheophyta	Euphyllophyta	NA	NA	NA	NA	NA	NA	NA	NA	NA	NA	NA	NA	NA	NA	NA
Murine		NA	NA	ABK60177.1	DQ983234	putative	100	49	49	0	0	0	49	100	12	60	83	59	59	1	49	49	9.09E-30	105	261	NA	cellular organisms	Eukaryota	Viridiplantae	Streptophyta	Streptophytina	Embryophyta	Tracheophyta	Euphyllophyta	NA	NA	NA	NA	NA	NA	NA	NA	NA	NA	NA	NA	NA	NA	NA
Murine		NA	NA	ABK60177.1	DQ983234	putative	100	32	32	0	0	0	32	100	26	57	57	56	56	1	32	49	7.25E-16	68.9	167	NA	cellular organisms	Eukaryota	Viridiplantae	Streptophyta	Streptophytina	Embryophyta	Tracheophyta	Euphyllophyta	NA	NA	NA	NA	NA	NA	NA	NA	NA	NA	NA	NA	NA	NA	NA
Murine		NA	NA	ABK60177.1	DQ983234	putative	65306	32	49	17	0	0	36	73.47	4	52	83	59	59	1	49	49	1.69E-13	64.3	155	NA	cellular organisms	Eukaryota	Viridiplantae	Streptophyta	Streptophytina	Embryophyta	Tracheophyta	Euphyllophyta	NA	NA	NA	NA	NA	NA	NA	NA	NA	NA	NA	NA	NA	NA	NA
Murine		NA	NA	ABK60177.1	DQ983234	putative	93333	28	30	2	0	0	29	96.67	26	55	55	55	55	1	30	49	1.98E-11	57.8	138	NA	cellular organisms	Eukaryota	Viridiplantae	Streptophyta	Streptophytina	Embryophyta	Tracheophyta	Euphyllophyta	NA	NA	NA	NA	NA	NA	NA	NA	NA	NA	NA	NA	NA	NA	NA
Murine		NA	NA	ABK60177.1	DQ983234	putative	96296	26	27	1	0	0	26	96.3	34	60	61	44	44	1	27	49	1.27E-10	55.8	133	NA	cellular organisms	Eukaryota	Viridiplantae	Streptophyta	Streptophytina	Embryophyta	Tracheophyta	Euphyllophyta	NA	NA	NA	NA	NA	NA	NA	NA	NA	NA	NA	NA	NA	NA	NA
Murine		NA	NA	ABK60177.1	DQ983234	putative	100	23	23	0	0	0	23	100	39	61	61	38	38	1	23	49	9.25E-09	51.2	121	NA	cellular organisms	Eukaryota	Viridiplantae	Streptophyta	Streptophytina	Embryophyta	Tracheophyta	Euphyllophyta	NA	NA	NA	NA	NA	NA	NA	NA	NA	NA	NA	NA	NA	NA	NA
Murine		NA	NA	ABK60177.1	DQ983234	putative	90909	20	22	2	0	0	20	90.91	34	55	55	40	40	1	22	49	2.23E-06	45.1	105	NA	cellular organisms	Eukaryota	Viridiplantae	Streptophyta	Streptophytina	Embryophyta	Tracheophyta	Euphyllophyta	NA	NA	NA	NA	NA	NA	NA	NA	NA	NA	NA	NA	NA	NA	NA
Murine		NA	NA	ABK60177.1	DQ983234	putative	61.29	19	31	12	0	0	23	74.19	50	80	81	38	38	1	31	49	0.000349	40.4	93	NA	cellular organisms	Eukaryota	Viridiplantae	Streptophyta	Streptophytina	Embryophyta	Tracheophyta	Euphyllophyta	NA	NA	NA	NA	NA	NA	NA	NA	NA	NA	NA	NA	NA	NA	NA
Murine		NA	NA	ABK60177.1	DQ983234	putative	95652	22	23	1	0	0	22	95.65	2	24	56	41	41	27	49	49	1.15E-08	50.8	120	NA	cellular organisms	Eukaryota	Viridiplantae	Streptophyta	Streptophytina	Embryophyta	Tracheophyta	Euphyllophyta	NA	NA	NA	NA	NA	NA	NA	NA	NA	NA	NA	NA	NA	NA	NA
Murine		NA	NA	ABK60177.1	DQ983234	putative	87234	41	47	6	0	0	41	87.23	9	55	83	57	57	3	49	49	1.70E-22	87	214	NA	cellular organisms	Eukaryota	Viridiplantae	Streptophyta	Streptophytina	Embryophyta	Tracheophyta	Euphyllophyta	NA	NA	NA	NA	NA	NA	NA	NA	NA	NA	NA	NA	NA	NA	NA
Murine		NA	NA	ABK60177.1	DQ983234	putative	95455	21	22	1	0	0	22	100	1	22	57	39	39	28	49	49	4.93E-08	49.3	116	NA	cellular organisms	Eukaryota	Viridiplantae	Streptophyta	Streptophytina	Embryophyta	Tracheophyta	Euphyllophyta	NA	NA	NA	NA	NA	NA	NA	NA	NA	NA	NA	NA	NA	NA	NA
Murine		NA	NA	ABK60177.1	DQ983234	putative	91892	34	37	3	0	0	35	94.59	17	53	53	70	70	1	37	49	1.35E-16	70.5	171	NA	cellular organisms	Eukaryota	Viridiplantae	Streptophyta	Streptophytina	Embryophyta	Tracheophyta	Euphyllophyta	NA	NA	NA	NA	NA	NA	NA	NA	NA	NA	NA	NA	NA	NA	NA
Murine		NA	NA	ABK60177.1	DQ983234	putative	85714	24	28	4	0	0	25	89.29	1	28	59	47	47	22	49	49	1.49E-09	53.1	126	NA	cellular organisms	Eukaryota	Viridiplantae	Streptophyta	Streptophytina	Embryophyta	Tracheophyta	Euphyllophyta	NA	NA	NA	NA	NA	NA	NA	NA	NA	NA	NA	NA	NA	NA	NA
Murine		NA	NA	ABK60177.1	DQ983234	putative	94595	35	37	2	0	0	36	97.3	19	55	55	67	67	1	37	49	1.75E-18	75.5	184	NA	cellular organisms	Eukaryota	Viridiplantae	Streptophyta	Streptophytina	Embryophyta	Tracheophyta	Euphyllophyta	NA	NA	NA	NA	NA	NA	NA	NA	NA	NA	NA	NA	NA	NA	NA
Murine		NA	NA	ABK60177.1	DQ983234	putative	94118	32	34	2	0	0	32	94.12	22	55	57	60	60	1	34	49	2.80E-15	67.4	163	NA	cellular organisms	Eukaryota	Viridiplantae	Streptophyta	Streptophytina	Embryophyta	Tracheophyta	Euphyllophyta	NA	NA	NA	NA	NA	NA	NA	NA	NA	NA	NA	NA	NA	NA	NA
Murine		NA	NA	ABK60177.1	DQ983234	putative	100	34	34	0	0	0	34	100	19	52	52	65	65	1	34	49	1.95E-17	72.8	177	NA	cellular organisms	Eukaryota	Viridiplantae	Streptophyta	Streptophytina	Embryophyta	Tracheophyta	Euphyllophyta	NA	NA	NA	NA	NA	NA	NA	NA	NA	NA	NA	NA	NA	NA	NA
Murine		NA	NA	ABK60177.1	DQ983234	putative	100	48	48	0	0	0	48	100	13	60	61	79	79	1	48	49	3.24E-28	100	249	NA	cellular organisms	Eukaryota	Viridiplantae	Streptophyta	Streptophytina	Embryophyta	Tracheophyta	Euphyllophyta	NA	NA	NA	NA	NA	NA	NA	NA	NA	NA	NA	NA	NA	NA	NA
Murine		NA	NA	ABK60177.1	DQ983234	putative	96875	31	32	1	0	0	31	96.88	22	53	57	56	56	1	32	49	7.52E-15	66.6	161	NA	cellular organisms	Eukaryota	Viridiplantae	Streptophyta	Streptophytina	Embryophyta	Tracheophyta	Euphyllophyta	NA	NA	NA	NA	NA	NA	NA	NA	NA	NA	NA	NA	NA	NA	NA
Joa		NA	NA	QHT35827.1	MN739027	hypothetical	40984	25	61	35	1	1	38	62.3	10	69	82	73	73	1	61	67	9.36E-09	52.4	124	NA	unclassified entries	unclassified sequences	metagenomes	organismalmetagenomes	NA	NA	NA	NA	NA	NA	NA	NA	NA	NA	NA	NA	NA	NA	NA	NA	NA	NA	NA
Joa		NA	NA	QHT87229.1	MN740085	hypothetical	45283	24	53	23	2	6	35	66.04	10	56	82	57	57	6	58	131	5.63E-08	52	123	NA	unclassified entries	unclassified sequences	metagenomes	organismalmetagenomes	NA	NA	NA	NA	NA	NA	NA	NA	NA	NA	NA	NA	NA	NA	NA	NA	NA	NA	NA
Joa		NA	NA	QHT79853.1	MN739956	hypothetical	44231	23	52	23	2	6	36	69.23	12	57	82	56	56	7	58	162	1.07E-07	52	123	NA	unclassified entries	unclassified sequences	metagenomes	organismalmetagenomes	NA	NA	NA	NA	NA	NA	NA	NA	NA	NA	NA	NA	NA	NA	NA	NA	NA	NA	NA
Joa		NA	NA	QBK93588.1	MK500599	collagen	61905	26	42	16	0	0	28	66.67	1	42	59	71	71	126	167	1237	4.37E-06	47.4	111	NA	Viruses	unclassified viruses	unclassifiedDNAviruses	unclassifieddsDNAviruses	Pithoviridae	NA	Pithoviridae	NA	NA	NA	NA	NA	NA	NA	NA	NA	NA	NA	NA	NA	NA	NA	NA
Joa		NA	NA	YP_009001229.1	NC_023423	collagen	61364	27	44	17	0	0	28	63.64	2	45	59	75	75	85	128	307	3.36E-05	45.1	105	NA	Viruses	unclassified viruses	unclassifiedDNAviruses	unclassifieddsDNAviruses	Pithoviridae	Pithovirus	Pithoviridae	NA	NA	NA	NA	NA	NA	NA	NA	NA	NA	NA	NA	NA	NA	NA	NA
Joa		NA	NA	ARF08230.1	KY684083	collagen	60	27	45	15	1	3	29	64.44	1	45	59	76	76	756	797	1757	7.40E-05	43.9	102	NA	Viruses	Varidnaviria	Bamfordvirae	Nucleocytoviricota	Megaviricetes	Imitervirales	Mimiviridae	unclassifiedMimiviridae	NA	NA	NA	NA	NA	NA	NA	NA	NA	NA	NA	NA	NA	NA	NA
Joa		NA	NA	ARF08230.1	KY684083	collagen	49.02	25	51	20	1	6	28	54.9	1	45	59	76	76	792	842	1757	0.00088	41.2	95	NA	Viruses	Varidnaviria	Bamfordvirae	Nucleocytoviricota	Megaviricetes	Imitervirales	Mimiviridae	unclassifiedMimiviridae	NA	NA	NA	NA	NA	NA	NA	NA	NA	NA	NA	NA	NA	NA	NA
Joa		NA	NA	QHT82944.1	MN740004	hypothetical	53191	25	47	22	0	0	28	59.57	12	58	59	80	80	259	305	433	0.000684	41.2	95	NA	unclassified entries	unclassified sequences	metagenomes	organismalmetagenomes	NA	NA	NA	NA	NA	NA	NA	NA	NA	NA	NA	NA	NA	NA	NA	NA	NA	NA	NA
Joa		NA	NA	QHU07012.1	MN740670	hypothetical	55556	25	45	20	0	0	26	57.78	14	58	59	76	76	69	113	222	0.000743	41.2	95	NA	unclassified entries	unclassified sequences	metagenomes	organismalmetagenomes	NA	NA	NA	NA	NA	NA	NA	NA	NA	NA	NA	NA	NA	NA	NA	NA	NA	NA	NA
Hepacivirus		NA	NA	ABK60177.1	DQ983234	putative	100	49	49	0	0	0	49	100	12	60	83	59	59	1	49	49	9.09E-30	105	261	NA	cellular organisms	Eukaryota	Viridiplantae	Streptophyta	Streptophytina	Embryophyta	Tracheophyta	Euphyllophyta	NA	NA	NA	NA	NA	NA	NA	NA	NA	NA	NA	NA	NA	NA	NA
Hepacivirus		NA	NA	ABK60177.1	DQ983234	putative	82222	37	45	8	0	0	40	88.89	9	53	53	85	85	1	45	49	1.42E-20	80.9	198	NA	cellular organisms	Eukaryota	Viridiplantae	Streptophyta	Streptophytina	Embryophyta	Tracheophyta	Euphyllophyta	NA	NA	NA	NA	NA	NA	NA	NA	NA	NA	NA	NA	NA	NA	NA
Hepacivirus		NA	NA	ABK60177.1	DQ983234	putative	96154	25	26	1	0	0	25	96.15	34	59	60	43	43	1	26	49	7.79E-10	53.9	128	NA	cellular organisms	Eukaryota	Viridiplantae	Streptophyta	Streptophytina	Embryophyta	Tracheophyta	Euphyllophyta	NA	NA	NA	NA	NA	NA	NA	NA	NA	NA	NA	NA	NA	NA	NA
Hepacivirus		NA	NA	ABK60177.1	DQ983234	putative	97778	44	45	1	0	0	45	100	1	45	59	76	76	5	49	49	5.10E-26	94.7	234	NA	cellular organisms	Eukaryota	Viridiplantae	Streptophyta	Streptophytina	Embryophyta	Tracheophyta	Euphyllophyta	NA	NA	NA	NA	NA	NA	NA	NA	NA	NA	NA	NA	NA	NA	NA
Hepacivirus		NA	NA	ABK60177.1	DQ983234	putative	86486	32	37	5	0	0	36	97.3	5	41	52	71	71	1	37	49	3.69E-17	72	175	NA	cellular organisms	Eukaryota	Viridiplantae	Streptophyta	Streptophytina	Embryophyta	Tracheophyta	Euphyllophyta	NA	NA	NA	NA	NA	NA	NA	NA	NA	NA	NA	NA	NA	NA	NA
Hepacivirus		NA	NA	ABK60177.1	DQ983234	putative	100	45	45	0	0	0	45	100	11	55	56	80	80	1	45	49	4.16E-26	94.7	234	NA	cellular organisms	Eukaryota	Viridiplantae	Streptophyta	Streptophytina	Embryophyta	Tracheophyta	Euphyllophyta	NA	NA	NA	NA	NA	NA	NA	NA	NA	NA	NA	NA	NA	NA	NA
Broad		NA	NA	QBK93588.1	MK500599	collagen	61905	26	42	16	0	0	28	66.67	1	42	59	71	71	126	167	1237	4.37E-06	47.4	111	NA	Viruses	unclassified viruses	unclassifiedDNAviruses	unclassifieddsDNAviruses	Pithoviridae	NA	Pithoviridae	NA	NA	NA	NA	NA	NA	NA	NA	NA	NA	NA	NA	NA	NA	NA	NA
Broad		NA	NA	YP_009001229.1	NC_023423	collagen	61364	27	44	17	0	0	28	63.64	2	45	59	75	75	85	128	307	3.36E-05	45.1	105	NA	Viruses	unclassified viruses	unclassifiedDNAviruses	unclassifieddsDNAviruses	Pithoviridae	Pithovirus	Pithoviridae	NA	NA	NA	NA	NA	NA	NA	NA	NA	NA	NA	NA	NA	NA	NA	NA
Broad		NA	NA	ARF08230.1	KY684083	collagen	60	27	45	15	1	3	29	64.44	1	45	59	76	76	756	797	1757	7.40E-05	43.9	102	NA	Viruses	Varidnaviria	Bamfordvirae	Nucleocytoviricota	Megaviricetes	Imitervirales	Mimiviridae	unclassifiedMimiviridae	NA	NA	NA	NA	NA	NA	NA	NA	NA	NA	NA	NA	NA	NA	NA
Broad		NA	NA	ARF08230.1	KY684083	collagen	49.02	25	51	20	1	6	28	54.9	1	45	59	76	76	792	842	1757	0.00088	41.2	95	NA	Viruses	Varidnaviria	Bamfordvirae	Nucleocytoviricota	Megaviricetes	Imitervirales	Mimiviridae	unclassifiedMimiviridae	NA	NA	NA	NA	NA	NA	NA	NA	NA	NA	NA	NA	NA	NA	NA
Broad		NA	NA	QHT82944.1	MN740004	hypothetical	53191	25	47	22	0	0	28	59.57	12	58	59	80	80	259	305	433	0.000684	41.2	95	NA	unclassified entries	unclassified sequences	metagenomes	organismalmetagenomes	NA	NA	NA	NA	NA	NA	NA	NA	NA	NA	NA	NA	NA	NA	NA	NA	NA	NA	NA
Broad		NA	NA	QHU07012.1	MN740670	hypothetical	55556	25	45	20	0	0	26	57.78	14	58	59	76	76	69	113	222	0.000743	41.2	95	NA	unclassified entries	unclassified sequences	metagenomes	organismalmetagenomes	NA	NA	NA	NA	NA	NA	NA	NA	NA	NA	NA	NA	NA	NA	NA	NA	NA	NA	NA
Hepacivirus		NA	NA	ABK60177.1	DQ983234	putative	100	35	35	0	0	0	35	100	1	35	81	43	43	15	49	49	2.65E-18	76.3	186	NA	cellular organisms	Eukaryota	Viridiplantae	Streptophyta	Streptophytina	Embryophyta	Tracheophyta	Euphyllophyta	NA	NA	NA	NA	NA	NA	NA	NA	NA	NA	NA	NA	NA	NA	NA
Hepacivirus		NA	NA	ABK60177.1	DQ983234	putative	100	16	16	0	0	0	16	100	1	16	59	27	27	34	49	49	0.000769	38.9	89	NA	cellular organisms	Eukaryota	Viridiplantae	Streptophyta	Streptophytina	Embryophyta	Tracheophyta	Euphyllophyta	NA	NA	NA	NA	NA	NA	NA	NA	NA	NA	NA	NA	NA	NA	NA
Hepacivirus		NA	NA	ABK60177.1	DQ983234	putative	100	26	26	0	0	0	26	100	1	26	48	54	54	24	49	49	8.10E-12	58.5	140	NA	cellular organisms	Eukaryota	Viridiplantae	Streptophyta	Streptophytina	Embryophyta	Tracheophyta	Euphyllophyta	NA	NA	NA	NA	NA	NA	NA	NA	NA	NA	NA	NA	NA	NA	NA
Hepacivirus		NA	NA	ABK60177.1	DQ983234	putative	100	21	21	0	0	0	21	100	1	21	48	44	44	29	49	49	3.52E-08	49.3	116	NA	cellular organisms	Eukaryota	Viridiplantae	Streptophyta	Streptophytina	Embryophyta	Tracheophyta	Euphyllophyta	NA	NA	NA	NA	NA	NA	NA	NA	NA	NA	NA	NA	NA	NA	NA
Hepacivirus		NA	NA	ABK60177.1	DQ983234	putative	100	18	18	0	0	0	18	100	1	18	58	31	31	32	49	49	2.43E-05	42.4	98	NA	cellular organisms	Eukaryota	Viridiplantae	Streptophyta	Streptophytina	Embryophyta	Tracheophyta	Euphyllophyta	NA	NA	NA	NA	NA	NA	NA	NA	NA	NA	NA	NA	NA	NA	NA
Hepacivirus		NA	NA	ABK60177.1	DQ983234	putative	100	17	17	0	0	0	17	100	1	17	52	33	33	33	49	49	0.000141	40.4	93	NA	cellular organisms	Eukaryota	Viridiplantae	Streptophyta	Streptophytina	Embryophyta	Tracheophyta	Euphyllophyta	NA	NA	NA	NA	NA	NA	NA	NA	NA	NA	NA	NA	NA	NA	NA
Hepacivirus		NA	NA	ABK60177.1	DQ983234	putative	100	20	20	0	0	0	20	100	3	22	53	38	38	30	49	49	4.58E-07	46.6	109	NA	cellular organisms	Eukaryota	Viridiplantae	Streptophyta	Streptophytina	Embryophyta	Tracheophyta	Euphyllophyta	NA	NA	NA	NA	NA	NA	NA	NA	NA	NA	NA	NA	NA	NA	NA
Hepatitis		NA	NA	YP_009150935.1	NC_027365	DNA	63636	21	33	12	0	0	23	69.7	27	59	59	56	56	213	245	281	5.52E-06	47.4	111	NA	Viruses	Duplodnaviria	Heunggongvirae	Uroviricota	Caudoviricetes	Caudovirales	Siphoviridae	Timquatrovirus	NA	NA	NA	NA	NA	NA	NA	NA	NA	NA	NA	NA	NA	NA	NA
Hepatitis		NA	NA	YP_009165101.1	NC_027867	DNA	54545	18	33	15	0	0	24	72.73	27	59	59	56	56	220	252	312	8.90E-05	43.9	102	NA	Viruses	unclassified viruses	NA	NA	NA	NA	NA	NA	NA	NA	NA	NA	NA	NA	NA	NA	NA	NA	NA	NA	NA	NA	NA
Hepatitis		NA	NA	QHU13158.1	MN740814	hypothetical	52941	18	34	16	0	0	21	61.76	26	59	59	58	58	253	286	318	9.18E-05	43.9	102	NA	unclassified entries	unclassified sequences	metagenomes	organismalmetagenomes	NA	NA	NA	NA	NA	NA	NA	NA	NA	NA	NA	NA	NA	NA	NA	NA	NA	NA	NA
Hepatitis		NA	NA	YP_009150935.1	NC_027365	DNA	63636	21	33	12	0	0	23	69.7	27	59	59	56	56	213	245	281	5.52E-06	47.4	111	NA	Viruses	Duplodnaviria	Heunggongvirae	Uroviricota	Caudoviricetes	Caudovirales	Siphoviridae	Timquatrovirus	NA	NA	NA	NA	NA	NA	NA	NA	NA	NA	NA	NA	NA	NA	NA
Hepatitis		NA	NA	YP_009165101.1	NC_027867	DNA	54545	18	33	15	0	0	24	72.73	27	59	59	56	56	220	252	312	8.90E-05	43.9	102	NA	Viruses	unclassified viruses	NA	NA	NA	NA	NA	NA	NA	NA	NA	NA	NA	NA	NA	NA	NA	NA	NA	NA	NA	NA	NA
Hepatitis		NA	NA	QHU13158.1	MN740814	hypothetical	52941	18	34	16	0	0	21	61.76	26	59	59	58	58	253	286	318	9.18E-05	43.9	102	NA	unclassified entries	unclassified sequences	metagenomes	organismalmetagenomes	NA	NA	NA	NA	NA	NA	NA	NA	NA	NA	NA	NA	NA	NA	NA	NA	NA	NA	NA
Hepacivirus		NA	NA	ABY48141.1	EU306659	oligopeptidase	61905	26	42	16	0	0	33	78.57	5	46	64	66	66	193	234	700	6.30E-10	58.5	140	NA	cellular organisms	Eukaryota	Viridiplantae	Streptophyta	Streptophytina	Embryophyta	Tracheophyta	Euphyllophyta	NA	NA	NA	NA	NA	NA	NA	NA	NA	NA	NA	NA	NA	NA	NA
Semliki		NA	NA	ABK60177.1	DQ983234	putative	95652	22	23	1	0	0	22	95.65	2	24	56	41	41	27	49	49	1.15E-08	50.8	120	NA	cellular organisms	Eukaryota	Viridiplantae	Streptophyta	Streptophytina	Embryophyta	Tracheophyta	Euphyllophyta	NA	NA	NA	NA	NA	NA	NA	NA	NA	NA	NA	NA	NA	NA	NA
Mayaro		NA	NA	AQM32620.1	KU595454	chaperonin	61702	29	47	18	0	0	38	80.85	1	47	58	81	81	59	105	546	3.54E-12	64.7	156	NA	Viruses	environmental samples	NA	NA	NA	NA	NA	NA	NA	NA	NA	NA	NA	NA	NA	NA	NA	NA	NA	NA	NA	NA	NA
Mayaro		NA	NA	AQM32696.1	KU595530	chaperonin	65957	31	47	16	0	0	38	80.85	1	47	58	81	81	58	104	536	3.60E-12	64.7	156	NA	Viruses	environmental samples	NA	NA	NA	NA	NA	NA	NA	NA	NA	NA	NA	NA	NA	NA	NA	NA	NA	NA	NA	NA	NA
Mayaro		NA	NA	AQM32628.1	KU595462	chaperonin	61702	29	47	18	0	0	39	82.98	2	48	58	81	81	59	105	554	3.28E-11	62	149	NA	Viruses	environmental samples	NA	NA	NA	NA	NA	NA	NA	NA	NA	NA	NA	NA	NA	NA	NA	NA	NA	NA	NA	NA	NA
Hepacivirus		NA	NA	ABK60177.1	DQ983234	putative	93182	41	44	3	0	0	42	95.45	15	58	59	75	75	1	44	49	3.40E-23	87.4	215	NA	cellular organisms	Eukaryota	Viridiplantae	Streptophyta	Streptophytina	Embryophyta	Tracheophyta	Euphyllophyta	NA	NA	NA	NA	NA	NA	NA	NA	NA	NA	NA	NA	NA	NA	NA
Murine		NA	NA	ABK60177.1	DQ983234	putative	92593	25	27	2	0	0	25	92.59	1	27	54	50	50	23	49	49	5.46E-11	56.6	135	NA	cellular organisms	Eukaryota	Viridiplantae	Streptophyta	Streptophytina	Embryophyta	Tracheophyta	Euphyllophyta	NA	NA	NA	NA	NA	NA	NA	NA	NA	NA	NA	NA	NA	NA	NA
Measles		NA	NA	ABK60177.1	DQ983234	putative	95455	42	44	2	0	0	44	100	1	44	54	81	81	6	49	49	7.10E-25	91.7	226	NA	cellular organisms	Eukaryota	Viridiplantae	Streptophyta	Streptophytina	Embryophyta	Tracheophyta	Euphyllophyta	NA	NA	NA	NA	NA	NA	NA	NA	NA	NA	NA	NA	NA	NA	NA
Measles		NA	NA	ABK60177.1	DQ983234	putative	90909	40	44	4	0	0	40	90.91	1	44	58	76	76	6	49	49	6.20E-22	84.3	207	NA	cellular organisms	Eukaryota	Viridiplantae	Streptophyta	Streptophytina	Embryophyta	Tracheophyta	Euphyllophyta	NA	NA	NA	NA	NA	NA	NA	NA	NA	NA	NA	NA	NA	NA	NA
Measles		NA	NA	ABK60177.1	DQ983234	putative	97778	44	45	1	0	0	45	100	1	45	59	76	76	5	49	49	5.10E-26	94.7	234	NA	cellular organisms	Eukaryota	Viridiplantae	Streptophyta	Streptophytina	Embryophyta	Tracheophyta	Euphyllophyta	NA	NA	NA	NA	NA	NA	NA	NA	NA	NA	NA	NA	NA	NA	NA
Measles		NA	NA	ABK60177.1	DQ983234	putative	97674	42	43	1	0	0	42	97.67	1	43	51	84	84	7	49	49	1.53E-23	88.2	217	NA	cellular organisms	Eukaryota	Viridiplantae	Streptophyta	Streptophytina	Embryophyta	Tracheophyta	Euphyllophyta	NA	NA	NA	NA	NA	NA	NA	NA	NA	NA	NA	NA	NA	NA	NA
Measles		NA	NA	ABK60177.1	DQ983234	putative	100	45	45	0	0	0	45	100	2	46	48	94	94	5	49	49	4.24E-26	94.4	233	NA	cellular organisms	Eukaryota	Viridiplantae	Streptophyta	Streptophytina	Embryophyta	Tracheophyta	Euphyllophyta	NA	NA	NA	NA	NA	NA	NA	NA	NA	NA	NA	NA	NA	NA	NA
Measles		NA	NA	ABK60177.1	DQ983234	putative	94872	37	39	2	0	0	37	94.87	1	39	55	71	71	11	49	49	2.89E-19	77.4	189	NA	cellular organisms	Eukaryota	Viridiplantae	Streptophyta	Streptophytina	Embryophyta	Tracheophyta	Euphyllophyta	NA	NA	NA	NA	NA	NA	NA	NA	NA	NA	NA	NA	NA	NA	NA
Measles		NA	NA	ABK60177.1	DQ983234	putative	100	31	31	0	0	0	31	100	1	31	54	57	57	19	49	49	1.13E-15	68.6	166	NA	cellular organisms	Eukaryota	Viridiplantae	Streptophyta	Streptophytina	Embryophyta	Tracheophyta	Euphyllophyta	NA	NA	NA	NA	NA	NA	NA	NA	NA	NA	NA	NA	NA	NA	NA
Chimeric		NA	NA	ABK60177.1	DQ983234	putative	92593	25	27	2	0	0	25	92.59	1	27	54	50	50	23	49	49	5.46E-11	56.6	135	NA	cellular organisms	Eukaryota	Viridiplantae	Streptophyta	Streptophytina	Embryophyta	Tracheophyta	Euphyllophyta	NA	NA	NA	NA	NA	NA	NA	NA	NA	NA	NA	NA	NA	NA	NA
Dengue		NA	NA	ABK60177.1	DQ983234	putative	92593	25	27	2	0	0	25	92.59	1	27	54	50	50	23	49	49	5.46E-11	56.6	135	NA	cellular organisms	Eukaryota	Viridiplantae	Streptophyta	Streptophytina	Embryophyta	Tracheophyta	Euphyllophyta	NA	NA	NA	NA	NA	NA	NA	NA	NA	NA	NA	NA	NA	NA	NA
Vesicular		NA	NA	ABK60177.1	DQ983234	putative	100	31	31	0	0	0	31	100	51	81	83	37	37	1	31	49	1.18E-14	67	162	NA	cellular organisms	Eukaryota	Viridiplantae	Streptophyta	Streptophytina	Embryophyta	Tracheophyta	Euphyllophyta	NA	NA	NA	NA	NA	NA	NA	NA	NA	NA	NA	NA	NA	NA	NA
Dengue		NA	NA	ABK60177.1	DQ983234	putative	72917	35	48	13	0	0	37	77.08	1	48	60	80	80	1	48	49	5.22E-17	72	175	NA	cellular organisms	Eukaryota	Viridiplantae	Streptophyta	Streptophytina	Embryophyta	Tracheophyta	Euphyllophyta	NA	NA	NA	NA	NA	NA	NA	NA	NA	NA	NA	NA	NA	NA	NA
Dengue		NA	NA	ABK60177.1	DQ983234	putative	84	21	25	4	0	0	23	92	1	25	61	41	41	24	48	49	1.07E-06	46.2	108	NA	cellular organisms	Eukaryota	Viridiplantae	Streptophyta	Streptophytina	Embryophyta	Tracheophyta	Euphyllophyta	NA	NA	NA	NA	NA	NA	NA	NA	NA	NA	NA	NA	NA	NA	NA
Vesicular		NA	NA	ABK60177.1	DQ983234	putative	95833	46	48	2	0	0	46	95.83	9	56	58	83	83	1	48	49	8.80E-27	96.7	239	NA	cellular organisms	Eukaryota	Viridiplantae	Streptophyta	Streptophytina	Embryophyta	Tracheophyta	Euphyllophyta	NA	NA	NA	NA	NA	NA	NA	NA	NA	NA	NA	NA	NA	NA	NA
Vesicular		NA	NA	ABK60177.1	DQ983234	putative	85714	24	28	4	0	0	25	89.29	1	28	59	47	47	22	49	49	1.49E-09	53.1	126	NA	cellular organisms	Eukaryota	Viridiplantae	Streptophyta	Streptophytina	Embryophyta	Tracheophyta	Euphyllophyta	NA	NA	NA	NA	NA	NA	NA	NA	NA	NA	NA	NA	NA	NA	NA
Vesicular		NA	NA	ABK60177.1	DQ983234	putative	97222	35	36	1	0	0	35	97.22	24	59	60	60	60	1	36	49	5.14E-18	74.7	182	NA	cellular organisms	Eukaryota	Viridiplantae	Streptophyta	Streptophytina	Embryophyta	Tracheophyta	Euphyllophyta	NA	NA	NA	NA	NA	NA	NA	NA	NA	NA	NA	NA	NA	NA	NA
Vesicular		NA	NA	ABK60177.1	DQ983234	putative	93333	28	30	2	0	0	29	96.67	24	53	54	56	56	1	30	49	9.61E-13	60.8	146	NA	cellular organisms	Eukaryota	Viridiplantae	Streptophyta	Streptophytina	Embryophyta	Tracheophyta	Euphyllophyta	NA	NA	NA	NA	NA	NA	NA	NA	NA	NA	NA	NA	NA	NA	NA
Vesicular		NA	NA	ABK60177.1	DQ983234	putative	100	26	26	0	0	0	26	100	40	65	66	39	39	1	26	49	6.65E-11	57	136	NA	cellular organisms	Eukaryota	Viridiplantae	Streptophyta	Streptophytina	Embryophyta	Tracheophyta	Euphyllophyta	NA	NA	NA	NA	NA	NA	NA	NA	NA	NA	NA	NA	NA	NA	NA
Vesicular		NA	NA	ABK60177.1	DQ983234	putative	100	20	20	0	0	0	20	100	3	22	53	38	38	30	49	49	4.58E-07	46.6	109	NA	cellular organisms	Eukaryota	Viridiplantae	Streptophyta	Streptophytina	Embryophyta	Tracheophyta	Euphyllophyta	NA	NA	NA	NA	NA	NA	NA	NA	NA	NA	NA	NA	NA	NA	NA
Vesicular		NA	NA	ABK60177.1	DQ983234	putative	100	49	49	0	0	0	49	100	26	74	84	58	58	1	49	49	1.20E-29	105	261	NA	cellular organisms	Eukaryota	Viridiplantae	Streptophyta	Streptophytina	Embryophyta	Tracheophyta	Euphyllophyta	NA	NA	NA	NA	NA	NA	NA	NA	NA	NA	NA	NA	NA	NA	NA
Vesicular		NA	NA	ABK60177.1	DQ983234	putative	100	18	18	0	0	0	18	100	38	55	55	33	33	1	18	49	6.98E-05	41.2	95	NA	cellular organisms	Eukaryota	Viridiplantae	Streptophyta	Streptophytina	Embryophyta	Tracheophyta	Euphyllophyta	NA	NA	NA	NA	NA	NA	NA	NA	NA	NA	NA	NA	NA	NA	NA
Dengue		NA	NA	ABK60177.1	DQ983234	putative	92593	25	27	2	0	0	25	92.59	1	27	54	50	50	23	49	49	5.46E-11	56.6	135	NA	cellular organisms	Eukaryota	Viridiplantae	Streptophyta	Streptophytina	Embryophyta	Tracheophyta	Euphyllophyta	NA	NA	NA	NA	NA	NA	NA	NA	NA	NA	NA	NA	NA	NA	NA
Vesicular		NA	NA	ABK60177.1	DQ983234	putative	97826	45	46	1	0	0	45	97.83	1	46	59	78	78	4	49	49	4.72E-26	94.7	234	NA	cellular organisms	Eukaryota	Viridiplantae	Streptophyta	Streptophytina	Embryophyta	Tracheophyta	Euphyllophyta	NA	NA	NA	NA	NA	NA	NA	NA	NA	NA	NA	NA	NA	NA	NA
Dengue		NA	NA	ABK60177.1	DQ983234	putative	84	21	25	4	0	0	23	92	1	25	61	41	41	24	48	49	1.07E-06	46.2	108	NA	cellular organisms	Eukaryota	Viridiplantae	Streptophyta	Streptophytina	Embryophyta	Tracheophyta	Euphyllophyta	NA	NA	NA	NA	NA	NA	NA	NA	NA	NA	NA	NA	NA	NA	NA
Vesicular		NA	NA	ABK60177.1	DQ983234	putative	100	24	24	0	0	0	24	100	31	54	55	44	44	1	24	49	7.67E-10	53.5	127	NA	cellular organisms	Eukaryota	Viridiplantae	Streptophyta	Streptophytina	Embryophyta	Tracheophyta	Euphyllophyta	NA	NA	NA	NA	NA	NA	NA	NA	NA	NA	NA	NA	NA	NA	NA
Vesicular		NA	NA	ABK60177.1	DQ983234	putative	91304	21	23	2	0	0	21	91.3	24	46	46	50	50	1	23	49	8.82E-07	45.4	106	NA	cellular organisms	Eukaryota	Viridiplantae	Streptophyta	Streptophytina	Embryophyta	Tracheophyta	Euphyllophyta	NA	NA	NA	NA	NA	NA	NA	NA	NA	NA	NA	NA	NA	NA	NA
Vesicular		NA	NA	ABK60177.1	DQ983234	putative	100	35	35	0	0	0	35	100	1	35	77	45	45	15	49	49	7.01E-18	75.1	183	NA	cellular organisms	Eukaryota	Viridiplantae	Streptophyta	Streptophytina	Embryophyta	Tracheophyta	Euphyllophyta	NA	NA	NA	NA	NA	NA	NA	NA	NA	NA	NA	NA	NA	NA	NA
Vesicular		NA	NA	ABK60177.1	DQ983234	putative	96	24	25	1	0	0	24	96	31	55	56	45	45	1	25	49	1.48E-09	53.1	126	NA	cellular organisms	Eukaryota	Viridiplantae	Streptophyta	Streptophytina	Embryophyta	Tracheophyta	Euphyllophyta	NA	NA	NA	NA	NA	NA	NA	NA	NA	NA	NA	NA	NA	NA	NA
Vesicular		NA	NA	ABK60177.1	DQ983234	putative	91667	22	24	2	0	0	24	100	32	55	55	44	44	1	24	49	6.81E-09	51.2	121	NA	cellular organisms	Eukaryota	Viridiplantae	Streptophyta	Streptophytina	Embryophyta	Tracheophyta	Euphyllophyta	NA	NA	NA	NA	NA	NA	NA	NA	NA	NA	NA	NA	NA	NA	NA
Vesicular		NA	NA	ABK60177.1	DQ983234	putative	100	49	49	0	0	0	49	100	3	51	55	89	89	1	49	49	1.86E-29	103	256	NA	cellular organisms	Eukaryota	Viridiplantae	Streptophyta	Streptophytina	Embryophyta	Tracheophyta	Euphyllophyta	NA	NA	NA	NA	NA	NA	NA	NA	NA	NA	NA	NA	NA	NA	NA
Vesicular		NA	NA	ABK60177.1	DQ983234	putative	90909	40	44	4	0	0	41	93.18	2	45	59	75	75	5	48	49	2.82E-21	82.8	203	NA	cellular organisms	Eukaryota	Viridiplantae	Streptophyta	Streptophytina	Embryophyta	Tracheophyta	Euphyllophyta	NA	NA	NA	NA	NA	NA	NA	NA	NA	NA	NA	NA	NA	NA	NA
Chikungunya		NA	NA	QBK93588.1	MK500599	collagen	61905	26	42	16	0	0	28	66.67	1	42	59	71	71	126	167	1237	4.37E-06	47.4	111	NA	Viruses	unclassified viruses	unclassifiedDNAviruses	unclassifieddsDNAviruses	Pithoviridae	NA	Pithoviridae	NA	NA	NA	NA	NA	NA	NA	NA	NA	NA	NA	NA	NA	NA	NA	NA
Chikungunya		NA	NA	YP_009001229.1	NC_023423	collagen	61364	27	44	17	0	0	28	63.64	2	45	59	75	75	85	128	307	3.36E-05	45.1	105	NA	Viruses	unclassified viruses	unclassifiedDNAviruses	unclassifieddsDNAviruses	Pithoviridae	Pithovirus	Pithoviridae	NA	NA	NA	NA	NA	NA	NA	NA	NA	NA	NA	NA	NA	NA	NA	NA
Chikungunya		NA	NA	ARF08230.1	KY684083	collagen	60	27	45	15	1	3	29	64.44	1	45	59	76	76	756	797	1757	7.40E-05	43.9	102	NA	Viruses	Varidnaviria	Bamfordvirae	Nucleocytoviricota	Megaviricetes	Imitervirales	Mimiviridae	unclassifiedMimiviridae	NA	NA	NA	NA	NA	NA	NA	NA	NA	NA	NA	NA	NA	NA	NA
Chikungunya		NA	NA	ARF08230.1	KY684083	collagen	49.02	25	51	20	1	6	28	54.9	1	45	59	76	76	792	842	1757	0.00088	41.2	95	NA	Viruses	Varidnaviria	Bamfordvirae	Nucleocytoviricota	Megaviricetes	Imitervirales	Mimiviridae	unclassifiedMimiviridae	NA	NA	NA	NA	NA	NA	NA	NA	NA	NA	NA	NA	NA	NA	NA
Chikungunya		NA	NA	QHT82944.1	MN740004	hypothetical	53191	25	47	22	0	0	28	59.57	12	58	59	80	80	259	305	433	0.000684	41.2	95	NA	unclassified entries	unclassified sequences	metagenomes	organismalmetagenomes	NA	NA	NA	NA	NA	NA	NA	NA	NA	NA	NA	NA	NA	NA	NA	NA	NA	NA	NA
Chikungunya		NA	NA	QHU07012.1	MN740670	hypothetical	55556	25	45	20	0	0	26	57.78	14	58	59	76	76	69	113	222	0.000743	41.2	95	NA	unclassified entries	unclassified sequences	metagenomes	organismalmetagenomes	NA	NA	NA	NA	NA	NA	NA	NA	NA	NA	NA	NA	NA	NA	NA	NA	NA	NA	NA
Hepacivirus		NA	NA	ABK60177.1	DQ983234	putative	97959	48	49	1	0	0	48	97.96	4	52	57	86	86	1	49	49	1.73E-28	100	250	NA	cellular organisms	Eukaryota	Viridiplantae	Streptophyta	Streptophytina	Embryophyta	Tracheophyta	Euphyllophyta	NA	NA	NA	NA	NA	NA	NA	NA	NA	NA	NA	NA	NA	NA	NA
Vesicular		NA	NA	ABK60177.1	DQ983234	putative	95652	44	46	2	0	0	44	95.65	12	57	57	81	81	2	47	49	1.56E-24	90.9	224	NA	cellular organisms	Eukaryota	Viridiplantae	Streptophyta	Streptophytina	Embryophyta	Tracheophyta	Euphyllophyta	NA	NA	NA	NA	NA	NA	NA	NA	NA	NA	NA	NA	NA	NA	NA
Vesicular		NA	NA	ABK60177.1	DQ983234	putative	95	19	20	1	0	0	19	95	37	56	57	35	35	1	20	49	5.09E-06	44.3	103	NA	cellular organisms	Eukaryota	Viridiplantae	Streptophyta	Streptophytina	Embryophyta	Tracheophyta	Euphyllophyta	NA	NA	NA	NA	NA	NA	NA	NA	NA	NA	NA	NA	NA	NA	NA
Bovine		NA	NA	AHA55201.1	KF481687	hypothetical	86	43	50	7	0	0	45	90	2	51	53	94	94	1	50	80	1.30E-22	86.7	213	NA	Viruses	Varidnaviria	Bamfordvirae	Nucleocytoviricota	Megaviricetes	Algavirales	Phycodnaviridae	Coccolithovirus	NA	NA	NA	NA	NA	NA	NA	NA	NA	NA	NA	NA	NA	NA	NA
Bovine		NA	NA	AHA54155.1	KF481685	hypothetical	86	43	50	7	0	0	45	90	2	51	53	94	94	1	50	80	1.30E-22	86.7	213	NA	Viruses	Varidnaviria	Bamfordvirae	Nucleocytoviricota	Megaviricetes	Algavirales	Phycodnaviridae	Coccolithovirus	NA	NA	NA	NA	NA	NA	NA	NA	NA	NA	NA	NA	NA	NA	NA
Bovine		NA	NA	QHU35080.1	MN740583	hypothetical	86	43	50	7	0	0	45	90	2	51	53	94	94	1	50	87	1.61E-22	86.7	213	NA	unclassified entries	unclassified sequences	metagenomes	organismalmetagenomes	NA	NA	NA	NA	NA	NA	NA	NA	NA	NA	NA	NA	NA	NA	NA	NA	NA	NA	NA
Bovine		NA	NA	AGE49098.1	JX997155	chitosanase	75.61	31	41	10	0	0	32	78.05	11	51	53	77	77	4	44	81	2.39E-12	60.8	146	NA	Viruses	Varidnaviria	Bamfordvirae	Nucleocytoviricota	Megaviricetes	Algavirales	Phycodnaviridae	Chlorovirus	NA	NA	NA	NA	NA	NA	NA	NA	NA	NA	NA	NA	NA	NA	NA
Bovine		NA	NA	ABK80861.1	EF095545	ORF27	57143	28	49	21	0	0	35	71.43	3	51	53	92	92	6	54	255	7.87E-09	54.7	130	NA	Viruses	Naldaviricetes	Lefavirales	Baculoviridae	Alphabaculovirus	NA	Baculoviridae	NA	NA	NA	NA	NA	NA	NA	NA	NA	NA	NA	NA	NA	NA	NA	NA
Bovine		NA	NA	AMN16373.1	KU738904	ORF27	57143	28	49	21	0	0	35	71.43	3	51	53	92	92	6	54	255	8.11E-09	54.7	130	NA	Viruses	Naldaviricetes	Lefavirales	Baculoviridae	Alphabaculovirus	Helicoverpaarmigeranucleopolyhedrovirus	Baculoviridae	NA	NA	NA	NA	NA	NA	NA	NA	NA	NA	NA	NA	NA	NA	NA	NA
Dengue		NA	NA	ABK60177.1	DQ983234	putative	72917	35	48	13	0	0	37	77.08	1	48	60	80	80	1	48	49	5.22E-17	72	175	NA	cellular organisms	Eukaryota	Viridiplantae	Streptophyta	Streptophytina	Embryophyta	Tracheophyta	Euphyllophyta	NA	NA	NA	NA	NA	NA	NA	NA	NA	NA	NA	NA	NA	NA	NA
Hepacivirus		NA	NA	YP_009150935.1	NC_027365	DNA	63636	21	33	12	0	0	23	69.7	27	59	59	56	56	213	245	281	5.52E-06	47.4	111	NA	Viruses	Duplodnaviria	Heunggongvirae	Uroviricota	Caudoviricetes	Caudovirales	Siphoviridae	Timquatrovirus	NA	NA	NA	NA	NA	NA	NA	NA	NA	NA	NA	NA	NA	NA	NA
Hepacivirus		NA	NA	YP_009165101.1	NC_027867	DNA	54545	18	33	15	0	0	24	72.73	27	59	59	56	56	220	252	312	8.90E-05	43.9	102	NA	Viruses	unclassified viruses	NA	NA	NA	NA	NA	NA	NA	NA	NA	NA	NA	NA	NA	NA	NA	NA	NA	NA	NA	NA	NA
Hepacivirus		NA	NA	QHU13158.1	MN740814	hypothetical	52941	18	34	16	0	0	21	61.76	26	59	59	58	58	253	286	318	9.18E-05	43.9	102	NA	unclassified entries	unclassified sequences	metagenomes	organismalmetagenomes	NA	NA	NA	NA	NA	NA	NA	NA	NA	NA	NA	NA	NA	NA	NA	NA	NA	NA	NA
Canine		NA	NA	ABK60177.1	DQ983234	putative	100	45	45	0	0	0	45	100	2	46	48	94	94	5	49	49	4.24E-26	94.4	233	NA	cellular organisms	Eukaryota	Viridiplantae	Streptophyta	Streptophytina	Embryophyta	Tracheophyta	Euphyllophyta	NA	NA	NA	NA	NA	NA	NA	NA	NA	NA	NA	NA	NA	NA	NA
Canine		NA	NA	ABK60177.1	DQ983234	putative	95833	46	48	2	0	0	46	95.83	9	56	58	83	83	1	48	49	8.80E-27	96.7	239	NA	cellular organisms	Eukaryota	Viridiplantae	Streptophyta	Streptophytina	Embryophyta	Tracheophyta	Euphyllophyta	NA	NA	NA	NA	NA	NA	NA	NA	NA	NA	NA	NA	NA	NA	NA
Canine		NA	NA	ABK60177.1	DQ983234	putative	87805	36	41	5	0	0	37	90.24	2	42	57	72	72	8	48	49	1.65E-18	75.5	184	NA	cellular organisms	Eukaryota	Viridiplantae	Streptophyta	Streptophytina	Embryophyta	Tracheophyta	Euphyllophyta	NA	NA	NA	NA	NA	NA	NA	NA	NA	NA	NA	NA	NA	NA	NA
Canine		NA	NA	ABK60177.1	DQ983234	putative	95652	44	46	2	0	0	44	95.65	2	47	58	79	79	4	49	49	2.85E-24	90.1	222	NA	cellular organisms	Eukaryota	Viridiplantae	Streptophyta	Streptophytina	Embryophyta	Tracheophyta	Euphyllophyta	NA	NA	NA	NA	NA	NA	NA	NA	NA	NA	NA	NA	NA	NA	NA
Canine		NA	NA	ABK60177.1	DQ983234	putative	96875	31	32	1	0	0	31	96.88	1	32	55	58	58	18	49	49	9.80E-16	68.6	166	NA	cellular organisms	Eukaryota	Viridiplantae	Streptophyta	Streptophytina	Embryophyta	Tracheophyta	Euphyllophyta	NA	NA	NA	NA	NA	NA	NA	NA	NA	NA	NA	NA	NA	NA	NA
Canine		NA	NA	ABK60177.1	DQ983234	putative	100	32	32	0	0	0	32	100	3	34	44	73	73	18	49	49	3.14E-16	69.3	168	NA	cellular organisms	Eukaryota	Viridiplantae	Streptophyta	Streptophytina	Embryophyta	Tracheophyta	Euphyllophyta	NA	NA	NA	NA	NA	NA	NA	NA	NA	NA	NA	NA	NA	NA	NA
Canine		NA	NA	ABK60177.1	DQ983234	putative	91111	41	45	4	0	0	42	93.33	3	47	59	76	76	4	48	49	5.79E-22	84.3	207	NA	cellular organisms	Eukaryota	Viridiplantae	Streptophyta	Streptophytina	Embryophyta	Tracheophyta	Euphyllophyta	NA	NA	NA	NA	NA	NA	NA	NA	NA	NA	NA	NA	NA	NA	NA
Canine		NA	NA	ABK60177.1	DQ983234	putative	97959	48	49	1	0	0	48	97.96	4	52	59	83	83	1	49	49	1.04E-27	99	245	NA	cellular organisms	Eukaryota	Viridiplantae	Streptophyta	Streptophytina	Embryophyta	Tracheophyta	Euphyllophyta	NA	NA	NA	NA	NA	NA	NA	NA	NA	NA	NA	NA	NA	NA	NA
Mangshi		NA	NA	ALR84816.1	KR349192	VP6	81.25	39	48	9	0	0	45	93.75	11	58	59	81	81	1	48	467	1.40E-19	85.9	211	NA	Viruses	Riboviria	Orthornavirae	Duplornaviricota	Resentoviricetes	Reovirales	Baculoviridae	Sedoreovirinae	NA	NA	NA	NA	NA	NA	NA	NA	NA	NA	NA	NA	NA	NA	NA
Mangshi		NA	NA	AGK29953.1	JX947846	VP7	68.75	33	48	15	0	0	39	81.25	11	58	59	81	81	1	48	453	1.25E-13	68.9	167	NA	Viruses	Riboviria	Orthornavirae	Duplornaviricota	Resentoviricetes	Reovirales	Reoviridae	Sedoreovirinae	NA	NA	NA	NA	NA	NA	NA	NA	NA	NA	NA	NA	NA	NA	NA
Mangshi		NA	NA	NP_694478.1	NC_004220	VP5	61702	29	47	18	0	0	39	82.98	11	57	59	80	80	1	47	508	2.09E-12	65.5	158	NA	Viruses	Riboviria	Orthornavirae	Duplornaviricota	Resentoviricetes	Reovirales	Reoviridae	Sedoreovirinae	NA	NA	NA	NA	NA	NA	NA	NA	NA	NA	NA	NA	NA	NA	NA
Mangshi		NA	NA	ALR84816.1	KR349192	VP6	73077	38	52	14	0	0	48	92.31	10	61	61	85	85	1	52	467	1.46E-19	85.9	211	NA	Viruses	Riboviria	Orthornavirae	Duplornaviricota	Resentoviricetes	Reovirales	Baculoviridae	Sedoreovirinae	NA	NA	NA	NA	NA	NA	NA	NA	NA	NA	NA	NA	NA	NA	NA
Mangshi		NA	NA	AGK29953.1	JX947846	VP7	59615	31	52	21	0	0	40	76.92	10	61	61	85	85	1	52	453	2.42E-12	65.5	158	NA	Viruses	Riboviria	Orthornavirae	Duplornaviricota	Resentoviricetes	Reovirales	Reoviridae	Sedoreovirinae	NA	NA	NA	NA	NA	NA	NA	NA	NA	NA	NA	NA	NA	NA	NA
Mangshi		NA	NA	NP_694478.1	NC_004220	VP5	56863	29	51	22	0	0	39	76.47	10	60	61	84	84	1	51	508	4.42E-12	64.7	156	NA	Viruses	Riboviria	Orthornavirae	Duplornaviricota	Resentoviricetes	Reovirales	Reoviridae	Sedoreovirinae	NA	NA	NA	NA	NA	NA	NA	NA	NA	NA	NA	NA	NA	NA	NA
Hepacivirus		NA	NA	QBK88329.1	MK500386	ABC	48837	21	43	22	0	0	29	67.44	23	65	80	54	54	191	233	289	0.000188	43.9	102	NA	Viruses	Varidnaviria	Bamfordvirae	Nucleocytoviricota	Megaviricetes	Pimascovirales	Marseilleviridae	unclassifiedMarseilleviridae	NA	NA	NA	NA	NA	NA	NA	NA	NA	NA	NA	NA	NA	NA	NA
Hepacivirus		NA	NA	ABK60177.1	DQ983234	putative	100	19	19	0	0	0	19	100	42	60	60	32	32	1	19	49	1.23E-05	43.1	100	NA	cellular organisms	Eukaryota	Viridiplantae	Streptophyta	Streptophytina	Embryophyta	Tracheophyta	Euphyllophyta	NA	NA	NA	NA	NA	NA	NA	NA	NA	NA	NA	NA	NA	NA	NA
Hepacivirus		NA	NA	ABK60177.1	DQ983234	putative	89474	17	19	2	0	0	17	89.47	42	60	60	32	32	1	19	49	0.000871	38.5	88	NA	cellular organisms	Eukaryota	Viridiplantae	Streptophyta	Streptophytina	Embryophyta	Tracheophyta	Euphyllophyta	NA	NA	NA	NA	NA	NA	NA	NA	NA	NA	NA	NA	NA	NA	NA
Hepacivirus		NA	NA	ABK60177.1	DQ983234	putative	97959	48	49	1	0	0	48	97.96	4	52	59	83	83	1	49	49	1.04E-27	99	245	NA	cellular organisms	Eukaryota	Viridiplantae	Streptophyta	Streptophytina	Embryophyta	Tracheophyta	Euphyllophyta	NA	NA	NA	NA	NA	NA	NA	NA	NA	NA	NA	NA	NA	NA	NA
Hepacivirus		NA	NA	ABK60177.1	DQ983234	putative	100	37	37	0	0	0	37	100	2	38	62	60	60	13	49	49	6.19E-20	79.3	194	NA	cellular organisms	Eukaryota	Viridiplantae	Streptophyta	Streptophytina	Embryophyta	Tracheophyta	Euphyllophyta	NA	NA	NA	NA	NA	NA	NA	NA	NA	NA	NA	NA	NA	NA	NA
Hepacivirus		NA	NA	ABK60177.1	DQ983234	putative	87755	43	49	6	0	0	43	87.76	5	53	59	83	83	1	49	49	1.70E-23	88.2	217	NA	cellular organisms	Eukaryota	Viridiplantae	Streptophyta	Streptophytina	Embryophyta	Tracheophyta	Euphyllophyta	NA	NA	NA	NA	NA	NA	NA	NA	NA	NA	NA	NA	NA	NA	NA
Murine		NA	NA	ABK60177.1	DQ983234	putative	100	29	29	0	0	0	29	100	3	31	53	55	55	21	49	49	3.77E-14	64.3	155	NA	cellular organisms	Eukaryota	Viridiplantae	Streptophyta	Streptophytina	Embryophyta	Tracheophyta	Euphyllophyta	NA	NA	NA	NA	NA	NA	NA	NA	NA	NA	NA	NA	NA	NA	NA
Murine		NA	NA	ABK60177.1	DQ983234	putative	95455	42	44	2	0	0	44	100	1	44	54	81	81	6	49	49	7.10E-25	91.7	226	NA	cellular organisms	Eukaryota	Viridiplantae	Streptophyta	Streptophytina	Embryophyta	Tracheophyta	Euphyllophyta	NA	NA	NA	NA	NA	NA	NA	NA	NA	NA	NA	NA	NA	NA	NA
Murine		NA	NA	ABK60177.1	DQ983234	putative	96875	31	32	1	0	0	31	96.88	1	32	55	58	58	18	49	49	9.80E-16	68.6	166	NA	cellular organisms	Eukaryota	Viridiplantae	Streptophyta	Streptophytina	Embryophyta	Tracheophyta	Euphyllophyta	NA	NA	NA	NA	NA	NA	NA	NA	NA	NA	NA	NA	NA	NA	NA
Murine		NA	NA	ABK60177.1	DQ983234	putative	100	27	27	0	0	0	27	100	1	27	44	61	61	23	49	49	2.18E-12	59.7	143	NA	cellular organisms	Eukaryota	Viridiplantae	Streptophyta	Streptophytina	Embryophyta	Tracheophyta	Euphyllophyta	NA	NA	NA	NA	NA	NA	NA	NA	NA	NA	NA	NA	NA	NA	NA
Murine		NA	NA	ABK60177.1	DQ983234	putative	100	37	37	0	0	0	37	100	1	37	60	62	62	13	49	49	1.04E-19	79	193	NA	cellular organisms	Eukaryota	Viridiplantae	Streptophyta	Streptophytina	Embryophyta	Tracheophyta	Euphyllophyta	NA	NA	NA	NA	NA	NA	NA	NA	NA	NA	NA	NA	NA	NA	NA
Murine		NA	NA	ABK60177.1	DQ983234	putative	100	26	26	0	0	0	26	100	1	26	48	54	54	24	49	49	8.10E-12	58.5	140	NA	cellular organisms	Eukaryota	Viridiplantae	Streptophyta	Streptophytina	Embryophyta	Tracheophyta	Euphyllophyta	NA	NA	NA	NA	NA	NA	NA	NA	NA	NA	NA	NA	NA	NA	NA
Murine		NA	NA	ABK60177.1	DQ983234	putative	90909	20	22	2	0	0	21	95.45	1	22	83	27	27	28	49	49	1.43E-06	46.6	109	NA	cellular organisms	Eukaryota	Viridiplantae	Streptophyta	Streptophytina	Embryophyta	Tracheophyta	Euphyllophyta	NA	NA	NA	NA	NA	NA	NA	NA	NA	NA	NA	NA	NA	NA	NA
Murine		NA	NA	ABK60177.1	DQ983234	putative	100	45	45	0	0	0	45	100	1	45	58	78	78	5	49	49	1.65E-26	95.9	237	NA	cellular organisms	Eukaryota	Viridiplantae	Streptophyta	Streptophytina	Embryophyta	Tracheophyta	Euphyllophyta	NA	NA	NA	NA	NA	NA	NA	NA	NA	NA	NA	NA	NA	NA	NA
Murine		NA	NA	ABK60177.1	DQ983234	putative	72917	35	48	13	0	0	37	77.08	1	48	60	80	80	1	48	49	5.22E-17	72	175	NA	cellular organisms	Eukaryota	Viridiplantae	Streptophyta	Streptophytina	Embryophyta	Tracheophyta	Euphyllophyta	NA	NA	NA	NA	NA	NA	NA	NA	NA	NA	NA	NA	NA	NA	NA
Murine		NA	NA	ABK60177.1	DQ983234	putative	82609	38	46	8	0	0	42	91.3	1	46	59	78	78	4	49	49	2.13E-20	80.5	197	NA	cellular organisms	Eukaryota	Viridiplantae	Streptophyta	Streptophytina	Embryophyta	Tracheophyta	Euphyllophyta	NA	NA	NA	NA	NA	NA	NA	NA	NA	NA	NA	NA	NA	NA	NA
Murine		NA	NA	ABK60177.1	DQ983234	putative	97917	47	48	1	0	0	47	97.92	2	49	60	80	80	2	49	49	9.33E-28	99	245	NA	cellular organisms	Eukaryota	Viridiplantae	Streptophyta	Streptophytina	Embryophyta	Tracheophyta	Euphyllophyta	NA	NA	NA	NA	NA	NA	NA	NA	NA	NA	NA	NA	NA	NA	NA
Murine		NA	NA	ABK60177.1	DQ983234	putative	100	31	31	0	0	0	31	100	1	31	54	57	57	19	49	49	1.13E-15	68.6	166	NA	cellular organisms	Eukaryota	Viridiplantae	Streptophyta	Streptophytina	Embryophyta	Tracheophyta	Euphyllophyta	NA	NA	NA	NA	NA	NA	NA	NA	NA	NA	NA	NA	NA	NA	NA
Murine		NA	NA	ABK60177.1	DQ983234	putative	100	47	47	0	0	0	47	100	3	49	57	82	82	3	49	49	6.04E-28	99.4	246	NA	cellular organisms	Eukaryota	Viridiplantae	Streptophyta	Streptophytina	Embryophyta	Tracheophyta	Euphyllophyta	NA	NA	NA	NA	NA	NA	NA	NA	NA	NA	NA	NA	NA	NA	NA
Murine		NA	NA	ABK60177.1	DQ983234	putative	97674	42	43	1	0	0	42	97.67	1	43	51	84	84	7	49	49	1.53E-23	88.2	217	NA	cellular organisms	Eukaryota	Viridiplantae	Streptophyta	Streptophytina	Embryophyta	Tracheophyta	Euphyllophyta	NA	NA	NA	NA	NA	NA	NA	NA	NA	NA	NA	NA	NA	NA	NA
Murine		NA	NA	ABK60177.1	DQ983234	putative	92593	25	27	2	0	0	25	92.59	1	27	83	33	33	23	49	49	4.67E-10	55.5	132	NA	cellular organisms	Eukaryota	Viridiplantae	Streptophyta	Streptophytina	Embryophyta	Tracheophyta	Euphyllophyta	NA	NA	NA	NA	NA	NA	NA	NA	NA	NA	NA	NA	NA	NA	NA
Murine		NA	NA	ABK60177.1	DQ983234	putative	96667	29	30	1	0	0	29	96.67	53	82	83	36	36	1	30	49	9.98E-13	62	149	NA	cellular organisms	Eukaryota	Viridiplantae	Streptophyta	Streptophytina	Embryophyta	Tracheophyta	Euphyllophyta	NA	NA	NA	NA	NA	NA	NA	NA	NA	NA	NA	NA	NA	NA	NA
Murine		NA	NA	ABK60177.1	DQ983234	putative	96667	29	30	1	0	0	29	96.67	26	55	55	55	55	1	30	49	2.35E-13	62.4	150	NA	cellular organisms	Eukaryota	Viridiplantae	Streptophyta	Streptophytina	Embryophyta	Tracheophyta	Euphyllophyta	NA	NA	NA	NA	NA	NA	NA	NA	NA	NA	NA	NA	NA	NA	NA
Murine		NA	NA	ABK60177.1	DQ983234	putative	95745	45	47	2	0	0	45	95.74	22	68	83	57	57	3	49	49	1.36E-25	94.7	234	NA	cellular organisms	Eukaryota	Viridiplantae	Streptophyta	Streptophytina	Embryophyta	Tracheophyta	Euphyllophyta	NA	NA	NA	NA	NA	NA	NA	NA	NA	NA	NA	NA	NA	NA	NA
Murine		NA	NA	ABK60177.1	DQ983234	putative	95918	47	49	2	0	0	49	100	12	60	84	58	58	1	49	49	4.81E-28	100	250	NA	cellular organisms	Eukaryota	Viridiplantae	Streptophyta	Streptophytina	Embryophyta	Tracheophyta	Euphyllophyta	NA	NA	NA	NA	NA	NA	NA	NA	NA	NA	NA	NA	NA	NA	NA
Murine		NA	NA	ABK60177.1	DQ983234	putative	100	26	26	0	0	0	26	100	40	65	66	39	39	1	26	49	6.65E-11	57	136	NA	cellular organisms	Eukaryota	Viridiplantae	Streptophyta	Streptophytina	Embryophyta	Tracheophyta	Euphyllophyta	NA	NA	NA	NA	NA	NA	NA	NA	NA	NA	NA	NA	NA	NA	NA
Murine		NA	NA	ABK60177.1	DQ983234	putative	100	24	24	0	0	0	24	100	38	61	61	39	39	1	24	49	8.56E-10	53.9	128	NA	cellular organisms	Eukaryota	Viridiplantae	Streptophyta	Streptophytina	Embryophyta	Tracheophyta	Euphyllophyta	NA	NA	NA	NA	NA	NA	NA	NA	NA	NA	NA	NA	NA	NA	NA
Murine		NA	NA	ABK60177.1	DQ983234	putative	95918	47	49	2	0	0	48	97.96	4	52	58	84	84	1	49	49	1.97E-28	100	250	NA	cellular organisms	Eukaryota	Viridiplantae	Streptophyta	Streptophytina	Embryophyta	Tracheophyta	Euphyllophyta	NA	NA	NA	NA	NA	NA	NA	NA	NA	NA	NA	NA	NA	NA	NA
Murine		NA	NA	ABK60177.1	DQ983234	putative	96	24	25	1	0	0	24	96	31	55	56	45	45	1	25	49	1.48E-09	53.1	126	NA	cellular organisms	Eukaryota	Viridiplantae	Streptophyta	Streptophytina	Embryophyta	Tracheophyta	Euphyllophyta	NA	NA	NA	NA	NA	NA	NA	NA	NA	NA	NA	NA	NA	NA	NA
Murine		NA	NA	ABK60177.1	DQ983234	putative	82222	37	45	8	0	0	39	86.67	1	45	59	76	76	5	49	49	8.06E-19	76.6	187	NA	cellular organisms	Eukaryota	Viridiplantae	Streptophyta	Streptophytina	Embryophyta	Tracheophyta	Euphyllophyta	NA	NA	NA	NA	NA	NA	NA	NA	NA	NA	NA	NA	NA	NA	NA
Murine		NA	NA	ABK60177.1	DQ983234	putative	87.5	21	24	3	0	0	22	91.67	36	59	59	41	41	1	24	49	2.53E-07	47.4	111	NA	cellular organisms	Eukaryota	Viridiplantae	Streptophyta	Streptophytina	Embryophyta	Tracheophyta	Euphyllophyta	NA	NA	NA	NA	NA	NA	NA	NA	NA	NA	NA	NA	NA	NA	NA
Murine		NA	NA	ABK60177.1	DQ983234	putative	100	37	37	0	0	0	37	100	2	38	62	60	60	13	49	49	6.19E-20	79.3	194	NA	cellular organisms	Eukaryota	Viridiplantae	Streptophyta	Streptophytina	Embryophyta	Tracheophyta	Euphyllophyta	NA	NA	NA	NA	NA	NA	NA	NA	NA	NA	NA	NA	NA	NA	NA
Murine		NA	NA	ABK60177.1	DQ983234	putative	97059	33	34	1	0	0	33	97.06	19	52	53	64	64	1	34	49	1.22E-16	70.9	172	NA	cellular organisms	Eukaryota	Viridiplantae	Streptophyta	Streptophytina	Embryophyta	Tracheophyta	Euphyllophyta	NA	NA	NA	NA	NA	NA	NA	NA	NA	NA	NA	NA	NA	NA	NA
Murine		NA	NA	ABK60177.1	DQ983234	putative	97143	34	35	1	0	0	34	97.14	1	35	47	74	74	15	49	49	1.09E-17	73.2	178	NA	cellular organisms	Eukaryota	Viridiplantae	Streptophyta	Streptophytina	Embryophyta	Tracheophyta	Euphyllophyta	NA	NA	NA	NA	NA	NA	NA	NA	NA	NA	NA	NA	NA	NA	NA
Murine		NA	NA	ABK60177.1	DQ983234	putative	97059	33	34	1	0	0	33	97.06	25	58	58	59	59	1	34	49	2.00E-16	70.5	171	NA	cellular organisms	Eukaryota	Viridiplantae	Streptophyta	Streptophytina	Embryophyta	Tracheophyta	Euphyllophyta	NA	NA	NA	NA	NA	NA	NA	NA	NA	NA	NA	NA	NA	NA	NA
Murine		NA	NA	ABK60177.1	DQ983234	putative	84	21	25	4	0	0	23	92	1	25	61	41	41	24	48	49	1.07E-06	46.2	108	NA	cellular organisms	Eukaryota	Viridiplantae	Streptophyta	Streptophytina	Embryophyta	Tracheophyta	Euphyllophyta	NA	NA	NA	NA	NA	NA	NA	NA	NA	NA	NA	NA	NA	NA	NA
Murine		NA	NA	ABK60177.1	DQ983234	putative	95	19	20	1	0	0	19	95	1	20	54	37	37	30	49	49	4.10E-06	44.3	103	NA	cellular organisms	Eukaryota	Viridiplantae	Streptophyta	Streptophytina	Embryophyta	Tracheophyta	Euphyllophyta	NA	NA	NA	NA	NA	NA	NA	NA	NA	NA	NA	NA	NA	NA	NA
Murine		NA	NA	ABK60177.1	DQ983234	putative	95455	21	22	1	0	0	21	95.45	1	22	52	42	42	28	49	49	4.49E-08	49.3	116	NA	cellular organisms	Eukaryota	Viridiplantae	Streptophyta	Streptophytina	Embryophyta	Tracheophyta	Euphyllophyta	NA	NA	NA	NA	NA	NA	NA	NA	NA	NA	NA	NA	NA	NA	NA
Murine		NA	NA	ABK60177.1	DQ983234	putative	94444	17	18	1	0	0	18	100	1	18	53	34	34	25	42	49	0.00028	39.7	91	NA	cellular organisms	Eukaryota	Viridiplantae	Streptophyta	Streptophytina	Embryophyta	Tracheophyta	Euphyllophyta	NA	NA	NA	NA	NA	NA	NA	NA	NA	NA	NA	NA	NA	NA	NA
Murine		NA	NA	ABK60177.1	DQ983234	putative	100	37	37	0	0	0	37	100	24	60	60	62	62	1	37	49	6.29E-20	79.3	194	NA	cellular organisms	Eukaryota	Viridiplantae	Streptophyta	Streptophytina	Embryophyta	Tracheophyta	Euphyllophyta	NA	NA	NA	NA	NA	NA	NA	NA	NA	NA	NA	NA	NA	NA	NA
Murine		NA	NA	ABK60177.1	DQ983234	putative	94444	17	18	1	0	0	17	94.44	33	50	51	35	35	1	18	49	0.000336	39.3	90	NA	cellular organisms	Eukaryota	Viridiplantae	Streptophyta	Streptophytina	Embryophyta	Tracheophyta	Euphyllophyta	NA	NA	NA	NA	NA	NA	NA	NA	NA	NA	NA	NA	NA	NA	NA
Murine		NA	NA	ABK60177.1	DQ983234	putative	100	49	49	0	0	0	49	100	4	52	53	92	92	1	49	49	2.96E-29	102	254	NA	cellular organisms	Eukaryota	Viridiplantae	Streptophyta	Streptophytina	Embryophyta	Tracheophyta	Euphyllophyta	NA	NA	NA	NA	NA	NA	NA	NA	NA	NA	NA	NA	NA	NA	NA
Murine		NA	NA	ABK60177.1	DQ983234	putative	95918	47	49	2	0	0	49	100	1	49	53	92	92	1	49	49	1.47E-28	100	250	NA	cellular organisms	Eukaryota	Viridiplantae	Streptophyta	Streptophytina	Embryophyta	Tracheophyta	Euphyllophyta	NA	NA	NA	NA	NA	NA	NA	NA	NA	NA	NA	NA	NA	NA	NA
Murine		NA	NA	ABK60177.1	DQ983234	putative	97778	44	45	1	0	0	45	100	1	45	59	76	76	5	49	49	5.10E-26	94.7	234	NA	cellular organisms	Eukaryota	Viridiplantae	Streptophyta	Streptophytina	Embryophyta	Tracheophyta	Euphyllophyta	NA	NA	NA	NA	NA	NA	NA	NA	NA	NA	NA	NA	NA	NA	NA
Murine		NA	NA	ABK60177.1	DQ983234	putative	87805	36	41	5	0	0	37	90.24	2	42	57	72	72	8	48	49	1.65E-18	75.5	184	NA	cellular organisms	Eukaryota	Viridiplantae	Streptophyta	Streptophytina	Embryophyta	Tracheophyta	Euphyllophyta	NA	NA	NA	NA	NA	NA	NA	NA	NA	NA	NA	NA	NA	NA	NA
Murine		NA	NA	ABK60177.1	DQ983234	putative	97778	44	45	1	0	0	44	97.78	1	45	57	79	79	5	49	49	7.80E-25	91.7	226	NA	cellular organisms	Eukaryota	Viridiplantae	Streptophyta	Streptophytina	Embryophyta	Tracheophyta	Euphyllophyta	NA	NA	NA	NA	NA	NA	NA	NA	NA	NA	NA	NA	NA	NA	NA
Murine		NA	NA	ABK60177.1	DQ983234	putative	87755	43	49	6	0	0	43	87.76	5	53	59	83	83	1	49	49	1.70E-23	88.2	217	NA	cellular organisms	Eukaryota	Viridiplantae	Streptophyta	Streptophytina	Embryophyta	Tracheophyta	Euphyllophyta	NA	NA	NA	NA	NA	NA	NA	NA	NA	NA	NA	NA	NA	NA	NA
Murine		NA	NA	ABK60177.1	DQ983234	putative	76.19	32	42	10	0	0	34	80.95	28	69	82	51	51	1	42	49	5.35E-15	67.8	164	NA	cellular organisms	Eukaryota	Viridiplantae	Streptophyta	Streptophytina	Embryophyta	Tracheophyta	Euphyllophyta	NA	NA	NA	NA	NA	NA	NA	NA	NA	NA	NA	NA	NA	NA	NA
Murine		NA	NA	ABK60177.1	DQ983234	putative	95455	21	22	1	0	0	21	95.45	36	57	57	39	39	1	22	49	4.42E-07	47	110	NA	cellular organisms	Eukaryota	Viridiplantae	Streptophyta	Streptophytina	Embryophyta	Tracheophyta	Euphyllophyta	NA	NA	NA	NA	NA	NA	NA	NA	NA	NA	NA	NA	NA	NA	NA
Murine		NA	NA	ABK60177.1	DQ983234	putative	100	20	20	0	0	0	20	100	63	82	84	24	24	1	20	49	3.06E-06	45.8	107	NA	cellular organisms	Eukaryota	Viridiplantae	Streptophyta	Streptophytina	Embryophyta	Tracheophyta	Euphyllophyta	NA	NA	NA	NA	NA	NA	NA	NA	NA	NA	NA	NA	NA	NA	NA
Murine		NA	NA	ABK60177.1	DQ983234	putative	100	26	26	0	0	0	26	100	17	42	44	59	59	1	26	49	4.72E-11	56.2	134	NA	cellular organisms	Eukaryota	Viridiplantae	Streptophyta	Streptophytina	Embryophyta	Tracheophyta	Euphyllophyta	NA	NA	NA	NA	NA	NA	NA	NA	NA	NA	NA	NA	NA	NA	NA
Murine		NA	NA	ABK60177.1	DQ983234	putative	85714	42	49	7	0	0	44	89.8	5	53	57	86	86	1	49	49	3.65E-23	87.4	215	NA	cellular organisms	Eukaryota	Viridiplantae	Streptophyta	Streptophytina	Embryophyta	Tracheophyta	Euphyllophyta	NA	NA	NA	NA	NA	NA	NA	NA	NA	NA	NA	NA	NA	NA	NA
Murine		NA	NA	ABK60177.1	DQ983234	putative	96154	25	26	1	0	0	25	96.15	34	59	60	43	43	1	26	49	7.79E-10	53.9	128	NA	cellular organisms	Eukaryota	Viridiplantae	Streptophyta	Streptophytina	Embryophyta	Tracheophyta	Euphyllophyta	NA	NA	NA	NA	NA	NA	NA	NA	NA	NA	NA	NA	NA	NA	NA
Murine		NA	NA	ABK60177.1	DQ983234	putative	100	45	45	0	0	0	45	100	1	45	69	65	65	5	49	49	1.94E-26	96.3	238	NA	cellular organisms	Eukaryota	Viridiplantae	Streptophyta	Streptophytina	Embryophyta	Tracheophyta	Euphyllophyta	NA	NA	NA	NA	NA	NA	NA	NA	NA	NA	NA	NA	NA	NA	NA
Murine		NA	NA	ABK60177.1	DQ983234	putative	100	23	23	0	0	0	23	100	61	83	84	27	27	1	23	49	2.19E-08	51.2	121	NA	cellular organisms	Eukaryota	Viridiplantae	Streptophyta	Streptophytina	Embryophyta	Tracheophyta	Euphyllophyta	NA	NA	NA	NA	NA	NA	NA	NA	NA	NA	NA	NA	NA	NA	NA
Murine		NA	NA	ABK60177.1	DQ983234	putative	90323	28	31	3	0	0	29	93.55	28	58	58	53	53	1	31	49	3.29E-12	59.7	143	NA	cellular organisms	Eukaryota	Viridiplantae	Streptophyta	Streptophytina	Embryophyta	Tracheophyta	Euphyllophyta	NA	NA	NA	NA	NA	NA	NA	NA	NA	NA	NA	NA	NA	NA	NA
Murine		NA	NA	ABK60177.1	DQ983234	putative	100	22	22	0	0	0	22	100	36	57	58	38	38	1	22	49	3.94E-08	49.7	117	NA	cellular organisms	Eukaryota	Viridiplantae	Streptophyta	Streptophytina	Embryophyta	Tracheophyta	Euphyllophyta	NA	NA	NA	NA	NA	NA	NA	NA	NA	NA	NA	NA	NA	NA	NA
Murine		NA	NA	ABK60177.1	DQ983234	putative	100	18	18	0	0	0	18	100	42	59	60	30	30	1	18	49	0.000108	40.8	94	NA	cellular organisms	Eukaryota	Viridiplantae	Streptophyta	Streptophytina	Embryophyta	Tracheophyta	Euphyllophyta	NA	NA	NA	NA	NA	NA	NA	NA	NA	NA	NA	NA	NA	NA	NA
Murine		NA	NA	ABK60177.1	DQ983234	putative	92593	25	27	2	0	0	25	92.59	2	28	57	47	47	23	49	49	5.53E-11	56.6	135	NA	cellular organisms	Eukaryota	Viridiplantae	Streptophyta	Streptophytina	Embryophyta	Tracheophyta	Euphyllophyta	NA	NA	NA	NA	NA	NA	NA	NA	NA	NA	NA	NA	NA	NA	NA
Murine		NA	NA	ABK60177.1	DQ983234	putative	100	18	18	0	0	0	18	100	42	59	60	30	30	1	18	49	0.000108	40.8	94	NA	cellular organisms	Eukaryota	Viridiplantae	Streptophyta	Streptophytina	Embryophyta	Tracheophyta	Euphyllophyta	NA	NA	NA	NA	NA	NA	NA	NA	NA	NA	NA	NA	NA	NA	NA
Measles		NA	NA	ABK60177.1	DQ983234	putative	90323	28	31	3	0	0	29	93.55	1	31	56	55	55	19	49	49	1.84E-13	62.8	151	NA	cellular organisms	Eukaryota	Viridiplantae	Streptophyta	Streptophytina	Embryophyta	Tracheophyta	Euphyllophyta	NA	NA	NA	NA	NA	NA	NA	NA	NA	NA	NA	NA	NA	NA	NA
Vesicular		NA	NA	ABK60177.1	DQ983234	putative	100	41	41	0	0	0	41	100	20	60	60	68	68	1	41	49	1.38E-23	88.6	218	NA	cellular organisms	Eukaryota	Viridiplantae	Streptophyta	Streptophytina	Embryophyta	Tracheophyta	Euphyllophyta	NA	NA	NA	NA	NA	NA	NA	NA	NA	NA	NA	NA	NA	NA	NA
Vesicular		NA	NA	ABK60177.1	DQ983234	putative	92308	24	26	2	0	0	24	92.31	35	60	61	43	43	2	27	49	5.23E-08	49.3	116	NA	cellular organisms	Eukaryota	Viridiplantae	Streptophyta	Streptophytina	Embryophyta	Tracheophyta	Euphyllophyta	NA	NA	NA	NA	NA	NA	NA	NA	NA	NA	NA	NA	NA	NA	NA
Vesicular		NA	NA	ABK60177.1	DQ983234	putative	100	29	29	0	0	0	29	100	3	31	53	55	55	21	49	49	3.77E-14	64.3	155	NA	cellular organisms	Eukaryota	Viridiplantae	Streptophyta	Streptophytina	Embryophyta	Tracheophyta	Euphyllophyta	NA	NA	NA	NA	NA	NA	NA	NA	NA	NA	NA	NA	NA	NA	NA
Vesicular		NA	NA	ABK60177.1	DQ983234	putative	100	37	37	0	0	0	37	100	47	83	83	45	45	1	37	49	1.97E-19	79.3	194	NA	cellular organisms	Eukaryota	Viridiplantae	Streptophyta	Streptophytina	Embryophyta	Tracheophyta	Euphyllophyta	NA	NA	NA	NA	NA	NA	NA	NA	NA	NA	NA	NA	NA	NA	NA
Cowpea		NA	NA	AKH47309.1	KR029591	DNA	56364	31	55	24	0	0	44	80	1	55	61	90	90	102	156	291	1.12E-16	76.6	187	NA	Viruses	environmental samples	NA	NA	NA	NA	NA	NA	NA	NA	NA	NA	NA	NA	NA	NA	NA	NA	NA	NA	NA	NA	NA
Hepacivirus		NA	NA	ABK60177.1	DQ983234	putative	90909	40	44	4	0	0	40	90.91	5	48	83	53	53	1	44	49	3.97E-21	83.6	205	NA	cellular organisms	Eukaryota	Viridiplantae	Streptophyta	Streptophytina	Embryophyta	Tracheophyta	Euphyllophyta	NA	NA	NA	NA	NA	NA	NA	NA	NA	NA	NA	NA	NA	NA	NA
Hepacivirus		NA	NA	ABK60177.1	DQ983234	putative	94737	18	19	1	0	0	18	94.74	43	61	62	31	31	1	19	49	0.000141	40.8	94	NA	cellular organisms	Eukaryota	Viridiplantae	Streptophyta	Streptophytina	Embryophyta	Tracheophyta	Euphyllophyta	NA	NA	NA	NA	NA	NA	NA	NA	NA	NA	NA	NA	NA	NA	NA
Cowpea		NA	NA	QBK93588.1	MK500599	collagen	61905	26	42	16	0	0	28	66.67	1	42	59	71	71	126	167	1237	4.37E-06	47.4	111	NA	Viruses	unclassified viruses	unclassifiedDNAviruses	unclassifieddsDNAviruses	Pithoviridae	NA	Pithoviridae	NA	NA	NA	NA	NA	NA	NA	NA	NA	NA	NA	NA	NA	NA	NA	NA
Cowpea		NA	NA	YP_009001229.1	NC_023423	collagen	61364	27	44	17	0	0	28	63.64	2	45	59	75	75	85	128	307	3.36E-05	45.1	105	NA	Viruses	unclassified viruses	unclassifiedDNAviruses	unclassifieddsDNAviruses	Pithoviridae	Pithovirus	Pithoviridae	NA	NA	NA	NA	NA	NA	NA	NA	NA	NA	NA	NA	NA	NA	NA	NA
Cowpea		NA	NA	ARF08230.1	KY684083	collagen	60	27	45	15	1	3	29	64.44	1	45	59	76	76	756	797	1757	7.40E-05	43.9	102	NA	Viruses	Varidnaviria	Bamfordvirae	Nucleocytoviricota	Megaviricetes	Imitervirales	Mimiviridae	unclassifiedMimiviridae	NA	NA	NA	NA	NA	NA	NA	NA	NA	NA	NA	NA	NA	NA	NA
Cowpea		NA	NA	ARF08230.1	KY684083	collagen	49.02	25	51	20	1	6	28	54.9	1	45	59	76	76	792	842	1757	0.00088	41.2	95	NA	Viruses	Varidnaviria	Bamfordvirae	Nucleocytoviricota	Megaviricetes	Imitervirales	Mimiviridae	unclassifiedMimiviridae	NA	NA	NA	NA	NA	NA	NA	NA	NA	NA	NA	NA	NA	NA	NA
Cowpea		NA	NA	QHT82944.1	MN740004	hypothetical	53191	25	47	22	0	0	28	59.57	12	58	59	80	80	259	305	433	0.000684	41.2	95	NA	unclassified entries	unclassified sequences	metagenomes	organismalmetagenomes	NA	NA	NA	NA	NA	NA	NA	NA	NA	NA	NA	NA	NA	NA	NA	NA	NA	NA	NA
Cowpea		NA	NA	QHU07012.1	MN740670	hypothetical	55556	25	45	20	0	0	26	57.78	14	58	59	76	76	69	113	222	0.000743	41.2	95	NA	unclassified entries	unclassified sequences	metagenomes	organismalmetagenomes	NA	NA	NA	NA	NA	NA	NA	NA	NA	NA	NA	NA	NA	NA	NA	NA	NA	NA	NA
Hepacivirus		NA	NA	ABK60177.1	DQ983234	putative	100	26	26	0	0	0	26	100	5	30	30	87	87	1	26	49	5.52E-11	55.5	132	NA	cellular organisms	Eukaryota	Viridiplantae	Streptophyta	Streptophytina	Embryophyta	Tracheophyta	Euphyllophyta	NA	NA	NA	NA	NA	NA	NA	NA	NA	NA	NA	NA	NA	NA	NA
Vesicular		NA	NA	ABK60177.1	DQ983234	putative	92593	25	27	2	0	0	26	96.3	1	27	32	84	84	17	43	49	5.66E-11	55.5	132	NA	cellular organisms	Eukaryota	Viridiplantae	Streptophyta	Streptophytina	Embryophyta	Tracheophyta	Euphyllophyta	NA	NA	NA	NA	NA	NA	NA	NA	NA	NA	NA	NA	NA	NA	NA
Hepacivirus		NA	NA	ABK60177.1	DQ983234	putative	90909	40	44	4	0	0	40	90.91	1	44	58	76	76	6	49	49	6.20E-22	84.3	207	NA	cellular organisms	Eukaryota	Viridiplantae	Streptophyta	Streptophytina	Embryophyta	Tracheophyta	Euphyllophyta	NA	NA	NA	NA	NA	NA	NA	NA	NA	NA	NA	NA	NA	NA	NA
Hepacivirus		NA	NA	ABK60177.1	DQ983234	putative	100	49	49	0	0	0	49	100	3	51	55	89	89	1	49	49	1.86E-29	103	256	NA	cellular organisms	Eukaryota	Viridiplantae	Streptophyta	Streptophytina	Embryophyta	Tracheophyta	Euphyllophyta	NA	NA	NA	NA	NA	NA	NA	NA	NA	NA	NA	NA	NA	NA	NA
Hepacivirus		NA	NA	ABK60177.1	DQ983234	putative	91892	34	37	3	0	0	34	91.89	1	37	59	63	63	13	49	49	2.71E-17	72.8	177	NA	cellular organisms	Eukaryota	Viridiplantae	Streptophyta	Streptophytina	Embryophyta	Tracheophyta	Euphyllophyta	NA	NA	NA	NA	NA	NA	NA	NA	NA	NA	NA	NA	NA	NA	NA
Hepacivirus		NA	NA	ABK60177.1	DQ983234	putative	100	37	37	0	0	0	37	100	1	37	55	67	67	13	49	49	6.71E-20	79	193	NA	cellular organisms	Eukaryota	Viridiplantae	Streptophyta	Streptophytina	Embryophyta	Tracheophyta	Euphyllophyta	NA	NA	NA	NA	NA	NA	NA	NA	NA	NA	NA	NA	NA	NA	NA
Hepacivirus		NA	NA	ABK60177.1	DQ983234	putative	94444	34	36	2	0	0	35	97.22	1	36	58	62	62	14	49	49	1.34E-17	73.6	179	NA	cellular organisms	Eukaryota	Viridiplantae	Streptophyta	Streptophytina	Embryophyta	Tracheophyta	Euphyllophyta	NA	NA	NA	NA	NA	NA	NA	NA	NA	NA	NA	NA	NA	NA	NA
Hepatitis		NA	NA	YP_009150935.1	NC_027365	DNA	63636	21	33	12	0	0	23	69.7	27	59	59	56	56	213	245	281	5.52E-06	47.4	111	NA	Viruses	Duplodnaviria	Heunggongvirae	Uroviricota	Caudoviricetes	Caudovirales	Siphoviridae	Timquatrovirus	NA	NA	NA	NA	NA	NA	NA	NA	NA	NA	NA	NA	NA	NA	NA
Hepatitis		NA	NA	YP_009165101.1	NC_027867	DNA	54545	18	33	15	0	0	24	72.73	27	59	59	56	56	220	252	312	8.90E-05	43.9	102	NA	Viruses	unclassified viruses	NA	NA	NA	NA	NA	NA	NA	NA	NA	NA	NA	NA	NA	NA	NA	NA	NA	NA	NA	NA	NA
Hepatitis		NA	NA	QHU13158.1	MN740814	hypothetical	52941	18	34	16	0	0	21	61.76	26	59	59	58	58	253	286	318	9.18E-05	43.9	102	NA	unclassified entries	unclassified sequences	metagenomes	organismalmetagenomes	NA	NA	NA	NA	NA	NA	NA	NA	NA	NA	NA	NA	NA	NA	NA	NA	NA	NA	NA
Spring		NA	NA	YP_009150935.1	NC_027365	DNA	63636	21	33	12	0	0	23	69.7	27	59	59	56	56	213	245	281	5.52E-06	47.4	111	NA	Viruses	Duplodnaviria	Heunggongvirae	Uroviricota	Caudoviricetes	Caudovirales	Siphoviridae	Timquatrovirus	NA	NA	NA	NA	NA	NA	NA	NA	NA	NA	NA	NA	NA	NA	NA
Spring		NA	NA	YP_009165101.1	NC_027867	DNA	54545	18	33	15	0	0	24	72.73	27	59	59	56	56	220	252	312	8.90E-05	43.9	102	NA	Viruses	unclassified viruses	NA	NA	NA	NA	NA	NA	NA	NA	NA	NA	NA	NA	NA	NA	NA	NA	NA	NA	NA	NA	NA
Spring		NA	NA	QHU13158.1	MN740814	hypothetical	52941	18	34	16	0	0	21	61.76	26	59	59	58	58	253	286	318	9.18E-05	43.9	102	NA	unclassified entries	unclassified sequences	metagenomes	organismalmetagenomes	NA	NA	NA	NA	NA	NA	NA	NA	NA	NA	NA	NA	NA	NA	NA	NA	NA	NA	NA
Hepatitis		NA	NA	ACG50090.1	EU926760	PsaC	89.13	41	46	5	0	0	44	95.65	1	46	59	78	78	8	53	81	2.52E-25	94	232	NA	Viruses	environmental samples	NA	NA	NA	NA	NA	NA	NA	NA	NA	NA	NA	NA	NA	NA	NA	NA	NA	NA	NA	NA	NA
Hepatitis		NA	NA	ACT34024.1	GQ268816	PsaC	89.13	41	46	5	0	0	44	95.65	1	46	59	78	78	8	53	81	2.52E-25	94	232	NA	Viruses	environmental samples	NA	NA	NA	NA	NA	NA	NA	NA	NA	NA	NA	NA	NA	NA	NA	NA	NA	NA	NA	NA	NA
Hepatitis		NA	NA	ACG50079.1	EU926755	PsaC	89.13	41	46	5	0	0	44	95.65	1	46	59	78	78	8	53	78	2.85E-25	93.6	231	NA	Viruses	environmental samples	NA	NA	NA	NA	NA	NA	NA	NA	NA	NA	NA	NA	NA	NA	NA	NA	NA	NA	NA	NA	NA
Hepacivirus		NA	NA	AOF39529.1	KX121476	pB602L	46939	23	49	26	0	0	23	46.94	1	49	60	82	82	4	52	56	2.24E-08	50.4	119	NA	Viruses	Varidnaviria	Bamfordvirae	Nucleocytoviricota	Pokkesviricetes	Asfuvirales	Asfarviridae	Asfivirus	NA	NA	NA	NA	NA	NA	NA	NA	NA	NA	NA	NA	NA	NA	NA
Hepacivirus		NA	NA	AOF39503.1	KX121450	pB602L	46939	23	49	26	0	0	23	46.94	1	49	60	82	82	4	52	56	2.24E-08	50.4	119	NA	Viruses	Varidnaviria	Bamfordvirae	Nucleocytoviricota	Pokkesviricetes	Asfuvirales	Asfarviridae	Asfivirus	NA	NA	NA	NA	NA	NA	NA	NA	NA	NA	NA	NA	NA	NA	NA
Hepacivirus		NA	NA	AOF39502.1	KX121449	pB602L	46939	23	49	26	0	0	23	46.94	1	49	60	82	82	4	52	56	2.24E-08	50.4	119	NA	Viruses	Varidnaviria	Bamfordvirae	Nucleocytoviricota	Pokkesviricetes	Asfuvirales	Asfarviridae	Asfivirus	NA	NA	NA	NA	NA	NA	NA	NA	NA	NA	NA	NA	NA	NA	NA
Hepacivirus		NA	NA	AOF39495.1	KX121442	pB602L	41071	23	56	33	0	0	24	42.86	1	56	60	93	93	7	62	64	2.39E-07	48.1	113	NA	Viruses	Varidnaviria	Bamfordvirae	Nucleocytoviricota	Pokkesviricetes	Asfuvirales	Asfarviridae	Asfivirus	NA	NA	NA	NA	NA	NA	NA	NA	NA	NA	NA	NA	NA	NA	NA
Hepacivirus		NA	NA	AOF39495.1	KX121442	pB602L	44681	21	47	26	0	0	21	44.68	6	52	60	93	78	4	50	64	6.10E-06	44.3	103	NA	Viruses	Varidnaviria	Bamfordvirae	Nucleocytoviricota	Pokkesviricetes	Asfuvirales	Asfarviridae	Asfivirus	NA	NA	NA	NA	NA	NA	NA	NA	NA	NA	NA	NA	NA	NA	NA
Hepacivirus		NA	NA	AOF39494.1	KX121441	pB602L	40351	23	57	34	0	0	24	42.11	1	57	60	95	95	15	71	72	2.84E-07	48.1	113	NA	Viruses	Varidnaviria	Bamfordvirae	Nucleocytoviricota	Pokkesviricetes	Asfuvirales	Asfarviridae	Asfivirus	NA	NA	NA	NA	NA	NA	NA	NA	NA	NA	NA	NA	NA	NA	NA
Hepacivirus		NA	NA	AOF39494.1	KX121441	pB602L	44231	23	52	29	0	0	23	44.23	1	52	60	95	87	7	58	72	1.37E-06	46.2	108	NA	Viruses	Varidnaviria	Bamfordvirae	Nucleocytoviricota	Pokkesviricetes	Asfuvirales	Asfarviridae	Asfivirus	NA	NA	NA	NA	NA	NA	NA	NA	NA	NA	NA	NA	NA	NA	NA
Hepacivirus		NA	NA	AOF39494.1	KX121441	pB602L	44231	23	52	29	0	0	23	44.23	1	52	60	95	87	11	62	72	1.37E-06	46.2	108	NA	Viruses	Varidnaviria	Bamfordvirae	Nucleocytoviricota	Pokkesviricetes	Asfuvirales	Asfarviridae	Asfivirus	NA	NA	NA	NA	NA	NA	NA	NA	NA	NA	NA	NA	NA	NA	NA
Hepacivirus		NA	NA	AOF39494.1	KX121441	pB602L	44681	21	47	26	0	0	21	44.68	6	52	60	95	78	4	50	72	8.02E-06	44.3	103	NA	Viruses	Varidnaviria	Bamfordvirae	Nucleocytoviricota	Pokkesviricetes	Asfuvirales	Asfarviridae	Asfivirus	NA	NA	NA	NA	NA	NA	NA	NA	NA	NA	NA	NA	NA	NA	NA
Hepacivirus		NA	NA	AOF39493.1	KX121440	pB602L	40351	23	57	34	0	0	24	42.11	1	57	60	95	95	15	71	72	2.84E-07	48.1	113	NA	Viruses	Varidnaviria	Bamfordvirae	Nucleocytoviricota	Pokkesviricetes	Asfuvirales	Asfarviridae	Asfivirus	NA	NA	NA	NA	NA	NA	NA	NA	NA	NA	NA	NA	NA	NA	NA
Hepacivirus		NA	NA	AOF39493.1	KX121440	pB602L	44231	23	52	29	0	0	23	44.23	1	52	60	95	87	7	58	72	1.37E-06	46.2	108	NA	Viruses	Varidnaviria	Bamfordvirae	Nucleocytoviricota	Pokkesviricetes	Asfuvirales	Asfarviridae	Asfivirus	NA	NA	NA	NA	NA	NA	NA	NA	NA	NA	NA	NA	NA	NA	NA
Hepacivirus		NA	NA	AOF39493.1	KX121440	pB602L	44231	23	52	29	0	0	23	44.23	1	52	60	95	87	11	62	72	1.37E-06	46.2	108	NA	Viruses	Varidnaviria	Bamfordvirae	Nucleocytoviricota	Pokkesviricetes	Asfuvirales	Asfarviridae	Asfivirus	NA	NA	NA	NA	NA	NA	NA	NA	NA	NA	NA	NA	NA	NA	NA
Hepacivirus		NA	NA	AOF39493.1	KX121440	pB602L	44681	21	47	26	0	0	21	44.68	6	52	60	95	78	4	50	72	8.02E-06	44.3	103	NA	Viruses	Varidnaviria	Bamfordvirae	Nucleocytoviricota	Pokkesviricetes	Asfuvirales	Asfarviridae	Asfivirus	NA	NA	NA	NA	NA	NA	NA	NA	NA	NA	NA	NA	NA	NA	NA
Hepacivirus		NA	NA	AOF39495.1	KX121442	pB602L	45283	24	53	29	0	0	26	49.06	1	53	60	95	88	10	62	64	7.70E-09	51.6	122	NA	Viruses	Varidnaviria	Bamfordvirae	Nucleocytoviricota	Pokkesviricetes	Asfuvirales	Asfarviridae	Asfivirus	NA	NA	NA	NA	NA	NA	NA	NA	NA	NA	NA	NA	NA	NA	NA
Hepacivirus		NA	NA	AOF39495.1	KX121442	pB602L	43.86	25	57	32	0	0	26	45.61	1	57	60	95	95	6	62	64	1.03E-08	51.6	122	NA	Viruses	Varidnaviria	Bamfordvirae	Nucleocytoviricota	Pokkesviricetes	Asfuvirales	Asfarviridae	Asfivirus	NA	NA	NA	NA	NA	NA	NA	NA	NA	NA	NA	NA	NA	NA	NA
Hepacivirus		NA	NA	AOF39495.1	KX121442	pB602L	50	24	48	24	0	0	24	50	4	51	60	95	80	5	52	64	4.74E-08	49.7	117	NA	Viruses	Varidnaviria	Bamfordvirae	Nucleocytoviricota	Pokkesviricetes	Asfuvirales	Asfarviridae	Asfivirus	NA	NA	NA	NA	NA	NA	NA	NA	NA	NA	NA	NA	NA	NA	NA
Hepacivirus		NA	NA	AOF39494.1	KX121441	pB602L	44444	24	54	30	0	0	26	48.15	1	54	60	97	90	18	71	72	1.13E-08	51.6	122	NA	Viruses	Varidnaviria	Bamfordvirae	Nucleocytoviricota	Pokkesviricetes	Asfuvirales	Asfarviridae	Asfivirus	NA	NA	NA	NA	NA	NA	NA	NA	NA	NA	NA	NA	NA	NA	NA
Hepacivirus		NA	NA	AOF39494.1	KX121441	pB602L	43103	25	58	33	0	0	26	44.83	1	58	60	97	97	14	71	72	1.29E-08	51.2	121	NA	Viruses	Varidnaviria	Bamfordvirae	Nucleocytoviricota	Pokkesviricetes	Asfuvirales	Asfarviridae	Asfivirus	NA	NA	NA	NA	NA	NA	NA	NA	NA	NA	NA	NA	NA	NA	NA
Hepacivirus		NA	NA	AOF39494.1	KX121441	pB602L	49.02	25	51	26	0	0	25	49.02	1	51	60	97	85	6	56	72	1.95E-08	50.8	120	NA	Viruses	Varidnaviria	Bamfordvirae	Nucleocytoviricota	Pokkesviricetes	Asfuvirales	Asfarviridae	Asfivirus	NA	NA	NA	NA	NA	NA	NA	NA	NA	NA	NA	NA	NA	NA	NA
Hepacivirus		NA	NA	AOF39494.1	KX121441	pB602L	49.02	25	51	26	0	0	25	49.02	1	51	60	97	85	10	60	72	1.95E-08	50.8	120	NA	Viruses	Varidnaviria	Bamfordvirae	Nucleocytoviricota	Pokkesviricetes	Asfuvirales	Asfarviridae	Asfivirus	NA	NA	NA	NA	NA	NA	NA	NA	NA	NA	NA	NA	NA	NA	NA
Hepacivirus		NA	NA	AOF39494.1	KX121441	pB602L	48.98	24	49	25	0	0	24	48.98	3	51	60	97	82	4	52	72	7.09E-08	49.7	117	NA	Viruses	Varidnaviria	Bamfordvirae	Nucleocytoviricota	Pokkesviricetes	Asfuvirales	Asfarviridae	Asfivirus	NA	NA	NA	NA	NA	NA	NA	NA	NA	NA	NA	NA	NA	NA	NA
Hepacivirus		NA	NA	AOF39493.1	KX121440	pB602L	44444	24	54	30	0	0	26	48.15	1	54	60	97	90	18	71	72	1.13E-08	51.6	122	NA	Viruses	Varidnaviria	Bamfordvirae	Nucleocytoviricota	Pokkesviricetes	Asfuvirales	Asfarviridae	Asfivirus	NA	NA	NA	NA	NA	NA	NA	NA	NA	NA	NA	NA	NA	NA	NA
Hepacivirus		NA	NA	AOF39493.1	KX121440	pB602L	43103	25	58	33	0	0	26	44.83	1	58	60	97	97	14	71	72	1.29E-08	51.2	121	NA	Viruses	Varidnaviria	Bamfordvirae	Nucleocytoviricota	Pokkesviricetes	Asfuvirales	Asfarviridae	Asfivirus	NA	NA	NA	NA	NA	NA	NA	NA	NA	NA	NA	NA	NA	NA	NA
Hepacivirus		NA	NA	AOF39493.1	KX121440	pB602L	49.02	25	51	26	0	0	25	49.02	1	51	60	97	85	6	56	72	1.95E-08	50.8	120	NA	Viruses	Varidnaviria	Bamfordvirae	Nucleocytoviricota	Pokkesviricetes	Asfuvirales	Asfarviridae	Asfivirus	NA	NA	NA	NA	NA	NA	NA	NA	NA	NA	NA	NA	NA	NA	NA
Hepacivirus		NA	NA	AOF39493.1	KX121440	pB602L	49.02	25	51	26	0	0	25	49.02	1	51	60	97	85	10	60	72	1.95E-08	50.8	120	NA	Viruses	Varidnaviria	Bamfordvirae	Nucleocytoviricota	Pokkesviricetes	Asfuvirales	Asfarviridae	Asfivirus	NA	NA	NA	NA	NA	NA	NA	NA	NA	NA	NA	NA	NA	NA	NA
Hepacivirus		NA	NA	AOF39493.1	KX121440	pB602L	48.98	24	49	25	0	0	24	48.98	3	51	60	97	82	4	52	72	7.09E-08	49.7	117	NA	Viruses	Varidnaviria	Bamfordvirae	Nucleocytoviricota	Pokkesviricetes	Asfuvirales	Asfarviridae	Asfivirus	NA	NA	NA	NA	NA	NA	NA	NA	NA	NA	NA	NA	NA	NA	NA
Hepacivirus		NA	NA	QHU36233.1	MN740633	hypothetical	48077	25	52	27	0	0	51	98.08	9	60	60	87	87	17	68	199	9.12E-11	59.7	143	NA	unclassified entries	unclassified sequences	metagenomes	organismalmetagenomes	NA	NA	NA	NA	NA	NA	NA	NA	NA	NA	NA	NA	NA	NA	NA	NA	NA	NA	NA
Hepacivirus		NA	NA	QHU36233.1	MN740633	hypothetical	49.02	25	51	26	0	0	49	96.08	9	59	60	87	85	21	71	199	2.05E-10	58.5	140	NA	unclassified entries	unclassified sequences	metagenomes	organismalmetagenomes	NA	NA	NA	NA	NA	NA	NA	NA	NA	NA	NA	NA	NA	NA	NA	NA	NA	NA	NA
Hepacivirus		NA	NA	AYV76318.1	MK071983	ATP-dependent	47619	20	42	22	0	0	41	97.62	18	59	60	70	70	520	561	892	6.48E-05	44.3	103	NA	Viruses	Varidnaviria	Bamfordvirae	Nucleocytoviricota	Megaviricetes	Imitervirales	Mimiviridae	unclassifiedMimiviridae	NA	NA	NA	NA	NA	NA	NA	NA	NA	NA	NA	NA	NA	NA	NA
Hepacivirus		NA	NA	QHU36233.1	MN740633	hypothetical	49057	26	53	27	0	0	51	96.23	7	59	60	88	88	17	69	199	3.77E-11	60.5	145	NA	unclassified entries	unclassified sequences	metagenomes	organismalmetagenomes	NA	NA	NA	NA	NA	NA	NA	NA	NA	NA	NA	NA	NA	NA	NA	NA	NA	NA	NA
Hepacivirus		NA	NA	QHU36233.1	MN740633	hypothetical	48936	23	47	24	0	0	45	95.74	7	53	60	88	78	25	71	199	9.99E-09	54.3	129	NA	unclassified entries	unclassified sequences	metagenomes	organismalmetagenomes	NA	NA	NA	NA	NA	NA	NA	NA	NA	NA	NA	NA	NA	NA	NA	NA	NA	NA	NA
Hepacivirus		NA	NA	AYV76318.1	MK071983	ATP-dependent	44444	24	54	28	1	2	47	87.04	2	53	60	95	87	508	561	892	6.61E-05	44.3	103	NA	Viruses	Varidnaviria	Bamfordvirae	Nucleocytoviricota	Megaviricetes	Imitervirales	Mimiviridae	unclassifiedMimiviridae	NA	NA	NA	NA	NA	NA	NA	NA	NA	NA	NA	NA	NA	NA	NA
Hepacivirus		NA	NA	AYV76318.1	MK071983	ATP-dependent	39216	20	51	31	0	0	43	84.31	8	58	60	95	85	508	558	892	1	41.2	95	NA	Viruses	Varidnaviria	Bamfordvirae	Nucleocytoviricota	Megaviricetes	Imitervirales	Mimiviridae	unclassifiedMimiviridae	NA	NA	NA	NA	NA	NA	NA	NA	NA	NA	NA	NA	NA	NA	NA
Hepacivirus		NA	NA	QHU36233.1	MN740633	hypothetical	41818	23	55	32	0	0	52	94.55	6	60	60	92	92	17	71	199	5.60E-10	57.4	137	NA	unclassified entries	unclassified sequences	metagenomes	organismalmetagenomes	NA	NA	NA	NA	NA	NA	NA	NA	NA	NA	NA	NA	NA	NA	NA	NA	NA	NA	NA
Hepacivirus		NA	NA	AYV76318.1	MK071983	ATP-dependent	41667	20	48	28	0	0	43	89.58	13	60	60	80	80	514	561	892	0.000232	42.7	99	NA	Viruses	Varidnaviria	Bamfordvirae	Nucleocytoviricota	Megaviricetes	Imitervirales	Mimiviridae	unclassifiedMimiviridae	NA	NA	NA	NA	NA	NA	NA	NA	NA	NA	NA	NA	NA	NA	NA
Mangshi		NA	NA	ALR84816.1	KR349192	VP6	79167	38	48	10	0	0	44	91.67	10	57	58	83	83	1	48	467	2.05E-17	79.7	195	NA	Viruses	Riboviria	Orthornavirae	Duplornaviricota	Resentoviricetes	Reovirales	Baculoviridae	Sedoreovirinae	NA	NA	NA	NA	NA	NA	NA	NA	NA	NA	NA	NA	NA	NA	NA
Mangshi		NA	NA	AGK29953.1	JX947846	VP7	66667	32	48	16	0	0	38	79.17	10	57	58	83	83	1	48	453	5.47E-13	67	162	NA	Viruses	Riboviria	Orthornavirae	Duplornaviricota	Resentoviricetes	Reovirales	Reoviridae	Sedoreovirinae	NA	NA	NA	NA	NA	NA	NA	NA	NA	NA	NA	NA	NA	NA	NA
Mangshi		NA	NA	NP_694478.1	NC_004220	VP5	61702	29	47	18	0	0	39	82.98	10	56	58	81	81	1	47	508	1.88E-11	62.8	151	NA	Viruses	Riboviria	Orthornavirae	Duplornaviricota	Resentoviricetes	Reovirales	Reoviridae	Sedoreovirinae	NA	NA	NA	NA	NA	NA	NA	NA	NA	NA	NA	NA	NA	NA	NA
Measles		NA	NA	ABK60177.1	DQ983234	putative	100	27	27	0	0	0	27	100	1	27	44	61	61	23	49	49	2.18E-12	59.7	143	NA	cellular organisms	Eukaryota	Viridiplantae	Streptophyta	Streptophytina	Embryophyta	Tracheophyta	Euphyllophyta	NA	NA	NA	NA	NA	NA	NA	NA	NA	NA	NA	NA	NA	NA	NA
Vesicular		NA	NA	ABK60177.1	DQ983234	putative	100	22	22	0	0	0	22	100	1	22	83	27	27	28	49	49	8.93E-09	52	123	NA	cellular organisms	Eukaryota	Viridiplantae	Streptophyta	Streptophytina	Embryophyta	Tracheophyta	Euphyllophyta	NA	NA	NA	NA	NA	NA	NA	NA	NA	NA	NA	NA	NA	NA	NA
Vesicular		NA	NA	ABK60177.1	DQ983234	putative	95455	21	22	1	0	0	21	95.45	1	22	52	42	42	28	49	49	4.49E-08	49.3	116	NA	cellular organisms	Eukaryota	Viridiplantae	Streptophyta	Streptophytina	Embryophyta	Tracheophyta	Euphyllophyta	NA	NA	NA	NA	NA	NA	NA	NA	NA	NA	NA	NA	NA	NA	NA
Vesicular		NA	NA	ABK60177.1	DQ983234	putative	95918	47	49	2	0	0	49	100	12	60	84	58	58	1	49	49	4.81E-28	100	250	NA	cellular organisms	Eukaryota	Viridiplantae	Streptophyta	Streptophytina	Embryophyta	Tracheophyta	Euphyllophyta	NA	NA	NA	NA	NA	NA	NA	NA	NA	NA	NA	NA	NA	NA	NA
Vesicular		NA	NA	ABK60177.1	DQ983234	putative	96296	26	27	1	0	0	26	96.3	34	60	61	44	44	1	27	49	1.27E-10	55.8	133	NA	cellular organisms	Eukaryota	Viridiplantae	Streptophyta	Streptophytina	Embryophyta	Tracheophyta	Euphyllophyta	NA	NA	NA	NA	NA	NA	NA	NA	NA	NA	NA	NA	NA	NA	NA
Bovine		NA	NA	YP_009173411.1	NC_028094	Ubiquitin	96364	53	55	2	0	0	54	98.18	1	55	56	98	98	21	75	77	7.18E-32	110	274	NA	Viruses	Varidnaviria	Bamfordvirae	Nucleocytoviricota	Megaviricetes	Algavirales	Phycodnaviridae	unclassifiedPhycodnaviridae	NA	NA	NA	NA	NA	NA	NA	NA	NA	NA	NA	NA	NA	NA	NA
Bovine		NA	NA	QHU30172.1	MN740504	hypothetical	96364	53	55	2	0	0	53	96.36	1	55	56	98	98	21	75	77	1.04E-31	109	273	NA	unclassified entries	unclassified sequences	metagenomes	organismalmetagenomes	NA	NA	NA	NA	NA	NA	NA	NA	NA	NA	NA	NA	NA	NA	NA	NA	NA	NA	NA
Bovine		NA	NA	QHT11395.1	MN739534	hypothetical	92727	51	55	4	0	0	53	96.36	1	55	56	98	98	26	80	82	2.01E-31	108	271	NA	unclassified entries	unclassified sequences	metagenomes	organismalmetagenomes	NA	NA	NA	NA	NA	NA	NA	NA	NA	NA	NA	NA	NA	NA	NA	NA	NA	NA	NA
Bovine		NA	NA	ABK80861.1	EF095545	ORF27	62.5	20	32	12	0	0	24	75	24	55	55	58	58	3	34	255	1.28E-06	48.5	114	NA	Viruses	Naldaviricetes	Lefavirales	Baculoviridae	Alphabaculovirus	NA	Baculoviridae	NA	NA	NA	NA	NA	NA	NA	NA	NA	NA	NA	NA	NA	NA	NA	NA
Bovine		NA	NA	AMN16373.1	KU738904	ORF27	62.5	20	32	12	0	0	24	75	24	55	55	58	58	3	34	255	1.28E-06	48.5	114	NA	Viruses	Naldaviricetes	Lefavirales	Baculoviridae	Alphabaculovirus	Helicoverpaarmigeranucleopolyhedrovirus	Baculoviridae	NA	NA	NA	NA	NA	NA	NA	NA	NA	NA	NA	NA	NA	NA	NA	NA
Bovine		NA	NA	AMN16235.1	KU738903	ORF27	62.5	20	32	12	0	0	24	75	24	55	55	58	58	3	34	255	1.28E-06	48.5	114	NA	Viruses	Naldaviricetes	Lefavirales	Baculoviridae	Alphabaculovirus	Helicoverpaarmigeranucleopolyhedrovirus	Baculoviridae	NA	NA	NA	NA	NA	NA	NA	NA	NA	NA	NA	NA	NA	NA	NA	NA
Measles		NA	NA	ABK60177.1	DQ983234	putative	88636	39	44	5	0	0	40	90.91	1	44	61	72	72	6	49	49	1.92E-19	78.2	191	NA	cellular organisms	Eukaryota	Viridiplantae	Streptophyta	Streptophytina	Embryophyta	Tracheophyta	Euphyllophyta	NA	NA	NA	NA	NA	NA	NA	NA	NA	NA	NA	NA	NA	NA	NA
Measles		NA	NA	ABK60177.1	DQ983234	putative	95556	43	45	2	0	0	43	95.56	1	45	54	83	83	5	49	49	1.50E-24	90.9	224	NA	cellular organisms	Eukaryota	Viridiplantae	Streptophyta	Streptophytina	Embryophyta	Tracheophyta	Euphyllophyta	NA	NA	NA	NA	NA	NA	NA	NA	NA	NA	NA	NA	NA	NA	NA
Measles		NA	NA	ABK60177.1	DQ983234	putative	91111	41	45	4	0	0	42	93.33	3	47	59	76	76	4	48	49	5.79E-22	84.3	207	NA	cellular organisms	Eukaryota	Viridiplantae	Streptophyta	Streptophytina	Embryophyta	Tracheophyta	Euphyllophyta	NA	NA	NA	NA	NA	NA	NA	NA	NA	NA	NA	NA	NA	NA	NA
Measles		NA	NA	ABK60177.1	DQ983234	putative	94286	33	35	2	0	0	34	97.14	1	35	50	70	70	15	49	49	4.14E-17	71.6	174	NA	cellular organisms	Eukaryota	Viridiplantae	Streptophyta	Streptophytina	Embryophyta	Tracheophyta	Euphyllophyta	NA	NA	NA	NA	NA	NA	NA	NA	NA	NA	NA	NA	NA	NA	NA
Measles		NA	NA	ABK60177.1	DQ983234	putative	97143	34	35	1	0	0	34	97.14	1	35	47	74	74	15	49	49	1.09E-17	73.2	178	NA	cellular organisms	Eukaryota	Viridiplantae	Streptophyta	Streptophytina	Embryophyta	Tracheophyta	Euphyllophyta	NA	NA	NA	NA	NA	NA	NA	NA	NA	NA	NA	NA	NA	NA	NA
Measles		NA	NA	ABK60177.1	DQ983234	putative	96296	26	27	1	0	0	26	96.3	1	27	58	47	47	23	49	49	3.19E-11	57.4	137	NA	cellular organisms	Eukaryota	Viridiplantae	Streptophyta	Streptophytina	Embryophyta	Tracheophyta	Euphyllophyta	NA	NA	NA	NA	NA	NA	NA	NA	NA	NA	NA	NA	NA	NA	NA
Measles		NA	NA	ABK60177.1	DQ983234	putative	95833	46	48	2	0	0	46	95.83	9	56	58	83	83	1	48	49	8.80E-27	96.7	239	NA	cellular organisms	Eukaryota	Viridiplantae	Streptophyta	Streptophytina	Embryophyta	Tracheophyta	Euphyllophyta	NA	NA	NA	NA	NA	NA	NA	NA	NA	NA	NA	NA	NA	NA	NA
Measles		NA	NA	ABK60177.1	DQ983234	putative	100	17	17	0	0	0	17	100	1	17	52	33	33	33	49	49	0.000141	40.4	93	NA	cellular organisms	Eukaryota	Viridiplantae	Streptophyta	Streptophytina	Embryophyta	Tracheophyta	Euphyllophyta	NA	NA	NA	NA	NA	NA	NA	NA	NA	NA	NA	NA	NA	NA	NA
Measles		NA	NA	ABK60177.1	DQ983234	putative	87755	43	49	6	0	0	43	87.76	5	53	59	83	83	1	49	49	1.70E-23	88.2	217	NA	cellular organisms	Eukaryota	Viridiplantae	Streptophyta	Streptophytina	Embryophyta	Tracheophyta	Euphyllophyta	NA	NA	NA	NA	NA	NA	NA	NA	NA	NA	NA	NA	NA	NA	NA
Measles		NA	NA	ABK60177.1	DQ983234	putative	75	36	48	12	0	0	39	81.25	10	57	81	59	59	1	48	49	1.46E-17	74.3	181	NA	cellular organisms	Eukaryota	Viridiplantae	Streptophyta	Streptophytina	Embryophyta	Tracheophyta	Euphyllophyta	NA	NA	NA	NA	NA	NA	NA	NA	NA	NA	NA	NA	NA	NA	NA
Measles		NA	NA	ABK60177.1	DQ983234	putative	61.29	19	31	12	0	0	23	74.19	50	80	81	38	38	1	31	49	0.000349	40.4	93	NA	cellular organisms	Eukaryota	Viridiplantae	Streptophyta	Streptophytina	Embryophyta	Tracheophyta	Euphyllophyta	NA	NA	NA	NA	NA	NA	NA	NA	NA	NA	NA	NA	NA	NA	NA
Measles		NA	NA	ABK60177.1	DQ983234	putative	97436	38	39	1	0	0	39	100	13	51	69	57	57	4	42	49	2.49E-20	80.9	198	NA	cellular organisms	Eukaryota	Viridiplantae	Streptophyta	Streptophytina	Embryophyta	Tracheophyta	Euphyllophyta	NA	NA	NA	NA	NA	NA	NA	NA	NA	NA	NA	NA	NA	NA	NA
Measles		NA	NA	ABK60177.1	DQ983234	putative	95652	22	23	1	0	0	22	95.65	2	24	56	41	41	27	49	49	1.15E-08	50.8	120	NA	cellular organisms	Eukaryota	Viridiplantae	Streptophyta	Streptophytina	Embryophyta	Tracheophyta	Euphyllophyta	NA	NA	NA	NA	NA	NA	NA	NA	NA	NA	NA	NA	NA	NA	NA
Vesicular		NA	NA	ABK60177.1	DQ983234	putative	76.19	32	42	10	0	0	34	80.95	28	69	82	51	51	1	42	49	5.35E-15	67.8	164	NA	cellular organisms	Eukaryota	Viridiplantae	Streptophyta	Streptophytina	Embryophyta	Tracheophyta	Euphyllophyta	NA	NA	NA	NA	NA	NA	NA	NA	NA	NA	NA	NA	NA	NA	NA
Vesicular		NA	NA	ABK60177.1	DQ983234	putative	95455	21	22	1	0	0	22	100	1	22	57	39	39	28	49	49	4.93E-08	49.3	116	NA	cellular organisms	Eukaryota	Viridiplantae	Streptophyta	Streptophytina	Embryophyta	Tracheophyta	Euphyllophyta	NA	NA	NA	NA	NA	NA	NA	NA	NA	NA	NA	NA	NA	NA	NA
Vesicular		NA	NA	ABK60177.1	DQ983234	putative	96875	31	32	1	0	0	31	96.88	22	53	57	56	56	1	32	49	7.52E-15	66.6	161	NA	cellular organisms	Eukaryota	Viridiplantae	Streptophyta	Streptophytina	Embryophyta	Tracheophyta	Euphyllophyta	NA	NA	NA	NA	NA	NA	NA	NA	NA	NA	NA	NA	NA	NA	NA
Vesicular		NA	NA	ABK60177.1	DQ983234	putative	82222	37	45	8	0	0	40	88.89	9	53	53	85	85	1	45	49	1.42E-20	80.9	198	NA	cellular organisms	Eukaryota	Viridiplantae	Streptophyta	Streptophytina	Embryophyta	Tracheophyta	Euphyllophyta	NA	NA	NA	NA	NA	NA	NA	NA	NA	NA	NA	NA	NA	NA	NA
Vesicular		NA	NA	ABK60177.1	DQ983234	putative	100	37	37	0	0	0	37	100	1	37	55	67	67	13	49	49	6.71E-20	79	193	NA	cellular organisms	Eukaryota	Viridiplantae	Streptophyta	Streptophytina	Embryophyta	Tracheophyta	Euphyllophyta	NA	NA	NA	NA	NA	NA	NA	NA	NA	NA	NA	NA	NA	NA	NA
Vesicular		NA	NA	ABK60177.1	DQ983234	putative	91892	34	37	3	0	0	34	91.89	1	37	59	63	63	13	49	49	2.71E-17	72.8	177	NA	cellular organisms	Eukaryota	Viridiplantae	Streptophyta	Streptophytina	Embryophyta	Tracheophyta	Euphyllophyta	NA	NA	NA	NA	NA	NA	NA	NA	NA	NA	NA	NA	NA	NA	NA
Vesicular		NA	NA	ABK60177.1	DQ983234	putative	100	18	18	0	0	0	18	100	38	55	55	33	33	1	18	49	7.06E-05	41.2	95	NA	cellular organisms	Eukaryota	Viridiplantae	Streptophyta	Streptophytina	Embryophyta	Tracheophyta	Euphyllophyta	NA	NA	NA	NA	NA	NA	NA	NA	NA	NA	NA	NA	NA	NA	NA
Vesicular		NA	NA	ABK60177.1	DQ983234	putative	100	22	22	0	0	0	22	100	32	53	53	42	42	1	22	49	2.12E-08	50.1	118	NA	cellular organisms	Eukaryota	Viridiplantae	Streptophyta	Streptophytina	Embryophyta	Tracheophyta	Euphyllophyta	NA	NA	NA	NA	NA	NA	NA	NA	NA	NA	NA	NA	NA	NA	NA
Vesicular		NA	NA	ABK60177.1	DQ983234	putative	100	33	33	0	0	0	33	100	15	47	83	40	40	17	49	49	7.50E-17	72.8	177	NA	cellular organisms	Eukaryota	Viridiplantae	Streptophyta	Streptophytina	Embryophyta	Tracheophyta	Euphyllophyta	NA	NA	NA	NA	NA	NA	NA	NA	NA	NA	NA	NA	NA	NA	NA
Vesicular		NA	NA	ABK60177.1	DQ983234	putative	100	45	45	0	0	0	45	100	2	46	48	94	94	5	49	49	4.24E-26	94.4	233	NA	cellular organisms	Eukaryota	Viridiplantae	Streptophyta	Streptophytina	Embryophyta	Tracheophyta	Euphyllophyta	NA	NA	NA	NA	NA	NA	NA	NA	NA	NA	NA	NA	NA	NA	NA
Vesicular		NA	NA	ABK60177.1	DQ983234	putative	90909	40	44	4	0	0	40	90.91	5	48	83	53	53	1	44	49	3.97E-21	83.6	205	NA	cellular organisms	Eukaryota	Viridiplantae	Streptophyta	Streptophytina	Embryophyta	Tracheophyta	Euphyllophyta	NA	NA	NA	NA	NA	NA	NA	NA	NA	NA	NA	NA	NA	NA	NA
Vesicular		NA	NA	ABK60177.1	DQ983234	putative	100	45	45	0	0	0	45	100	1	45	69	65	65	5	49	49	1.94E-26	96.3	238	NA	cellular organisms	Eukaryota	Viridiplantae	Streptophyta	Streptophytina	Embryophyta	Tracheophyta	Euphyllophyta	NA	NA	NA	NA	NA	NA	NA	NA	NA	NA	NA	NA	NA	NA	NA
Vesicular		NA	NA	ABK60177.1	DQ983234	putative	100	45	45	0	0	0	45	100	1	45	78	58	58	5	49	49	1.37E-26	97.1	240	NA	cellular organisms	Eukaryota	Viridiplantae	Streptophyta	Streptophytina	Embryophyta	Tracheophyta	Euphyllophyta	NA	NA	NA	NA	NA	NA	NA	NA	NA	NA	NA	NA	NA	NA	NA
Vesicular		NA	NA	ABK60177.1	DQ983234	putative	96154	25	26	1	0	0	25	96.15	34	59	60	43	43	1	26	49	7.79E-10	53.9	128	NA	cellular organisms	Eukaryota	Viridiplantae	Streptophyta	Streptophytina	Embryophyta	Tracheophyta	Euphyllophyta	NA	NA	NA	NA	NA	NA	NA	NA	NA	NA	NA	NA	NA	NA	NA
Vesicular		NA	NA	ABK60177.1	DQ983234	putative	86957	20	23	3	0	0	20	86.96	31	53	54	43	43	1	23	49	9.32E-06	43.5	101	NA	cellular organisms	Eukaryota	Viridiplantae	Streptophyta	Streptophytina	Embryophyta	Tracheophyta	Euphyllophyta	NA	NA	NA	NA	NA	NA	NA	NA	NA	NA	NA	NA	NA	NA	NA
Vesicular		NA	NA	ABK60177.1	DQ983234	putative	65306	32	49	17	0	0	36	73.47	4	52	83	59	59	1	49	49	1.69E-13	64.3	155	NA	cellular organisms	Eukaryota	Viridiplantae	Streptophyta	Streptophytina	Embryophyta	Tracheophyta	Euphyllophyta	NA	NA	NA	NA	NA	NA	NA	NA	NA	NA	NA	NA	NA	NA	NA
Vesicular		NA	NA	ABK60177.1	DQ983234	putative	97917	47	48	1	0	0	47	97.92	7	54	58	83	83	1	48	49	4.31E-27	97.4	241	NA	cellular organisms	Eukaryota	Viridiplantae	Streptophyta	Streptophytina	Embryophyta	Tracheophyta	Euphyllophyta	NA	NA	NA	NA	NA	NA	NA	NA	NA	NA	NA	NA	NA	NA	NA
Vesicular		NA	NA	ABK60177.1	DQ983234	putative	94737	18	19	1	0	0	18	94.74	43	61	62	31	31	1	19	49	0.000141	40.8	94	NA	cellular organisms	Eukaryota	Viridiplantae	Streptophyta	Streptophytina	Embryophyta	Tracheophyta	Euphyllophyta	NA	NA	NA	NA	NA	NA	NA	NA	NA	NA	NA	NA	NA	NA	NA
Vesicular		NA	NA	ABK60177.1	DQ983234	putative	94872	37	39	2	0	0	37	94.87	19	57	57	68	68	1	39	49	3.25E-19	77.4	189	NA	cellular organisms	Eukaryota	Viridiplantae	Streptophyta	Streptophytina	Embryophyta	Tracheophyta	Euphyllophyta	NA	NA	NA	NA	NA	NA	NA	NA	NA	NA	NA	NA	NA	NA	NA
Vesicular		NA	NA	ABK60177.1	DQ983234	putative	100	19	19	0	0	0	19	100	42	60	60	32	32	1	19	49	1.23E-05	43.1	100	NA	cellular organisms	Eukaryota	Viridiplantae	Streptophyta	Streptophytina	Embryophyta	Tracheophyta	Euphyllophyta	NA	NA	NA	NA	NA	NA	NA	NA	NA	NA	NA	NA	NA	NA	NA
Vesicular		NA	NA	ABK60177.1	DQ983234	putative	97826	45	46	1	0	0	45	97.83	11	56	57	81	81	1	46	49	1.56E-26	95.9	237	NA	cellular organisms	Eukaryota	Viridiplantae	Streptophyta	Streptophytina	Embryophyta	Tracheophyta	Euphyllophyta	NA	NA	NA	NA	NA	NA	NA	NA	NA	NA	NA	NA	NA	NA	NA
Vesicular		NA	NA	ABK60177.1	DQ983234	putative	100	45	45	0	0	0	45	100	11	55	56	80	80	1	45	49	4.16E-26	94.7	234	NA	cellular organisms	Eukaryota	Viridiplantae	Streptophyta	Streptophytina	Embryophyta	Tracheophyta	Euphyllophyta	NA	NA	NA	NA	NA	NA	NA	NA	NA	NA	NA	NA	NA	NA	NA
Vesicular		NA	NA	ABK60177.1	DQ983234	putative	100	37	37	0	0	0	37	100	17	53	54	69	69	1	37	49	7.42E-20	79	193	NA	cellular organisms	Eukaryota	Viridiplantae	Streptophyta	Streptophytina	Embryophyta	Tracheophyta	Euphyllophyta	NA	NA	NA	NA	NA	NA	NA	NA	NA	NA	NA	NA	NA	NA	NA
Vesicular		NA	NA	ABK60177.1	DQ983234	putative	100	43	43	0	0	0	43	100	18	60	61	70	70	1	43	49	7.41E-25	92	227	NA	cellular organisms	Eukaryota	Viridiplantae	Streptophyta	Streptophytina	Embryophyta	Tracheophyta	Euphyllophyta	NA	NA	NA	NA	NA	NA	NA	NA	NA	NA	NA	NA	NA	NA	NA
Vesicular		NA	NA	ABK60177.1	DQ983234	putative	95652	22	23	1	0	0	22	95.65	2	24	56	41	41	27	49	49	1.15E-08	50.8	120	NA	cellular organisms	Eukaryota	Viridiplantae	Streptophyta	Streptophytina	Embryophyta	Tracheophyta	Euphyllophyta	NA	NA	NA	NA	NA	NA	NA	NA	NA	NA	NA	NA	NA	NA	NA
Vesicular		NA	NA	ABK60177.1	DQ983234	putative	97674	42	43	1	0	0	43	100	18	60	60	72	72	1	43	49	1.95E-24	90.9	224	NA	cellular organisms	Eukaryota	Viridiplantae	Streptophyta	Streptophytina	Embryophyta	Tracheophyta	Euphyllophyta	NA	NA	NA	NA	NA	NA	NA	NA	NA	NA	NA	NA	NA	NA	NA
Dengue		NA	NA	ABK60177.1	DQ983234	putative	84	21	25	4	0	0	23	92	1	25	61	41	41	24	48	49	1.07E-06	46.2	108	NA	cellular organisms	Eukaryota	Viridiplantae	Streptophyta	Streptophytina	Embryophyta	Tracheophyta	Euphyllophyta	NA	NA	NA	NA	NA	NA	NA	NA	NA	NA	NA	NA	NA	NA	NA
Mangshi		NA	NA	ALR84817.1	KR349193	VP7	89024	73	82	9	0	0	75	91.46	1	82	83	99	99	26	107	297	3.93E-42	144	362	NA	Viruses	Riboviria	Orthornavirae	Duplornaviricota	Resentoviricetes	Reovirales	Reoviridae	Sedoreovirinae	NA	NA	NA	NA	NA	NA	NA	NA	NA	NA	NA	NA	NA	NA	NA
Mangshi		NA	NA	AGK29959.1	KC522612	VP9	62195	51	82	31	0	0	59	71.95	1	82	83	99	99	26	107	297	1.84E-25	100	250	NA	Viruses	Riboviria	Orthornavirae	Duplornaviricota	Resentoviricetes	Reovirales	Reoviridae	Sedoreovirinae	NA	NA	NA	NA	NA	NA	NA	NA	NA	NA	NA	NA	NA	NA	NA
Mangshi		NA	NA	AYN64414.1	MH521271	VP8	40909	27	66	39	0	0	35	53.03	18	83	83	80	80	42	107	302	5.88E-06	48.1	113	NA	Viruses	Riboviria	Orthornavirae	Duplornaviricota	Resentoviricetes	Reovirales	Reoviridae	Sedoreovirinae	NA	NA	NA	NA	NA	NA	NA	NA	NA	NA	NA	NA	NA	NA	NA
Measles		NA	NA	ABK60177.1	DQ983234	putative	95238	40	42	2	0	0	40	95.24	1	42	61	69	69	8	49	49	1.19E-20	81.3	199	NA	cellular organisms	Eukaryota	Viridiplantae	Streptophyta	Streptophytina	Embryophyta	Tracheophyta	Euphyllophyta	NA	NA	NA	NA	NA	NA	NA	NA	NA	NA	NA	NA	NA	NA	NA
Measles		NA	NA	ABK60177.1	DQ983234	putative	94444	34	36	2	0	0	35	97.22	1	36	58	62	62	14	49	49	1.34E-17	73.6	179	NA	cellular organisms	Eukaryota	Viridiplantae	Streptophyta	Streptophytina	Embryophyta	Tracheophyta	Euphyllophyta	NA	NA	NA	NA	NA	NA	NA	NA	NA	NA	NA	NA	NA	NA	NA
Measles		NA	NA	ABK60177.1	DQ983234	putative	100	32	32	0	0	0	32	100	3	34	44	73	73	18	49	49	3.14E-16	69.3	168	NA	cellular organisms	Eukaryota	Viridiplantae	Streptophyta	Streptophytina	Embryophyta	Tracheophyta	Euphyllophyta	NA	NA	NA	NA	NA	NA	NA	NA	NA	NA	NA	NA	NA	NA	NA
Measles		NA	NA	ABK60177.1	DQ983234	putative	72917	35	48	13	0	0	37	77.08	1	48	60	80	80	1	48	49	5.22E-17	72	175	NA	cellular organisms	Eukaryota	Viridiplantae	Streptophyta	Streptophytina	Embryophyta	Tracheophyta	Euphyllophyta	NA	NA	NA	NA	NA	NA	NA	NA	NA	NA	NA	NA	NA	NA	NA
Measles		NA	NA	ABK60177.1	DQ983234	putative	81.25	39	48	9	0	0	41	85.42	3	50	60	80	80	1	48	49	5.55E-21	82	201	NA	cellular organisms	Eukaryota	Viridiplantae	Streptophyta	Streptophytina	Embryophyta	Tracheophyta	Euphyllophyta	NA	NA	NA	NA	NA	NA	NA	NA	NA	NA	NA	NA	NA	NA	NA
Measles		NA	NA	ABK60177.1	DQ983234	putative	97959	48	49	1	0	0	48	97.96	6	54	58	84	84	1	49	49	1.32E-28	101	251	NA	cellular organisms	Eukaryota	Viridiplantae	Streptophyta	Streptophytina	Embryophyta	Tracheophyta	Euphyllophyta	NA	NA	NA	NA	NA	NA	NA	NA	NA	NA	NA	NA	NA	NA	NA
Vesicular		NA	NA	ABK60177.1	DQ983234	putative	92593	25	27	2	0	0	25	92.59	1	27	54	50	50	23	49	49	5.46E-11	56.6	135	NA	cellular organisms	Eukaryota	Viridiplantae	Streptophyta	Streptophytina	Embryophyta	Tracheophyta	Euphyllophyta	NA	NA	NA	NA	NA	NA	NA	NA	NA	NA	NA	NA	NA	NA	NA
Dill		NA	NA	ACF24118.1	EU728101	photosystem	86207	50	58	8	0	0	56	96.55	25	82	83	70	70	22	79	215	2.41E-30	111	278	NA	Viruses	environmental samples	NA	NA	NA	NA	NA	NA	NA	NA	NA	NA	NA	NA	NA	NA	NA	NA	NA	NA	NA	NA	NA
Dill		NA	NA	ACF24379.1	EU728362	photosystem	86207	50	58	8	0	0	56	96.55	25	82	83	70	70	22	79	203	2.42E-30	111	277	NA	Viruses	environmental samples	NA	NA	NA	NA	NA	NA	NA	NA	NA	NA	NA	NA	NA	NA	NA	NA	NA	NA	NA	NA	NA
Dill		NA	NA	ACF23592.1	EU727575	photosystem	86207	50	58	8	0	0	56	96.55	25	82	83	70	70	22	79	248	3.38E-30	112	279	NA	Viruses	environmental samples	NA	NA	NA	NA	NA	NA	NA	NA	NA	NA	NA	NA	NA	NA	NA	NA	NA	NA	NA	NA	NA
Vesicular		NA	NA	ABK60177.1	DQ983234	putative	100	17	17	0	0	0	17	100	1	17	52	33	33	33	49	49	0.000141	40.4	93	NA	cellular organisms	Eukaryota	Viridiplantae	Streptophyta	Streptophytina	Embryophyta	Tracheophyta	Euphyllophyta	NA	NA	NA	NA	NA	NA	NA	NA	NA	NA	NA	NA	NA	NA	NA
Vesicular		NA	NA	ABK60177.1	DQ983234	putative	100	35	35	0	0	0	35	100	1	35	81	43	43	15	49	49	2.65E-18	76.3	186	NA	cellular organisms	Eukaryota	Viridiplantae	Streptophyta	Streptophytina	Embryophyta	Tracheophyta	Euphyllophyta	NA	NA	NA	NA	NA	NA	NA	NA	NA	NA	NA	NA	NA	NA	NA
Vesicular		NA	NA	ABK60177.1	DQ983234	putative	88	22	25	3	0	0	22	88	36	60	61	41	41	1	25	49	1.77E-07	48.1	113	NA	cellular organisms	Eukaryota	Viridiplantae	Streptophyta	Streptophytina	Embryophyta	Tracheophyta	Euphyllophyta	NA	NA	NA	NA	NA	NA	NA	NA	NA	NA	NA	NA	NA	NA	NA
Vesicular		NA	NA	ABK60177.1	DQ983234	putative	100	49	49	0	0	0	49	100	4	52	53	92	92	1	49	49	2.96E-29	102	254	NA	cellular organisms	Eukaryota	Viridiplantae	Streptophyta	Streptophytina	Embryophyta	Tracheophyta	Euphyllophyta	NA	NA	NA	NA	NA	NA	NA	NA	NA	NA	NA	NA	NA	NA	NA
Bovine		NA	NA	YP_009447989.1	NC_036582	ubiquitin	96.61	57	59	2	0	0	59	100	1	59	59	100	100	16	74	77	3.43E-35	118	296	NA	Viruses	Varidnaviria	Bamfordvirae	Nucleocytoviricota	Pokkesviricetes	Chitovirales	Poxviridae	Chordopoxvirinae	NA	NA	NA	NA	NA	NA	NA	NA	NA	NA	NA	NA	NA	NA	NA
Bovine		NA	NA	AYP74228.1	MG702259	ubiquitin	94915	56	59	3	0	0	59	100	1	59	59	100	100	16	74	77	4.62E-35	118	295	NA	Viruses	Varidnaviria	Bamfordvirae	Nucleocytoviricota	Pokkesviricetes	Chitovirales	Poxviridae	Chordopoxvirinae	NA	NA	NA	NA	NA	NA	NA	NA	NA	NA	NA	NA	NA	NA	NA
Bovine		NA	NA	ARE67602.1	KX857216	SWPV1-086	94915	56	59	3	0	0	59	100	1	59	59	100	100	16	74	77	4.62E-35	118	295	NA	Viruses	Varidnaviria	Bamfordvirae	Nucleocytoviricota	Pokkesviricetes	Chitovirales	Poxviridae	Chordopoxvirinae	NA	NA	NA	NA	NA	NA	NA	NA	NA	NA	NA	NA	NA	NA	NA
Bovine		NA	NA	QBM78999.1	MK507817	hypothetical	59459	22	37	15	0	0	26	70.27	23	59	59	63	63	3	39	255	4.80E-05	44.7	104	NA	Viruses	Naldaviricetes	Lefavirales		Alphabaculovirus	NA	Baculoviridae	NA	NA	NA	NA	NA	NA	NA	NA	NA	NA	NA	NA	NA	NA	NA	NA
Bovine		NA	NA	AXR98016.1	MG569706	hypothetical	59459	22	37	15	0	0	26	70.27	23	59	59	63	63	3	39	255	4.80E-05	44.7	104	NA	Viruses	Naldaviricetes	Lefavirales		Alphabaculovirus	unclassifiedAlphabaculovirus	Baculoviridae	NA	NA	NA	NA	NA	NA	NA	NA	NA	NA	NA	NA	NA	NA	NA	NA
Bovine		NA	NA	NP_203583.1	NC_003094	hypothetical	59459	22	37	15	0	0	26	70.27	23	59	59	63	63	3	39	255	4.80E-05	44.7	104	NA	Viruses	Naldaviricetes	Lefavirales		Alphabaculovirus	NA	Baculoviridae	NA	NA	NA	NA	NA	NA	NA	NA	NA	NA	NA	NA	NA	NA	NA	NA
Bovine		NA	NA	YP_009345767.1	NC_033780	ORF49	50943	27	53	26	0	0	37	69.81	7	59	60	88	88	1	53	80	1.01E-07	49.3	116	NA	Viruses	Naldaviricetes	Lefavirales		Betabaculovirus	NA	Baculoviridae	NA	NA	NA	NA	NA	NA	NA	NA	NA	NA	NA	NA	NA	NA	NA	NA
Bovine		NA	NA	BAX08895.1	LC194889	hypothetical	50.98	26	51	25	0	0	34	66.67	7	57	60	85	85	1	51	270	0.00026	42.4	98	NA	Viruses	Naldaviricetes	Lefavirales		Alphabaculovirus	NA	Baculoviridae	NA	NA	NA	NA	NA	NA	NA	NA	NA	NA	NA	NA	NA	NA	NA	NA
Bovine		NA	NA	ABQ12351.1	EF207986	unknown	50.98	26	51	25	0	0	34	66.67	7	57	60	85	85	1	51	270	0.000282	42.4	98	NA	Viruses	Naldaviricetes	Lefavirales		Alphabaculovirus	NA	Baculoviridae	NA	NA	NA	NA	NA	NA	NA	NA	NA	NA	NA	NA	NA	NA	NA	NA
Nipah		NA	NA	ABY48141.1	EU306659	oligopeptidase	61905	26	42	16	0	0	33	78.57	5	46	64	66	66	193	234	700	6.30E-10	58.5	140	NA	cellular organisms	Eukaryota	Viridiplantae	Streptophyta	Streptophytina	Embryophyta	Tracheophyta	Euphyllophyta	NA	NA	NA	NA	NA	NA	NA	NA	NA	NA	NA	NA	NA	NA	NA
Mangshi		NA	NA	ALR84816.1	KR349192	VP6	68	51	75	24	0	0	60	80	9	83	83	90	90	1	75	467	1.30E-26	106	264	NA	Viruses	Riboviria	Orthornavirae	Duplornaviricota	Resentoviricetes	Reovirales	Baculoviridae	Sedoreovirinae	NA	NA	NA	NA	NA	NA	NA	NA	NA	NA	NA	NA	NA	NA	NA
Mangshi		NA	NA	AGK29953.1	JX947846	VP7	53333	40	75	35	0	0	50	66.67	9	83	83	90	90	1	75	453	1.30E-17	81.3	199	NA	Viruses	Riboviria	Orthornavirae	Duplornaviricota	Resentoviricetes	Reovirales	Reoviridae	Sedoreovirinae	NA	NA	NA	NA	NA	NA	NA	NA	NA	NA	NA	NA	NA	NA	NA
Mangshi		NA	NA	NP_694478.1	NC_004220	VP5	50667	38	75	37	0	0	52	69.33	9	83	83	90	90	1	75	508	2.32E-16	77.8	190	NA	Viruses	Riboviria	Orthornavirae	Duplornaviricota	Resentoviricetes	Reovirales	Reoviridae	Sedoreovirinae	NA	NA	NA	NA	NA	NA	NA	NA	NA	NA	NA	NA	NA	NA	NA
Mangshi		NA	NA	ALR84817.1	KR349193	VP7	71698	38	53	15	0	0	41	77.36	1	53	54	98	98	10	62	297	1.51E-17	78.6	192	NA	Viruses	Riboviria	Orthornavirae	Duplornaviricota	Resentoviricetes	Reovirales	Reoviridae	Sedoreovirinae	NA	NA	NA	NA	NA	NA	NA	NA	NA	NA	NA	NA	NA	NA	NA
Mangshi		NA	NA	AGK29959.1	KC522612	VP9	42308	22	52	30	0	0	29	55.77	1	52	54	96	96	10	61	297	0.00017	42.7	99	NA	Viruses	Riboviria	Orthornavirae	Duplornaviricota	Resentoviricetes	Reovirales	Reoviridae	Sedoreovirinae	NA	NA	NA	NA	NA	NA	NA	NA	NA	NA	NA	NA	NA	NA	NA
Mangshi		NA	NA	ALR84817.1	KR349193	VP7	98182	54	55	1	0	0	55	100	2	56	57	96	96	9	63	297	2.41E-30	112	280	NA	Viruses	Riboviria	Orthornavirae	Duplornaviricota	Resentoviricetes	Reovirales	Reoviridae	Sedoreovirinae	NA	NA	NA	NA	NA	NA	NA	NA	NA	NA	NA	NA	NA	NA	NA
Mangshi		NA	NA	AGK29959.1	KC522612	VP9	58182	32	55	23	0	0	41	74.55	2	56	57	96	96	9	63	297	5.62E-15	72	175	NA	Viruses	Riboviria	Orthornavirae	Duplornaviricota	Resentoviricetes	Reovirales	Reoviridae	Sedoreovirinae	NA	NA	NA	NA	NA	NA	NA	NA	NA	NA	NA	NA	NA	NA	NA
Mangshi		NA	NA	ALR84817.1	KR349193	VP7	98361	60	61	1	0	0	60	98.36	1	61	61	100	100	22	82	297	4.80E-34	122	306	NA	Viruses	Riboviria	Orthornavirae	Duplornaviricota	Resentoviricetes	Reovirales	Reoviridae	Sedoreovirinae	NA	NA	NA	NA	NA	NA	NA	NA	NA	NA	NA	NA	NA	NA	NA
Mangshi		NA	NA	AGK29959.1	KC522612	VP9	60	36	60	24	0	0	45	75	2	61	61	98	98	23	82	297	1.13E-16	76.6	187	NA	Viruses	Riboviria	Orthornavirae	Duplornaviricota	Resentoviricetes	Reovirales	Reoviridae	Sedoreovirinae	NA	NA	NA	NA	NA	NA	NA	NA	NA	NA	NA	NA	NA	NA	NA
Mangshi		NA	NA	ALR84817.1	KR349193	VP7	98276	57	58	1	0	0	57	98.28	1	58	58	100	100	37	94	297	1.19E-31	115	289	NA	Viruses	Riboviria	Orthornavirae	Duplornaviricota	Resentoviricetes	Reovirales	Reoviridae	Sedoreovirinae	NA	NA	NA	NA	NA	NA	NA	NA	NA	NA	NA	NA	NA	NA	NA
Mangshi		NA	NA	AGK29959.1	KC522612	VP9	63793	37	58	21	0	0	44	75.86	1	58	58	100	100	37	94	297	5.59E-17	77.4	189	NA	Viruses	Riboviria	Orthornavirae	Duplornaviricota	Resentoviricetes	Reovirales	Reoviridae	Sedoreovirinae	NA	NA	NA	NA	NA	NA	NA	NA	NA	NA	NA	NA	NA	NA	NA
Mangshi		NA	NA	AAC72061.1	AF052034	Vp8	42857	24	56	32	0	0	32	57.14	1	56	58	97	97	36	91	302	1.93E-05	45.4	106	NA	Viruses	Riboviria	Orthornavirae	Duplornaviricota	Resentoviricetes	Reovirales	Reoviridae	Sedoreovirinae	NA	NA	NA	NA	NA	NA	NA	NA	NA	NA	NA	NA	NA	NA	NA
Mangshi		NA	NA	ALR84817.1	KR349193	VP7	96491	55	57	2	0	0	56	98.25	1	57	57	100	100	26	82	297	1.56E-30	112	281	NA	Viruses	Riboviria	Orthornavirae	Duplornaviricota	Resentoviricetes	Reovirales	Reoviridae	Sedoreovirinae	NA	NA	NA	NA	NA	NA	NA	NA	NA	NA	NA	NA	NA	NA	NA
Mangshi		NA	NA	AGK29959.1	KC522612	VP9	56.14	32	57	25	0	0	42	73.68	1	57	57	100	100	26	82	297	1.13E-13	68.6	166	NA	Viruses	Riboviria	Orthornavirae	Duplornaviricota	Resentoviricetes	Reovirales	Reoviridae	Sedoreovirinae	NA	NA	NA	NA	NA	NA	NA	NA	NA	NA	NA	NA	NA	NA	NA
Mangshi		NA	NA	ALR84817.1	KR349193	VP7	100	58	58	0	0	0	58	100	1	58	59	98	98	36	93	297	4.79E-32	117	292	NA	Viruses	Riboviria	Orthornavirae	Duplornaviricota	Resentoviricetes	Reovirales	Reoviridae	Sedoreovirinae	NA	NA	NA	NA	NA	NA	NA	NA	NA	NA	NA	NA	NA	NA	NA
Mangshi		NA	NA	AGK29959.1	KC522612	VP9	65517	38	58	20	0	0	45	77.59	1	58	59	98	98	36	93	297	1.75E-17	79	193	NA	Viruses	Riboviria	Orthornavirae	Duplornaviricota	Resentoviricetes	Reovirales	Reoviridae	Sedoreovirinae	NA	NA	NA	NA	NA	NA	NA	NA	NA	NA	NA	NA	NA	NA	NA
Mangshi		NA	NA	AAC72061.1	AF052034	Vp8	44068	26	59	33	0	0	34	57.63	1	59	59	100	100	35	93	302	1.18E-06	48.9	115	NA	Viruses	Riboviria	Orthornavirae	Duplornaviricota	Resentoviricetes	Reovirales	Reoviridae	Sedoreovirinae	NA	NA	NA	NA	NA	NA	NA	NA	NA	NA	NA	NA	NA	NA	NA
Mangshi		NA	NA	ALR84817.1	KR349193	VP7	83951	68	81	13	0	0	71	87.65	2	82	83	98	98	27	107	297	1.13E-39	137	346	NA	Viruses	Riboviria	Orthornavirae	Duplornaviricota	Resentoviricetes	Reovirales	Reoviridae	Sedoreovirinae	NA	NA	NA	NA	NA	NA	NA	NA	NA	NA	NA	NA	NA	NA	NA
Mangshi		NA	NA	AGK29959.1	KC522612	VP9	53086	43	81	38	0	0	57	70.37	2	82	83	98	98	27	107	297	1.87E-21	90.5	223	NA	Viruses	Riboviria	Orthornavirae	Duplornaviricota	Resentoviricetes	Reovirales	Reoviridae	Sedoreovirinae	NA	NA	NA	NA	NA	NA	NA	NA	NA	NA	NA	NA	NA	NA	NA
Mangshi		NA	NA	AAC72061.1	AF052034	Vp8	34247	25	73	48	0	0	38	52.05	3	75	83	88	88	27	99	302	0.000477	42.7	99	NA	Viruses	Riboviria	Orthornavirae	Duplornaviricota	Resentoviricetes	Reovirales	Reoviridae	Sedoreovirinae	NA	NA	NA	NA	NA	NA	NA	NA	NA	NA	NA	NA	NA	NA	NA
Mangshi		NA	NA	ALR84817.1	KR349193	VP7	98361	60	61	1	0	0	60	98.36	1	61	61	100	100	17	77	297	1.19E-34	124	310	NA	Viruses	Riboviria	Orthornavirae	Duplornaviricota	Resentoviricetes	Reovirales	Reoviridae	Sedoreovirinae	NA	NA	NA	NA	NA	NA	NA	NA	NA	NA	NA	NA	NA	NA	NA
Mangshi		NA	NA	AGK29959.1	KC522612	VP9	57895	33	57	24	0	0	42	73.68	5	61	61	93	93	21	77	297	2.15E-15	73.2	178	NA	Viruses	Riboviria	Orthornavirae	Duplornaviricota	Resentoviricetes	Reovirales	Reoviridae	Sedoreovirinae	NA	NA	NA	NA	NA	NA	NA	NA	NA	NA	NA	NA	NA	NA	NA
Mangshi		NA	NA	ALR84817.1	KR349193	VP7	97.26	71	73	2	0	0	72	98.63	10	82	83	88	88	1	73	297	4.89E-43	146	368	NA	Viruses	Riboviria	Orthornavirae	Duplornaviricota	Resentoviricetes	Reovirales	Reoviridae	Sedoreovirinae	NA	NA	NA	NA	NA	NA	NA	NA	NA	NA	NA	NA	NA	NA	NA
Mangshi		NA	NA	AGK29959.1	KC522612	VP9	61644	45	73	28	0	0	55	75.34	10	82	83	88	88	1	73	297	9.59E-23	94	232	NA	Viruses	Riboviria	Orthornavirae	Duplornaviricota	Resentoviricetes	Reovirales	Reoviridae	Sedoreovirinae	NA	NA	NA	NA	NA	NA	NA	NA	NA	NA	NA	NA	NA	NA	NA
Mangshi		NA	NA	APG79125.1	KX884645	Banna	37313	25	67	42	0	0	36	53.73	16	82	83	81	81	6	72	302	0.000152	44.3	103	NA	Viruses	Riboviria	Orthornavirae	Duplornaviricota	Resentoviricetes	Reovirales	Reoviridae	Sedoreovirinae	NA	NA	NA	NA	NA	NA	NA	NA	NA	NA	NA	NA	NA	NA	NA
Mangshi		NA	NA	ALR84821.1	KR349197	VP11	73913	34	46	12	0	0	37	80.43	2	47	60	77	77	158	203	203	1.57E-14	69.7	169	NA	Viruses	Riboviria	Orthornavirae	Duplornaviricota	Resentoviricetes	Reovirales	Reoviridae	Sedoreovirinae	NA	NA	NA	NA	NA	NA	NA	NA	NA	NA	NA	NA	NA	NA	NA
Mangshi		NA	NA	ALR84821.1	KR349197	VP11	70	28	40	12	0	0	31	77.5	2	41	58	69	69	164	203	203	4.58E-10	57.8	138	NA	Viruses	Riboviria	Orthornavirae	Duplornaviricota	Resentoviricetes	Reovirales	Reoviridae	Sedoreovirinae	NA	NA	NA	NA	NA	NA	NA	NA	NA	NA	NA	NA	NA	NA	NA
Measles		NA	NA	ABK60177.1	DQ983234	putative	97778	44	45	1	0	0	44	97.78	1	45	57	79	79	5	49	49	7.80E-25	91.7	226	NA	cellular organisms	Eukaryota	Viridiplantae	Streptophyta	Streptophytina	Embryophyta	Tracheophyta	Euphyllophyta	NA	NA	NA	NA	NA	NA	NA	NA	NA	NA	NA	NA	NA	NA	NA
Hibiscus		NA	NA	ALR84819.1	KR349195	VP9	74286	52	70	18	0	0	59	84.29	13	82	83	84	84	135	204	283	4.08E-29	110	274	NA	Viruses	Riboviria	Orthornavirae	Duplornaviricota	Resentoviricetes	Reovirales	Reoviridae	Sedoreovirinae	NA	NA	NA	NA	NA	NA	NA	NA	NA	NA	NA	NA	NA	NA	NA
Hibiscus		NA	NA	AGK29955.1	JX947848	VP10	54286	38	70	32	0	0	48	68.57	13	82	83	84	84	135	204	285	2.28E-18	82	201	NA	Viruses	Riboviria	Orthornavirae	Duplornaviricota	Resentoviricetes	Reovirales	Reoviridae	Sedoreovirinae	NA	NA	NA	NA	NA	NA	NA	NA	NA	NA	NA	NA	NA	NA	NA
Hibiscus		NA	NA	AAC72038.1	AF052011	Vp9	38095	24	63	38	1	1	36	57.14	16	78	83	76	76	139	200	280	1.09E-06	50.4	119	NA	Viruses	Riboviria	Orthornavirae	Duplornaviricota	Resentoviricetes	Reovirales	Reoviridae	Sedoreovirinae	NA	NA	NA	NA	NA	NA	NA	NA	NA	NA	NA	NA	NA	NA	NA
Measles		NA	NA	ABK60177.1	DQ983234	putative	100	37	37	0	0	0	37	100	2	38	62	60	60	13	49	49	6.19E-20	79.3	194	NA	cellular organisms	Eukaryota	Viridiplantae	Streptophyta	Streptophytina	Embryophyta	Tracheophyta	Euphyllophyta	NA	NA	NA	NA	NA	NA	NA	NA	NA	NA	NA	NA	NA	NA	NA
Measles		NA	NA	ABK60177.1	DQ983234	putative	95652	44	46	2	0	0	44	95.65	2	47	58	79	79	4	49	49	2.85E-24	90.1	222	NA	cellular organisms	Eukaryota	Viridiplantae	Streptophyta	Streptophytina	Embryophyta	Tracheophyta	Euphyllophyta	NA	NA	NA	NA	NA	NA	NA	NA	NA	NA	NA	NA	NA	NA	NA
Measles		NA	NA	ABK60177.1	DQ983234	putative	90909	40	44	4	0	0	41	93.18	2	45	59	75	75	5	48	49	2.82E-21	82.8	203	NA	cellular organisms	Eukaryota	Viridiplantae	Streptophyta	Streptophytina	Embryophyta	Tracheophyta	Euphyllophyta	NA	NA	NA	NA	NA	NA	NA	NA	NA	NA	NA	NA	NA	NA	NA
Measles		NA	NA	ABK60177.1	DQ983234	putative	97826	45	46	1	0	0	45	97.83	1	46	59	78	78	4	49	49	4.72E-26	94.7	234	NA	cellular organisms	Eukaryota	Viridiplantae	Streptophyta	Streptophytina	Embryophyta	Tracheophyta	Euphyllophyta	NA	NA	NA	NA	NA	NA	NA	NA	NA	NA	NA	NA	NA	NA	NA
Measles		NA	NA	ABK60177.1	DQ983234	putative	93.75	30	32	2	0	0	30	93.75	1	32	55	58	58	18	49	49	3.44E-14	64.7	156	NA	cellular organisms	Eukaryota	Viridiplantae	Streptophyta	Streptophytina	Embryophyta	Tracheophyta	Euphyllophyta	NA	NA	NA	NA	NA	NA	NA	NA	NA	NA	NA	NA	NA	NA	NA
Rosellinia		NA	NA	QBK93588.1	MK500599	collagen	61905	26	42	16	0	0	28	66.67	1	42	59	71	71	126	167	1237	4.37E-06	47.4	111	NA	Viruses	unclassified viruses	unclassifiedDNAviruses	unclassifieddsDNAviruses	Pithoviridae	NA	Pithoviridae	NA	NA	NA	NA	NA	NA	NA	NA	NA	NA	NA	NA	NA	NA	NA	NA
Rosellinia		NA	NA	YP_009001229.1	NC_023423	collagen	61364	27	44	17	0	0	28	63.64	2	45	59	75	75	85	128	307	3.36E-05	45.1	105	NA	Viruses	unclassified viruses	unclassifiedDNAviruses	unclassifieddsDNAviruses	Pithoviridae	Pithovirus	Pithoviridae	NA	NA	NA	NA	NA	NA	NA	NA	NA	NA	NA	NA	NA	NA	NA	NA
Rosellinia		NA	NA	ARF08230.1	KY684083	collagen	60	27	45	15	1	3	29	64.44	1	45	59	76	76	756	797	1757	7.40E-05	43.9	102	NA	Viruses	Varidnaviria	Bamfordvirae	Nucleocytoviricota	Megaviricetes	Imitervirales	Mimiviridae	unclassifiedMimiviridae	NA	NA	NA	NA	NA	NA	NA	NA	NA	NA	NA	NA	NA	NA	NA
Rosellinia		NA	NA	ARF08230.1	KY684083	collagen	49.02	25	51	20	1	6	28	54.9	1	45	59	76	76	792	842	1757	0.00088	41.2	95	NA	Viruses	Varidnaviria	Bamfordvirae	Nucleocytoviricota	Megaviricetes	Imitervirales	Mimiviridae	unclassifiedMimiviridae	NA	NA	NA	NA	NA	NA	NA	NA	NA	NA	NA	NA	NA	NA	NA
Rosellinia		NA	NA	QHT82944.1	MN740004	hypothetical	53191	25	47	22	0	0	28	59.57	12	58	59	80	80	259	305	433	0.000684	41.2	95	NA	unclassified entries	unclassified sequences	metagenomes	organismalmetagenomes	NA	NA	NA	NA	NA	NA	NA	NA	NA	NA	NA	NA	NA	NA	NA	NA	NA	NA	NA
Rosellinia		NA	NA	QHU07012.1	MN740670	hypothetical	55556	25	45	20	0	0	26	57.78	14	58	59	76	76	69	113	222	0.000743	41.2	95	NA	unclassified entries	unclassified sequences	metagenomes	organismalmetagenomes	NA	NA	NA	NA	NA	NA	NA	NA	NA	NA	NA	NA	NA	NA	NA	NA	NA	NA	NA
Measles		NA	NA	ABK60177.1	DQ983234	putative	87755	43	49	6	0	0	44	89.8	1	49	53	92	92	1	49	49	2.30E-24	90.1	222	NA	cellular organisms	Eukaryota	Viridiplantae	Streptophyta	Streptophytina	Embryophyta	Tracheophyta	Euphyllophyta	NA	NA	NA	NA	NA	NA	NA	NA	NA	NA	NA	NA	NA	NA	NA
Measles		NA	NA	ABK60177.1	DQ983234	putative	91667	44	48	4	0	0	46	95.83	1	48	52	92	92	2	49	49	9.74E-26	93.6	231	NA	cellular organisms	Eukaryota	Viridiplantae	Streptophyta	Streptophytina	Embryophyta	Tracheophyta	Euphyllophyta	NA	NA	NA	NA	NA	NA	NA	NA	NA	NA	NA	NA	NA	NA	NA
Measles		NA	NA	ABK60177.1	DQ983234	putative	85714	24	28	4	0	0	25	89.29	1	28	59	47	47	22	49	49	1.49E-09	53.1	126	NA	cellular organisms	Eukaryota	Viridiplantae	Streptophyta	Streptophytina	Embryophyta	Tracheophyta	Euphyllophyta	NA	NA	NA	NA	NA	NA	NA	NA	NA	NA	NA	NA	NA	NA	NA
Measles		NA	NA	ABK60177.1	DQ983234	putative	92593	25	27	2	0	0	25	92.59	1	27	83	33	33	23	49	49	4.67E-10	55.5	132	NA	cellular organisms	Eukaryota	Viridiplantae	Streptophyta	Streptophytina	Embryophyta	Tracheophyta	Euphyllophyta	NA	NA	NA	NA	NA	NA	NA	NA	NA	NA	NA	NA	NA	NA	NA
Measles		NA	NA	ABK60177.1	DQ983234	putative	84	21	25	4	0	0	23	92	1	25	61	41	41	24	48	49	1.07E-06	46.2	108	NA	cellular organisms	Eukaryota	Viridiplantae	Streptophyta	Streptophytina	Embryophyta	Tracheophyta	Euphyllophyta	NA	NA	NA	NA	NA	NA	NA	NA	NA	NA	NA	NA	NA	NA	NA
Measles		NA	NA	ABK60177.1	DQ983234	putative	90323	28	31	3	0	0	29	93.55	28	58	58	53	53	1	31	49	3.29E-12	59.7	143	NA	cellular organisms	Eukaryota	Viridiplantae	Streptophyta	Streptophytina	Embryophyta	Tracheophyta	Euphyllophyta	NA	NA	NA	NA	NA	NA	NA	NA	NA	NA	NA	NA	NA	NA	NA
Measles		NA	NA	ABK60177.1	DQ983234	putative	91892	34	37	3	0	0	34	91.89	1	37	59	63	63	13	49	49	2.71E-17	72.8	177	NA	cellular organisms	Eukaryota	Viridiplantae	Streptophyta	Streptophytina	Embryophyta	Tracheophyta	Euphyllophyta	NA	NA	NA	NA	NA	NA	NA	NA	NA	NA	NA	NA	NA	NA	NA
Rosellinia		NA	NA	ACF24118.1	EU728101	photosystem	86207	50	58	8	0	0	56	96.55	25	82	83	70	70	22	79	215	2.41E-30	111	278	NA	Viruses	environmental samples	NA	NA	NA	NA	NA	NA	NA	NA	NA	NA	NA	NA	NA	NA	NA	NA	NA	NA	NA	NA	NA
Rosellinia		NA	NA	ACF24379.1	EU728362	photosystem	86207	50	58	8	0	0	56	96.55	25	82	83	70	70	22	79	203	2.42E-30	111	277	NA	Viruses	environmental samples	NA	NA	NA	NA	NA	NA	NA	NA	NA	NA	NA	NA	NA	NA	NA	NA	NA	NA	NA	NA	NA
Rosellinia		NA	NA	ACF23592.1	EU727575	photosystem	86207	50	58	8	0	0	56	96.55	25	82	83	70	70	22	79	248	3.38E-30	112	279	NA	Viruses	environmental samples	NA	NA	NA	NA	NA	NA	NA	NA	NA	NA	NA	NA	NA	NA	NA	NA	NA	NA	NA	NA	NA
Measles		NA	NA	ABK60177.1	DQ983234	putative	95918	47	49	2	0	0	49	100	1	49	53	92	92	1	49	49	1.47E-28	100	250	NA	cellular organisms	Eukaryota	Viridiplantae	Streptophyta	Streptophytina	Embryophyta	Tracheophyta	Euphyllophyta	NA	NA	NA	NA	NA	NA	NA	NA	NA	NA	NA	NA	NA	NA	NA
Measles		NA	NA	ABK60177.1	DQ983234	putative	93333	28	30	2	0	0	29	96.67	1	30	55	55	55	20	49	49	2.38E-13	62.4	150	NA	cellular organisms	Eukaryota	Viridiplantae	Streptophyta	Streptophytina	Embryophyta	Tracheophyta	Euphyllophyta	NA	NA	NA	NA	NA	NA	NA	NA	NA	NA	NA	NA	NA	NA	NA
Measles		NA	NA	ABK60177.1	DQ983234	putative	96154	25	26	1	0	0	25	96.15	34	59	60	43	43	1	26	49	7.79E-10	53.9	128	NA	cellular organisms	Eukaryota	Viridiplantae	Streptophyta	Streptophytina	Embryophyta	Tracheophyta	Euphyllophyta	NA	NA	NA	NA	NA	NA	NA	NA	NA	NA	NA	NA	NA	NA	NA
Measles		NA	NA	ABK60177.1	DQ983234	putative	97959	48	49	1	0	0	48	97.96	4	52	59	83	83	1	49	49	1.04E-27	99	245	NA	cellular organisms	Eukaryota	Viridiplantae	Streptophyta	Streptophytina	Embryophyta	Tracheophyta	Euphyllophyta	NA	NA	NA	NA	NA	NA	NA	NA	NA	NA	NA	NA	NA	NA	NA
Measles		NA	NA	ABK60177.1	DQ983234	putative	100	37	37	0	0	0	37	100	1	37	55	67	67	13	49	49	6.71E-20	79	193	NA	cellular organisms	Eukaryota	Viridiplantae	Streptophyta	Streptophytina	Embryophyta	Tracheophyta	Euphyllophyta	NA	NA	NA	NA	NA	NA	NA	NA	NA	NA	NA	NA	NA	NA	NA
Measles		NA	NA	ABK60177.1	DQ983234	putative	95833	46	48	2	0	0	48	100	5	52	84	57	57	1	48	49	5.51E-27	98.2	243	NA	cellular organisms	Eukaryota	Viridiplantae	Streptophyta	Streptophytina	Embryophyta	Tracheophyta	Euphyllophyta	NA	NA	NA	NA	NA	NA	NA	NA	NA	NA	NA	NA	NA	NA	NA
Measles		NA	NA	ABK60177.1	DQ983234	putative	86486	32	37	5	0	0	36	97.3	5	41	52	71	71	1	37	49	3.69E-17	72	175	NA	cellular organisms	Eukaryota	Viridiplantae	Streptophyta	Streptophytina	Embryophyta	Tracheophyta	Euphyllophyta	NA	NA	NA	NA	NA	NA	NA	NA	NA	NA	NA	NA	NA	NA	NA
Measles		NA	NA	ABK60177.1	DQ983234	putative	100	35	35	0	0	0	35	100	1	35	81	43	43	15	49	49	2.65E-18	76.3	186	NA	cellular organisms	Eukaryota	Viridiplantae	Streptophyta	Streptophytina	Embryophyta	Tracheophyta	Euphyllophyta	NA	NA	NA	NA	NA	NA	NA	NA	NA	NA	NA	NA	NA	NA	NA
Measles		NA	NA	ABK60177.1	DQ983234	putative	85714	42	49	7	0	0	44	89.8	5	53	57	86	86	1	49	49	3.65E-23	87.4	215	NA	cellular organisms	Eukaryota	Viridiplantae	Streptophyta	Streptophytina	Embryophyta	Tracheophyta	Euphyllophyta	NA	NA	NA	NA	NA	NA	NA	NA	NA	NA	NA	NA	NA	NA	NA
Measles		NA	NA	ABK60177.1	DQ983234	putative	97917	47	48	1	0	0	48	100	5	52	52	92	92	1	48	49	1.09E-27	98.6	244	NA	cellular organisms	Eukaryota	Viridiplantae	Streptophyta	Streptophytina	Embryophyta	Tracheophyta	Euphyllophyta	NA	NA	NA	NA	NA	NA	NA	NA	NA	NA	NA	NA	NA	NA	NA
Measles		NA	NA	ABK60177.1	DQ983234	putative	100	21	21	0	0	0	21	100	1	21	48	44	44	29	49	49	3.52E-08	49.3	116	NA	cellular organisms	Eukaryota	Viridiplantae	Streptophyta	Streptophytina	Embryophyta	Tracheophyta	Euphyllophyta	NA	NA	NA	NA	NA	NA	NA	NA	NA	NA	NA	NA	NA	NA	NA
Measles		NA	NA	ABK60177.1	DQ983234	putative	87234	41	47	6	0	0	41	87.23	9	55	83	57	57	3	49	49	1.70E-22	87	214	NA	cellular organisms	Eukaryota	Viridiplantae	Streptophyta	Streptophytina	Embryophyta	Tracheophyta	Euphyllophyta	NA	NA	NA	NA	NA	NA	NA	NA	NA	NA	NA	NA	NA	NA	NA
Measles		NA	NA	ABK60177.1	DQ983234	putative	100	20	20	0	0	0	20	100	3	22	53	38	38	30	49	49	4.58E-07	46.6	109	NA	cellular organisms	Eukaryota	Viridiplantae	Streptophyta	Streptophytina	Embryophyta	Tracheophyta	Euphyllophyta	NA	NA	NA	NA	NA	NA	NA	NA	NA	NA	NA	NA	NA	NA	NA
Measles		NA	NA	ABK60177.1	DQ983234	putative	95455	21	22	1	0	0	21	95.45	1	22	52	42	42	28	49	49	4.49E-08	49.3	116	NA	cellular organisms	Eukaryota	Viridiplantae	Streptophyta	Streptophytina	Embryophyta	Tracheophyta	Euphyllophyta	NA	NA	NA	NA	NA	NA	NA	NA	NA	NA	NA	NA	NA	NA	NA
Measles		NA	NA	ABK60177.1	DQ983234	putative	95652	22	23	1	0	0	23	100	1	23	47	49	49	27	49	49	2.12E-09	52.4	124	NA	cellular organisms	Eukaryota	Viridiplantae	Streptophyta	Streptophytina	Embryophyta	Tracheophyta	Euphyllophyta	NA	NA	NA	NA	NA	NA	NA	NA	NA	NA	NA	NA	NA	NA	NA
Chimeric		NA	NA	ABK60177.1	DQ983234	putative	84	21	25	4	0	0	23	92	1	25	61	41	41	24	48	49	1.07E-06	46.2	108	NA	cellular organisms	Eukaryota	Viridiplantae	Streptophyta	Streptophytina	Embryophyta	Tracheophyta	Euphyllophyta	NA	NA	NA	NA	NA	NA	NA	NA	NA	NA	NA	NA	NA	NA	NA
Vesicular		NA	NA	ABK60177.1	DQ983234	putative	97674	42	43	1	0	0	42	97.67	11	53	55	78	78	1	43	49	2.86E-24	90.1	222	NA	cellular organisms	Eukaryota	Viridiplantae	Streptophyta	Streptophytina	Embryophyta	Tracheophyta	Euphyllophyta	NA	NA	NA	NA	NA	NA	NA	NA	NA	NA	NA	NA	NA	NA	NA
Vesicular		NA	NA	ABK60177.1	DQ983234	putative	100	48	48	0	0	0	48	100	9	56	57	84	84	1	48	49	2.30E-28	100	249	NA	cellular organisms	Eukaryota	Viridiplantae	Streptophyta	Streptophytina	Embryophyta	Tracheophyta	Euphyllophyta	NA	NA	NA	NA	NA	NA	NA	NA	NA	NA	NA	NA	NA	NA	NA
Vesicular		NA	NA	ABK60177.1	DQ983234	putative	96667	29	30	1	0	0	29	96.67	1	30	55	55	55	20	49	49	3.40E-14	64.7	156	NA	cellular organisms	Eukaryota	Viridiplantae	Streptophyta	Streptophytina	Embryophyta	Tracheophyta	Euphyllophyta	NA	NA	NA	NA	NA	NA	NA	NA	NA	NA	NA	NA	NA	NA	NA
Vesicular		NA	NA	ABK60177.1	DQ983234	putative	90323	28	31	3	0	0	29	93.55	28	58	58	53	53	1	31	49	3.29E-12	59.7	143	NA	cellular organisms	Eukaryota	Viridiplantae	Streptophyta	Streptophytina	Embryophyta	Tracheophyta	Euphyllophyta	NA	NA	NA	NA	NA	NA	NA	NA	NA	NA	NA	NA	NA	NA	NA
Vesicular		NA	NA	ABK60177.1	DQ983234	putative	95238	40	42	2	0	0	40	95.24	1	42	61	69	69	8	49	49	1.19E-20	81.3	199	NA	cellular organisms	Eukaryota	Viridiplantae	Streptophyta	Streptophytina	Embryophyta	Tracheophyta	Euphyllophyta	NA	NA	NA	NA	NA	NA	NA	NA	NA	NA	NA	NA	NA	NA	NA
Vesicular		NA	NA	ABK60177.1	DQ983234	putative	97619	41	42	1	0	0	41	97.62	1	42	57	74	74	8	49	49	2.87E-23	87.8	216	NA	cellular organisms	Eukaryota	Viridiplantae	Streptophyta	Streptophytina	Embryophyta	Tracheophyta	Euphyllophyta	NA	NA	NA	NA	NA	NA	NA	NA	NA	NA	NA	NA	NA	NA	NA
Piscine		NA	NA	ACT34025.1	GQ268816	PsaA	70732	29	41	12	0	0	36	87.8	3	43	55	75	75	392	432	741	5.02E-15	72.8	177	NA	Viruses	environmental samples	NA	NA	NA	NA	NA	NA	NA	NA	NA	NA	NA	NA	NA	NA	NA	NA	NA	NA	NA	NA	NA
Piscine		NA	NA	ACG50080.1	EU926756	PsaA	63415	26	41	15	0	0	34	82.93	3	43	55	75	75	339	379	673	1.62E-13	68.6	166	NA	Viruses	environmental samples	NA	NA	NA	NA	NA	NA	NA	NA	NA	NA	NA	NA	NA	NA	NA	NA	NA	NA	NA	NA	NA
Piscine		NA	NA	ACG50093.1	EU926761	PsaA	63415	26	41	15	0	0	34	82.93	3	43	55	75	75	392	432	741	2.17E-13	68.2	165	NA	Viruses	environmental samples	NA	NA	NA	NA	NA	NA	NA	NA	NA	NA	NA	NA	NA	NA	NA	NA	NA	NA	NA	NA	NA
Vesicular		NA	NA	ABK60177.1	DQ983234	putative	97872	46	47	1	0	0	46	97.87	9	55	55	85	85	1	47	49	8.10E-27	96.7	239	NA	cellular organisms	Eukaryota	Viridiplantae	Streptophyta	Streptophytina	Embryophyta	Tracheophyta	Euphyllophyta	NA	NA	NA	NA	NA	NA	NA	NA	NA	NA	NA	NA	NA	NA	NA
Mumps		NA	NA	ABK60177.1	DQ983234	putative	72917	35	48	13	0	0	37	77.08	1	48	60	80	80	1	48	49	5.22E-17	72	175	NA	cellular organisms	Eukaryota	Viridiplantae	Streptophyta	Streptophytina	Embryophyta	Tracheophyta	Euphyllophyta	NA	NA	NA	NA	NA	NA	NA	NA	NA	NA	NA	NA	NA	NA	NA
Mumps		NA	NA	ABK60177.1	DQ983234	putative	84	21	25	4	0	0	23	92	1	25	61	41	41	24	48	49	1.07E-06	46.2	108	NA	cellular organisms	Eukaryota	Viridiplantae	Streptophyta	Streptophytina	Embryophyta	Tracheophyta	Euphyllophyta	NA	NA	NA	NA	NA	NA	NA	NA	NA	NA	NA	NA	NA	NA	NA
Measles		NA	NA	ABK60177.1	DQ983234	putative	100	45	45	0	0	0	45	100	1	45	78	58	58	5	49	49	1.37E-26	97.1	240	NA	cellular organisms	Eukaryota	Viridiplantae	Streptophyta	Streptophytina	Embryophyta	Tracheophyta	Euphyllophyta	NA	NA	NA	NA	NA	NA	NA	NA	NA	NA	NA	NA	NA	NA	NA
Measles		NA	NA	ABK60177.1	DQ983234	putative	82609	38	46	8	0	0	42	91.3	1	46	59	78	78	4	49	49	2.13E-20	80.5	197	NA	cellular organisms	Eukaryota	Viridiplantae	Streptophyta	Streptophytina	Embryophyta	Tracheophyta	Euphyllophyta	NA	NA	NA	NA	NA	NA	NA	NA	NA	NA	NA	NA	NA	NA	NA
Measles		NA	NA	ABK60177.1	DQ983234	putative	100	44	44	0	0	0	44	100	3	46	48	92	92	6	49	49	1.60E-25	92.8	229	NA	cellular organisms	Eukaryota	Viridiplantae	Streptophyta	Streptophytina	Embryophyta	Tracheophyta	Euphyllophyta	NA	NA	NA	NA	NA	NA	NA	NA	NA	NA	NA	NA	NA	NA	NA
Measles		NA	NA	ABK60177.1	DQ983234	putative	96667	29	30	1	0	0	29	96.67	1	30	55	55	55	20	49	49	3.40E-14	64.7	156	NA	cellular organisms	Eukaryota	Viridiplantae	Streptophyta	Streptophytina	Embryophyta	Tracheophyta	Euphyllophyta	NA	NA	NA	NA	NA	NA	NA	NA	NA	NA	NA	NA	NA	NA	NA
Measles		NA	NA	ABK60177.1	DQ983234	putative	87805	36	41	5	0	0	37	90.24	2	42	57	72	72	8	48	49	1.65E-18	75.5	184	NA	cellular organisms	Eukaryota	Viridiplantae	Streptophyta	Streptophytina	Embryophyta	Tracheophyta	Euphyllophyta	NA	NA	NA	NA	NA	NA	NA	NA	NA	NA	NA	NA	NA	NA	NA
Measles		NA	NA	ABK60177.1	DQ983234	putative	97619	41	42	1	0	0	41	97.62	1	42	57	74	74	8	49	49	2.87E-23	87.8	216	NA	cellular organisms	Eukaryota	Viridiplantae	Streptophyta	Streptophytina	Embryophyta	Tracheophyta	Euphyllophyta	NA	NA	NA	NA	NA	NA	NA	NA	NA	NA	NA	NA	NA	NA	NA
Measles		NA	NA	ABK60177.1	DQ983234	putative	100	29	29	0	0	0	29	100	3	31	53	55	55	21	49	49	3.77E-14	64.3	155	NA	cellular organisms	Eukaryota	Viridiplantae	Streptophyta	Streptophytina	Embryophyta	Tracheophyta	Euphyllophyta	NA	NA	NA	NA	NA	NA	NA	NA	NA	NA	NA	NA	NA	NA	NA
Vesicular		NA	NA	ABK60177.1	DQ983234	putative	100	47	47	0	0	0	47	100	4	50	50	94	94	1	47	49	1.20E-27	98.2	243	NA	cellular organisms	Eukaryota	Viridiplantae	Streptophyta	Streptophytina	Embryophyta	Tracheophyta	Euphyllophyta	NA	NA	NA	NA	NA	NA	NA	NA	NA	NA	NA	NA	NA	NA	NA
Measles		NA	NA	ABK60177.1	DQ983234	putative	97.5	39	40	1	0	0	39	97.5	1	40	55	73	73	10	49	49	1.32E-20	80.9	198	NA	cellular organisms	Eukaryota	Viridiplantae	Streptophyta	Streptophytina	Embryophyta	Tracheophyta	Euphyllophyta	NA	NA	NA	NA	NA	NA	NA	NA	NA	NA	NA	NA	NA	NA	NA
Measles		NA	NA	ABK60177.1	DQ983234	putative	100	37	37	0	0	0	37	100	1	37	60	62	62	13	49	49	1.04E-19	79	193	NA	cellular organisms	Eukaryota	Viridiplantae	Streptophyta	Streptophytina	Embryophyta	Tracheophyta	Euphyllophyta	NA	NA	NA	NA	NA	NA	NA	NA	NA	NA	NA	NA	NA	NA	NA
Measles		NA	NA	ABK60177.1	DQ983234	putative	97778	44	45	1	0	0	44	97.78	1	45	54	83	83	5	49	49	7.75E-25	91.7	226	NA	cellular organisms	Eukaryota	Viridiplantae	Streptophyta	Streptophytina	Embryophyta	Tracheophyta	Euphyllophyta	NA	NA	NA	NA	NA	NA	NA	NA	NA	NA	NA	NA	NA	NA	NA
Measles		NA	NA	ABK60177.1	DQ983234	putative	100	35	35	0	0	0	35	100	1	35	77	45	45	15	49	49	7.01E-18	75.1	183	NA	cellular organisms	Eukaryota	Viridiplantae	Streptophyta	Streptophytina	Embryophyta	Tracheophyta	Euphyllophyta	NA	NA	NA	NA	NA	NA	NA	NA	NA	NA	NA	NA	NA	NA	NA
Measles		NA	NA	ABK60177.1	DQ983234	putative	96875	31	32	1	0	0	31	96.88	1	32	55	58	58	18	49	49	9.80E-16	68.6	166	NA	cellular organisms	Eukaryota	Viridiplantae	Streptophyta	Streptophytina	Embryophyta	Tracheophyta	Euphyllophyta	NA	NA	NA	NA	NA	NA	NA	NA	NA	NA	NA	NA	NA	NA	NA
Measles		NA	NA	ABK60177.1	DQ983234	putative	95918	47	49	2	0	0	48	97.96	4	52	58	84	84	1	49	49	1.97E-28	100	250	NA	cellular organisms	Eukaryota	Viridiplantae	Streptophyta	Streptophytina	Embryophyta	Tracheophyta	Euphyllophyta	NA	NA	NA	NA	NA	NA	NA	NA	NA	NA	NA	NA	NA	NA	NA
Measles		NA	NA	ABK60177.1	DQ983234	putative	97959	48	49	1	0	0	48	97.96	4	52	57	86	86	1	49	49	1.73E-28	100	250	NA	cellular organisms	Eukaryota	Viridiplantae	Streptophyta	Streptophytina	Embryophyta	Tracheophyta	Euphyllophyta	NA	NA	NA	NA	NA	NA	NA	NA	NA	NA	NA	NA	NA	NA	NA
Measles		NA	NA	ABK60177.1	DQ983234	putative	92593	25	27	2	0	0	25	92.59	2	28	57	47	47	23	49	49	5.53E-11	56.6	135	NA	cellular organisms	Eukaryota	Viridiplantae	Streptophyta	Streptophytina	Embryophyta	Tracheophyta	Euphyllophyta	NA	NA	NA	NA	NA	NA	NA	NA	NA	NA	NA	NA	NA	NA	NA
Measles		NA	NA	ABK60177.1	DQ983234	putative	100	33	33	0	0	0	33	100	15	47	83	40	40	17	49	49	7.50E-17	72.8	177	NA	cellular organisms	Eukaryota	Viridiplantae	Streptophyta	Streptophytina	Embryophyta	Tracheophyta	Euphyllophyta	NA	NA	NA	NA	NA	NA	NA	NA	NA	NA	NA	NA	NA	NA	NA
Measles		NA	NA	ABK60177.1	DQ983234	putative	100	45	45	0	0	0	45	100	1	45	58	78	78	5	49	49	1.65E-26	95.9	237	NA	cellular organisms	Eukaryota	Viridiplantae	Streptophyta	Streptophytina	Embryophyta	Tracheophyta	Euphyllophyta	NA	NA	NA	NA	NA	NA	NA	NA	NA	NA	NA	NA	NA	NA	NA
Measles		NA	NA	ABK60177.1	DQ983234	putative	82222	37	45	8	0	0	39	86.67	1	45	59	76	76	5	49	49	8.06E-19	76.6	187	NA	cellular organisms	Eukaryota	Viridiplantae	Streptophyta	Streptophytina	Embryophyta	Tracheophyta	Euphyllophyta	NA	NA	NA	NA	NA	NA	NA	NA	NA	NA	NA	NA	NA	NA	NA
Measles		NA	NA	ABK60177.1	DQ983234	putative	95745	45	47	2	0	0	45	95.74	22	68	83	57	57	3	49	49	1.36E-25	94.7	234	NA	cellular organisms	Eukaryota	Viridiplantae	Streptophyta	Streptophytina	Embryophyta	Tracheophyta	Euphyllophyta	NA	NA	NA	NA	NA	NA	NA	NA	NA	NA	NA	NA	NA	NA	NA
Measles		NA	NA	ABK60177.1	DQ983234	putative	91667	44	48	4	0	0	44	91.67	12	59	69	70	70	2	49	49	1.44E-24	91.7	226	NA	cellular organisms	Eukaryota	Viridiplantae	Streptophyta	Streptophytina	Embryophyta	Tracheophyta	Euphyllophyta	NA	NA	NA	NA	NA	NA	NA	NA	NA	NA	NA	NA	NA	NA	NA
Measles		NA	NA	ABK60177.1	DQ983234	putative	89189	33	37	4	0	0	33	89.19	1	37	59	63	63	13	49	49	1.95E-16	70.5	171	NA	cellular organisms	Eukaryota	Viridiplantae	Streptophyta	Streptophytina	Embryophyta	Tracheophyta	Euphyllophyta	NA	NA	NA	NA	NA	NA	NA	NA	NA	NA	NA	NA	NA	NA	NA
Measles		NA	NA	ABK60177.1	DQ983234	putative	65306	32	49	17	0	0	36	73.47	4	52	83	59	59	1	49	49	1.69E-13	64.3	155	NA	cellular organisms	Eukaryota	Viridiplantae	Streptophyta	Streptophytina	Embryophyta	Tracheophyta	Euphyllophyta	NA	NA	NA	NA	NA	NA	NA	NA	NA	NA	NA	NA	NA	NA	NA
Measles		NA	NA	ABK60177.1	DQ983234	putative	95833	46	48	2	0	0	47	97.92	3	50	82	59	59	1	48	49	4.23E-26	95.9	237	NA	cellular organisms	Eukaryota	Viridiplantae	Streptophyta	Streptophytina	Embryophyta	Tracheophyta	Euphyllophyta	NA	NA	NA	NA	NA	NA	NA	NA	NA	NA	NA	NA	NA	NA	NA
Measles		NA	NA	ABK60177.1	DQ983234	putative	92593	25	27	2	0	0	25	92.59	1	27	54	50	50	23	49	49	5.46E-11	56.6	135	NA	cellular organisms	Eukaryota	Viridiplantae	Streptophyta	Streptophytina	Embryophyta	Tracheophyta	Euphyllophyta	NA	NA	NA	NA	NA	NA	NA	NA	NA	NA	NA	NA	NA	NA	NA
Measles		NA	NA	ABK60177.1	DQ983234	putative	100	45	45	0	0	0	45	100	1	45	69	65	65	5	49	49	1.94E-26	96.3	238	NA	cellular organisms	Eukaryota	Viridiplantae	Streptophyta	Streptophytina	Embryophyta	Tracheophyta	Euphyllophyta	NA	NA	NA	NA	NA	NA	NA	NA	NA	NA	NA	NA	NA	NA	NA
Measles		NA	NA	ABK60177.1	DQ983234	putative	87.5	21	24	3	0	0	22	91.67	37	60	60	40	40	1	24	49	1.22E-06	45.8	107	NA	cellular organisms	Eukaryota	Viridiplantae	Streptophyta	Streptophytina	Embryophyta	Tracheophyta	Euphyllophyta	NA	NA	NA	NA	NA	NA	NA	NA	NA	NA	NA	NA	NA	NA	NA
Measles		NA	NA	ABK60177.1	DQ983234	putative	93333	28	30	2	0	0	29	96.67	24	53	54	56	56	1	30	49	9.61E-13	60.8	146	NA	cellular organisms	Eukaryota	Viridiplantae	Streptophyta	Streptophytina	Embryophyta	Tracheophyta	Euphyllophyta	NA	NA	NA	NA	NA	NA	NA	NA	NA	NA	NA	NA	NA	NA	NA
Measles		NA	NA	ABK60177.1	DQ983234	putative	95652	44	46	2	0	0	44	95.65	12	57	57	81	81	2	47	49	1.56E-24	90.9	224	NA	cellular organisms	Eukaryota	Viridiplantae	Streptophyta	Streptophytina	Embryophyta	Tracheophyta	Euphyllophyta	NA	NA	NA	NA	NA	NA	NA	NA	NA	NA	NA	NA	NA	NA	NA
Measles		NA	NA	ABK60177.1	DQ983234	putative	92593	25	27	2	0	0	26	96.3	1	27	32	84	84	17	43	49	5.66E-11	55.5	132	NA	cellular organisms	Eukaryota	Viridiplantae	Streptophyta	Streptophytina	Embryophyta	Tracheophyta	Euphyllophyta	NA	NA	NA	NA	NA	NA	NA	NA	NA	NA	NA	NA	NA	NA	NA
Measles		NA	NA	ABK60177.1	DQ983234	putative	100	16	16	0	0	0	16	100	1	16	60	27	27	34	49	49	0.000556	39.3	90	NA	cellular organisms	Eukaryota	Viridiplantae	Streptophyta	Streptophytina	Embryophyta	Tracheophyta	Euphyllophyta	NA	NA	NA	NA	NA	NA	NA	NA	NA	NA	NA	NA	NA	NA	NA
Measles		NA	NA	ABK60177.1	DQ983234	putative	88571	31	35	4	0	0	31	88.57	1	35	42	83	83	15	49	49	8.39E-15	65.5	158	NA	cellular organisms	Eukaryota	Viridiplantae	Streptophyta	Streptophytina	Embryophyta	Tracheophyta	Euphyllophyta	NA	NA	NA	NA	NA	NA	NA	NA	NA	NA	NA	NA	NA	NA	NA
Measles		NA	NA	ABK60177.1	DQ983234	putative	100	18	18	0	0	0	18	100	1	18	58	31	31	32	49	49	2.43E-05	42.4	98	NA	cellular organisms	Eukaryota	Viridiplantae	Streptophyta	Streptophytina	Embryophyta	Tracheophyta	Euphyllophyta	NA	NA	NA	NA	NA	NA	NA	NA	NA	NA	NA	NA	NA	NA	NA
Measles		NA	NA	ABK60177.1	DQ983234	putative	100	22	22	0	0	0	22	100	1	22	61	36	36	28	49	49	5.90E-09	51.6	122	NA	cellular organisms	Eukaryota	Viridiplantae	Streptophyta	Streptophytina	Embryophyta	Tracheophyta	Euphyllophyta	NA	NA	NA	NA	NA	NA	NA	NA	NA	NA	NA	NA	NA	NA	NA
Measles		NA	NA	ABK60177.1	DQ983234	putative	100	16	16	0	0	0	16	100	1	16	59	27	27	34	49	49	0.000769	38.9	89	NA	cellular organisms	Eukaryota	Viridiplantae	Streptophyta	Streptophytina	Embryophyta	Tracheophyta	Euphyllophyta	NA	NA	NA	NA	NA	NA	NA	NA	NA	NA	NA	NA	NA	NA	NA
Measles		NA	NA	ABK60177.1	DQ983234	putative	100	18	18	0	0	0	18	100	1	18	76	24	24	32	49	49	4.07E-05	42.7	99	NA	cellular organisms	Eukaryota	Viridiplantae	Streptophyta	Streptophytina	Embryophyta	Tracheophyta	Euphyllophyta	NA	NA	NA	NA	NA	NA	NA	NA	NA	NA	NA	NA	NA	NA	NA
Measles		NA	NA	ABK60177.1	DQ983234	putative	100	26	26	0	0	0	26	100	1	26	48	54	54	24	49	49	8.10E-12	58.5	140	NA	cellular organisms	Eukaryota	Viridiplantae	Streptophyta	Streptophytina	Embryophyta	Tracheophyta	Euphyllophyta	NA	NA	NA	NA	NA	NA	NA	NA	NA	NA	NA	NA	NA	NA	NA
Measles		NA	NA	ABK60177.1	DQ983234	putative	97917	47	48	1	0	0	47	97.92	10	57	59	81	81	2	49	49	1.30E-27	98.6	244	NA	cellular organisms	Eukaryota	Viridiplantae	Streptophyta	Streptophytina	Embryophyta	Tracheophyta	Euphyllophyta	NA	NA	NA	NA	NA	NA	NA	NA	NA	NA	NA	NA	NA	NA	NA
Measles		NA	NA	ABK60177.1	DQ983234	putative	95	19	20	1	0	0	19	95	1	20	54	37	37	30	49	49	4.10E-06	44.3	103	NA	cellular organisms	Eukaryota	Viridiplantae	Streptophyta	Streptophytina	Embryophyta	Tracheophyta	Euphyllophyta	NA	NA	NA	NA	NA	NA	NA	NA	NA	NA	NA	NA	NA	NA	NA
Measles		NA	NA	ABK60177.1	DQ983234	putative	100	18	18	0	0	0	18	100	1	18	58	31	31	32	49	49	2.15E-05	42.7	99	NA	cellular organisms	Eukaryota	Viridiplantae	Streptophyta	Streptophytina	Embryophyta	Tracheophyta	Euphyllophyta	NA	NA	NA	NA	NA	NA	NA	NA	NA	NA	NA	NA	NA	NA	NA
Measles		NA	NA	ABK60177.1	DQ983234	putative	94444	17	18	1	0	0	18	100	1	18	53	34	34	25	42	49	0.00028	39.7	91	NA	cellular organisms	Eukaryota	Viridiplantae	Streptophyta	Streptophytina	Embryophyta	Tracheophyta	Euphyllophyta	NA	NA	NA	NA	NA	NA	NA	NA	NA	NA	NA	NA	NA	NA	NA
Measles		NA	NA	ABK60177.1	DQ983234	putative	100	17	17	0	0	0	17	100	1	17	57	30	30	33	49	49	0.000174	40.4	93	NA	cellular organisms	Eukaryota	Viridiplantae	Streptophyta	Streptophytina	Embryophyta	Tracheophyta	Euphyllophyta	NA	NA	NA	NA	NA	NA	NA	NA	NA	NA	NA	NA	NA	NA	NA
Measles		NA	NA	ABK60177.1	DQ983234	putative	100	22	22	0	0	0	22	100	1	22	83	27	27	28	49	49	8.93E-09	52	123	NA	cellular organisms	Eukaryota	Viridiplantae	Streptophyta	Streptophytina	Embryophyta	Tracheophyta	Euphyllophyta	NA	NA	NA	NA	NA	NA	NA	NA	NA	NA	NA	NA	NA	NA	NA
Measles		NA	NA	ABK60177.1	DQ983234	putative	95455	21	22	1	0	0	22	100	1	22	57	39	39	28	49	49	4.93E-08	49.3	116	NA	cellular organisms	Eukaryota	Viridiplantae	Streptophyta	Streptophytina	Embryophyta	Tracheophyta	Euphyllophyta	NA	NA	NA	NA	NA	NA	NA	NA	NA	NA	NA	NA	NA	NA	NA
Vesicular		NA	NA	ABK60177.1	DQ983234	putative	100	20	20	0	0	0	20	100	63	82	84	24	24	1	20	49	3.06E-06	45.8	107	NA	cellular organisms	Eukaryota	Viridiplantae	Streptophyta	Streptophytina	Embryophyta	Tracheophyta	Euphyllophyta	NA	NA	NA	NA	NA	NA	NA	NA	NA	NA	NA	NA	NA	NA	NA
Vesicular		NA	NA	ABK60177.1	DQ983234	putative	93333	42	45	3	0	0	42	93.33	13	57	57	79	79	1	45	49	2.82E-24	90.1	222	NA	cellular organisms	Eukaryota	Viridiplantae	Streptophyta	Streptophytina	Embryophyta	Tracheophyta	Euphyllophyta	NA	NA	NA	NA	NA	NA	NA	NA	NA	NA	NA	NA	NA	NA	NA
Vesicular		NA	NA	ABK60177.1	DQ983234	putative	100	48	48	0	0	0	48	100	13	60	61	79	79	1	48	49	3.24E-28	100	249	NA	cellular organisms	Eukaryota	Viridiplantae	Streptophyta	Streptophytina	Embryophyta	Tracheophyta	Euphyllophyta	NA	NA	NA	NA	NA	NA	NA	NA	NA	NA	NA	NA	NA	NA	NA
Vesicular		NA	NA	ABK60177.1	DQ983234	putative	100	34	34	0	0	0	34	100	20	53	54	63	63	1	34	49	1.37E-17	73.2	178	NA	cellular organisms	Eukaryota	Viridiplantae	Streptophyta	Streptophytina	Embryophyta	Tracheophyta	Euphyllophyta	NA	NA	NA	NA	NA	NA	NA	NA	NA	NA	NA	NA	NA	NA	NA
Vesicular		NA	NA	ABK60177.1	DQ983234	putative	88571	31	35	4	0	0	31	88.57	1	35	42	83	83	15	49	49	8.39E-15	65.5	158	NA	cellular organisms	Eukaryota	Viridiplantae	Streptophyta	Streptophytina	Embryophyta	Tracheophyta	Euphyllophyta	NA	NA	NA	NA	NA	NA	NA	NA	NA	NA	NA	NA	NA	NA	NA
Vesicular		NA	NA	ABK60177.1	DQ983234	putative	87.5	21	24	3	0	0	22	91.67	37	60	60	40	40	1	24	49	1.22E-06	45.8	107	NA	cellular organisms	Eukaryota	Viridiplantae	Streptophyta	Streptophytina	Embryophyta	Tracheophyta	Euphyllophyta	NA	NA	NA	NA	NA	NA	NA	NA	NA	NA	NA	NA	NA	NA	NA
Vesicular		NA	NA	ABK60177.1	DQ983234	putative	91304	21	23	2	0	0	21	91.3	38	60	60	38	38	1	23	49	5.73E-07	46.6	109	NA	cellular organisms	Eukaryota	Viridiplantae	Streptophyta	Streptophytina	Embryophyta	Tracheophyta	Euphyllophyta	NA	NA	NA	NA	NA	NA	NA	NA	NA	NA	NA	NA	NA	NA	NA
Vesicular		NA	NA	ABK60177.1	DQ983234	putative	100	37	37	0	0	0	37	100	2	38	62	60	60	13	49	49	6.19E-20	79.3	194	NA	cellular organisms	Eukaryota	Viridiplantae	Streptophyta	Streptophytina	Embryophyta	Tracheophyta	Euphyllophyta	NA	NA	NA	NA	NA	NA	NA	NA	NA	NA	NA	NA	NA	NA	NA
Vesicular		NA	NA	ABK60177.1	DQ983234	putative	97917	47	48	1	0	0	48	100	5	52	52	92	92	1	48	49	1.09E-27	98.6	244	NA	cellular organisms	Eukaryota	Viridiplantae	Streptophyta	Streptophytina	Embryophyta	Tracheophyta	Euphyllophyta	NA	NA	NA	NA	NA	NA	NA	NA	NA	NA	NA	NA	NA	NA	NA
Vesicular		NA	NA	ABK60177.1	DQ983234	putative	87755	43	49	6	0	0	44	89.8	1	49	53	92	92	1	49	49	2.30E-24	90.1	222	NA	cellular organisms	Eukaryota	Viridiplantae	Streptophyta	Streptophytina	Embryophyta	Tracheophyta	Euphyllophyta	NA	NA	NA	NA	NA	NA	NA	NA	NA	NA	NA	NA	NA	NA	NA
Vesicular		NA	NA	ABK60177.1	DQ983234	putative	95918	47	49	2	0	0	48	97.96	4	52	58	84	84	1	49	49	1.97E-28	100	250	NA	cellular organisms	Eukaryota	Viridiplantae	Streptophyta	Streptophytina	Embryophyta	Tracheophyta	Euphyllophyta	NA	NA	NA	NA	NA	NA	NA	NA	NA	NA	NA	NA	NA	NA	NA
Mangshi		NA	NA	ALR84818.1	KR349194	VP8	80702	46	57	11	0	0	50	87.72	1	57	59	97	97	14	70	313	4.15E-22	91.3	225	NA	Viruses	Riboviria	Orthornavirae	Duplornaviricota	Resentoviricetes	Reovirales	Reoviridae	Sedoreovirinae	NA	NA	NA	NA	NA	NA	NA	NA	NA	NA	NA	NA	NA	NA	NA
Mangshi		NA	NA	AGK29954.1	JX947847	VP8	39655	23	58	35	0	0	33	56.9	1	58	59	98	98	14	71	313	1.96E-05	45.8	107	NA	Viruses	Riboviria	Orthornavirae	Duplornaviricota	Resentoviricetes	Reovirales	Reoviridae	Sedoreovirinae	NA	NA	NA	NA	NA	NA	NA	NA	NA	NA	NA	NA	NA	NA	NA
Mangshi		NA	NA	NP_694462.1	NC_004204	Vp7	36538	19	52	33	0	0	30	57.69	1	52	59	88	88	6	57	306	0.000441	42	97	NA	Viruses	Riboviria	Orthornavirae	Duplornaviricota	Resentoviricetes	Reovirales	Reoviridae	Sedoreovirinae	NA	NA	NA	NA	NA	NA	NA	NA	NA	NA	NA	NA	NA	NA	NA
Vesicular		NA	NA	ABK60177.1	DQ983234	putative	72917	35	48	13	0	0	37	77.08	1	48	60	80	80	1	48	49	5.22E-17	72	175	NA	cellular organisms	Eukaryota	Viridiplantae	Streptophyta	Streptophytina	Embryophyta	Tracheophyta	Euphyllophyta	NA	NA	NA	NA	NA	NA	NA	NA	NA	NA	NA	NA	NA	NA	NA
Vesicular		NA	NA	ABK60177.1	DQ983234	putative	100	48	48	0	0	0	48	100	5	52	53	91	91	1	48	49	3.00E-28	100	248	NA	cellular organisms	Eukaryota	Viridiplantae	Streptophyta	Streptophytina	Embryophyta	Tracheophyta	Euphyllophyta	NA	NA	NA	NA	NA	NA	NA	NA	NA	NA	NA	NA	NA	NA	NA
Vesicular		NA	NA	ABK60177.1	DQ983234	putative	61.29	19	31	12	0	0	23	74.19	50	80	81	38	38	1	31	49	0.000349	40.4	93	NA	cellular organisms	Eukaryota	Viridiplantae	Streptophyta	Streptophytina	Embryophyta	Tracheophyta	Euphyllophyta	NA	NA	NA	NA	NA	NA	NA	NA	NA	NA	NA	NA	NA	NA	NA
Vesicular		NA	NA	ABK60177.1	DQ983234	putative	95833	46	48	2	0	0	47	97.92	3	50	82	59	59	1	48	49	4.23E-26	95.9	237	NA	cellular organisms	Eukaryota	Viridiplantae	Streptophyta	Streptophytina	Embryophyta	Tracheophyta	Euphyllophyta	NA	NA	NA	NA	NA	NA	NA	NA	NA	NA	NA	NA	NA	NA	NA
Vesicular		NA	NA	ABK60177.1	DQ983234	putative	97959	48	49	1	0	0	48	97.96	4	52	57	86	86	1	49	49	1.73E-28	100	250	NA	cellular organisms	Eukaryota	Viridiplantae	Streptophyta	Streptophytina	Embryophyta	Tracheophyta	Euphyllophyta	NA	NA	NA	NA	NA	NA	NA	NA	NA	NA	NA	NA	NA	NA	NA
Vesicular		NA	NA	ABK60177.1	DQ983234	putative	75	36	48	12	0	0	39	81.25	10	57	81	59	59	1	48	49	1.46E-17	74.3	181	NA	cellular organisms	Eukaryota	Viridiplantae	Streptophyta	Streptophytina	Embryophyta	Tracheophyta	Euphyllophyta	NA	NA	NA	NA	NA	NA	NA	NA	NA	NA	NA	NA	NA	NA	NA
Vesicular		NA	NA	ABK60177.1	DQ983234	putative	94737	18	19	1	0	0	18	94.74	65	83	83	23	23	1	19	49	0.000306	40.8	94	NA	cellular organisms	Eukaryota	Viridiplantae	Streptophyta	Streptophytina	Embryophyta	Tracheophyta	Euphyllophyta	NA	NA	NA	NA	NA	NA	NA	NA	NA	NA	NA	NA	NA	NA	NA
Vesicular		NA	NA	ABK60177.1	DQ983234	putative	97059	33	34	1	0	0	33	97.06	19	52	53	64	64	1	34	49	1.22E-16	70.9	172	NA	cellular organisms	Eukaryota	Viridiplantae	Streptophyta	Streptophytina	Embryophyta	Tracheophyta	Euphyllophyta	NA	NA	NA	NA	NA	NA	NA	NA	NA	NA	NA	NA	NA	NA	NA
Vesicular		NA	NA	ABK60177.1	DQ983234	putative	97368	37	38	1	0	0	37	97.37	18	55	55	69	69	1	38	49	6.71E-20	79	193	NA	cellular organisms	Eukaryota	Viridiplantae	Streptophyta	Streptophytina	Embryophyta	Tracheophyta	Euphyllophyta	NA	NA	NA	NA	NA	NA	NA	NA	NA	NA	NA	NA	NA	NA	NA
Hepatitis		NA	NA	QHT96370.1	MN740256	hypothetical	46939	23	49	26	0	0	30	61.22	35	83	83	59	59	263	311	879	1.69E-05	47	110	NA	unclassified entries	unclassified sequences	metagenomes	organismalmetagenomes	NA	NA	NA	NA	NA	NA	NA	NA	NA	NA	NA	NA	NA	NA	NA	NA	NA	NA	NA
Hepatitis		NA	NA	QBK86717.1	MK500335	translation	67742	21	31	10	0	0	23	74.19	53	83	83	37	37	130	160	724	0.000221	43.9	102	NA	Viruses	Varidnaviria	Bamfordvirae	Nucleocytoviricota	Megaviricetes	Pimascovirales	Marseilleviridae	unclassifiedMarseilleviridae	NA	NA	NA	NA	NA	NA	NA	NA	NA	NA	NA	NA	NA	NA	NA
Semliki		NA	NA	ABK60177.1	DQ983234	putative	88571	31	35	4	0	0	31	88.57	1	35	42	83	83	15	49	49	8.39E-15	65.5	158	NA	cellular organisms	Eukaryota	Viridiplantae	Streptophyta	Streptophytina	Embryophyta	Tracheophyta	Euphyllophyta	NA	NA	NA	NA	NA	NA	NA	NA	NA	NA	NA	NA	NA	NA	NA
Semliki		NA	NA	ABK60177.1	DQ983234	putative	100	22	22	0	0	0	22	100	1	22	61	36	36	28	49	49	5.90E-09	51.6	122	NA	cellular organisms	Eukaryota	Viridiplantae	Streptophyta	Streptophytina	Embryophyta	Tracheophyta	Euphyllophyta	NA	NA	NA	NA	NA	NA	NA	NA	NA	NA	NA	NA	NA	NA	NA
Semliki		NA	NA	ABK60177.1	DQ983234	putative	100	18	18	0	0	0	18	100	1	18	76	24	24	32	49	49	4.07E-05	42.7	99	NA	cellular organisms	Eukaryota	Viridiplantae	Streptophyta	Streptophytina	Embryophyta	Tracheophyta	Euphyllophyta	NA	NA	NA	NA	NA	NA	NA	NA	NA	NA	NA	NA	NA	NA	NA
Mangshi		NA	NA	ALR84817.1	KR349193	VP7	100	56	56	0	0	0	56	100	1	56	56	100	100	34	89	297	4.71E-31	114	285	NA	Viruses	Riboviria	Orthornavirae	Duplornaviricota	Resentoviricetes	Reovirales	Reoviridae	Sedoreovirinae	NA	NA	NA	NA	NA	NA	NA	NA	NA	NA	NA	NA	NA	NA	NA
Mangshi		NA	NA	AGK29959.1	KC522612	VP9	60714	34	56	22	0	0	43	76.79	1	56	56	100	100	34	89	297	2.85E-15	72.8	177	NA	Viruses	Riboviria	Orthornavirae	Duplornaviricota	Resentoviricetes	Reovirales	Reoviridae	Sedoreovirinae	NA	NA	NA	NA	NA	NA	NA	NA	NA	NA	NA	NA	NA	NA	NA
Mangshi		NA	NA	AAC72061.1	AF052034	Vp8	42593	23	54	31	0	0	31	57.41	3	56	56	96	96	35	88	302	0.000101	43.5	101	NA	Viruses	Riboviria	Orthornavirae	Duplornaviricota	Resentoviricetes	Reovirales	Reoviridae	Sedoreovirinae	NA	NA	NA	NA	NA	NA	NA	NA	NA	NA	NA	NA	NA	NA	NA
Mangshi		NA	NA	ALR84817.1	KR349193	VP7	89474	51	57	6	0	0	53	92.98	2	58	60	95	95	36	92	297	5.76E-26	101	251	NA	Viruses	Riboviria	Orthornavirae	Duplornaviricota	Resentoviricetes	Reovirales	Reoviridae	Sedoreovirinae	NA	NA	NA	NA	NA	NA	NA	NA	NA	NA	NA	NA	NA	NA	NA
Mangshi		NA	NA	AGK29959.1	KC522612	VP9	61404	35	57	22	0	0	41	71.93	2	58	60	95	95	36	92	297	5.35E-14	69.3	168	NA	Viruses	Riboviria	Orthornavirae	Duplornaviricota	Resentoviricetes	Reovirales	Reoviridae	Sedoreovirinae	NA	NA	NA	NA	NA	NA	NA	NA	NA	NA	NA	NA	NA	NA	NA
Mangshi		NA	NA	AAC72061.1	AF052034	Vp8	40351	23	57	34	0	0	32	56.14	2	58	60	95	95	35	91	302	7.82E-05	43.9	102	NA	Viruses	Riboviria	Orthornavirae	Duplornaviricota	Resentoviricetes	Reovirales	Reoviridae	Sedoreovirinae	NA	NA	NA	NA	NA	NA	NA	NA	NA	NA	NA	NA	NA	NA	NA
Mangshi		NA	NA	ALR84817.1	KR349193	VP7	94915	56	59	3	0	0	58	98.31	1	59	60	98	98	46	104	297	2.54E-31	115	287	NA	Viruses	Riboviria	Orthornavirae	Duplornaviricota	Resentoviricetes	Reovirales	Reoviridae	Sedoreovirinae	NA	NA	NA	NA	NA	NA	NA	NA	NA	NA	NA	NA	NA	NA	NA
Mangshi		NA	NA	AGK29959.1	KC522612	VP9	66102	39	59	20	0	0	45	76.27	1	59	60	98	98	46	104	297	1.77E-18	81.6	200	NA	Viruses	Riboviria	Orthornavirae	Duplornaviricota	Resentoviricetes	Reovirales	Reoviridae	Sedoreovirinae	NA	NA	NA	NA	NA	NA	NA	NA	NA	NA	NA	NA	NA	NA	NA
Mangshi		NA	NA	AYN64414.1	MH521271	VP8	46	23	50	27	0	0	29	58	6	55	60	83	83	50	99	302	1.72E-05	45.8	107	NA	Viruses	Riboviria	Orthornavirae	Duplornaviricota	Resentoviricetes	Reovirales	Reoviridae	Sedoreovirinae	NA	NA	NA	NA	NA	NA	NA	NA	NA	NA	NA	NA	NA	NA	NA
Mangshi		NA	NA	ALR84817.1	KR349193	VP7	96386	80	83	3	0	0	82	98.8	1	83	84	99	99	13	95	297	2.51E-50	165	417	NA	Viruses	Riboviria	Orthornavirae	Duplornaviricota	Resentoviricetes	Reovirales	Reoviridae	Sedoreovirinae	NA	NA	NA	NA	NA	NA	NA	NA	NA	NA	NA	NA	NA	NA	NA
Mangshi		NA	NA	AGK29959.1	KC522612	VP9	62651	52	83	31	0	0	64	77.11	1	83	84	99	99	13	95	297	2.97E-29	110	276	NA	Viruses	Riboviria	Orthornavirae	Duplornaviricota	Resentoviricetes	Reovirales	Reoviridae	Sedoreovirinae	NA	NA	NA	NA	NA	NA	NA	NA	NA	NA	NA	NA	NA	NA	NA
Mangshi		NA	NA	AYN64414.1	MH521271	VP8	37349	31	83	52	0	0	44	53.01	1	83	84	99	99	12	94	302	3.68E-09	57.4	137	NA	Viruses	Riboviria	Orthornavirae	Duplornaviricota	Resentoviricetes	Reovirales	Reoviridae	Sedoreovirinae	NA	NA	NA	NA	NA	NA	NA	NA	NA	NA	NA	NA	NA	NA	NA
Hibiscus		NA	NA	ACF24118.1	EU728101	photosystem	95745	45	47	2	0	0	46	97.87	2	48	61	77	77	40	86	215	1.29E-27	103	257	NA	Viruses	environmental samples	NA	NA	NA	NA	NA	NA	NA	NA	NA	NA	NA	NA	NA	NA	NA	NA	NA	NA	NA	NA	NA
Hibiscus		NA	NA	ACF24245.1	EU728228	photosystem	95745	45	47	2	0	0	46	97.87	2	48	61	77	77	40	86	232	1.90E-27	103	257	NA	Viruses	environmental samples	NA	NA	NA	NA	NA	NA	NA	NA	NA	NA	NA	NA	NA	NA	NA	NA	NA	NA	NA	NA	NA
Hibiscus		NA	NA	ACF24379.1	EU728362	photosystem	95745	45	47	2	0	0	46	97.87	2	48	61	77	77	40	86	203	2.36E-27	102	255	NA	Viruses	environmental samples	NA	NA	NA	NA	NA	NA	NA	NA	NA	NA	NA	NA	NA	NA	NA	NA	NA	NA	NA	NA	NA
Vesicular		NA	NA	ABK60177.1	DQ983234	putative	86364	38	44	6	0	0	38	86.36	12	55	55	80	80	1	44	49	5.76E-20	79.3	194	NA	cellular organisms	Eukaryota	Viridiplantae	Streptophyta	Streptophytina	Embryophyta	Tracheophyta	Euphyllophyta	NA	NA	NA	NA	NA	NA	NA	NA	NA	NA	NA	NA	NA	NA	NA
Vesicular		NA	NA	ABK60177.1	DQ983234	putative	96296	26	27	1	0	0	26	96.3	1	27	58	47	47	23	49	49	3.19E-11	57.4	137	NA	cellular organisms	Eukaryota	Viridiplantae	Streptophyta	Streptophytina	Embryophyta	Tracheophyta	Euphyllophyta	NA	NA	NA	NA	NA	NA	NA	NA	NA	NA	NA	NA	NA	NA	NA
Mangshi		NA	NA	ALR84817.1	KR349193	VP7	98276	57	58	1	0	0	57	98.28	1	58	59	98	98	41	98	297	6.03E-31	114	284	NA	Viruses	Riboviria	Orthornavirae	Duplornaviricota	Resentoviricetes	Reovirales	Reoviridae	Sedoreovirinae	NA	NA	NA	NA	NA	NA	NA	NA	NA	NA	NA	NA	NA	NA	NA
Mangshi		NA	NA	AGK29959.1	KC522612	VP9	69811	37	53	16	0	0	41	77.36	6	58	59	90	90	46	98	297	1.36E-16	76.3	186	NA	Viruses	Riboviria	Orthornavirae	Duplornaviricota	Resentoviricetes	Reovirales	Reoviridae	Sedoreovirinae	NA	NA	NA	NA	NA	NA	NA	NA	NA	NA	NA	NA	NA	NA	NA
Mangshi		NA	NA	AYN64414.1	MH521271	VP8	44898	22	49	27	0	0	27	55.1	11	59	59	83	83	50	98	302	0.000138	43.1	100	NA	Viruses	Riboviria	Orthornavirae	Duplornaviricota	Resentoviricetes	Reovirales	Reoviridae	Sedoreovirinae	NA	NA	NA	NA	NA	NA	NA	NA	NA	NA	NA	NA	NA	NA	NA
Red		NA	NA	ACF24118.1	EU728101	photosystem	86207	50	58	8	0	0	56	96.55	25	82	83	70	70	22	79	215	2.41E-30	111	278	NA	Viruses	environmental samples	NA	NA	NA	NA	NA	NA	NA	NA	NA	NA	NA	NA	NA	NA	NA	NA	NA	NA	NA	NA	NA
Red		NA	NA	ACF24379.1	EU728362	photosystem	86207	50	58	8	0	0	56	96.55	25	82	83	70	70	22	79	203	2.42E-30	111	277	NA	Viruses	environmental samples	NA	NA	NA	NA	NA	NA	NA	NA	NA	NA	NA	NA	NA	NA	NA	NA	NA	NA	NA	NA	NA
Red		NA	NA	ACF23592.1	EU727575	photosystem	86207	50	58	8	0	0	56	96.55	25	82	83	70	70	22	79	248	3.38E-30	112	279	NA	Viruses	environmental samples	NA	NA	NA	NA	NA	NA	NA	NA	NA	NA	NA	NA	NA	NA	NA	NA	NA	NA	NA	NA	NA
Hop		NA	NA	QHT05404.1	MN739453	hypothetical	59259	48	81	33	0	0	62	76.54	3	83	83	98	98	132	212	377	2.13E-26	104	260	NA	unclassified entries	unclassified sequences	metagenomes	organismalmetagenomes	NA	NA	NA	NA	NA	NA	NA	NA	NA	NA	NA	NA	NA	NA	NA	NA	NA	NA	NA
Hop		NA	NA	QHT80240.1	MN739966	hypothetical	59259	48	81	33	0	0	60	74.07	3	83	83	98	98	133	213	378	2.75E-25	101	252	NA	unclassified entries	unclassified sequences	metagenomes	organismalmetagenomes	NA	NA	NA	NA	NA	NA	NA	NA	NA	NA	NA	NA	NA	NA	NA	NA	NA	NA	NA
Hepacivirus		NA	NA	QHU07161.1	MN740684	hypothetical	56818	25	44	19	0	0	34	77.27	21	64	83	53	53	1	44	525	4.30E-09	57.4	137	NA	unclassified entries	unclassified sequences	metagenomes	organismalmetagenomes	NA	NA	NA	NA	NA	NA	NA	NA	NA	NA	NA	NA	NA	NA	NA	NA	NA	NA	NA
Hepacivirus		NA	NA	QHU23485.1	MN741030	hypothetical	59091	26	44	18	0	0	33	75	21	64	83	53	53	2	45	495	1.42E-08	55.8	133	NA	unclassified entries	unclassified sequences	metagenomes	organismalmetagenomes	NA	NA	NA	NA	NA	NA	NA	NA	NA	NA	NA	NA	NA	NA	NA	NA	NA	NA	NA
Hepacivirus		NA	NA	QHT38262.1	MN738829	hypothetical	52381	22	42	20	0	0	32	76.19	23	64	83	51	51	1	42	520	3.98E-08	54.3	129	NA	unclassified entries	unclassified sequences	metagenomes	organismalmetagenomes	NA	NA	NA	NA	NA	NA	NA	NA	NA	NA	NA	NA	NA	NA	NA	NA	NA	NA	NA
Semliki		NA	NA	ABK60177.1	DQ983234	putative	100	22	22	0	0	0	22	100	1	22	83	27	27	28	49	49	8.93E-09	52	123	NA	cellular organisms	Eukaryota	Viridiplantae	Streptophyta	Streptophytina	Embryophyta	Tracheophyta	Euphyllophyta	NA	NA	NA	NA	NA	NA	NA	NA	NA	NA	NA	NA	NA	NA	NA
Semliki		NA	NA	ABK60177.1	DQ983234	putative	100	20	20	0	0	0	20	100	3	22	53	38	38	30	49	49	4.58E-07	46.6	109	NA	cellular organisms	Eukaryota	Viridiplantae	Streptophyta	Streptophytina	Embryophyta	Tracheophyta	Euphyllophyta	NA	NA	NA	NA	NA	NA	NA	NA	NA	NA	NA	NA	NA	NA	NA
Mangshi		NA	NA	ALR84816.1	KR349192	VP6	80851	38	47	9	0	0	44	93.62	10	56	57	82	82	1	47	467	7.99E-19	83.6	205	NA	Viruses	Riboviria	Orthornavirae	Duplornaviricota	Resentoviricetes	Reovirales	Baculoviridae	Sedoreovirinae	NA	NA	NA	NA	NA	NA	NA	NA	NA	NA	NA	NA	NA	NA	NA
Mangshi		NA	NA	AGK29953.1	JX947846	VP7	68085	32	47	15	0	0	38	80.85	10	56	57	82	82	1	47	453	5.84E-13	67	162	NA	Viruses	Riboviria	Orthornavirae	Duplornaviricota	Resentoviricetes	Reovirales	Reoviridae	Sedoreovirinae	NA	NA	NA	NA	NA	NA	NA	NA	NA	NA	NA	NA	NA	NA	NA
Mangshi		NA	NA	AYN64411.1	MH521268	VP5	59574	28	47	19	0	0	38	80.85	10	56	57	82	82	1	47	481	5.34E-12	64.3	155	NA	Viruses	Riboviria	Orthornavirae	Duplornaviricota	Resentoviricetes	Reovirales	Reoviridae	Sedoreovirinae	NA	NA	NA	NA	NA	NA	NA	NA	NA	NA	NA	NA	NA	NA	NA
Mangshi		NA	NA	ALR84817.1	KR349193	VP7	100	50	50	0	0	0	50	100	1	50	50	100	100	26	75	297	2.88E-27	103	258	NA	Viruses	Riboviria	Orthornavirae	Duplornaviricota	Resentoviricetes	Reovirales	Reoviridae	Sedoreovirinae	NA	NA	NA	NA	NA	NA	NA	NA	NA	NA	NA	NA	NA	NA	NA
Mangshi		NA	NA	AGK29959.1	KC522612	VP9	55102	27	49	22	0	0	36	73.47	1	49	50	98	98	26	74	297	6.93E-11	60.5	145	NA	Viruses	Riboviria	Orthornavirae	Duplornaviricota	Resentoviricetes	Reovirales	Reoviridae	Sedoreovirinae	NA	NA	NA	NA	NA	NA	NA	NA	NA	NA	NA	NA	NA	NA	NA
Mangshi		NA	NA	ALR84817.1	KR349193	VP7	96491	55	57	2	0	0	56	98.25	1	57	58	98	98	22	78	297	3.61E-31	114	286	NA	Viruses	Riboviria	Orthornavirae	Duplornaviricota	Resentoviricetes	Reovirales	Reoviridae	Sedoreovirinae	NA	NA	NA	NA	NA	NA	NA	NA	NA	NA	NA	NA	NA	NA	NA
Mangshi		NA	NA	AGK29959.1	KC522612	VP9	58929	33	56	23	0	0	42	75	2	57	58	97	97	23	78	297	5.13E-15	72	175	NA	Viruses	Riboviria	Orthornavirae	Duplornaviricota	Resentoviricetes	Reovirales	Reoviridae	Sedoreovirinae	NA	NA	NA	NA	NA	NA	NA	NA	NA	NA	NA	NA	NA	NA	NA
Semliki		NA	NA	ABK60177.1	DQ983234	putative	82222	37	45	8	0	0	39	86.67	1	45	59	76	76	5	49	49	8.06E-19	76.6	187	NA	cellular organisms	Eukaryota	Viridiplantae	Streptophyta	Streptophytina	Embryophyta	Tracheophyta	Euphyllophyta	NA	NA	NA	NA	NA	NA	NA	NA	NA	NA	NA	NA	NA	NA	NA
Semliki		NA	NA	ABK60177.1	DQ983234	putative	100	16	16	0	0	0	16	100	1	16	60	27	27	34	49	49	0.000556	39.3	90	NA	cellular organisms	Eukaryota	Viridiplantae	Streptophyta	Streptophytina	Embryophyta	Tracheophyta	Euphyllophyta	NA	NA	NA	NA	NA	NA	NA	NA	NA	NA	NA	NA	NA	NA	NA
Hibiscus		NA	NA	AYV77015.1	MK072005	flagellar	47727	21	44	21	1	2	32	72.73	1	42	60	70	70	159	202	1228	4.99E-05	44.7	104	NA	Viruses	Varidnaviria	Bamfordvirae	Nucleocytoviricota	Megaviricetes	Imitervirales	Mimiviridae	unclassifiedMimiviridae	NA	NA	NA	NA	NA	NA	NA	NA	NA	NA	NA	NA	NA	NA	NA
Hibiscus		NA	NA	AYV77015.1	MK072005	flagellar	52632	20	38	17	1	1	31	81.58	3	39	60	70	62	576	613	1228	0.000123	43.5	101	NA	Viruses	Varidnaviria	Bamfordvirae	Nucleocytoviricota	Megaviricetes	Imitervirales	Mimiviridae	unclassifiedMimiviridae	NA	NA	NA	NA	NA	NA	NA	NA	NA	NA	NA	NA	NA	NA	NA
Hepatitis		NA	NA	ACG50090.1	EU926760	PsaC	89.13	41	46	5	0	0	44	95.65	1	46	59	78	78	8	53	81	2.52E-25	94	232	NA	Viruses	environmental samples	NA	NA	NA	NA	NA	NA	NA	NA	NA	NA	NA	NA	NA	NA	NA	NA	NA	NA	NA	NA	NA
Hepatitis		NA	NA	ACT34024.1	GQ268816	PsaC	89.13	41	46	5	0	0	44	95.65	1	46	59	78	78	8	53	81	2.52E-25	94	232	NA	Viruses	environmental samples	NA	NA	NA	NA	NA	NA	NA	NA	NA	NA	NA	NA	NA	NA	NA	NA	NA	NA	NA	NA	NA
Hepatitis		NA	NA	ACG50079.1	EU926755	PsaC	89.13	41	46	5	0	0	44	95.65	1	46	59	78	78	8	53	78	2.85E-25	93.6	231	NA	Viruses	environmental samples	NA	NA	NA	NA	NA	NA	NA	NA	NA	NA	NA	NA	NA	NA	NA	NA	NA	NA	NA	NA	NA
Semliki		NA	NA	ABK60177.1	DQ983234	putative	90909	20	22	2	0	0	21	95.45	1	22	83	27	27	28	49	49	1.43E-06	46.6	109	NA	cellular organisms	Eukaryota	Viridiplantae	Streptophyta	Streptophytina	Embryophyta	Tracheophyta	Euphyllophyta	NA	NA	NA	NA	NA	NA	NA	NA	NA	NA	NA	NA	NA	NA	NA
Mangshi		NA	NA	ALR84816.1	KR349192	VP6	78	39	50	11	0	0	46	92	10	59	60	83	83	1	50	467	3.03E-20	87.4	215	NA	Viruses	Riboviria	Orthornavirae	Duplornaviricota	Resentoviricetes	Reovirales	Baculoviridae	Sedoreovirinae	NA	NA	NA	NA	NA	NA	NA	NA	NA	NA	NA	NA	NA	NA	NA
Mangshi		NA	NA	AGK29953.1	JX947846	VP7	62	31	50	19	0	0	39	78	10	59	60	83	83	1	50	453	8.38E-13	66.6	161	NA	Viruses	Riboviria	Orthornavirae	Duplornaviricota	Resentoviricetes	Reovirales	Reoviridae	Sedoreovirinae	NA	NA	NA	NA	NA	NA	NA	NA	NA	NA	NA	NA	NA	NA	NA
Mangshi		NA	NA	NP_694478.1	NC_004220	VP5	57447	27	47	20	0	0	38	80.85	10	56	60	78	78	1	47	508	2.48E-11	62.4	150	NA	Viruses	Riboviria	Orthornavirae	Duplornaviricota	Resentoviricetes	Reovirales	Reoviridae	Sedoreovirinae	NA	NA	NA	NA	NA	NA	NA	NA	NA	NA	NA	NA	NA	NA	NA
Mangshi		NA	NA	ALR84817.1	KR349193	VP7	96364	53	55	2	0	0	53	96.36	1	55	55	100	100	14	68	297	3.05E-29	109	272	NA	Viruses	Riboviria	Orthornavirae	Duplornaviricota	Resentoviricetes	Reovirales	Reoviridae	Sedoreovirinae	NA	NA	NA	NA	NA	NA	NA	NA	NA	NA	NA	NA	NA	NA	NA
Mangshi		NA	NA	AGK29959.1	KC522612	VP9	56863	29	51	22	0	0	38	74.51	3	53	55	93	93	16	66	297	1.13E-12	65.5	158	NA	Viruses	Riboviria	Orthornavirae	Duplornaviricota	Resentoviricetes	Reovirales	Reoviridae	Sedoreovirinae	NA	NA	NA	NA	NA	NA	NA	NA	NA	NA	NA	NA	NA	NA	NA
Mangshi		NA	NA	ALR84817.1	KR349193	VP7	96429	54	56	2	0	0	54	96.43	1	56	56	100	100	20	75	297	1.10E-29	110	276	NA	Viruses	Riboviria	Orthornavirae	Duplornaviricota	Resentoviricetes	Reovirales	Reoviridae	Sedoreovirinae	NA	NA	NA	NA	NA	NA	NA	NA	NA	NA	NA	NA	NA	NA	NA
Mangshi		NA	NA	AGK29959.1	KC522612	VP9	53704	29	54	25	0	0	38	70.37	2	55	56	96	96	21	74	297	4.34E-12	63.9	154	NA	Viruses	Riboviria	Orthornavirae	Duplornaviricota	Resentoviricetes	Reovirales	Reoviridae	Sedoreovirinae	NA	NA	NA	NA	NA	NA	NA	NA	NA	NA	NA	NA	NA	NA	NA
Mangshi		NA	NA	ALR84817.1	KR349193	VP7	100	61	61	0	0	0	61	100	1	61	62	98	98	40	100	297	2.24E-34	123	308	NA	Viruses	Riboviria	Orthornavirae	Duplornaviricota	Resentoviricetes	Reovirales	Reoviridae	Sedoreovirinae	NA	NA	NA	NA	NA	NA	NA	NA	NA	NA	NA	NA	NA	NA	NA
Mangshi		NA	NA	AGK29959.1	KC522612	VP9	65574	40	61	21	0	0	48	78.69	1	61	62	98	98	40	100	297	1.27E-19	84.7	208	NA	Viruses	Riboviria	Orthornavirae	Duplornaviricota	Resentoviricetes	Reovirales	Reoviridae	Sedoreovirinae	NA	NA	NA	NA	NA	NA	NA	NA	NA	NA	NA	NA	NA	NA	NA
Mangshi		NA	NA	AYN64414.1	MH521271	VP8	40984	25	61	36	0	0	33	54.1	1	61	62	98	98	39	99	302	3.07E-06	48.1	113	NA	Viruses	Riboviria	Orthornavirae	Duplornaviricota	Resentoviricetes	Reovirales	Reoviridae	Sedoreovirinae	NA	NA	NA	NA	NA	NA	NA	NA	NA	NA	NA	NA	NA	NA	NA
Mangshi		NA	NA	ALR84821.1	KR349197	VP11	67568	25	37	12	0	0	28	75.68	1	37	83	45	45	167	203	203	1.48E-07	52	123	NA	Viruses	Riboviria	Orthornavirae	Duplornaviricota	Resentoviricetes	Reovirales	Reoviridae	Sedoreovirinae	NA	NA	NA	NA	NA	NA	NA	NA	NA	NA	NA	NA	NA	NA	NA
Semliki		NA	NA	ABK60177.1	DQ983234	putative	95	19	20	1	0	0	19	95	1	20	54	37	37	30	49	49	4.10E-06	44.3	103	NA	cellular organisms	Eukaryota	Viridiplantae	Streptophyta	Streptophytina	Embryophyta	Tracheophyta	Euphyllophyta	NA	NA	NA	NA	NA	NA	NA	NA	NA	NA	NA	NA	NA	NA	NA
Semliki		NA	NA	ABK60177.1	DQ983234	putative	100	18	18	0	0	0	18	100	1	18	58	31	31	32	49	49	2.15E-05	42.7	99	NA	cellular organisms	Eukaryota	Viridiplantae	Streptophyta	Streptophytina	Embryophyta	Tracheophyta	Euphyllophyta	NA	NA	NA	NA	NA	NA	NA	NA	NA	NA	NA	NA	NA	NA	NA
Semliki		NA	NA	ABK60177.1	DQ983234	putative	100	17	17	0	0	0	17	100	1	17	52	33	33	33	49	49	0.000141	40.4	93	NA	cellular organisms	Eukaryota	Viridiplantae	Streptophyta	Streptophytina	Embryophyta	Tracheophyta	Euphyllophyta	NA	NA	NA	NA	NA	NA	NA	NA	NA	NA	NA	NA	NA	NA	NA
Tick-borne		NA	NA	QBK93588.1	MK500599	collagen	61905	26	42	16	0	0	28	66.67	1	42	59	71	71	126	167	1237	4.37E-06	47.4	111	NA	Viruses	unclassified viruses	unclassifiedDNAviruses	unclassifieddsDNAviruses	Pithoviridae	NA	Pithoviridae	NA	NA	NA	NA	NA	NA	NA	NA	NA	NA	NA	NA	NA	NA	NA	NA
Tick-borne		NA	NA	YP_009001229.1	NC_023423	collagen	61364	27	44	17	0	0	28	63.64	2	45	59	75	75	85	128	307	3.36E-05	45.1	105	NA	Viruses	unclassified viruses	unclassifiedDNAviruses	unclassifieddsDNAviruses	Pithoviridae	Pithovirus	Pithoviridae	NA	NA	NA	NA	NA	NA	NA	NA	NA	NA	NA	NA	NA	NA	NA	NA
Tick-borne		NA	NA	ARF08230.1	KY684083	collagen	60	27	45	15	1	3	29	64.44	1	45	59	76	76	756	797	1757	7.40E-05	43.9	102	NA	Viruses	Varidnaviria	Bamfordvirae	Nucleocytoviricota	Megaviricetes	Imitervirales	Mimiviridae	unclassifiedMimiviridae	NA	NA	NA	NA	NA	NA	NA	NA	NA	NA	NA	NA	NA	NA	NA
Tick-borne		NA	NA	ARF08230.1	KY684083	collagen	49.02	25	51	20	1	6	28	54.9	1	45	59	76	76	792	842	1757	0.00088	41.2	95	NA	Viruses	Varidnaviria	Bamfordvirae	Nucleocytoviricota	Megaviricetes	Imitervirales	Mimiviridae	unclassifiedMimiviridae	NA	NA	NA	NA	NA	NA	NA	NA	NA	NA	NA	NA	NA	NA	NA
Tick-borne		NA	NA	QHT82944.1	MN740004	hypothetical	53191	25	47	22	0	0	28	59.57	12	58	59	80	80	259	305	433	0.000684	41.2	95	NA	unclassified entries	unclassified sequences	metagenomes	organismalmetagenomes	NA	NA	NA	NA	NA	NA	NA	NA	NA	NA	NA	NA	NA	NA	NA	NA	NA	NA	NA
Tick-borne		NA	NA	QHU07012.1	MN740670	hypothetical	55556	25	45	20	0	0	26	57.78	14	58	59	76	76	69	113	222	0.000743	41.2	95	NA	unclassified entries	unclassified sequences	metagenomes	organismalmetagenomes	NA	NA	NA	NA	NA	NA	NA	NA	NA	NA	NA	NA	NA	NA	NA	NA	NA	NA	NA
Semliki		NA	NA	ABK60177.1	DQ983234	putative	91892	34	37	3	0	0	34	91.89	1	37	59	63	63	13	49	49	2.71E-17	72.8	177	NA	cellular organisms	Eukaryota	Viridiplantae	Streptophyta	Streptophytina	Embryophyta	Tracheophyta	Euphyllophyta	NA	NA	NA	NA	NA	NA	NA	NA	NA	NA	NA	NA	NA	NA	NA
Semliki		NA	NA	ABK60177.1	DQ983234	putative	91667	44	48	4	0	0	46	95.83	1	48	52	92	92	2	49	49	9.74E-26	93.6	231	NA	cellular organisms	Eukaryota	Viridiplantae	Streptophyta	Streptophytina	Embryophyta	Tracheophyta	Euphyllophyta	NA	NA	NA	NA	NA	NA	NA	NA	NA	NA	NA	NA	NA	NA	NA
Vesicular		NA	NA	ABK60177.1	DQ983234	putative	100	45	45	0	0	0	45	100	10	54	57	79	79	1	45	49	2.48E-26	95.5	236	NA	cellular organisms	Eukaryota	Viridiplantae	Streptophyta	Streptophytina	Embryophyta	Tracheophyta	Euphyllophyta	NA	NA	NA	NA	NA	NA	NA	NA	NA	NA	NA	NA	NA	NA	NA
Semliki		NA	NA	ABK60177.1	DQ983234	putative	88636	39	44	5	0	0	40	90.91	1	44	61	72	72	6	49	49	1.92E-19	78.2	191	NA	cellular organisms	Eukaryota	Viridiplantae	Streptophyta	Streptophytina	Embryophyta	Tracheophyta	Euphyllophyta	NA	NA	NA	NA	NA	NA	NA	NA	NA	NA	NA	NA	NA	NA	NA
Semliki		NA	NA	ABK60177.1	DQ983234	putative	92593	25	27	2	0	0	25	92.59	1	27	83	33	33	23	49	49	4.67E-10	55.5	132	NA	cellular organisms	Eukaryota	Viridiplantae	Streptophyta	Streptophytina	Embryophyta	Tracheophyta	Euphyllophyta	NA	NA	NA	NA	NA	NA	NA	NA	NA	NA	NA	NA	NA	NA	NA
Semliki		NA	NA	ABK60177.1	DQ983234	putative	95652	22	23	1	0	0	23	100	1	23	47	49	49	27	49	49	2.12E-09	52.4	124	NA	cellular organisms	Eukaryota	Viridiplantae	Streptophyta	Streptophytina	Embryophyta	Tracheophyta	Euphyllophyta	NA	NA	NA	NA	NA	NA	NA	NA	NA	NA	NA	NA	NA	NA	NA
Semliki		NA	NA	ABK60177.1	DQ983234	putative	95455	21	22	1	0	0	22	100	1	22	57	39	39	28	49	49	4.93E-08	49.3	116	NA	cellular organisms	Eukaryota	Viridiplantae	Streptophyta	Streptophytina	Embryophyta	Tracheophyta	Euphyllophyta	NA	NA	NA	NA	NA	NA	NA	NA	NA	NA	NA	NA	NA	NA	NA
Hepacivirus		NA	NA	ACF23849.1	EU727832	photosystem	89655	52	58	6	0	0	55	94.83	2	59	82	71	71	56	113	249	2.24E-32	117	294	NA	Viruses	environmental samples	NA	NA	NA	NA	NA	NA	NA	NA	NA	NA	NA	NA	NA	NA	NA	NA	NA	NA	NA	NA	NA
Hepacivirus		NA	NA	ACF23868.1	EU727851	photosystem	89655	52	58	6	0	0	55	94.83	2	59	82	71	71	56	113	249	2.87E-32	117	293	NA	Viruses	environmental samples	NA	NA	NA	NA	NA	NA	NA	NA	NA	NA	NA	NA	NA	NA	NA	NA	NA	NA	NA	NA	NA
Hepacivirus		NA	NA	ACF23820.1	EU727803	photosystem	89655	52	58	6	0	0	55	94.83	2	59	82	71	71	56	113	249	3.06E-32	117	293	NA	Viruses	environmental samples	NA	NA	NA	NA	NA	NA	NA	NA	NA	NA	NA	NA	NA	NA	NA	NA	NA	NA	NA	NA	NA
Spring		NA	NA	ACG50090.1	EU926760	PsaC	89.13	41	46	5	0	0	44	95.65	1	46	59	78	78	8	53	81	2.52E-25	94	232	NA	Viruses	environmental samples	NA	NA	NA	NA	NA	NA	NA	NA	NA	NA	NA	NA	NA	NA	NA	NA	NA	NA	NA	NA	NA
Spring		NA	NA	ACT34024.1	GQ268816	PsaC	89.13	41	46	5	0	0	44	95.65	1	46	59	78	78	8	53	81	2.52E-25	94	232	NA	Viruses	environmental samples	NA	NA	NA	NA	NA	NA	NA	NA	NA	NA	NA	NA	NA	NA	NA	NA	NA	NA	NA	NA	NA
Spring		NA	NA	ACG50079.1	EU926755	PsaC	89.13	41	46	5	0	0	44	95.65	1	46	59	78	78	8	53	78	2.85E-25	93.6	231	NA	Viruses	environmental samples	NA	NA	NA	NA	NA	NA	NA	NA	NA	NA	NA	NA	NA	NA	NA	NA	NA	NA	NA	NA	NA
Vesicular		NA	NA	ABK60177.1	DQ983234	putative	79167	19	24	5	0	0	19	79.17	59	82	84	29	29	1	24	49	3.01E-05	43.1	100	NA	cellular organisms	Eukaryota	Viridiplantae	Streptophyta	Streptophytina	Embryophyta	Tracheophyta	Euphyllophyta	NA	NA	NA	NA	NA	NA	NA	NA	NA	NA	NA	NA	NA	NA	NA
Semliki		NA	NA	ABK60177.1	DQ983234	putative	100	21	21	0	0	0	21	100	1	21	48	44	44	29	49	49	3.52E-08	49.3	116	NA	cellular organisms	Eukaryota	Viridiplantae	Streptophyta	Streptophytina	Embryophyta	Tracheophyta	Euphyllophyta	NA	NA	NA	NA	NA	NA	NA	NA	NA	NA	NA	NA	NA	NA	NA
Semliki		NA	NA	ABK60177.1	DQ983234	putative	75	36	48	12	0	0	39	81.25	10	57	81	59	59	1	48	49	1.46E-17	74.3	181	NA	cellular organisms	Eukaryota	Viridiplantae	Streptophyta	Streptophytina	Embryophyta	Tracheophyta	Euphyllophyta	NA	NA	NA	NA	NA	NA	NA	NA	NA	NA	NA	NA	NA	NA	NA
Semliki		NA	NA	ABK60177.1	DQ983234	putative	100	16	16	0	0	0	16	100	1	16	59	27	27	34	49	49	0.000769	38.9	89	NA	cellular organisms	Eukaryota	Viridiplantae	Streptophyta	Streptophytina	Embryophyta	Tracheophyta	Euphyllophyta	NA	NA	NA	NA	NA	NA	NA	NA	NA	NA	NA	NA	NA	NA	NA
Semliki		NA	NA	ABK60177.1	DQ983234	putative	93333	28	30	2	0	0	29	96.67	1	30	55	55	55	20	49	49	2.38E-13	62.4	150	NA	cellular organisms	Eukaryota	Viridiplantae	Streptophyta	Streptophytina	Embryophyta	Tracheophyta	Euphyllophyta	NA	NA	NA	NA	NA	NA	NA	NA	NA	NA	NA	NA	NA	NA	NA
Semliki		NA	NA	ABK60177.1	DQ983234	putative	85714	24	28	4	0	0	25	89.29	1	28	59	47	47	22	49	49	1.49E-09	53.1	126	NA	cellular organisms	Eukaryota	Viridiplantae	Streptophyta	Streptophytina	Embryophyta	Tracheophyta	Euphyllophyta	NA	NA	NA	NA	NA	NA	NA	NA	NA	NA	NA	NA	NA	NA	NA
Semliki		NA	NA	ABK60177.1	DQ983234	putative	94444	17	18	1	0	0	18	100	1	18	53	34	34	25	42	49	0.00028	39.7	91	NA	cellular organisms	Eukaryota	Viridiplantae	Streptophyta	Streptophytina	Embryophyta	Tracheophyta	Euphyllophyta	NA	NA	NA	NA	NA	NA	NA	NA	NA	NA	NA	NA	NA	NA	NA
Semliki		NA	NA	ABK60177.1	DQ983234	putative	100	17	17	0	0	0	17	100	1	17	57	30	30	33	49	49	0.000174	40.4	93	NA	cellular organisms	Eukaryota	Viridiplantae	Streptophyta	Streptophytina	Embryophyta	Tracheophyta	Euphyllophyta	NA	NA	NA	NA	NA	NA	NA	NA	NA	NA	NA	NA	NA	NA	NA
Semliki		NA	NA	ABK60177.1	DQ983234	putative	100	18	18	0	0	0	18	100	1	18	58	31	31	32	49	49	2.43E-05	42.4	98	NA	cellular organisms	Eukaryota	Viridiplantae	Streptophyta	Streptophytina	Embryophyta	Tracheophyta	Euphyllophyta	NA	NA	NA	NA	NA	NA	NA	NA	NA	NA	NA	NA	NA	NA	NA
[truncated: 147,960 more rows]
[truncated: 20 more columns]
