# Supplementary material for: Exploring Virome Diversity in Public Data in South America as an Approach for Detecting Viral Sources From Potentially Emerging Viruses
Source: Front Genet. 2022 Jan 21;12:722857. doi: 10.3389/fgene.2021.722857 (PMC8814814; doi:10.3389/fgene.2021.722857)
Supplement: Supplementary file 12 [file Table2.csv]

Sample type	Family	protein_type	Virus	info	N_protein	percent
Aedes aegypti	Deuterostomia	LOC26010	Chordata	LOC26010 protein [Homo sapiens]	1	100
Aedes aegypti	Poxviridae	Kelch	Chordopoxvirinae	Kelch repeat and BTB domain-containing protein [BeAn 58058 virus]	2	100
Aedes aegypti	Togaviridae	glycoprotein	Alphavirus	glycoprotein [78V3531 virus]	1	100
Aedes aegypti	Togaviridae	non-structural	Alphavirus	non-structural polyprotein [Chikungunya virus]	1	11.11111111
Aedes aegypti	Togaviridae	non-structural	Alphavirus	non-structural polyprotein [Venezuelan equine encephalitis virus]	5	55.55555556
Aedes aegypti	Togaviridae	non-structural	Alphavirus	non-structural polyprotein precursor P1234 [Venezuelan equine encephalitis virus]	1	11.11111111
Aedes aegypti	Togaviridae	non-structural	Alphavirus	non-structural protein 4 [Rio Negro virus]	2	22.22222222
Aedes aegypti	Togaviridae	nonstructural	Alphavirus	nonstructural polyprotein [Madariaga virus]	1	1.25
Aedes aegypti	Togaviridae	nonstructural	Alphavirus	nonstructural polyprotein [Mosso das Pedras virus]	4	5
Aedes aegypti	Togaviridae	nonstructural	Alphavirus	nonstructural polyprotein [Mucambo virus]	30	37.5
Aedes aegypti	Togaviridae	nonstructural	Alphavirus	nonstructural polyprotein [Rio Negro virus]	29	36.25
Aedes aegypti	Togaviridae	nonstructural	Alphavirus	nonstructural polyprotein [Venezuelan equine encephalitis virus]	15	18.75
Aedes aegypti	Togaviridae	nonstructural	Alphavirus	nonstructural protein 4 [Venezuelan equine encephalitis virus]	1	1.25
Aedes aegypti	Togaviridae	Nsp1-3	Alphavirus	Nsp1-3 [Mucambo virus]	8	100
Aedes aegypti	Togaviridae	Nsp4	Alphavirus	Nsp4 [Mucambo virus]	8	100
Aedes aegypti	Togaviridae	polyprotein	Alphavirus	polyprotein [Mucambo virus]	2	50
Aedes aegypti	Togaviridae	polyprotein	Alphavirus	polyprotein [Venezuelan equine encephalitis virus]	2	50
Aedes aegypti	Togaviridae	putative	Alphavirus	putative non-structural polyprotein precursor [Venezuelan equine encephalitis virus]	1	100
Aedes aegypti	Togaviridae	RdRp	Alphavirus	RdRp [Rio Negro virus]	1	100
Aedes aegypti	Togaviridae	structural	Alphavirus	structural polyprotein [Mosso das Pedras virus]	9	17.64705882
Aedes aegypti	Togaviridae	structural	Alphavirus	structural polyprotein [Mucambo virus]	8	15.68627451
Aedes aegypti	Togaviridae	structural	Alphavirus	structural polyprotein [Rio Negro virus]	7	13.7254902
Aedes aegypti	Togaviridae	structural	Alphavirus	structural polyprotein [Venezuelan equine encephalitis virus]	26	50.98039216
Aedes aegypti	Togaviridae	structural	Alphavirus	structural protein precursor [Venezuelan equine encephalitis virus]	1	1.960784314
Aedes aegypti	Togaviridae	truncated	Alphavirus	truncated structural polyprotein [Venezuelan equine encephalitis virus]	3	100
Aedes aegypti	NA	structural	NA	structural polyprotein [Venezuelan equine encephalitis virus]	2	100
aquatic metagenome	Ackermannviridae	portal	Taipeivirus	portal vertex protein of the head [Klebsiella virus 0507KN21]	2	100
aquatic metagenome	Ackermannviridae	terminase	Taipeivirus	terminase subunit for DNA packaging, nuclease [Klebsiella virus 0507KN21]	1	100
aquatic metagenome	Ascoviridae	hypothetical	Toursvirus	hypothetical protein [Diadromus pulchellus ascovirus 4a]	1	100
aquatic metagenome	Astroviridae	nonstructural	unclassified Astroviridae	nonstructural polyprotein [Culex Bastrovirus-like virus]	3	100
aquatic metagenome	Astroviridae	structural	unclassified Astroviridae	structural polyprotein [Bastrovirus-like_virus/VietNam/Bat/17819_21]	1	100
aquatic metagenome	Bromoviridae	coat	Ilarvirus	coat protein [Tomato necrotic streak virus]	1	100
aquatic metagenome	Bromoviridae	putative	Ilarvirus	putative 2b protein [Tulare apple mosaic virus]	1	100
aquatic metagenome	Bromoviridae	replicase	Ilarvirus	replicase [Tomato necrotic streak virus]	2	100
aquatic metagenome	Deuterostomia	heat	Chordata	heat shock protein Hsc70t [Mus musculus]	5	100
aquatic metagenome	Dicistroviridae	non-structural	Cripavirus	non-structural polyprotein [Bat cripavirus]	1	100
aquatic metagenome	Dicistroviridae	polymerase	unclassified Dicistroviridae	polymerase polyprotein [Dicistroviridae sp.]	1	100
aquatic metagenome	Dicistroviridae	structural	Triatovirus	structural polyprotein [Myrmica scabrinodis virus 2]	1	100
aquatic metagenome	Dicistroviridae	structural	unclassified Dicistroviridae	structural polyprotein [Culex dicistrovirus 2]	1	100
aquatic metagenome	Flaviviridae	polyprotein	Pestivirus	polyprotein [Bovine viral diarrhea virus 2]	33	100
aquatic metagenome	Herpesviridae	LacZ	Alphaherpesvirinae	LacZ protein [Human alphaherpesvirus 1 strain RH2]	17	100
aquatic metagenome	Iflaviridae	polyprotein	Iflavirus	polyprotein [Diamondback moth iflavirus]	1	10
aquatic metagenome	Iflaviridae	polyprotein	Iflavirus	polyprotein [Spodoptera exigua iflavirus 1]	7	70
aquatic metagenome	Iflaviridae	polyprotein	Iflavirus	polyprotein [Spodoptera exigua iflavirus 2]	2	20
aquatic metagenome	Iflaviridae	polyprotein	unclassified Iflaviridae	polyprotein [Iflaviridae sp.]	4	100
aquatic metagenome	Iridoviridae	Ribonucleoside-diphosphate	Alphairidovirinae	Ribonucleoside-diphosphate reductase subunit [Scale drop disease virus]	1	100
aquatic metagenome	Leviviridae	RNA-dependent	unclassified Leviviridae	RNA-dependent RNA polymerase [Leviviridae sp.]	1	100
aquatic metagenome	Luteoviridae	RNA-dependent	Luteovirus	RNA-dependent RNA polymerase [Barley yellow dwarf virus PAV]	1	100
aquatic metagenome	Marseilleviridae	aspartyl/asparaginyl-tRNA	unclassified Marseilleviridae	aspartyl/asparaginyl-tRNA synthetase [Marseillevirus LCMAC101]	1	100
aquatic metagenome	Marseilleviridae	ubiquitin	Lausannevirus	ubiquitin [Port-miou virus]	6	100
aquatic metagenome	Marseilleviridae	ubiquitin	Marseillevirus	ubiquitin [Noumeavirus]	1	100
aquatic metagenome	Marseilleviridae	ubiquitin	unclassified Marseilleviridae	ubiquitin [Marseillevirus LCMAC201]	2	100
aquatic metagenome	Microviridae	major	environmental samples	major capsid protein [Gokushovirinae environmental samples]	3	100
aquatic metagenome	Microviridae	replication	Gokushovirinae	replication protein VP4 [Gokushovirinae Fen672_31]	1	100
aquatic metagenome	Mimiviridae	capsid	unclassified Mimiviridae	capsid protein [Bodo saltans virus]	4	100
aquatic metagenome	Mimiviridae	DEAD/SNF2-like	unclassified Mimiviridae	DEAD/SNF2-like helicase [Hyperionvirus sp.]	1	100
aquatic metagenome	Mimiviridae	divergent	unclassified Mimiviridae	divergent protein kinase [Hokovirus HKV1]	1	100
aquatic metagenome	Mimiviridae	DNA-directed	unclassified Mimiviridae	DNA-directed RNA polymerase subunit alpha [Indivirus ILV1]	1	100
aquatic metagenome	Mimiviridae	elongation	unclassified Mimiviridae	elongation factor 1-alpha-like protein [Homavirus sp.]	1	14.28571429
aquatic metagenome	Mimiviridae	elongation	unclassified Mimiviridae	elongation factor 1 alpha long form [Edafosvirus sp.]	6	85.71428571
aquatic metagenome	Mimiviridae	glycosyltransferase	unclassified Mimiviridae	glycosyltransferase [Terrestrivirus sp.]	1	100
aquatic metagenome	Mimiviridae	Hsp70	environmental samples	Hsp70 protein [Megaviridae environmental sample]	1	100
aquatic metagenome	Mimiviridae	HSP70-like	unclassified Mimiviridae	HSP70-like protein [Acanthamoeba polyphaga moumouvirus]	1	50
aquatic metagenome	Mimiviridae	HSP70-like	unclassified Mimiviridae	HSP70-like protein [Saudi moumouvirus]	1	50
aquatic metagenome	Mimiviridae	hypothetical	environmental samples	hypothetical protein [Megaviridae environmental sample]	1	100
aquatic metagenome	Mimiviridae	hypothetical	unclassified Mimiviridae	hypothetical protein [Catovirus CTV1]	1	7.142857143
aquatic metagenome	Mimiviridae	hypothetical	unclassified Mimiviridae	hypothetical protein [Harvfovirus sp.]	1	7.142857143
aquatic metagenome	Mimiviridae	hypothetical	unclassified Mimiviridae	hypothetical protein [Hokovirus HKV1]	4	28.57142857
aquatic metagenome	Mimiviridae	hypothetical	unclassified Mimiviridae	hypothetical protein [Indivirus ILV1]	6	42.85714286
aquatic metagenome	Mimiviridae	hypothetical	unclassified Mimiviridae	hypothetical protein [Moumouvirus goulette]	2	14.28571429
aquatic metagenome	Mimiviridae	major	Cafeteriavirus	major capsid protein [Cafeteria roenbergensis virus BV-PW1]	1	100
aquatic metagenome	Mimiviridae	major	environmental samples	major capsid protein [Megaviridae environmental sample]	5	100
aquatic metagenome	Mimiviridae	major	unclassified Mimiviridae	major capsid protein [Catovirus CTV1]	3	100
aquatic metagenome	Mimiviridae	methionyl-tRNA	unclassified Mimiviridae	methionyl-tRNA synthetase [Moumouvirus Monve]	1	100
aquatic metagenome	Mimiviridae	monophosphate	unclassified Mimiviridae	monophosphate kinase [Bodo saltans virus]	1	100
aquatic metagenome	Mimiviridae	NCLDV	unclassified Mimiviridae	NCLDV major capsid protein [Dasosvirus sp.]	1	16.66666667
aquatic metagenome	Mimiviridae	NCLDV	unclassified Mimiviridae	NCLDV major capsid protein [Edafosvirus sp.]	1	16.66666667
aquatic metagenome	Mimiviridae	NCLDV	unclassified Mimiviridae	NCLDV major capsid protein [Harvfovirus sp.]	1	16.66666667
aquatic metagenome	Mimiviridae	NCLDV	unclassified Mimiviridae	NCLDV major capsid protein [Hyperionvirus sp.]	1	16.66666667
aquatic metagenome	Mimiviridae	NCLDV	unclassified Mimiviridae	NCLDV major capsid protein [Indivirus ILV1]	2	33.33333333
aquatic metagenome	Mimiviridae	polyubiquitin	unclassified Mimiviridae	polyubiquitin [Gaeavirus sp.]	17	68
aquatic metagenome	Mimiviridae	polyubiquitin	unclassified Mimiviridae	polyubiquitin [Terrestrivirus sp.]	8	32
aquatic metagenome	Mimiviridae	putative	Cafeteriavirus	putative eIF-2gamma [Cafeteria roenbergensis virus BV-PW1]	1	100
aquatic metagenome	Mimiviridae	putative	unclassified Mimiviridae	putative CAD protein isoform X1 [Homavirus sp.]	1	100
aquatic metagenome	Mimiviridae	transposase	unclassified Mimiviridae	transposase [Indivirus ILV1]	2	100
aquatic metagenome	Mimiviridae	ubiquitin	unclassified Mimiviridae	ubiquitin family [Mimiviridae sp. ChoanoV1]	8	30.76923077
aquatic metagenome	Mimiviridae	ubiquitin	unclassified Mimiviridae	ubiquitin family protein [Hokovirus HKV1]	18	69.23076923
aquatic metagenome	Mimiviridae	ubiquitin-conjugating	unclassified Mimiviridae	ubiquitin-conjugating enzyme E2 [Indivirus ILV1]	1	100
aquatic metagenome	Nodaviridae	capsid	Alphanodavirus	capsid protein precursor alpha [Pariacoto virus]	5	100
aquatic metagenome	Nodaviridae	protein	Alphanodavirus	protein A [Pariacoto virus]	2	100
aquatic metagenome	Nodaviridae	RNA	Alphanodavirus	RNA dependent RNA polymerase protein A [Nodamura virus]	3	100
aquatic metagenome	Phycodnaviridae	GDP-D-mannose	Chlorovirus	GDP-D-mannose dehydratase [Acanthocystis turfacea Chlorella virus MN0810.1]	1	100
aquatic metagenome	Phycodnaviridae	hypothetical	Prasinovirus	hypothetical protein [Yellowstone lake phycodnavirus 1]	2	28.57142857
aquatic metagenome	Phycodnaviridae	hypothetical	Prasinovirus	hypothetical protein [Yellowstone lake phycodnavirus 3]	5	71.42857143
aquatic metagenome	Phycodnaviridae	hypothetical	unclassified Phycodnaviridae	hypothetical protein [Dishui Lake phycodnavirus 4]	1	100
aquatic metagenome	Phycodnaviridae	major	environmental samples	major capsid protein [unknown phycodnavirus]	4	100
aquatic metagenome	Phycodnaviridae	putative	environmental samples	putative major capsid protein [uncultured phycodnavirus]	1	33.33333333
aquatic metagenome	Phycodnaviridae	putative	environmental samples	putative type III restriction modification [Organic Lake phycodnavirus 1]	2	66.66666667
aquatic metagenome	Phycodnaviridae	putative	Prasinovirus	putative DNA topoisomerase II [Yellowstone lake phycodnavirus 1]	2	33.33333333
aquatic metagenome	Phycodnaviridae	putative	Prasinovirus	putative major capsid protein [Yellowstone lake phycodnavirus 2]	2	33.33333333
aquatic metagenome	Phycodnaviridae	putative	Prasinovirus	putative major capsid protein [Yellowstone lake phycodnavirus 3]	2	33.33333333
aquatic metagenome	Phycodnaviridae	thiamine	Prasinovirus	thiamine pyrophosphate enzyme TPP-binding domain [Ostreococcus mediterraneus virus 2]	1	100
aquatic metagenome	Phycodnaviridae	Ubiquitin	unclassified Phycodnaviridae	Ubiquitin [Chrysochromulina ericina virus]	5	100
aquatic metagenome	Phycodnaviridae	ubiquitin-60S	Chlorovirus	ubiquitin-60S ribosomal protein L40 [Acanthocystis turfacea Chlorella virus OR0704.3]	4	66.66666667
aquatic metagenome	Phycodnaviridae	ubiquitin-60S	Chlorovirus	ubiquitin-60S ribosomal protein L40 [Acanthocystis turfacea Chlorella virus TN603.4.2]	1	16.66666667
aquatic metagenome	Phycodnaviridae	ubiquitin-60S	Chlorovirus	ubiquitin-60S ribosomal protein L40 [Acanthocystis turfacea Chlorella virus WI0606]	1	16.66666667
aquatic metagenome	Picobirnaviridae	RNA	unclassified Picobirnaviridae	RNA dependent RNA polymerase [Diatom colony associated dsRNA virus 1]	1	100
aquatic metagenome	Polycipiviridae	putative	Sopolycivirus	putative capsid protein [Solenopsis invicta virus 4]	1	100
aquatic metagenome	Polycipiviridae	putative	unclassified Polycipiviridae	putative RNA-dependent RNA polymerase [Polycipiviridae sp.]	1	100
aquatic metagenome	Poxviridae	CPXV051	Chordopoxvirinae	CPXV051 protein [Cowpox virus]	1	100
aquatic metagenome	Poxviridae	hypothetical	Chordopoxvirinae	hypothetical protein [Taterapox virus]	1	100
aquatic metagenome	Poxviridae	melanoma-specific	Chordopoxvirinae	melanoma-specific artificial polyepitopic [Vaccinia virus]	1	100
aquatic metagenome	Poxviridae	ubiquitin	Chordopoxvirinae	ubiquitin [Fowlpox virus]	1	9.090909091
aquatic metagenome	Poxviridae	ubiquitin	Chordopoxvirinae	ubiquitin [Magpiepox virus]	2	18.18181818
aquatic metagenome	Poxviridae	ubiquitin	Chordopoxvirinae	ubiquitin family protein [Flamingopox virus FGPVKD09]	8	72.72727273
aquatic metagenome	Protostomia	heat	Ecdysozoa	heat shock protein Hsp70Ab [Drosophila melanogaster]	1	100
aquatic metagenome	Reoviridae	VP1	Sedoreovirinae	VP1 [Mangshi virus]	2	66.66666667
aquatic metagenome	Reoviridae	VP1	Sedoreovirinae	VP1 [Rotavirus F chicken/03V0568/DEU/2003]	1	33.33333333
aquatic metagenome	Reoviridae	VP11	Sedoreovirinae	VP11 [Mangshi virus]	2	100
aquatic metagenome	Reoviridae	VP2	Sedoreovirinae	VP2 [Mangshi virus]	2	100
aquatic metagenome	Reoviridae	VP3	Sedoreovirinae	VP3 [Banna virus strain JKT-6423]	1	100
aquatic metagenome	Reoviridae	VP4	Sedoreovirinae	VP4 [Mangshi virus]	2	100
aquatic metagenome	Reoviridae	VP6	Sedoreovirinae	VP6 [Mangshi virus]	2	100
aquatic metagenome	Reoviridae	VP7	Sedoreovirinae	VP7 [Mangshi virus]	2	100
aquatic metagenome	Reoviridae	VP8	Sedoreovirinae	VP8 [Mangshi virus]	2	100
aquatic metagenome	Reoviridae	VP9	Sedoreovirinae	VP9 [Mangshi virus]	1	100
aquatic metagenome	Retroviridae	envelope	Orthoretrovirinae	envelope glycoprotein [Human immunodeficiency virus 1]	2	100
aquatic metagenome	Retroviridae	putative	Orthoretrovirinae	putative gag protein [Porcine endogenous retrovirus]	52	100
aquatic metagenome	Retroviridae	recombinant	unclassified Retroviridae	recombinant envelope protein [Multiple sclerosis associated retrovirus element]	1	100
aquatic metagenome	Siphoviridae	DNA	Timquatrovirus	DNA methylase [Mycobacterium virus Fionnbarth]	1	100
aquatic metagenome	Siphoviridae	hypothetical	Fromanvirus	hypothetical protein [Mycobacterium virus Pukovnik]	7	100
aquatic metagenome	Siphoviridae	putative	unclassified Siphoviridae	putative DNA gyrase [Geobacillus virus E3]	2	40
aquatic metagenome	Siphoviridae	putative	unclassified Siphoviridae	putative DNA primase [Geobacillus virus E3]	1	20
aquatic metagenome	Siphoviridae	putative	unclassified Siphoviridae	putative DnaB-like helicase [Geobacillus virus E2]	1	20
aquatic metagenome	Siphoviridae	putative	unclassified Siphoviridae	putative large terminase protein [Siphoviridae sp.]	1	20
aquatic metagenome	Siphoviridae	terminase	Timquatrovirus	terminase [Mycobacterium virus Crimd]	1	100
aquatic metagenome	Solemoviridae	capsid	Sobemovirus	capsid protein [Southern bean mosaic virus]	1	100
aquatic metagenome	Solemoviridae	coat	Sobemovirus	coat protein [Cymbidium chlorotic mosaic virus]	3	75
aquatic metagenome	Solemoviridae	coat	Sobemovirus	coat protein [Rice yellow mottle virus]	1	25
aquatic metagenome	Solemoviridae	CP	Sobemovirus	CP [Southern bean mosaic virus]	1	100
aquatic metagenome	Solemoviridae	P1	Sobemovirus	P1 [Rice yellow mottle virus]	1	100
aquatic metagenome	Solemoviridae	putative	Sobemovirus	putative movement and gene silencing protein [Rice yellow mottle virus]	1	100
aquatic metagenome	Solemoviridae	RNA-dependant	Sobemovirus	RNA-dependant RNA polymerase [Southern cowpea mosaic virus]	1	100
aquatic metagenome	Tombusviridae	hypothetical	unclassified Tombusviridae	hypothetical protein 4 [Punica granatum tombusvirus]	1	100
aquatic metagenome	Tombusviridae	movement	Procedovirinae	movement protein [Elderberry aureusvirus 1]	1	25
aquatic metagenome	Tombusviridae	movement	Procedovirinae	movement protein [Pothos latent virus]	1	25
aquatic metagenome	Tombusviridae	movement	Procedovirinae	movement protein [Yam spherical virus]	2	50
aquatic metagenome	Tombusviridae	movement	unclassified Tombusviridae	movement protein [Rice virus A]	1	100
aquatic metagenome	Tombusviridae	RNA-dependent	Procedovirinae	RNA-dependent RNA polymerase [Bermuda grass latent virus]	1	50
aquatic metagenome	Tombusviridae	RNA-dependent	Procedovirinae	RNA-dependent RNA polymerase [Cucumber leaf spot virus]	1	50
aquatic metagenome	Tracheophyta	oligopeptidase	Euphyllophyta	oligopeptidase A [Medicago truncatula]	1	100
aquatic metagenome	Tracheophyta	putative	Euphyllophyta	putative reverse transcriptase [Zingiber officinale]	29	100
aquatic metagenome	Tymoviridae	RNA	Tymovirus	RNA dependent RNA polymerase [Passion fruit yellow mosaic virus]	1	100
aquatic metagenome	Tymoviridae	virion	Tymovirus	virion protein [Kennedya yellow mosaic virus]	1	100
aquatic metagenome	unclassified Picornavirales	hypothetical	NA	hypothetical protein [Forsythia suspensa picorna-like virus]	1	25
aquatic metagenome	unclassified Picornavirales	hypothetical	NA	hypothetical protein 2 [Trichosanthes kirilowii picorna-like virus]	3	75
aquatic metagenome	Virgaviridae	125	Tobamovirus	125 kDa replicase [Tropical soda apple mosaic virus]	4	100
aquatic metagenome	Virgaviridae	183	Tobamovirus	183 kDa protein [Pepper mild mottle virus]	1	16.66666667
aquatic metagenome	Virgaviridae	183	Tobamovirus	183 kDa replicase [Tropical soda apple mosaic virus]	5	83.33333333
aquatic metagenome	Virgaviridae	184	Tobamovirus	184 kDa readthrough replicase [Bottle gourd mottle virus]	1	50
aquatic metagenome	Virgaviridae	184	Tobamovirus	184 kDa replicase [Tomato mosaic virus]	1	50
aquatic metagenome	Virgaviridae	187	Tobamovirus	187 kDa hypothetical polymerase [Opuntia virus 2]	1	100
aquatic metagenome	Virgaviridae	188	Tobamovirus	188 kDa replicase [Cucumber mottle virus]	1	100
aquatic metagenome	Virgaviridae	coat	Tobamovirus	coat protein [Plumeria mosaic virus]	2	50
aquatic metagenome	Virgaviridae	coat	Tobamovirus	coat protein [Tropical soda apple mosaic virus]	2	50
aquatic metagenome	Virgaviridae	movement	Tobamovirus	movement protein [Kyuri green mottle mosaic virus]	1	33.33333333
aquatic metagenome	Virgaviridae	movement	Tobamovirus	movement protein [Pepper mild mottle virus]	2	66.66666667
aquatic metagenome	Virgaviridae	orf1	Tobamovirus	orf1 [Ullucus tobamovirus 1]	1	100
aquatic metagenome	Virgaviridae	orf2	Tobamovirus	orf2 [Ullucus tobamovirus 1]	1	100
aquatic metagenome	Virgaviridae	replicase	Tobamovirus	replicase large protein [Frangipani mosaic virus]	1	100
aquatic metagenome	Virgaviridae	RNA-dependent	Tobamovirus	RNA-dependent RNA polymerase [Tobacco mild green mosaic virus]	1	100
aquatic metagenome	NA	beta-D-galactosidase	NA	beta-D-galactosidase [synthetic Vaccinia virus]	2	100
aquatic metagenome	NA	chaperonin	NA	chaperonin GroEL [uncultured virus]	22	100
aquatic metagenome	NA	collagen-like	NA	collagen-like protein [Fadolivirus 1]	1	100
aquatic metagenome	NA	DNA	NA	DNA methylase N-4/N-6 domain-containing protein [uncultured marine virus]	1	100
aquatic metagenome	NA	DNA-directed	NA	DNA-directed RNA polymerase subunit 1 [Fadolivirus 1]	1	100
aquatic metagenome	NA	Histone	NA	Histone H2B domain containing protein [Pandoravirus neocaledonia]	2	100
aquatic metagenome	NA	Hsp70	NA	Hsp70 protein [Fadolivirus 1]	1	100
aquatic metagenome	NA	hypothetical	NA	hypothetical protein [Beihai picorna-like virus 45]	1	0.401606426
aquatic metagenome	NA	hypothetical	NA	hypothetical protein [Cladosporium cladosporioides virus 1]	1	0.401606426
aquatic metagenome	NA	hypothetical	NA	hypothetical protein [Fadolivirus 1]	1	0.401606426
aquatic metagenome	NA	hypothetical	NA	hypothetical protein [Pithovirus LCPAC304]	1	0.401606426
aquatic metagenome	NA	hypothetical	NA	hypothetical protein [Shahe picorna-like virus 10]	1	0.401606426
aquatic metagenome	NA	hypothetical	NA	hypothetical protein [uncultured marine virus]	1	0.401606426
aquatic metagenome	NA	hypothetical	NA	hypothetical protein [uncultured virus]	9	3.614457831
aquatic metagenome	NA	hypothetical	NA	hypothetical protein [viral metagenome]	227	91.16465863
aquatic metagenome	NA	hypothetical	NA	hypothetical protein 1 [Hubei picorna-like virus 51]	1	0.401606426
aquatic metagenome	NA	hypothetical	NA	hypothetical protein 1 [Shahe picorna-like virus 5]	1	0.401606426
aquatic metagenome	NA	hypothetical	NA	hypothetical protein 2 [Beihai tombus-like virus 13]	1	0.401606426
aquatic metagenome	NA	hypothetical	NA	hypothetical protein 2 [Hubei picorna-like virus 51]	2	0.803212851
aquatic metagenome	NA	hypothetical	NA	hypothetical protein 2 [Wenzhou channeled applesnail virus 2]	1	0.401606426
aquatic metagenome	NA	hypothetical	NA	hypothetical protein 4 [Shahe isopoda virus 5]	1	0.401606426
aquatic metagenome	NA	major	NA	major capsid protein [Fadolivirus 1]	1	2.173913043
aquatic metagenome	NA	major	NA	major capsid protein [uncultured virus]	45	97.82608696
aquatic metagenome	NA	nucleotide	NA	nucleotide sugar dehydrogenase [Acanthamoeba castellanii medusavirus]	5	100
aquatic metagenome	NA	photosystem	NA	photosystem D1 protein [uncultured virus]	20	3.034901366
aquatic metagenome	NA	photosystem	NA	photosystem D2 protein [uncultured virus]	14	2.124430956
aquatic metagenome	NA	photosystem	NA	photosystem II D1 protein [uncultured marine virus]	171	25.94840668
aquatic metagenome	NA	photosystem	NA	photosystem II protein D1 [uncultured marine virus]	454	68.892261
aquatic metagenome	NA	polyprotein	NA	polyprotein [Niflavirus]	3	100
aquatic metagenome	NA	polyubiquitin	NA	polyubiquitin [Sylvanvirus sp.]	1	100
aquatic metagenome	NA	PsaA	NA	PsaA [uncultured marine virus]	7	36.84210526
aquatic metagenome	NA	PsaA	NA	PsaA [uncultured virus]	12	63.15789474
aquatic metagenome	NA	PsaB	NA	PsaB [uncultured marine virus]	13	61.9047619
aquatic metagenome	NA	PsaB	NA	PsaB [uncultured virus]	8	38.0952381
aquatic metagenome	NA	PsaC	NA	PsaC [uncultured virus]	5	100
aquatic metagenome	NA	putative	NA	putative capsid protein [Mayapan virus]	1	8.333333333
aquatic metagenome	NA	putative	NA	putative DNA methylase [uncultured virus]	1	8.333333333
aquatic metagenome	NA	putative	NA	putative major head protein [uncultured virus]	4	33.33333333
aquatic metagenome	NA	putative	NA	putative RNA dependent RNA polymerase [Sclerophthora macrospora virus A]	2	16.66666667
aquatic metagenome	NA	putative	NA	putative structral polyprotein [Gorebridge virus]	2	16.66666667
aquatic metagenome	NA	putative	NA	putative thymidylate synthase [Yalta virus]	1	8.333333333
aquatic metagenome	NA	putative	NA	putative UDP-glucose 4-epimerase [uncultured virus]	1	8.333333333
aquatic metagenome	NA	Ras	NA	Ras family GTPase [Pithovirus LCPAC404]	1	100
aquatic metagenome	NA	RdRp	NA	RdRp [Beihai picobirna-like virus 7]	1	100
aquatic metagenome	NA	ribonucleotide	NA	ribonucleotide reductase [uncultured virus]	3	100
aquatic metagenome	NA	v-ubiquitin	NA	v-ubiquitin [Spodoptera exigua multiple nucleopolyhedrovirus]	1	100
aquatic metagenome	NA	viral	NA	viral inexin-like protein [Hyposoter fugitivus ichnovirus]	1	100
bat metagenome	Bunyavirales	glycoprotein	Arenaviridae	glycoprotein precursor [Lassa mammarenavirus]	20	100
bat metagenome	Deuterostomia	CBL	Chordata	CBL protein [Homo sapiens]	1	100
bat metagenome	Deuterostomia	Epstein-Barr	Chordata	Epstein-Barr virus small RNA associated protein [Homo sapiens]	2	100
bat metagenome	Deuterostomia	Finkel-Biskis-Reilly	Chordata	Finkel-Biskis-Reilly murine sarcoma virus [Mus musculus]	1	50
bat metagenome	Deuterostomia	Finkel-Biskis-Reilly	Chordata	Finkel-Biskis-Reilly murine sarcoma virus [Xenopus tropicalis]	1	50
bat metagenome	Deuterostomia	heat	Chordata	heat shock protein Hsc70t [Mus musculus]	1	100
bat metagenome	Flaviviridae	nonstructural	Pestivirus	nonstructural protein P125-2 [Bovine viral diarrhea virus 1]	1	100
bat metagenome	Flaviviridae	polyprotein	Pestivirus	polyprotein [Bovine viral diarrhea virus 1]	3	100
bat metagenome	Mitoviridae	hypothetical	Mitovirus	hypothetical protein [Mitovirus sp.]	2	100
bat metagenome	Narnaviridae	hypothetical	unclassified Narnaviridae	hypothetical protein [Aedes japonicus narnavirus 1]	1	100
bat metagenome	Poxviridae	PP1	Chordopoxvirinae	PP1 [Orf virus]	5	100
bat metagenome	Poxviridae	PP287	Chordopoxvirinae	PP287 [Orf virus]	7	100
bat metagenome	Protostomia	endonuclease-reverse	Ecdysozoa	endonuclease-reverse transcriptase [Penaeus japonicus]	4	100
bat metagenome	Protostomia	polyprotein	Spiralia	polyprotein [Schistosoma japonicum]	1	100
bat metagenome	Retroviridae	hypothetical	Orthoretrovirinae	hypothetical protein [Feline sarcoma virus (STRAIN HARDY-ZUCKERMAN 4)]	1	100
bat metagenome	Retroviridae	putative	Orthoretrovirinae	putative gag protein [Porcine endogenous retrovirus]	4	100
bat metagenome	NA	hypothetical	NA	hypothetical protein [viral metagenome]	2	100
Columba livia	Deuterostomia	reverse	Chordata	reverse transcriptase [Chelonia mydas]	1	100
compost metagenome	Bunyavirales	glycoprotein	Arenaviridae	glycoprotein precursor [Lassa mammarenavirus]	1	100
compost metagenome	Deuterostomia	heat	Chordata	heat shock protein Hsc70t [Mus musculus]	2	100
compost metagenome	Flaviviridae	polyprotein	Pestivirus	polyprotein [Bovine viral diarrhea virus 2]	29	100
compost metagenome	Marseilleviridae	conserved	Marseillevirus	conserved eukaryotic peptide chain release [Melbournevirus]	1	100
compost metagenome	Marseilleviridae	ubiquitin	Lausannevirus	ubiquitin [Port-miou virus]	6	100
compost metagenome	Marseilleviridae	ubiquitin	Marseillevirus	ubiquitin [Golden Marseillevirus]	1	33.33333333
compost metagenome	Marseilleviridae	ubiquitin	Marseillevirus	ubiquitin [Noumeavirus]	2	66.66666667
compost metagenome	Marseilleviridae	ubiquitin	unclassified Marseilleviridae	ubiquitin [Marseillevirus LCMAC201]	5	100
compost metagenome	Marseilleviridae	uncharacterized	unclassified Marseilleviridae	uncharacterized protein [Marseillevirus LCMAC103]	1	100
compost metagenome	Mimiviridae	arginyl-tRNA	unclassified Mimiviridae	arginyl-tRNA synthetase [Moumouvirus Monve]	1	100
compost metagenome	Mimiviridae	cyclophilin	unclassified Mimiviridae	cyclophilin type peptidyl-prolyl cis-trans [Indivirus ILV1]	1	100
compost metagenome	Mimiviridae	elongation	environmental samples	elongation factor Tu GTP binding domain protein [Megaviridae environmental sample]	1	100
compost metagenome	Mimiviridae	elongation	unclassified Mimiviridae	elongation factor 1-alpha-like protein [Homavirus sp.]	2	28.57142857
compost metagenome	Mimiviridae	elongation	unclassified Mimiviridae	elongation factor 1 alpha long form [Edafosvirus sp.]	5	71.42857143
compost metagenome	Mimiviridae	glutamyl-tRNA	unclassified Mimiviridae	glutamyl-tRNA synthetase [Terrestrivirus sp.]	1	100
compost metagenome	Mimiviridae	GTP-binding	unclassified Mimiviridae	GTP-binding protein YPTC1 [Terrestrivirus sp.]	1	100
compost metagenome	Mimiviridae	Hsp70	Mimivirus	Hsp70 protein [Mimivirus LCMiAC02]	1	100
compost metagenome	Mimiviridae	hypothetical	unclassified Mimiviridae	hypothetical protein [Catovirus CTV1]	1	50
compost metagenome	Mimiviridae	hypothetical	unclassified Mimiviridae	hypothetical protein [Terrestrivirus sp.]	1	50
compost metagenome	Mimiviridae	leucyl-tRNA	unclassified Mimiviridae	leucyl-tRNA synthetase [Tupanvirus soda lake]	1	100
compost metagenome	Mimiviridae	polyubiquitin	unclassified Mimiviridae	polyubiquitin [Edafosvirus sp.]	6	24
compost metagenome	Mimiviridae	polyubiquitin	unclassified Mimiviridae	polyubiquitin [Gaeavirus sp.]	10	40
compost metagenome	Mimiviridae	polyubiquitin	unclassified Mimiviridae	polyubiquitin [Harvfovirus sp.]	7	28
compost metagenome	Mimiviridae	polyubiquitin	unclassified Mimiviridae	polyubiquitin [Terrestrivirus sp.]	2	8
compost metagenome	Mimiviridae	protein	Mimivirus	protein phosphatase 2C [Mimivirus LCMiAC02]	1	100
compost metagenome	Mimiviridae	ubiquitin	unclassified Mimiviridae	ubiquitin family [Mimiviridae sp. ChoanoV1]	2	8
compost metagenome	Mimiviridae	ubiquitin	unclassified Mimiviridae	ubiquitin family protein [Hokovirus HKV1]	23	92
compost metagenome	Mitoviridae	hypothetical	Mitovirus	hypothetical protein [Mitovirus sp.]	2	100
compost metagenome	Mitoviridae	putative	Mitovirus	putative RNA-dependent RNA polymerase [Gremmeniella mitovirus S1]	1	100
compost metagenome	Mitoviridae	RNA-dependent	Mitovirus	RNA-dependent RNA polymerase [Colletotrichum fructicola mitovirus 1]	1	50
compost metagenome	Mitoviridae	RNA-dependent	Mitovirus	RNA-dependent RNA polymerase [Plasmopara viticola associated mitovirus 13]	1	50
compost metagenome	Narnaviridae	RNA-dependent	unclassified Narnaviridae	RNA-dependent RNA polymerase [Rhizopus microsporus 23S narnavirus]	3	100
compost metagenome	Partitiviridae	capsid	Betapartitivirus	capsid protein [Heterobasidion partitivirus 8]	1	33.33333333
compost metagenome	Partitiviridae	capsid	Betapartitivirus	capsid protein [Pleurotus ostreatus virus 1]	2	66.66666667
compost metagenome	Partitiviridae	putative	unclassified Partitiviridae	putative coat protein [Botryosphaeria dothidea partitivirus 1]	1	100
compost metagenome	Partitiviridae	RNA-dependent	Betapartitivirus	RNA-dependent RNA polymerase [Cucurbitaria piceae virus 1]	2	25
compost metagenome	Partitiviridae	RNA-dependent	Betapartitivirus	RNA-dependent RNA polymerase [Pleurotus ostreatus virus 1]	6	75
compost metagenome	Phycodnaviridae	GDP-D-mannose	Chlorovirus	GDP-D-mannose dehydratase [Acanthocystis turfacea Chlorella virus TN603.4.2]	1	100
compost metagenome	Phycodnaviridae	hypothetical	Chlorovirus	hypothetical protein [Paramecium bursaria chlorella virus MT325]	1	100
compost metagenome	Phycodnaviridae	hypothetical	Coccolithovirus	hypothetical protein [Emiliania huxleyi virus 156]	1	100
compost metagenome	Phycodnaviridae	ubiquitin	unclassified Phycodnaviridae	ubiquitin family protein [Tetraselmis virus 1]	2	100
compost metagenome	Phycodnaviridae	ubiquitin-60S	Chlorovirus	ubiquitin-60S ribosomal protein L40 [Acanthocystis turfacea Chlorella virus OR0704.3]	2	100
compost metagenome	Picornaviridae	VPI	Aphthovirus	VPI [Foot-and-mouth disease virus]	1	100
compost metagenome	Potyviridae	polyprotein	Macluravirus	polyprotein [Artichoke latent virus]	1	100
compost metagenome	Poxviridae	melanoma-specific	Chordopoxvirinae	melanoma-specific artificial polyepitopic [Vaccinia virus]	1	100
compost metagenome	Poxviridae	ribonucleotide	Chordopoxvirinae	ribonucleotide reductase small subunit [Vaccinia virus WR]	1	100
compost metagenome	Poxviridae	ubiquitin	Chordopoxvirinae	ubiquitin [Magpiepox virus]	2	50
compost metagenome	Poxviridae	ubiquitin	Chordopoxvirinae	ubiquitin family protein [Flamingopox virus FGPVKD09]	2	50
compost metagenome	Protostomia	heat	Ecdysozoa	heat shock protein Hsp70Ab [Drosophila melanogaster]	1	100
compost metagenome	Protostomia	histone	Ecdysozoa	histone H3 [Pollicipes pollicipes]	1	100
compost metagenome	Retroviridae	putative	Orthoretrovirinae	putative gag protein [Porcine endogenous retrovirus]	43	100
compost metagenome	Siphoviridae	putative	unclassified Siphoviridae	putative thymidylate synthase [Geobacillus virus E2]	1	100
compost metagenome	Siphoviridae	ssDNA	Bronvirus	ssDNA binding protein [Mycobacterium virus Bron]	1	100
compost metagenome	NA	chaperonin	NA	chaperonin GroEL [uncultured virus]	8	100
compost metagenome	NA	flavin	NA	flavin containing amine oxidoreductase [Pithovirus LCPAC202]	1	100
compost metagenome	NA	hypothetical	NA	hypothetical protein [Cotesia plutellae polydnavirus]	1	1.449275362
compost metagenome	NA	hypothetical	NA	hypothetical protein [viral metagenome]	68	98.55072464
compost metagenome	NA	nucleotide	NA	nucleotide sugar dehydrogenase [Acanthamoeba castellanii medusavirus]	1	100
compost metagenome	NA	Ras	NA	Ras family GTPase [Pithovirus LCPAC103]	1	100
compost metagenome	NA	ribonucleotide	NA	ribonucleotide reductase small subunit-like [Lymantria dispar multiple nucleopolyhedrovirus]	1	100
marine metagenome	Ackermannviridae	DNA	Taipeivirus	DNA polymerase [Klebsiella virus 0507KN21]	1	100
marine metagenome	Ackermannviridae	portal	Taipeivirus	portal vertex protein of the head [Klebsiella virus 0507KN21]	1	100
marine metagenome	Alloherpesviridae	ribonucleotide	Cyprinivirus	ribonucleotide reductase subunit 1 [Anguillid herpesvirus 1]	1	100
marine metagenome	Deuterostomia	heat	Chordata	heat shock protein Hsc70t [Mus musculus]	6	100
marine metagenome	Deuterostomia	pORF2	Chordata	pORF2 [Mus musculus domesticus]	2	100
marine metagenome	Deuterostomia	reverse	Chordata	reverse transcriptase-like protein [Homo sapiens]	2	50
marine metagenome	Deuterostomia	reverse	Chordata	reverse transcriptase [Mus musculus domesticus]	2	50
marine metagenome	Flaviviridae	polyprotein	Pestivirus	polyprotein [Bovine viral diarrhea virus 2]	21	100
marine metagenome	Hepeviridae	ORF1	Orthohepevirus	ORF1 protein [Hepatitis E virus]	1	100
marine metagenome	Herpesviridae	DNA	Betaherpesvirinae	DNA polymerase [Human betaherpesvirus 5]	1	100
marine metagenome	Iridoviridae	DNA	unclassified Iridoviridae	DNA dependent RNA polymerase II, largest [Iridovirus Liz-CrIV]	1	100
marine metagenome	Iridoviridae	putative	unclassified Iridoviridae	putative ribonucleoside-diphosphate reductase [Iridovirus Liz-CrIV]	1	100
marine metagenome	Iridoviridae	Putative	Betairidovirinae	Putative ubiquitin thioesterase,Virion core [Invertebrate iridescent virus 22]	2	66.66666667
marine metagenome	Iridoviridae	Putative	Betairidovirinae	Putative ubiquitin thioesteraseVirion core [Invertebrate iridescent virus 30]	1	33.33333333
marine metagenome	Iridoviridae	ribonucleoside-diphosphate	Betairidovirinae	ribonucleoside-diphosphate reductase large [Invertebrate iridescent virus 31]	1	50
marine metagenome	Iridoviridae	ribonucleoside-diphosphate	Betairidovirinae	ribonucleoside-diphosphate reductase large [Iridovirus IV31]	1	50
marine metagenome	Marseilleviridae	aspartyl/asparaginyl-tRNA	unclassified Marseilleviridae	aspartyl/asparaginyl-tRNA synthetase [Marseillevirus LCMAC101]	1	100
marine metagenome	Marseilleviridae	DNA	Marseillevirus	DNA topoisomerase II [Marseillevirus Shanghai 1]	1	100
marine metagenome	Marseilleviridae	Hsp70	unclassified Marseilleviridae	Hsp70 protein [Marseillevirus LCMAC202]	1	100
marine metagenome	Marseilleviridae	peptide	unclassified Marseilleviridae	peptide chain release factor 1 [Marseillevirus LCMAC103]	1	100
marine metagenome	Marseilleviridae	ubiquitin	Lausannevirus	ubiquitin [Port-miou virus]	9	100
marine metagenome	Marseilleviridae	ubiquitin	unclassified Marseilleviridae	ubiquitin [Marseillevirus LCMAC201]	1	100
marine metagenome	Mimiviridae	ankyrin	unclassified Mimiviridae	ankyrin repeat domain-containing protein [Bodo saltans virus]	2	100
marine metagenome	Mimiviridae	DEAD-like	unclassified Mimiviridae	DEAD-like helicase [Acanthamoeba polyphaga moumouvirus]	1	100
marine metagenome	Mimiviridae	DNA	unclassified Mimiviridae	DNA topoisomerase [Mimiviridae sp. ChoanoV1]	1	100
marine metagenome	Mimiviridae	elongation	environmental samples	elongation factor Tu GTP binding domain protein [Megaviridae environmental sample]	6	100
marine metagenome	Mimiviridae	elongation	unclassified Mimiviridae	elongation factor 1-alpha-like protein [Homavirus sp.]	1	9.090909091
marine metagenome	Mimiviridae	elongation	unclassified Mimiviridae	elongation factor 1 alpha long form [Edafosvirus sp.]	9	81.81818182
marine metagenome	Mimiviridae	elongation	unclassified Mimiviridae	elongation factor Tu EF-Tu-like protein [Klosneuvirus KNV1]	1	9.090909091
marine metagenome	Mimiviridae	GDP-mannose	environmental samples	GDP-mannose 4,6 dehydratase [Megaviridae environmental sample]	1	100
marine metagenome	Mimiviridae	GTP-binding	unclassified Mimiviridae	GTP-binding protein YPTC1 [Terrestrivirus sp.]	1	100
marine metagenome	Mimiviridae	heat	Mimivirus	heat shock 70 kDa [Acanthamoeba polyphaga mimivirus]	2	50
marine metagenome	Mimiviridae	heat	Mimivirus	heat shock 70 kDa [Bandra megavirus]	1	25
marine metagenome	Mimiviridae	heat	Mimivirus	heat shock 70 kda protein-like protein [Acanthamoeba polyphaga mimivirus]	1	25
marine metagenome	Mimiviridae	heat	unclassified Mimiviridae	heat shock 70 kDa protein-like protein [Moumouvirus australiensis]	1	16.66666667
marine metagenome	Mimiviridae	heat	unclassified Mimiviridae	heat shock cognate 71 kDa protein [Edafosvirus sp.]	5	83.33333333
marine metagenome	Mimiviridae	Hsp70	environmental samples	Hsp70 protein [Megaviridae environmental sample]	2	100
marine metagenome	Mimiviridae	Hsp70	Mimivirus	Hsp70 protein [Mimivirus LCMiAC02]	2	100
marine metagenome	Mimiviridae	Hsp70	unclassified Mimiviridae	Hsp70 protein [Hokovirus HKV1]	2	50
marine metagenome	Mimiviridae	Hsp70	unclassified Mimiviridae	Hsp70 protein [Mimiviridae sp. ChoanoV1]	2	50
marine metagenome	Mimiviridae	HSP70-like	unclassified Mimiviridae	HSP70-like protein [Acanthamoeba polyphaga moumouvirus]	6	54.54545455
marine metagenome	Mimiviridae	HSP70-like	unclassified Mimiviridae	HSP70-like protein [Saudi moumouvirus]	3	27.27272727
marine metagenome	Mimiviridae	HSP70-like	unclassified Mimiviridae	HSP70-like protein [Tupanvirus soda lake]	2	18.18181818
marine metagenome	Mimiviridae	hypothetical	unclassified Mimiviridae	hypothetical protein [Harvfovirus sp.]	1	11.11111111
marine metagenome	Mimiviridae	hypothetical	unclassified Mimiviridae	hypothetical protein [Mimiviridae sp. ChoanoV1]	1	11.11111111
marine metagenome	Mimiviridae	hypothetical	unclassified Mimiviridae	hypothetical protein [Moumouvirus goulette]	6	66.66666667
marine metagenome	Mimiviridae	hypothetical	unclassified Mimiviridae	hypothetical protein [Terrestrivirus sp.]	1	11.11111111
marine metagenome	Mimiviridae	large	unclassified Mimiviridae	large eukaryotic DNA virus major capsid protein [Mimiviridae sp. ChoanoV1]	1	100
marine metagenome	Mimiviridae	major	environmental samples	major capsid protein [Megaviridae environmental sample]	5	100
marine metagenome	Mimiviridae	NCLDV	unclassified Mimiviridae	NCLDV major capsid protein [Barrevirus sp.]	1	50
marine metagenome	Mimiviridae	NCLDV	unclassified Mimiviridae	NCLDV major capsid protein [Harvfovirus sp.]	1	50
marine metagenome	Mimiviridae	polyubiquitin	unclassified Mimiviridae	polyubiquitin [Edafosvirus sp.]	2	7.407407407
marine metagenome	Mimiviridae	polyubiquitin	unclassified Mimiviridae	polyubiquitin [Gaeavirus sp.]	19	70.37037037
marine metagenome	Mimiviridae	polyubiquitin	unclassified Mimiviridae	polyubiquitin [Harvfovirus sp.]	2	7.407407407
marine metagenome	Mimiviridae	polyubiquitin	unclassified Mimiviridae	polyubiquitin [Terrestrivirus sp.]	4	14.81481481
marine metagenome	Mimiviridae	protein	unclassified Mimiviridae	protein kinase [Moumouvirus maliensis]	1	100
marine metagenome	Mimiviridae	putative	Cafeteriavirus	putative eIF-2gamma [Cafeteria roenbergensis virus BV-PW1]	3	75
marine metagenome	Mimiviridae	putative	Cafeteriavirus	putative superfamily II helicase/eIF-4AIII [Cafeteria roenbergensis virus BV-PW1]	1	25
marine metagenome	Mimiviridae	putative	unclassified Mimiviridae	putative DnaJ-like protein subfamily B member 1 [Edafosvirus sp.]	1	9.090909091
marine metagenome	Mimiviridae	putative	unclassified Mimiviridae	putative DnaK/HSP70-like protein [Bodo saltans virus]	9	81.81818182
marine metagenome	Mimiviridae	putative	unclassified Mimiviridae	putative heat shock 70 kDa protein [Tupanvirus deep ocean]	1	9.090909091
marine metagenome	Mimiviridae	ribonucleotide	environmental samples	ribonucleotide reductase, barrel domain [Megaviridae environmental sample]	1	100
marine metagenome	Mimiviridae	ubiquitin	unclassified Mimiviridae	ubiquitin family [Mimiviridae sp. ChoanoV1]	9	10.46511628
marine metagenome	Mimiviridae	ubiquitin	unclassified Mimiviridae	ubiquitin family protein [Hokovirus HKV1]	77	89.53488372
marine metagenome	Mimiviridae	UvrD-like	environmental samples	UvrD-like helicase C-terminal domain protein [Megaviridae environmental sample]	1	100
marine metagenome	Phycodnaviridae	Bi-functional	unclassified Phycodnaviridae	Bi-functional 3,4-dihydroxy-2-butanone [Orpheovirus IHUMI-LCC2]	2	100
marine metagenome	Phycodnaviridae	DNA	environmental samples	DNA polymerase [unknown phycodnavirus]	1	100
marine metagenome	Phycodnaviridae	DNA	Prymnesiovirus	DNA topoisomerase I [Phaeocystis globosa virus]	1	100
marine metagenome	Phycodnaviridae	GDP-d-mannose	Raphidovirus	GDP-d-mannose 4,6-dehydratase [Heterosigma akashiwo virus 01]	1	100
marine metagenome	Phycodnaviridae	glucosamine--fructose-6-phosphate	Chlorovirus	glucosamine--fructose-6-phosphate [Paramecium bursaria Chlorella virus IL-3A]	1	100
marine metagenome	Phycodnaviridae	heat	Prasinovirus	heat shock protein 70 [Dishui Lake phycodnavirus 3]	1	50
marine metagenome	Phycodnaviridae	heat	Prasinovirus	heat shock protein 70 [Micromonas pusilla virus 12T]	1	50
marine metagenome	Phycodnaviridae	Hsp70	unclassified Phycodnaviridae	Hsp70 protein [Chrysochromulina ericina virus]	1	100
marine metagenome	Phycodnaviridae	hypothetical	Chlorovirus	hypothetical protein [Acanthocystis turfacea chlorella virus 1]	1	50
marine metagenome	Phycodnaviridae	hypothetical	Chlorovirus	hypothetical protein [Paramecium bursaria Chlorella virus 1]	1	50
marine metagenome	Phycodnaviridae	hypothetical	Coccolithovirus	hypothetical protein [Emiliania huxleyi virus 156]	6	100
marine metagenome	Phycodnaviridae	hypothetical	Prasinovirus	hypothetical protein [Dishui lake phycodnavirus 1]	2	28.57142857
marine metagenome	Phycodnaviridae	hypothetical	Prasinovirus	hypothetical protein [Ostreococcus lucimarinus virus 1]	1	14.28571429
marine metagenome	Phycodnaviridae	hypothetical	Prasinovirus	hypothetical protein [Ostreococcus lucimarinus virus 2]	1	14.28571429
marine metagenome	Phycodnaviridae	hypothetical	Prasinovirus	hypothetical protein [Yellowstone lake phycodnavirus 3]	3	42.85714286
marine metagenome	Phycodnaviridae	hypothetical	unclassified Phycodnaviridae	hypothetical protein [Aureococcus anophagefferens virus]	1	50
marine metagenome	Phycodnaviridae	hypothetical	unclassified Phycodnaviridae	hypothetical protein [Dishui Lake phycodnavirus 2]	1	50
marine metagenome	Phycodnaviridae	major	environmental samples	major capsid protein [unknown phycodnavirus]	1	100
marine metagenome	Phycodnaviridae	polymerase	unclassified Phycodnaviridae	polymerase [Dishui Lake phycodnavirus 2]	1	100
marine metagenome	Phycodnaviridae	putative	environmental samples	putative C-5 cytosine-specific DNA [Organic Lake phycodnavirus 1]	2	40
marine metagenome	Phycodnaviridae	putative	environmental samples	putative heat shock protein 70 [Organic Lake phycodnavirus 1]	1	20
marine metagenome	Phycodnaviridae	putative	environmental samples	putative heat shock protein 70 [Organic Lake phycodnavirus 2]	2	40
marine metagenome	Phycodnaviridae	putative	Prasinovirus	putative ribonucleotide reductase large subunit [Yellowstone lake phycodnavirus 2]	1	100
marine metagenome	Phycodnaviridae	putative	unclassified Phycodnaviridae	putative Alpha-Mannosidase Binding Domain [Chrysochromulina ericina virus]	1	50
marine metagenome	Phycodnaviridae	putative	unclassified Phycodnaviridae	putative major capsid protein [Chrysochromulina ericina virus]	1	50
marine metagenome	Phycodnaviridae	Thymidylate	Chlorovirus	Thymidylate synthase X [Only Syngen Nebraska virus 5]	1	100
marine metagenome	Phycodnaviridae	translation	Prymnesiovirus	translation elongation factor eEF-3 [Phaeocystis globosa virus]	4	100
marine metagenome	Phycodnaviridae	ubiquitin	unclassified Phycodnaviridae	ubiquitin family protein [Tetraselmis virus 1]	2	100
marine metagenome	Phycodnaviridae	Ubiquitin	Chlorovirus	Ubiquitin [Only Syngen Nebraska virus 5]	3	100
marine metagenome	Phycodnaviridae	Ubiquitin	unclassified Phycodnaviridae	Ubiquitin [Chrysochromulina ericina virus]	8	100
marine metagenome	Phycodnaviridae	ubiquitin-60S	Chlorovirus	ubiquitin-60S ribosomal protein L40 [Acanthocystis turfacea Chlorella virus OR0704.3]	4	33.33333333
marine metagenome	Phycodnaviridae	ubiquitin-60S	Chlorovirus	ubiquitin-60S ribosomal protein L40 [Acanthocystis turfacea Chlorella virus TN603.4.2]	2	16.66666667
marine metagenome	Phycodnaviridae	ubiquitin-60S	Chlorovirus	ubiquitin-60S ribosomal protein L40 [Acanthocystis turfacea Chlorella virus WI0606]	6	50
marine metagenome	Poxviridae	CPXV051	Chordopoxvirinae	CPXV051 protein [Cowpox virus]	1	100
marine metagenome	Poxviridae	hypothetical	Chordopoxvirinae	hypothetical protein [Taterapox virus]	1	50
marine metagenome	Poxviridae	hypothetical	Chordopoxvirinae	hypothetical protein [Vaccinia virus]	1	50
marine metagenome	Poxviridae	Kelch	Chordopoxvirinae	Kelch repeat and BTB domain-containing protein [BeAn 58058 virus]	3	100
marine metagenome	Poxviridae	kelch-like	Chordopoxvirinae	kelch-like protein [Monkeypox virus]	1	100
marine metagenome	Poxviridae	melanoma-specific	Chordopoxvirinae	melanoma-specific artificial polyepitopic [Vaccinia virus]	1	100
marine metagenome	Poxviridae	ovarian	Chordopoxvirinae	ovarian cancer specific artificial polyepitopic [Vaccinia virus]	1	100
marine metagenome	Poxviridae	ubiquitin	Chordopoxvirinae	ubiquitin [Fowlpox virus]	1	5.555555556
marine metagenome	Poxviridae	ubiquitin	Chordopoxvirinae	ubiquitin [Magpiepox virus]	3	16.66666667
marine metagenome	Poxviridae	ubiquitin	Chordopoxvirinae	ubiquitin family protein [Flamingopox virus FGPVKD09]	14	77.77777778
marine metagenome	Poxviridae	ubiquitin	Entomopoxvirinae	ubiquitin [Mythimna separata entomopoxvirus 'L']	1	100
marine metagenome	Protostomia	endonuclease-reverse	Ecdysozoa	endonuclease-reverse transcriptase [Penaeus japonicus]	1	100
marine metagenome	Protostomia	histone	Ecdysozoa	histone H3 [Pollicipes pollicipes]	1	100
marine metagenome	Protostomia	hypothetical	Ecdysozoa	hypothetical cysteinyl-tRNA synthetase CARS [Cotesia congregata]	1	100
marine metagenome	Retroviridae	Nras*	unclassified Retroviridae	Nras* [LNras*SN acutely transforming retrovirus]	1	100
marine metagenome	Retroviridae	polymerase	Orthoretrovirinae	polymerase [Reticuloendotheliosis virus]	1	100
marine metagenome	Retroviridae	polyprotein	unclassified Retroviridae	polyprotein [Multiple sclerosis associated retrovirus]	1	100
marine metagenome	Retroviridae	putative	Orthoretrovirinae	putative gag protein [Porcine endogenous retrovirus]	143	100
marine metagenome	Retroviridae	transcription	Orthoretrovirinae	transcription factor Qin [Avian sarcoma virus 31]	1	100
marine metagenome	Siphoviridae	hypothetical	unclassified Siphoviridae	hypothetical protein [Siphoviridae sp.]	2	100
marine metagenome	Siphoviridae	putative	unclassified Siphoviridae	putative B12-dependent class II ribonucleotide [Geobacillus virus E3]	1	100
marine metagenome	Siphoviridae	single-stranded	Bronvirus	single-stranded DNA binding protein [Mycobacterium virus Faith1]	1	100
marine metagenome	Siphoviridae	ssDNA	Bronvirus	ssDNA binding protein [Mycobacterium virus Bron]	4	100
marine metagenome	Totiviridae	RNA	Totivirus	RNA polymerase [Saccharomyces cerevisiae virus L-A]	1	100
marine metagenome	Totiviridae	ssRNA-binding	Totivirus	ssRNA-binding protein [Saccharomyces cerevisiae virus L-A]	1	100
marine metagenome	Tracheophyta	putative	Euphyllophyta	putative replicase [Arabidopsis thaliana]	2	100
marine metagenome	unclassified Picornavirales	hypothetical	NA	hypothetical protein [Barns Ness breadcrumb sponge aquatic picorna-like virus 5]	32	100
marine metagenome	NA	3-deoxy-8-phosphooctulonate	NA	3-deoxy-8-phosphooctulonate synthase [Fadolivirus 1]	1	100
marine metagenome	NA	ATP-dependent	NA	ATP-dependent protease La Type I [Kaumoebavirus]	2	100
marine metagenome	NA	chaperonin	NA	chaperonin GroEL [uncultured virus]	92	100
marine metagenome	NA	DNA	NA	DNA polymerase [uncultured marine virus]	1	100
marine metagenome	NA	GTP	NA	GTP cyclohydrolase [Pandoravirus salinus]	1	100
marine metagenome	NA	heat-shock	NA	heat-shock protein 70 [Dishui Lake large algae virus 1]	2	100
marine metagenome	NA	histone	NA	histone 4 [Cotesia sesamiae bracovirus]	1	50
marine metagenome	NA	histone	NA	histone H4 like-protein [Cotesia sesamiae bracovirus]	1	50
marine metagenome	NA	Histone	NA	Histone H2B domain containing protein [Pandoravirus dulcis]	1	12.5
marine metagenome	NA	Histone	NA	Histone H2B domain containing protein [Pandoravirus macleodensis]	4	50
marine metagenome	NA	Histone	NA	Histone H2B domain containing protein [Pandoravirus neocaledonia]	2	25
marine metagenome	NA	Histone	NA	Histone H2B domain containing protein [Pandoravirus quercus]	1	12.5
marine metagenome	NA	hypothetical	NA	hypothetical protein [uncultured marine virus]	11	1.267281106
marine metagenome	NA	hypothetical	NA	hypothetical protein [uncultured virus]	342	39.40092166
marine metagenome	NA	hypothetical	NA	hypothetical protein [viral metagenome]	505	58.1797235
marine metagenome	NA	hypothetical	NA	hypothetical protein 1 [Beihai noda-like virus 19]	1	0.115207373
marine metagenome	NA	hypothetical	NA	hypothetical protein 1 [Beihai noda-like virus 20]	1	0.115207373
marine metagenome	NA	hypothetical	NA	hypothetical protein 1 [Beihai picorna-like virus 70]	1	0.115207373
marine metagenome	NA	hypothetical	NA	hypothetical protein 1 [Beihai picorna-like virus 71]	1	0.115207373
marine metagenome	NA	hypothetical	NA	hypothetical protein 2 [Beihai noda-like virus 19]	1	0.115207373
marine metagenome	NA	hypothetical	NA	hypothetical protein ALOHA_HF400048F7ctg1g11 [uncultured marine virus]	3	0.34562212
marine metagenome	NA	hypothetical	NA	hypothetical protein Dalk_3968 [uncultured marine virus]	2	0.230414747
marine metagenome	NA	major	NA	major capsid protein [Dishui Lake large algae virus 1]	2	3.921568627
marine metagenome	NA	major	NA	major capsid protein [uncultured virus]	49	96.07843137
marine metagenome	NA	nonstructural	NA	nonstructural polyprotein [Cylindrotheca closterium RNA virus 03]	1	100
marine metagenome	NA	NrdB	NA	NrdB [uncultured marine virus]	1	100
marine metagenome	NA	ORF52	NA	ORF52 [Xestia c-nigrum granulovirus]	1	100
marine metagenome	NA	Phospho-2-dehydro-3-deoxyheptonate	NA	Phospho-2-dehydro-3-deoxyheptonate aldolase [Pandoravirus dulcis]	1	100
marine metagenome	NA	photosystem	NA	photosystem D1 protein [uncultured virus]	48	3.924775143
marine metagenome	NA	photosystem	NA	photosystem D2 protein [uncultured virus]	93	7.60425184
marine metagenome	NA	photosystem	NA	photosystem II D1 protein [uncultured marine virus]	95	7.767784137
marine metagenome	NA	photosystem	NA	photosystem II protein D1 [uncultured marine virus]	987	80.70318888
marine metagenome	NA	polyubiquitin	NA	polyubiquitin [Sylvanvirus sp.]	1	100
marine metagenome	NA	PsaA	NA	PsaA [uncultured marine virus]	9	31.03448276
marine metagenome	NA	PsaA	NA	PsaA [uncultured virus]	20	68.96551724
marine metagenome	NA	PsaB	NA	PsaB [uncultured marine virus]	34	60.71428571
marine metagenome	NA	PsaB	NA	PsaB [uncultured virus]	22	39.28571429
marine metagenome	NA	PsaC	NA	PsaC [uncultured virus]	3	100
marine metagenome	NA	PsaD	NA	PsaD [uncultured virus]	2	100
marine metagenome	NA	PsaE	NA	PsaE [uncultured virus]	1	100
marine metagenome	NA	putative	NA	putative adenosylcobalamin-dependent [uncultured virus]	1	0.909090909
marine metagenome	NA	putative	NA	putative aerobic NDP reductase [uncultured virus]	7	6.363636364
marine metagenome	NA	putative	NA	putative ATP DNA ligase [uncultured virus]	1	0.909090909
marine metagenome	NA	putative	NA	putative chaperone [uncultured virus]	3	2.727272727
marine metagenome	NA	putative	NA	putative chaperonin GroEL [uncultured virus]	2	1.818181818
marine metagenome	NA	putative	NA	putative coat protein [uncultured virus]	7	6.363636364
marine metagenome	NA	putative	NA	putative DNA polymerase [uncultured virus]	2	1.818181818
marine metagenome	NA	putative	NA	putative DNA polymerase I [uncultured virus]	2	1.818181818
marine metagenome	NA	putative	NA	putative DNA primase [uncultured virus]	4	3.636363636
marine metagenome	NA	putative	NA	putative exonuclease [uncultured virus]	5	4.545454545
marine metagenome	NA	putative	NA	putative ferrochelatase [uncultured marine virus]	1	0.909090909
marine metagenome	NA	putative	NA	putative ferrochelatase [uncultured virus]	1	0.909090909
marine metagenome	NA	putative	NA	putative gp21.1 [uncultured virus]	1	0.909090909
marine metagenome	NA	putative	NA	putative heat shock protein [uncultured virus]	2	1.818181818
marine metagenome	NA	putative	NA	putative heme oxygenase [uncultured virus]	2	1.818181818
marine metagenome	NA	putative	NA	putative histone 4 [Cotesia glomerata bracovirus]	2	1.818181818
marine metagenome	NA	putative	NA	putative large terminase protein [uncultured virus]	1	0.909090909
marine metagenome	NA	putative	NA	putative large terminase subunit [uncultured virus]	2	1.818181818
marine metagenome	NA	putative	NA	putative major capsid protein [uncultured marine virus]	1	0.909090909
marine metagenome	NA	putative	NA	putative major capsid protein [uncultured virus]	3	2.727272727
marine metagenome	NA	putative	NA	putative major head protein [uncultured virus]	10	9.090909091
marine metagenome	NA	putative	NA	putative NAD-dependent epimerase/dehydratase [uncultured virus]	1	0.909090909
marine metagenome	NA	putative	NA	putative nucleotide-sugar epimerase [uncultured virus]	4	3.636363636
marine metagenome	NA	putative	NA	putative peptidase [uncultured virus]	1	0.909090909
marine metagenome	NA	putative	NA	putative phage major head protein [uncultured marine virus]	2	1.818181818
marine metagenome	NA	putative	NA	putative phage tail fiber-like protein [uncultured virus]	1	0.909090909
marine metagenome	NA	putative	NA	putative phage terminase large subunit [uncultured virus]	1	0.909090909
marine metagenome	NA	putative	NA	putative portal vertex protein [uncultured virus]	4	3.636363636
marine metagenome	NA	putative	NA	putative RecA protein [uncultured virus]	14	12.72727273
marine metagenome	NA	putative	NA	putative recombination protein [uncultured virus]	2	1.818181818
marine metagenome	NA	putative	NA	putative ribonucleotide reductase class Ia beta [uncultured virus]	1	0.909090909
marine metagenome	NA	putative	NA	putative sliding clamp loader [uncultured virus]	1	0.909090909
marine metagenome	NA	putative	NA	putative structural protein [uncultured virus]	7	6.363636364
marine metagenome	NA	putative	NA	putative tape measure protein [uncultured virus]	1	0.909090909
marine metagenome	NA	putative	NA	putative terminase DNA packaging enzyme large [uncultured virus]	1	0.909090909
marine metagenome	NA	putative	NA	putative UDP-glucose 4-epimerase [uncultured virus]	8	7.272727273
marine metagenome	NA	putative	NA	putative virion structural protein [uncultured virus]	1	0.909090909
marine metagenome	NA	RdRp	NA	RdRp [Beihai picobirna-like virus 13]	1	100
marine metagenome	NA	replicative	NA	replicative protein [Atrpec virus 1]	2	100
marine metagenome	NA	ribonucleoside	NA	ribonucleoside diphosphate reductase large [Musca domestica salivary gland hypertrophy virus]	1	100
marine metagenome	NA	ribonucleotide	NA	ribonucleotide reductase [uncultured virus]	28	87.5
marine metagenome	NA	ribonucleotide	NA	ribonucleotide reductase large subunit [Acanthamoeba castellanii medusavirus]	2	6.25
marine metagenome	NA	ribonucleotide	NA	ribonucleotide reductase small subunit [uncultured virus]	2	6.25
marine metagenome	NA	RNA	NA	RNA polymerase largest subunit [Pandoravirus salinus]	1	100
marine metagenome	NA	RNA-dependent	NA	RNA-dependent RNA polymerase [Wenzhou narna-like virus 4]	2	100
marine metagenome	NA	Serine/threonine	NA	Serine/threonine protein kinase [Pandoravirus quercus]	1	100
marine metagenome	NA	structural	NA	structural polyprotein [Cylindrotheca closterium RNA virus 03]	3	100
marine metagenome	NA	ubi	NA	ubi [Oxyplax ochracea nucleopolyhedrovirus]	1	100
marine metagenome	NA	ubiquitin	NA	ubiquitin [Pithovirus LCPAC302]	1	100
rhizosphere metagenome	Circoviridae	replication-associated	Circovirus	replication-associated protein [Bat circovirus]	1	100
rhizosphere metagenome	Deuterostomia	heat	Chordata	heat shock protein Hsc70t [Mus musculus]	1	100
rhizosphere metagenome	Deuterostomia	pORF2	Chordata	pORF2 [Mus musculus domesticus]	1	100
rhizosphere metagenome	Deuterostomia	reverse	Chordata	reverse transcriptase [Mus musculus domesticus]	1	100
rhizosphere metagenome	Flaviviridae	polyprotein	Pestivirus	polyprotein [Bovine viral diarrhea virus 2]	3	100
rhizosphere metagenome	Genomoviridae	RepA	Gemygorvirus	RepA [Human genital-associated circular DNA virus-1]	2	40
rhizosphere metagenome	Genomoviridae	RepA	Gemygorvirus	RepA [Pacific flying fox faeces associated gemycircularvirus-1]	2	40
rhizosphere metagenome	Genomoviridae	RepA	Gemygorvirus	RepA [Sewage-associated gemycircularvirus 5]	1	20
rhizosphere metagenome	Genomoviridae	replication	Gemygorvirus	replication associated protein [Faeces associated gemycircularvirus 14]	2	66.66666667
rhizosphere metagenome	Genomoviridae	replication	Gemygorvirus	replication associated protein [Faeces associated gemycircularvirus 15]	1	33.33333333
rhizosphere metagenome	Hypoviridae	polyprotein	unclassified Hypoviridae	polyprotein [Fusarium langsethiae hypovirus 1]	1	100
rhizosphere metagenome	Leviviridae	RNA-dependent	unclassified Leviviridae	RNA-dependent RNA polymerase [Leviviridae sp.]	2	100
rhizosphere metagenome	Marseilleviridae	class-I	unclassified Marseilleviridae	class-I glutamine amidotransferase [Marseillevirus LCMAC103]	2	100
rhizosphere metagenome	Marseilleviridae	ubiquitin	Lausannevirus	ubiquitin [Port-miou virus]	6	100
rhizosphere metagenome	Marseilleviridae	ubiquitin	Marseillevirus	ubiquitin [Golden Marseillevirus]	1	14.28571429
rhizosphere metagenome	Marseilleviridae	ubiquitin	Marseillevirus	ubiquitin [Noumeavirus]	6	85.71428571
rhizosphere metagenome	Mimiviridae	elongation	environmental samples	elongation factor Tu GTP binding domain protein [Megaviridae environmental sample]	1	100
rhizosphere metagenome	Mimiviridae	elongation	unclassified Mimiviridae	elongation factor 1 alpha long form [Edafosvirus sp.]	1	100
rhizosphere metagenome	Mimiviridae	glucosamine-fructose-6-phosphate	unclassified Mimiviridae	glucosamine-fructose-6-phosphate [Tupanvirus soda lake]	1	100
rhizosphere metagenome	Mimiviridae	heat	unclassified Mimiviridae	heat shock cognate 71 kDa protein [Edafosvirus sp.]	1	100
rhizosphere metagenome	Mimiviridae	Hsp70	unclassified Mimiviridae	Hsp70 protein [Terrestrivirus sp.]	1	100
rhizosphere metagenome	Mimiviridae	polyubiquitin	unclassified Mimiviridae	polyubiquitin [Gaeavirus sp.]	2	66.66666667
rhizosphere metagenome	Mimiviridae	polyubiquitin	unclassified Mimiviridae	polyubiquitin [Terrestrivirus sp.]	1	33.33333333
rhizosphere metagenome	Mimiviridae	putative	unclassified Mimiviridae	putative ATP-dependent RNA helicase [Satyrvirus sp.]	1	50
rhizosphere metagenome	Mimiviridae	putative	unclassified Mimiviridae	putative HD domain-containing protein [Satyrvirus sp.]	1	50
rhizosphere metagenome	Mimiviridae	ubiquitin	unclassified Mimiviridae	ubiquitin family protein [Hokovirus HKV1]	5	100
rhizosphere metagenome	Mitoviridae	RNA-dependent	Mitovirus	RNA-dependent RNA polymerase [Leptosphaeria biglobosa mitovirus 1]	1	25
rhizosphere metagenome	Mitoviridae	RNA-dependent	Mitovirus	RNA-dependent RNA polymerase [Mitovirus sp.]	2	50
rhizosphere metagenome	Mitoviridae	RNA-dependent	Mitovirus	RNA-dependent RNA polymerase [Plasmopara viticola associated mitovirus 12]	1	25
rhizosphere metagenome	Narnaviridae	RNA-dependent	unclassified Narnaviridae	RNA-dependent RNA polymerase [Rhizopus microsporus 23S narnavirus]	2	100
rhizosphere metagenome	Partitiviridae	capsid	Betapartitivirus	capsid protein [Pleurotus ostreatus virus 1]	1	100
rhizosphere metagenome	Partitiviridae	RNA-dependent	unclassified Partitiviridae	RNA-dependent RNA polymerase [Hypomyces chrysospermus partitivirus 1]	2	100
rhizosphere metagenome	Phycodnaviridae	CTP	Chlorovirus	CTP synthetase [Only Syngen Nebraska virus 5]	4	100
rhizosphere metagenome	Phycodnaviridae	elongation	Chlorovirus	elongation factor 3 [Acanthocystis turfacea Chlorella virus NE-JV-2]	1	50
rhizosphere metagenome	Phycodnaviridae	elongation	Chlorovirus	elongation factor 3 [Acanthocystis turfacea Chlorella virus WI0606]	1	50
rhizosphere metagenome	Phycodnaviridae	GDP-D-mannose	Chlorovirus	GDP-D-mannose dehydratase [Acanthocystis turfacea Chlorella virus MN0810.1]	1	100
rhizosphere metagenome	Phycodnaviridae	hypothetical	Chlorovirus	hypothetical protein [Paramecium bursaria Chlorella virus NY2A]	1	100
rhizosphere metagenome	Phycodnaviridae	hypothetical	Coccolithovirus	hypothetical protein [Emiliania huxleyi virus 156]	1	100
rhizosphere metagenome	Phycodnaviridae	Protein	unclassified Phycodnaviridae	Protein kinase [Orpheovirus IHUMI-LCC2]	1	100
rhizosphere metagenome	Phycodnaviridae	putative	Prasinovirus	putative GDP-mannose 4,6-dehydratase [Yellowstone lake phycodnavirus 1]	2	100
rhizosphere metagenome	Phycodnaviridae	serine/threonine-protein	Chlorovirus	serine/threonine-protein kinase [Paramecium bursaria Chlorella virus OR0704.2.2]	1	100
rhizosphere metagenome	Phycodnaviridae	ubiquitin	unclassified Phycodnaviridae	ubiquitin family protein [Tetraselmis virus 1]	1	100
rhizosphere metagenome	Phycodnaviridae	Ubiquitin	unclassified Phycodnaviridae	Ubiquitin [Chrysochromulina ericina virus]	1	100
rhizosphere metagenome	Picornaviridae	VPI	Aphthovirus	VPI [Foot-and-mouth disease virus]	5	100
rhizosphere metagenome	Poxviridae	Kelch	Chordopoxvirinae	Kelch repeat and BTB domain-containing protein [BeAn 58058 virus]	1	100
rhizosphere metagenome	Poxviridae	ribonucleoside-diphosphate	Chordopoxvirinae	ribonucleoside-diphosphate reductase [Vaccinia virus]	1	100
rhizosphere metagenome	Poxviridae	ribonucleotide	Chordopoxvirinae	ribonucleotide reductase [Pteropox virus]	1	100
rhizosphere metagenome	Retroviridae	p120	Orthoretrovirinae	p120 Gag-Abl polyprotein [Abelson murine leukemia virus]	1	100
rhizosphere metagenome	Retroviridae	putative	Orthoretrovirinae	putative gag protein [Porcine endogenous retrovirus]	20	100
rhizosphere metagenome	Siphoviridae	DNA	Cheoctovirus	DNA methylase [Mycobacterium virus Gumbie]	1	100
rhizosphere metagenome	Siphoviridae	major	Timquatrovirus	major capsid protein [Mycobacterium virus Fionnbarth]	1	100
rhizosphere metagenome	Siphoviridae	putative	unclassified Siphoviridae	putative recombinase [Geobacillus virus E2]	1	100
rhizosphere metagenome	Siphoviridae	single-stranded	Bronvirus	single-stranded DNA binding protein [Mycobacterium virus Faith1]	1	100
rhizosphere metagenome	Siphoviridae	ssDNA	Bronvirus	ssDNA binding protein [Mycobacterium virus Bron]	6	100
rhizosphere metagenome	Tracheophyta	oligopeptidase	Euphyllophyta	oligopeptidase A [Medicago truncatula]	3	100
rhizosphere metagenome	NA	ATP-dependent	NA	ATP-dependent zinc metalloprotease [Dishui Lake large algae virus 1]	1	100
rhizosphere metagenome	NA	capsid	NA	capsid [uncultured virus]	1	100
rhizosphere metagenome	NA	chaperonin	NA	chaperonin GroEL [uncultured virus]	3	100
rhizosphere metagenome	NA	hypothetical	NA	hypothetical protein [Sylvanvirus sp.]	1	1.538461538
rhizosphere metagenome	NA	hypothetical	NA	hypothetical protein [viral metagenome]	64	98.46153846
rhizosphere metagenome	NA	nucleotide	NA	nucleotide sugar dehydrogenase [Acanthamoeba castellanii medusavirus]	11	100
rhizosphere metagenome	NA	photosystem	NA	photosystem D1 protein [uncultured virus]	1	50
rhizosphere metagenome	NA	photosystem	NA	photosystem II protein D1 [uncultured marine virus]	1	50
rhizosphere metagenome	NA	putative	NA	putative histone 4 [Cotesia glomerata bracovirus]	1	33.33333333
rhizosphere metagenome	NA	putative	NA	putative serine/threonine protein kinase [Cedratvirus lausannensis]	1	33.33333333
rhizosphere metagenome	NA	putative	NA	putative serine/threonine protein kinase [Pithovirus LCPAC202]	1	33.33333333
rhizosphere metagenome	NA	RdRp	NA	RdRp [Plasmopara viticola associated ambiguivirus 1]	1	100
rhizosphere metagenome	NA	Rep	NA	Rep [uncultured virus]	1	100
rhizosphere metagenome	NA	serine/Threonine	NA	serine/Threonine protein kinase [Cedratvirus kamchatka]	1	100
rhizosphere metagenome	NA	Serine/Threonine	NA	Serine/Threonine protein kinase [Cedratvirus Zaza IHUMI]	1	100
rhizosphere metagenome	NA	Threonylcarbamoyl	NA	Threonylcarbamoyl AMP synthase [Pandoravirus dulcis]	1	50
rhizosphere metagenome	NA	Threonylcarbamoyl	NA	Threonylcarbamoyl AMP synthase [Pandoravirus salinus]	1	50
wastewater metagenome	Astroviridae	capsid	Mamastrovirus	capsid protein [Human astrovirus 5]	1	100
rhizosphere metagenome	Flaviviridae	polyprotein	Flavivirus	polyprotein [Zika virus]	1	100
