# Supplementary material for: Exploring Virome Diversity in Public Data in South America as an Approach for Detecting Viral Sources From Potentially Emerging Viruses
Source: Front Genet. 2022 Jan 21;12:722857. doi: 10.3389/fgene.2021.722857 (PMC8814814; doi:10.3389/fgene.2021.722857)
Supplement: Supplementary file 13 [file Table1.csv]

summary of sampled libraries/identified virus rates
SRA	bases	LoadDate	avgLength	size_MB	LibraryLayout	LibrarySource	LibraryStrategy	ScientificName	spots	Viral_seqs	proportions_virus_seqs	virus_sequence_rate
ERR1007416	2825289939	07/12/2015 16:51	192	1752	PAIRED	METATRANSCRIPTOMIC	RNA-Seq	marine metagenome	14699334	26562	0.180702064	1.81E-01
ERR1007418	4781286503	07/12/2015 16:51	194	2994	PAIRED	METATRANSCRIPTOMIC	RNA-Seq	marine metagenome	24620673	106451	0.432364298	4.32E-01
ERR3587049	4165366514	10/10/2019 12:58	199	2514	PAIRED	METATRANSCRIPTOMIC	RNA-Seq	marine metagenome	20926255	46378	0.221625895	2.22E-01
ERR3587050	5141416943	10/10/2019 17:54	198	3220	PAIRED	METATRANSCRIPTOMIC	RNA-Seq	marine metagenome	25858951	109170	0.422174898	4.22E-01
SRR10617562	1125622272	10/12/2019 12:14	200	464	PAIRED	METATRANSCRIPTOMIC	RNA-Seq	rhizosphere metagenome	5604039	3370	0.060135199	6.01E-02
SRR10617563	3653300452	10/12/2019 12:19	200	1527	PAIRED	METATRANSCRIPTOMIC	RNA-Seq	rhizosphere metagenome	18208662	4848	0.026624691	2.66E-02
SRR10617566	2200308791	10/12/2019 12:17	200	910	PAIRED	METATRANSCRIPTOMIC	RNA-Seq	rhizosphere metagenome	10954121	2721	0.024839967	2.48E-02
SRR10617568	822411670	10/12/2019 12:14	201	330	PAIRED	METATRANSCRIPTOMIC	RNA-Seq	rhizosphere metagenome	4086412	5589	0.13677035	1.37E-01
SRR10617569	829160565	10/12/2019 12:15	201	333	PAIRED	METATRANSCRIPTOMIC	RNA-Seq	rhizosphere metagenome	4119499	10005	0.242869339	2.43E-01
SRR10617570	909799372	10/12/2019 12:15	201	367	PAIRED	METATRANSCRIPTOMIC	RNA-Seq	rhizosphere metagenome	4521132	4463	0.098714216	9.87E-02
SRR1781802	4005939600	03/02/2015 16:41	300	2547	PAIRED	METATRANSCRIPTOMIC	RNA-Seq	aquatic metagenome	13353132	74455	0.557584543	5.58E-01
SRR1781811	4901841600	03/02/2015 16:43	300	3059	PAIRED	METATRANSCRIPTOMIC	RNA-Seq	aquatic metagenome	16339472	252974	1.548238523	1.55E+00
SRR1785209	1662570300	04/02/2015 09:22	300	998	PAIRED	METATRANSCRIPTOMIC	RNA-Seq	aquatic metagenome	5541901	35975	0.649145483	6.49E-01
SRR1785351	2900688900	04/02/2015 09:30	300	1779	PAIRED	METATRANSCRIPTOMIC	RNA-Seq	aquatic metagenome	9668963	69930	0.723241986	7.23E-01
SRR1785352	2367543300	04/02/2015 09:29	300	1523	PAIRED	METATRANSCRIPTOMIC	RNA-Seq	aquatic metagenome	7891811	14804	0.187586854	1.88E-01
SRR1803377	454057550	14/02/2015 12:39	50	259	SINGLE	METATRANSCRIPTOMIC	RNA-Seq	Aedes aegypti	9081151	2010	0.022133758	2.21E-02
SRR1803378	609195100	14/02/2015 12:14	50	349	SINGLE	METATRANSCRIPTOMIC	RNA-Seq	Aedes aegypti	12183902	2904	0.023834729	2.38E-02
SRR1803379	462697050	17/02/2015 13:26	50	251	SINGLE	METATRANSCRIPTOMIC	RNA-Seq	Aedes aegypti	9253941	3177	0.034331319	3.43E-02
SRR4830151	326739250	04/11/2016 15:46	250	149	SINGLE	METATRANSCRIPTOMIC	RNA-Seq	aquatic metagenome	1306957	1412	0.108037219	1.08E-01
SRR4830156	322052000	04/11/2016 15:46	250	147	SINGLE	METATRANSCRIPTOMIC	RNA-Seq	aquatic metagenome	1288208	695	0.053950915	5.40E-02
SRR4830159	235145250	04/11/2016 15:38	250	108	SINGLE	METATRANSCRIPTOMIC	RNA-Seq	aquatic metagenome	940581	955	0.101532989	1.02E-01
SRR4830163	345775000	04/11/2016 15:39	250	157	SINGLE	METATRANSCRIPTOMIC	RNA-Seq	aquatic metagenome	1383100	239	0.017280023	1.73E-02
SRR4830168	350559250	04/11/2016 15:40	250	159	SINGLE	METATRANSCRIPTOMIC	RNA-Seq	aquatic metagenome	1402237	331	0.02360514	2.36E-02
SRR4830172	182275750	04/11/2016 15:40	250	83	SINGLE	METATRANSCRIPTOMIC	RNA-Seq	aquatic metagenome	729103	161	0.022081928	2.21E-02
SRR4830177	235436250	04/11/2016 15:38	250	107	SINGLE	METATRANSCRIPTOMIC	RNA-Seq	aquatic metagenome	941745	821	0.087178589	8.72E-02
SRR4830181	391195500	04/11/2016 15:40	250	178	SINGLE	METATRANSCRIPTOMIC	RNA-Seq	aquatic metagenome	1564782	708	0.045245919	4.52E-02
SRR4830188	374845750	04/11/2016 15:38	250	170	SINGLE	METATRANSCRIPTOMIC	RNA-Seq	aquatic metagenome	1499383	137665	9.1814433	9.18E+00
SRR4830195	759723000	04/11/2016 15:39	250	346	SINGLE	METATRANSCRIPTOMIC	RNA-Seq	aquatic metagenome	3038892	1246	0.041001786	4.10E-02
SRR4830199	2410422000	04/11/2016 15:43	250	1035	SINGLE	METATRANSCRIPTOMIC	RNA-Seq	aquatic metagenome	9641688	19502	0.202267487	2.02E-01
SRR4830207	487652250	04/11/2016 15:38	250	222	SINGLE	METATRANSCRIPTOMIC	RNA-Seq	aquatic metagenome	1950609	841	0.04311474	4.31E-02
SRR4830211	365913000	04/11/2016 15:38	250	166	SINGLE	METATRANSCRIPTOMIC	RNA-Seq	aquatic metagenome	1463652	1719	0.11744595	1.17E-01
SRR5944345	3067031736	18/08/2017 10:46	394	1756	PAIRED	METATRANSCRIPTOMIC	RNA-Seq	compost metagenome	7767801	312842	4.027420373	4.03E+00
SRR5944346	2429227342	18/08/2017 10:43	413	1388	PAIRED	METATRANSCRIPTOMIC	RNA-Seq	compost metagenome	5879612	67014	1.139769087	1.14E+00
SRR5944348	5577612586	18/08/2017 10:49	379	3220	PAIRED	METATRANSCRIPTOMIC	RNA-Seq	compost metagenome	14715430	44162	0.300106759	3.00E-01
SRR6123583	702395350	02/10/2017 16:04	50	392	SINGLE	TRANSCRIPTOMIC	miRNA-Seq	Aedes aegypti	14047907	381	0.002712148	2.71E-03
SRR6123585	649729900	02/10/2017 16:05	50	366	SINGLE	TRANSCRIPTOMIC	miRNA-Seq	Aedes aegypti	12994598	493	0.003793884	3.79E-03
SRR6123586	393785300	02/10/2017 16:04	50	218	SINGLE	TRANSCRIPTOMIC	miRNA-Seq	Aedes aegypti	7875706	388	0.004926542	4.93E-03
SRR6123587	724244900	02/10/2017 16:06	50	414	SINGLE	TRANSCRIPTOMIC	miRNA-Seq	Aedes aegypti	14484898	1566	0.01081126	1.08E-02
SRR6123588	568624700	02/10/2017 16:05	50	318	SINGLE	TRANSCRIPTOMIC	miRNA-Seq	Aedes aegypti	11372494	399	0.003508465	3.51E-03
SRR6123589	316771200	02/10/2017 16:04	50	176	SINGLE	TRANSCRIPTOMIC	miRNA-Seq	Aedes aegypti	6335424	1142	0.018025629	1.80E-02
SRR6123590	808141750	02/10/2017 16:06	50	455	SINGLE	TRANSCRIPTOMIC	miRNA-Seq	Aedes aegypti	16162835	942	0.005828185	5.83E-03
SRR6123591	793832450	02/10/2017 16:06	50	407	SINGLE	TRANSCRIPTOMIC	miRNA-Seq	Aedes aegypti	15876649	427	0.002689484	2.69E-03
SRR6123592	762835300	02/10/2017 16:06	50	430	SINGLE	TRANSCRIPTOMIC	miRNA-Seq	Aedes aegypti	15256706	421	0.002759442	2.76E-03
SRR6123593	743437300	02/10/2017 16:05	50	414	SINGLE	TRANSCRIPTOMIC	miRNA-Seq	Aedes aegypti	14868746	381	0.002562422	2.56E-03
SRR6123594	528492900	02/10/2017 16:04	50	275	SINGLE	TRANSCRIPTOMIC	miRNA-Seq	Aedes aegypti	10569858	266	0.00251659	2.52E-03
SRR6123595	868367300	02/10/2017 16:06	50	491	SINGLE	TRANSCRIPTOMIC	miRNA-Seq	Aedes aegypti	17367346	624	0.00359295	3.59E-03
SRR6123596	704064850	02/10/2017 16:06	50	390	SINGLE	TRANSCRIPTOMIC	miRNA-Seq	Aedes aegypti	14081297	333	0.002364839	2.36E-03
SRR7167635	969764280	15/05/2018 17:38	302	422	PAIRED	VIRAL RNA	WGS	Venezuelan equine encephalitis virus	3211140	127	0.003954982	3.95E-03
SRR7167637	1243571674	15/05/2018 17:39	302	531	PAIRED	VIRAL RNA	WGS	Venezuelan equine encephalitis virus	4117787	421	0.010223938	1.02E-02
SRR7167640	722490304	15/05/2018 17:39	302	312	PAIRED	VIRAL RNA	WGS	Venezuelan equine encephalitis virus	2392352	298	0.012456361	1.25E-02
SRR7537347	34086859	18/07/2018 14:20	131	27	SINGLE	METAGENOMIC	WGS	bat metagenome	258444	295	0.11414465	1.14E-01
SRR7537348	254703061	18/07/2018 14:21	180	199	SINGLE	METAGENOMIC	WGS	bat metagenome	1409806	53283	3.77945618	3.78E+00
SRR7537349	176137189	18/07/2018 14:20	178	138	SINGLE	METAGENOMIC	WGS	bat metagenome	987600	57159	5.787667072	5.79E+00
SRR8040959	21977319	12/10/2018 10:25	91	6	SINGLE	GENOMIC	OTHER	Columba livia	241509	406	0.168109677	1.68E-01
SRR8041069	169724282	12/10/2018 10:26	91	52	SINGLE	GENOMIC	OTHER	Columba livia	1865102	70	0.003753146	3.75E-03
SRR8041152	99968687	12/10/2018 10:26	91	63	SINGLE	GENOMIC	OTHER	Columba livia	1098557	54	0.004915539	4.92E-03
SRR8041153	192153234	12/10/2018 10:26	91	121	SINGLE	GENOMIC	OTHER	Columba livia	2111574	61	0.00288884	2.89E-03
SRR8041154	151140080	12/10/2018 10:26	91	95	SINGLE	GENOMIC	OTHER	Columba livia	1660880	188	0.011319301	1.13E-02
SRR8041155	205465624	12/10/2018 10:56	91	128	SINGLE	GENOMIC	OTHER	Columba livia	2257864	60	0.002657379	2.66E-03
SRR8041219	317476887	12/10/2018 10:26	91	199	SINGLE	GENOMIC	OTHER	Columba livia	3488757	98	0.002809023	2.81E-03
SRR8041220	364392301	12/10/2018 10:27	91	227	SINGLE	GENOMIC	OTHER	Columba livia	4004311	69	0.001723143	1.72E-03
SRR8041222	203108087	12/10/2018 10:26	91	127	SINGLE	GENOMIC	OTHER	Columba livia	2231957	127	0.005690074	5.69E-03
SRR8041262	143677625	12/10/2018 10:26	91	90	SINGLE	GENOMIC	OTHER	Columba livia	1578875	97	0.006143615	6.14E-03
SRR8041265	119527044	12/10/2018 10:26	91	75	SINGLE	GENOMIC	OTHER	Columba livia	1313484	54	0.004111203	4.11E-03
SRR8041266	155305878	12/10/2018 10:26	91	98	SINGLE	GENOMIC	OTHER	Columba livia	1706658	56	0.003281267	3.28E-03
SRR8156000	4779665601	04/11/2018 17:48	150	1810	PAIRED	VIRAL RNA	RNA-Seq	Zika virus - vero cells	31668747	1010	0.003189264	3.19E-03
*This table represents data from experiments that identified more of 50 viral sequences.
