# Supplementary material for: Exploring Virome Diversity in Public Data in South America as an Approach for Detecting Viral Sources From Potentially Emerging Viruses
Source: Front Genet. 2022 Jan 21;12:722857. doi: 10.3389/fgene.2021.722857 (PMC8814814; doi:10.3389/fgene.2021.722857)
Supplement: Supplementary file 15 [file Table5.csv]

Order	Viral Family	Family	Genome Type	Genomic Molecule(s)	Host	Species	Env.	Virion Morphology
Unassigned	Adenoviridae	Adenoviridae	dsDNA	1 L	A	62	N	Icosahedral
Herpesvirales	Alloherpesviridae	Alloherpesviridae	dsDNA	1 L	A	12	Y	Spherical to pleomorphic
Tymovirales	Alphaflexiviridae	Alphaflexiviridae	ssRNA(1 )	1 L	F-P	50	N	Filamentous, flexible
Unassigned	Alphatetraviridae	Alphatetraviridae	ssRNA(1 )	1 or 2 L	A	10	N	Icosahedral
Unassigned	Alvernaviridae	Alvernaviridae	ssRNA(1 )	1 L	Pr	1	N	Icosahedral
Unassigned	Amalgaviridae	Amalgaviridae	dsRNA	1 L	P	4	NA	Capsid-less
Unassigned	Ampullaviridae	Ampullaviridae	dsDNA	1 L	Ar	1	Y	Bottle-shaped, helical, nucleoprotein
Unassigned	Anelloviridae	Anelloviridae	ssDNA(2 )	1 C	A	68	N	Icosahedral
Unassigned	Arenaviridae	Arenaviridae	ssRNA(1 /2 )	2 L	A	36	Y	Spherical to pleomorphic
Nidovirales	Arteriviridae	Arteriviridae	ssRNA(1 )	1 L	A	17	Y	Spherical to pleomorphic
Unassigned	Ascoviridae	Ascoviridae	dsDNA	1 C	A	4	Y	Bacilliform
Unassigned	Asfarviridae	Asfarviridae	dsDNA	1 L	A	1	Y	Spherical to pleomorphic
Unassigned	Astroviridae	Astroviridae	ssRNA(1 )	1 L	A	22	N	Icosahedral
Unassigned	Avsunviroidae	Avsunviroidae	ssRNA	1 C	P	4	Vrd	Capsid-less
Unassigned	Baculoviridae	Baculoviridae	dsDNA	1 C	A	66	Y	Rod-shaped, helical nucleocapsid
Unassigned	Barnaviridae	Barnaviridae	ssRNA(1 )	1 L	F	1	N	Bacilliform
Unassigned	Benyviridae	Benyviridae	ssRNA(1 )	1 L	P	4	N	Rod shaped
Tymovirales	Betaflexiviridae	Betaflexiviridae	ssRNA(1 )	1 L	F-P	89	N	Filamentous, flexible
Unassigned	Bicaudaviridae	Bicaudaviridae	dsDNA	1 C	Ar	1	N	Lemon shaped
Unassigned	Bidnaviridae	Bidnaviridae	ssDNA	2 L	A	1	N	Icosahedral
Unassigned	Birnaviridae	Birnaviridae	dsRNA	2 L	A	6	N	Icosahedral
Mononegavirales	Bornaviridae	Bornaviridae	ssRNA(2 )	1 L	A	8	Y	Spherical
Unassigned	Bromoviridae	Bromoviridae	ssRNA(1 )	3 L	P	33	N	Icosahedral or Bacilliform
Unassigned	Caliciviridae	Caliciviridae	ssRNA(1 )	1 L	A	7	N	Icosahedral
Unassigned	Carmotetraviridae	Carmotetraviridae	ssRNA(1 )	1 L	A	1	N	Icosahedral
Unassigned	Caulimoviridae	Caulimoviridae	dsDNA-RT	1 C	A-P	62	N	Bacilliform or Icosahedral
Unassigned	Chrysoviridae	Chrysoviridae	dsRNA	4 L	F	9	N	Icosahedral
Unassigned	Circoviridae	Circoviridae	ssDNA(1 /2 )	1 C	A	70	N	Icosahedral
Unassigned	Clavaviridae	Clavaviridae	dsDNA	1 C	Ar	1	N	Bacilliform
Unassigned	Closteroviridae	Closteroviridae	ssRNA(1 )	1-3 L	P	49	N	Filamentous, flexible
Nidovirales	Coronaviridae	Coronaviridae	ssRNA(1 )	1 L	A	39	Y	Bacilliform or Spherical
Unassigned	Corticoviridae	Corticoviridae	dsDNA	1 C	B	1	N	Icosahedral
Unassigned	Cystoviridae	Cystoviridae	dsRNA	3 L	B	1	Y	Spherical
Picornavirales	Dicistroviridae	Dicistroviridae	ssRNA(1 )	1 L	A	15	N	Icosahedral
Unassigned	Endornaviridae	Endornaviridae	dsRNA	1 L	C-F-P	22	NA	Capsid-less
Bunyavirales	Feraviridae	Feraviridae	ssRNA(2 )	3 L	A	1	Y	Spherical, helical nucleocapsid
Mononegavirales	Filoviridae	Filoviridae	ssRNA(2 )	1 L	A	7	Y	Filamentous, flexible, helical nucleocapsid
Bunyavirales	Fimoviridae	Fimoviridae	ssRNA(2 )	4-8 L	P	9	Y	Spherical, nucleocapsid
Unassigned	Flaviviridae	Flaviviridae	ssRNA(1 )	1 L	A	82	Y	Spherical
Unassigned	Fuselloviridae	Fuselloviridae	dsDNA	1 C	Ar	9	Y	Spindle-shaped
Tymovirales	Gammaflexiviridae	Gammaflexiviridae	ssRNA(1 )	1 L	F	1	N	Filamentous, flexible
Unassigned	Geminiviridae	Geminiviridae	ssDNA(1 /2 )	1-2 C	P	369	N	Icosahedral
Unassigned	Genomoviridae	Genomoviridae	ssDNA(1 /2 )	1 C	A-F-P	73	N	Icosahedral
Unassigned	Globuloviridae	Globuloviridae	dsDNA	1 L	Ar	2	Y	Spherical, pleomorphic
Unassigned	Guttaviridae	Guttaviridae	dsDNA	1 C	Ar	2	Y	Droplet shaped
Bunyavirales	Hantaviridae	Hantaviridae	ssRNA(2 )	3 L	A	41	Y	Spherical, nucleocapsid
Unassigned	Hepadnaviridae	Hepadnaviridae	dsDNA-RT	1 C	A	12	Y	Spherical
Unassigned	Hepeviridae	Hepeviridae	ssRNA(1 )	1 L	A	5	N	Icosahedral
Herpesvirales	Herpesviridae	Herpesviridae	dsDNA	1 L	A	89	Y	Spherical
Unassigned	Hypoviridae	Hypoviridae	ssRNA(1 )	1 L	F	4	NA	Capsid-less
Unassigned	Hytrosaviridae	Hytrosaviridae	dsDNA	1 C	A	2	Y	Helical nucleocapsid
Picornavirales	Iflaviridae	Iflaviridae	ssRNA(1 )	1 L	A	15	N	Icosahedral
Unassigned	Inoviridae	Inoviridae	ssDNA(1 )	1 C	B	31	N	Filamentous to rod shaped
Unassigned	Iridoviridae	Iridoviridae	dsDNA	1 L	A	12	Y/N	Icosahedral or Spherical
Bunyavirales	Jonviridae	Jonviridae	ssRNA(2 )	3 L	A	1	Y	Tubular or Spherical
Unassigned	Lavidaviridae	Lavidaviridae	dsDNA	1 C	Pr	3	N	Icosahedral
Unassigned	Leviviridae	Leviviridae	ssRNA(1 )	1 L	B	4	N	Icosahedral
Ligamenvirales	Lipothrixviridae	Lipothrixviridae	dsDNA	1 L	Ar	8	Y	Filamentous
Unassigned	Luteoviridae	Luteoviridae	ssRNA(1 )	1 L	P	34	N	Icosahedral
Herpesvirales	Malacoherpesviridae	Malacoherpesviridae	dsDNA	1 L	A	2	Y	Icosahedral to pleomorphic
Picornavirales	Marnaviridae	Marnaviridae	ssRNA(1 )	1 L	C	1	N	Icosahedral
Unassigned	Marseilleviridae	Marseilleviridae	dsDNA	1 C	Pr	4	N	Icosahedral
Unassigned	Megabirnaviridae	Megabirnaviridae	dsRNA	2 L	F	1	N	Icosahedral
Nidovirales	Mesoniviridae	Mesoniviridae	ssRNA(1 )	1 L	A	7	Y	Spherical
Unassigned	Metaviridae	Metaviridae	ssRNA-RT	1 L	A-F-P	39	Y	Ovoidal
Unassigned	Microviridae	Microviridae	ssDNA(1 )	1 C	B	21	N	Icosahedral
Unassigned	Mimiviridae	Mimiviridae	dsDNA	1 L	Pr	2	N	Icosahedral (Pseudo)
Mononegavirales	Mymonaviridae	Mymonaviridae	ssRNA(2 )	1 L	F	1	Y	Filamentous, flexible, helical nucleocapsid
Caudovirales	Myoviridae	Myoviridae	dsDNA	1 L	Ar-B	271	N	Icosahedral head with tail
Bunyavirales	Nairoviridae	Nairoviridae	ssRNA(2 )	3 L	A	12	Y	Spherical
Unassigned	Nanoviridae	Nanoviridae	ssDNA(1 )	8 or 6 C	P	12	N	Icosahedral
Unassigned	Narnaviridae	Narnaviridae	ssRNA(1 )	1 L	C-F- Pr	7	NA	Capsid-less
Unassigned	Nimaviridae	Nimaviridae	dsDNA	1 C	A	1	Y	Helical nucleocapsid
Unassigned	Nodaviridae	Nodaviridae	ssRNA(1 )	2 L	A	9	N	Icosahedral
Unassigned	Nudiviridae	Nudiviridae	dsDNA	1 C	A	3	Y	Helical nucleocapsid
Mononegavirales	Nyamiviridae	Nyamiviridae	ssRNA(2 )	1 L	A	5	Y	Spherical, helical nucleocapsid
Unassigned	Ophioviridae	Nyamiviridae	ssRNA(2 )	3 or 4 L	P	7	N	Filamentous, flexible nucleocapsids
Unassigned	Orthomyxoviridae	Orthomyxoviridae	ssRNA(2 )	6-8 L	A	9	Y	Spherical, Filamentous, Pleomorphic
Unassigned	Papillomaviridae	Papillomaviridae	dsDNA	1 C	A	116	N	Icosahedral
Mononegavirales	Paramyxoviridae	Paramyxoviridae	ssRNA(2 )	1 L	A:	49	Y	Spherical, Filamentous, Pleomorphic
Unassigned	Partitiviridae	Partitiviridae	dsRNA	2 L	F-P	60	N	Icosahedral
Unassigned	Parvoviridae	Parvoviridae	ssDNA(1 /2 )	1 L	A	62	N	Icosahedral
Bunyavirales	Peribunyaviridae	Peribunyaviridae	ssRNA(2 )	3 L	A	52	Y	Spherical, nucleocapsid
Unassigned	Permutotetraviridae	Permutotetraviridae	ssRNA(1 )	1 L	A	2	N	Icosahedral
Bunyavirales	Phasmaviridae	Phasmaviridae	ssRNA(2 )	3 L	A	6	Y	Helical nucleocapsid (?)
Bunyavirales	Phenuiviridae: Goukovirus	Phenuiviridae	ssRNA(2 )	3 L	A	4	Y	Spherical, icosahedral arrangement of glycoproteins
Bunyavirales	Phenuiviridae: Phasivirus	Phenuiviridae	ssRNA(2 )	3 L	A	3	Y	Spherical, icosahedral arrangement of glycoproteins
Bunyavirales	Phenuiviridae: Phlebovirus	Phenuiviridae	ssRNA(1 /2 )	3 L	A	10	Y	Spherical, icosahedral arrangement of glycoproteins
Bunyavirales	Phenuiviridae: Tenuivirus	Phenuiviridae	ssRNA(2 )	45 C	P	7	N	Helical nucleocapsid (also they are circular)
Unassigned	Phycodnaviridae	Phycodnaviridae	dsDNA	1 L	A-C-P	33	Y	Icosahedral
Unassigned	Picobirnaviridae	Picobirnaviridae	dsRNA	2 L	A	2	N	Icosahedral
Picornavirales	Picornaviridae	Picornaviridae	ssRNA(1 )	1 L	A	80	N	Icosahedral
Unassigned	Plasmaviridae	Plasmaviridae	dsDNA	1 C	B	1	Y	Quasipherical to pleomorphic
Unassigned	Pleolipoviridae	Pleolipoviridae	dsDNA; ssDNA	1 C	Ar	5	Y	Pleomorphic
Unassigned	Pleolipoviridae	Pleolipoviridae	dsDNA	1 C	Ar	3	Y	Pleomorphic
Mononegavirales	Pneumoviridae	Pneumoviridae	ssRNA(-)	1 L	A	5	Y	Spherical, helical nucleocapsid
Caudovirales	Podoviridae	Podoviridae	dsDNA	1 L	B	132	N	Icosahedral head with tail
Unassigned	Polydnaviridae	Polydnaviridae	dsDNA	1 C	A	53	Y	Prolate ellipsoid; helical nucleocapsid
Unassigned	Polyomaviridae	Polyomaviridae	dsDNA	1 C	A	80	N	Icosahedral
Unassigned	Pospiviroidae	Pospiviroidae	ssRNA	1 C	P	28	Vrd	Capsid-less
Unassigned	Potyviridae	Potyviridae	ssRNA(1 )	1 or 2 L	P	195	N	Filamentous, flexible
Unassigned	Poxviridae	Poxviridae	dsDNA	1 L	A	71	Y	Pleomorphic
Unassigned	Pseudoviridae	Pseudoviridae	ssRNA-RT	1 L	A-F- P-Pr	34	N	Spherical (Isometric to quasiisometric)
Unassigned	Quadriviridae	Quadriviridae	dsRNA	4 L	F	1	N	Icosahedral
Unassigned	Reoviridae	Reoviridae	dsRNA	912 L	A-F-P	90	N	Icosahedral, double layered
Unassigned	Retroviridae	Retroviridae	ssRNA-RT	1 L	A	55	Y	Spherical to pleomorphic
Mononegavirales	Rhabdoviridae	Rhabdoviridae	ssRNA(2 )	1 L	A-P	131	Y	Bullet-shaped or Bacilliform; helical nucleocapsid
Nidovirales	Roniviridae	Roniviridae	ssRNA(1 )	1 L	A	1	Y	Bacilliform, helical nucleocapsid
Ligamenvirales	Rudiviridae	Rudiviridae	dsDNA	1 L	Ar	3	N	Rod-shaped
Unassigned	Sarthroviridae	Sarthroviridae	ssRNA(1 )	1 L	A	1	Sat	Icosahedral
Picornavirales	Secoviridae	Secoviridae	ssRNA(1 )	1 or 2 L	P	81	N	Icosahedral
Caudovirales	Siphoviridae	Siphoviridae	dsDNA	1 L	Ar-B	553	N	Icosahedral head with tail
Unassigned	Solinviviridae	Solinviviridae	ssRNA(1 )	1 L	A	2	N	Spherical
Unassigned	Sphaerolipoviridae	Sphaerolipoviridae	dsDNA	1 L or 1 C	Ar-B	7	N	Icosahedral
Unassigned	Spiraviridae	Spiraviridae	ssDNA(1 )	1 C	Ar	1	N	Coil-shaped, helical nucleoprotein
Mononegavirales	Sunviridae	Sunviridae	ssRNA(2 )	1 L	A	1	Y	Helical nucleocapsid (?)
Unassigned	Tectiviridae	Tectiviridae	dsDNA	1 L	B	5	N	Icosahedral
Unassigned	Togaviridae	Togaviridae	ssRNA(1 )	1 L	A	32	Y	Spherical, icosahedral
Unassigned	Tolecusatellitidae	Tolecusatellitidae	ssDNA	1 C	P	72	Sat	Icosahedral
Unassigned	Tombusviridae	Tombusviridae	ssRNA(1 )	1 or 2 L	P	74	N	Icosahedral
Bunyavirales	Tospoviridae	Tospoviridae	ssRNA(1 /2 )	3 L	P	11	Y	Spherical, nucleocapsid
Unassigned	Totiviridae	Totiviridae	dsRNA	1 L	F-Pr	28	N	Icosahedral
Unassigned	Tristromaviridae	Tristromaviridae	dsDNA	1 L	Ar	2	Y	Rod-shaped helical nucleocapsid
Unassigned	Turriviridae	Turriviridae	dsDNA	1 L	Ar	2	N	Icosahedral
Tymovirales	Tymoviridae	Tymoviridae	ssRNA(1 )	1 L	A-P	39	N	Icosahedral
Order	Viral Family	Viral Family	Genome Type	Genomic Molecule(s)	Host	Species	Env.	Virion Morphology
Unassigned	Virgaviridae	Virgaviridae	ssRNA(1 )	1-3 L	P	59	N	Rod-shaped
Unassigned	Unassigned: Albetovirus	Unassigned	ssRNA(1 )	1 L	P	3	Sat	Icosahedral
Mononegavirales	Unassigned: Anphevirus	Unassigned	ssRNA(2 )	1 L	A	1	Y	Helical nucleocapsid (?)
Mononegavirales	Unassigned: Arlivirus	Unassigned	ssRNA(2 )	1 L	A	1	Y	Helical nucleocapsid (?)
Unassigned	Unassigned: Aumaivirus	Unassigned	ssRNA(1 )	1 L	P	1	Sat	Icosahedral
Unassigned	Unassigned: Bacilladnavirus	Unassigned	ssDNA(1 /2 )	1 C	C	1	N	Icosahedral
Picornavirales	Unassigned: Bacillarnavirus	Unassigned	ssRNA(1 )	1 L	C	3	N	Icosahedral
Unassigned	Unassigned: Blunervirus	Unassigned	ssRNA(1 )	4 L	P	1	N	Baciliform or filamentous?
Unassigned	Unassigned: Botybirnavirus	Unassigned	dsRNA	2 L	F	1	?	Icosahedral
Mononegavirales	Unassigned: Chengtivirus	Unassigned	ssRNA(2 )	1 L	A	1	Y	Helical nucleocapsid (?)
Unassigned	Unassigned: Cilevirus	Unassigned	ssRNA(1 )	2 L	P	2	N	Bacilliform
Mononegavirales	Unassigned: Crustavirus	Unassigned	ssRNA(2 )	1 L	A	1	Y	Helical nucleocapsid (?)
Unassigned	Unassigned: Deltavirus	Unassigned	ssRNA(2 )	1 C	A	1	Y	Spherical, helical nucleocapsid
Unassigned	Unassigned: Dinodnavirus	Unassigned	dsDNA	1 C	C	1	?	Icosahedral
Unassigned	Unassigned: Higrevirus	Unassigned	ssRNA(1 )	3 L	P	1	N	Bacilliform
Unassigned	Unassigned: Idaeovirus	Unassigned	ssRNA(1 )	2 L	P	1	N	Icosahedral
Picornavirales	Unassigned: Labyrnavirus	Unassigned	ssRNA(1 )	1 L	C	1	N	Icosahedral
Unassigned	Unassigned: Ourmiavirus	Unassigned	ssRNA(1 )	3 L	P	3	N	Bacilliform or Icosahedral
Unassigned	Unassigned: Papanivirus	Unassigned	ssRNA(1 )	1 L	P	1	Sat	Icosahedral
Unassigned	Unassigned: Polemovirus	Unassigned	ssRNA(1 )	1 L	P	1	N	Icosahedral
Unassigned	Unassigned: Rhizidiovirus	Unassigned	dsDNA	1 L	F-C	1	N	Icosahedral
Unassigned	Unassigned: Salterprovirus	Unassigned	dsDNA	1 L	Ar	1	Y	Spindle shaped
Unassigned	Unassigned: Sinaivirus	Unassigned	ssRNA(1 )	1 L	A	2	?	Icosahedral
Unassigned	Unassigned: Sobemovirus	Unassigned	ssRNA(1 )	1 L	P	19	N	Icosahedral
Unassigned	Unassigned: Tilapinevirus	Unassigned	ssRNA(1 )	10 L	A	1	Y	Spherical, Filamentous, Pleomorphic (?)
Unassigned	Unassigned: Virtovirus	Unassigned	ssRNA(1 )	1 L	P	1	Sat	Icosahedral
Mononegavirales	Unassigned: Wastrivirus	Unassigned	ssRNA(2 )	1 L	A	1	Y	Helical nucleocapsid (?)
