# Supplementary material for: Exploring Virome Diversity in Public Data in South America as an Approach for Detecting Viral Sources From Potentially Emerging Viruses
Source: Front Genet. 2022 Jan 21;12:722857. doi: 10.3389/fgene.2021.722857 (PMC8814814; doi:10.3389/fgene.2021.722857)
Supplement: Supplementary file 16 [file Table8.xlsx]

## Sheet: N families - reads - Bowtie
Viral families recovered in reads mapped with Bowtie2
id	N	percent
Aedes aegypti	44	20.9524
aquatic metagenome	18	8.57143
Artibeus lituratus	15	7.14286
bioreactor metagenome	1	0.476191
Carollia brevicauda	35	16.6667
Carollia perspicillata	22	10.4762
Columba livia	1	0.476191
Desmodus rotundus	25	11.9048
marine metagenome	2	0.952381
Sturnira ludovici	40	19.0476
Trypanosoma	5	2.38095
wastewater metagenome	2	0.952381

## Sheet: N Families-reads-BLASTp
Viral families recovered in translated reads mapped with blastp
id	N	percent
Aedes aegypti	3	2.75229
aquatic metagenome	21	19.2661
Artibeus lituratus	3	2.75229
Carollia brevicauda	14	12.844
Carollia perspicillata	2	1.83486
compost metagenome	11	10.0917
Desmodus rotundus	6	5.50459
marine metagenome	15	13.7615
rhizosphere metagenome	18	16.5138
Sturnira ludovici	15	13.7615
wastewater metagenome	1	0.917431

## Sheet: N Families-contigs-BLASTn
Viral families detected in blastn-mapped contigs
id	N	percent
Aedes aegypti	3	2.75229
aquatic metagenome	21	19.2661
Artibeus lituratus	3	2.75229
Carollia brevicauda	14	12.844
Carollia perspicillata	2	1.83486
compost metagenome	11	10.0917
Desmodus rotundus	6	5.50459
marine metagenome	15	13.7615
rhizosphere metagenome	18	16.5138
Sturnira ludovici	15	13.7615
wastewater metagenome	1	0.917431

## Sheet: N Families-contigs-BLASTp
Viral families detected in Contig mapped with blastp
id	N	percent
Aedes aegypti	3	2.75229
aquatic metagenome	21	19.2661
Artibeus lituratus	3	2.75229
Carollia brevicauda	14	12.844
Carollia perspicillata	2	1.83486
compost metagenome	11	10.0917
Desmodus rotundus	6	5.50459
marine metagenome	15	13.7615
rhizosphere metagenome	18	16.5138
Sturnira ludovici	15	13.7615
wastewater metagenome	1	0.917431

## Sheet: N vFAMs-reads-HMMer
vFams detected according to the peptides (translated reads) retrieved
d	N	percent
Aedes aegypti	32	4.5134
aquatic metagenome	32	4.5134
Artibeus lituratus	31	4.37235
Carollia brevicauda	226	31.8759
Carollia perspicillata	18	2.53879
Desmodus rotundus	97	13.6812
marine metagenome	1	0.141044
Sturnira ludovici	241	33.9915
wastewater metagenome	31	4.37235

## Sheet: vFAMs-contigs-HMMer
vFAMs detected according to the contigs obtained.
id	N	percent
Aedes aegypti	136	4.89033
aquatic metagenome	266	9.5649
Artibeus lituratus	55	1.97771
Carollia brevicauda	828	29.7735
Carollia perspicillata	163	5.8612
Desmodus rotundus	389	13.9878
marine metagenome	1	0.035958
Sturnira ludovici	935	33.621
wastewater metagenome	8	0.287666
