# Supplementary material for: Exploring Virome Diversity in Public Data in South America as an Approach for Detecting Viral Sources From Potentially Emerging Viruses
Source: Front Genet. 2022 Jan 21;12:722857. doi: 10.3389/fgene.2021.722857 (PMC8814814; doi:10.3389/fgene.2021.722857)
Supplement: Supplementary file 17 [file Table6.csv]

query	SBJT	subj2	protein_class	perc_identity	num_ident_matches	alig_length	mismatches	gap_openings	n_gaps	pos_match	ppos	q_start	q_end	q_len	qcov	qcovhsp	s_start	s_end	s_len	evalue	bit_score	score_raw	V2	V3	V4	V5	V6	V7	V8	V9
NA_SAMN09633455_5	Q8TGM6.1	76.923	20	26	6	0	0	22	84.62	35	60	72	36	36	48	73	124	7.26E-06	43.5	101	NA	NA	cellular organisms	Bacteria	Terrabacteria group	Actinobacteria	Actinomycetia	Streptosporangiales	Nocardiopsaceae	Thermobifida
Opisthokonta_SAMN12675087_3	P22682.3	100	33	33	0	0	0	33	100	1	33	33	100	100	363	395	913	1.02E-18	79	193	NA	NA	cellular organisms	Bacteria	Terrabacteria group	Actinobacteria	Actinomycetia	Streptosporangiales	Nocardiopsaceae	Thermobifida
NA_SAMN12675085_3	B1PS78.1	96.774	30	31	1	0	0	30	96.77	1	31	33	94	94	10	40	120	4.18E-13	60.1	144	NA	NA	cellular organisms	Bacteria	Terrabacteria group	Actinobacteria	Actinomycetia	Streptosporangiales	Thermomonosporaceae	Thermomonospora
Orthornavirae_SAMN12675085_3	P62975.1	100	33	33	0	0	0	33	100	1	33	33	100	100	6	38	76	3.90E-16	66.6	161	NA	NA	cellular organisms	Bacteria	Terrabacteria group	Actinobacteria	Actinomycetia	Streptosporangiales	Nocardiopsaceae	Thermobifida
Guanarito_1	P0CI21.1	94.118	16	17	1	0	0	16	94.12	11	27	56	30	30	22	38	38	0.000572	36.2	82	NA	NA	cellular organisms	Bacteria	Terrabacteria group	Actinobacteria	Actinomycetia	Streptosporangiales	Thermomonosporaceae	Thermomonospora
NA_SAMN12675087_3	P84589.2	100	33	33	0	0	0	33	100	1	33	33	100	100	27	59	63	7.43E-18	70.9	172	NA	NA	cellular organisms	Bacteria	Terrabacteria group	Actinobacteria	Actinomycetia	Streptosporangiales	Nocardiopsaceae	Thermobifida
NA_SAMN12675085_3	P0CI21.1	94.118	16	17	1	0	0	16	94.12	15	31	33	52	52	22	38	38	0.000273	35.8	81	NA	NA	cellular organisms	Bacteria	Terrabacteria group	Actinobacteria	Actinomycetia	Streptosporangiales	Thermomonosporaceae	Thermomonospora
White_1	Q5DU56.2	100	19	19	0	0	0	19	100	57	75	76	25	25	1	19	1064	5.72E-07	48.1	113	NA	NA	cellular organisms	Bacteria	Terrabacteria group	Actinobacteria	Actinomycetia	Streptosporangiales	Nocardiopsaceae	Thermobifida
NA_SAMN12675087_3	P30381.1	81.818	27	33	6	0	0	30	90.91	1	33	33	100	100	40	72	362	2.93E-12	60.8	146	NA	NA	cellular organisms	Bacteria	Terrabacteria group	Actinobacteria	Actinomycetia	Streptosporangiales	Nocardiopsaceae	Thermobifida
Orthornavirae_SAMN12675085_1	Q95J56.1	96	24	25	1	0	0	24	96	9	33	34	74	74	193	217	699	1.26E-08	50.4	119	NA	NA	cellular organisms	Bacteria	Terrabacteria group	Actinobacteria	Actinomycetia	Streptosporangiales	Nocardiopsaceae	Thermobifida
Orthornavirae_SAMN09633455_4	Q5DU56.2	100	20	20	0	0	0	20	100	1	20	42	48	48	4	23	1064	2.49E-08	50.1	118	NA	NA	cellular organisms	Bacteria	Terrabacteria group	Actinobacteria	Actinomycetia	Streptosporangiales	Nocardiopsaceae	Thermobifida
Guanarito_3	P0CI21.1	94.118	16	17	1	0	0	16	94.12	7	23	25	68	68	22	38	38	0.000275	35.4	80	NA	NA	cellular organisms	Bacteria	Terrabacteria group	Actinobacteria	Actinomycetia	Streptosporangiales	Thermomonosporaceae	Thermomonospora
NA_SAMN12675085_2	P23398.2	100	33	33	0	0	0	33	100	1	33	33	100	100	44	76	133	7.54E-16	67.4	163	NA	NA	cellular organisms	Bacteria	Terrabacteria group	Actinobacteria	Actinomycetia	Streptosporangiales	Nocardiopsaceae	Thermobifida
NA_SAMN09633455_1	P0CI21.1	94.118	16	17	1	0	0	16	94.12	1	17	70	24	24	22	38	38	0.001	36.2	82	NA	NA	cellular organisms	Bacteria	Terrabacteria group	Actinobacteria	Actinomycetia	Streptosporangiales	Thermomonosporaceae	Thermomonospora
White_3	Q5DU56.2	100	29	29	0	0	0	29	100	31	59	66	44	44	1	29	1064	8.36E-16	72.4	176	NA	NA	cellular organisms	Bacteria	Terrabacteria group	Actinobacteria	Actinomycetia	Streptosporangiales	Nocardiopsaceae	Thermobifida
Orthohepevirus_SAMN12675085_1	P39019.2	100	33	33	0	0	0	33	100	1	33	34	97	97	101	133	145	7.94E-16	67.8	164	NA	NA	cellular organisms	Bacteria	Terrabacteria group	Actinobacteria	Actinomycetia	Streptosporangiales	Nocardiopsaceae	Thermobifida
unclassified_3	P62975.1	100	32	32	0	0	0	32	100	1	32	33	97	97	2	33	76	5.24E-15	63.9	154	NA	NA	cellular organisms	Bacteria	Terrabacteria group	Actinobacteria	Actinomycetia	Streptosporangiales	Nocardiopsaceae	Thermobifida
NA_SAMN12675087_2	Q921R4.2	96.97	32	33	1	0	0	32	96.97	1	33	33	100	100	420	452	703	6.16E-15	68.2	165	NA	NA	cellular organisms	Bacteria	Terrabacteria group	Actinobacteria	Actinomycetia	Streptosporangiales	Nocardiopsaceae	Thermobifida
Dengue_3	P03851.1	94.286	33	35	2	0	0	34	97.14	1	35	36	97	97	24	58	84	3.03E-18	72.4	176	NA	NA	cellular organisms	Bacteria	Terrabacteria group	Actinobacteria	Actinomycetia	Streptosporangiales	Thermomonosporaceae	NA
NA_SAMN12675085_2	P62975.1	100	33	33	0	0	0	33	100	1	33	33	100	100	1	33	76	5.01E-16	66.2	160	NA	NA	cellular organisms	Bacteria	Terrabacteria group	Actinobacteria	Actinomycetia	Streptosporangiales	Nocardiopsaceae	Thermobifida
Chikungunya_2	Q48406.1	94.545	52	55	3	0	0	54	98.18	1	55	56	98	98	7	61	286	1.63E-31	112	280	NA	NA	cellular organisms	Bacteria	Terrabacteria group	Actinobacteria	Actinomycetia	Streptosporangiales	Thermomonosporaceae	Thermomonospora
Hepacivirus_SAMN07603908_1	P08659.1	100	15	15	0	0	0	15	100	2	16	17	88	88	419	433	550	5.66E-06	42	97	NA	NA	cellular organisms	Bacteria	Terrabacteria group	Actinobacteria	Actinomycetia	Streptosporangiales	Nocardiopsaceae	Thermobifida
Betapolyomavirus_SAMN12675085_3	P92661.1	96.875	31	32	1	0	0	32	100	1	32	33	97	97	144	175	513	4.90E-13	62.8	151	NA	NA	cellular organisms	Bacteria	Terrabacteria group	Actinobacteria	Actinomycetia	Streptosporangiales	Nocardiopsaceae	Thermobifida
Guanarito_1	P0CI21.1	94.118	16	17	1	0	0	16	94.12	28	44	72	24	24	22	38	38	0.001	36.2	82	NA	NA	cellular organisms	Bacteria	Terrabacteria group	Actinobacteria	Actinomycetia	Streptosporangiales	Thermomonosporaceae	Thermomonospora
NA_SAMN12675087_3	P07837.1	96.875	31	32	1	0	0	32	100	1	32	33	97	97	68	99	376	9.32E-19	79	193	NA	NA	cellular organisms	Bacteria	Terrabacteria group	Actinobacteria	Actinomycetia	Streptosporangiales	Nocardiopsaceae	Thermobifida
NA_SAMN12675087_2	P30386.1	90.909	30	33	3	0	0	32	96.97	1	33	33	100	100	241	273	366	6.03E-14	65.5	158	NA	NA	cellular organisms	Bacteria	Terrabacteria group	Actinobacteria	Actinomycetia	Streptosporangiales	Thermomonosporaceae	Thermomonospora
NA_SAMN12675087_3	P23398.2	96.97	32	33	1	0	0	32	96.97	1	33	33	100	100	33	65	133	4.78E-16	68.2	165	NA	NA	cellular organisms	Bacteria	Terrabacteria group	Actinobacteria	Actinomycetia	Streptosporangiales	Nocardiopsaceae	Thermobifida
NA_SAMN12675087_3	P23398.2	92	23	25	2	0	0	23	92	1	25	33	100	76	109	133	133	2.49E-09	50.8	120	NA	NA	cellular organisms	Bacteria	Terrabacteria group	Actinobacteria	Actinomycetia	Streptosporangiales	Nocardiopsaceae	Thermobifida
Guanarito_5	Q8TGM6.1	72.973	27	37	10	0	0	30	81.08	5	41	42	88	88	32	68	124	4.83E-10	52.8	125	NA	NA	cellular organisms	Bacteria	Terrabacteria group	Actinobacteria	Actinomycetia	Streptosporangiales	Nocardiopsaceae	Thermobifida
NA_SAMN12675087_5	Q6CQE5.2	80.769	21	26	5	0	0	22	84.62	2	27	34	76	76	33	58	109	7.90E-06	41.2	95	NA	NA	cellular organisms	Bacteria	Terrabacteria group	Actinobacteria	Actinomycetia	Streptosporangiales	Nocardiopsaceae	Thermobifida
NA_SAMN12675085_2	Q5VTE0.1	100	33	33	0	0	0	33	100	1	33	33	100	100	171	203	462	2.65E-16	72	175	NA	NA	cellular organisms	Bacteria	Terrabacteria group	Actinobacteria	Actinomycetia	Streptosporangiales	Nocardiopsaceae	Thermobifida
NA_SAMN12675085_1	B1PS81.1	85	17	20	3	0	0	17	85	1	20	34	59	59	26	45	45	0.000396	35.8	81	NA	NA	cellular organisms	Bacteria	Terrabacteria group	Actinobacteria	Actinomycetia	Streptosporangiales	Thermomonosporaceae	Thermomonospora
NA_SAMN09633455_3	P0CI21.1	94.118	16	17	1	0	0	16	94.12	23	39	68	25	25	22	38	38	0.001	36.2	82	NA	NA	cellular organisms	Bacteria	Terrabacteria group	Actinobacteria	Actinomycetia	Streptosporangiales	Thermomonosporaceae	Thermomonospora
NA_SAMN12675087_3	P30686.1	84.848	28	33	5	0	0	30	90.91	1	33	33	100	100	126	158	366	9.02E-13	62	149	NA	NA	cellular organisms	Bacteria	Terrabacteria group	Actinobacteria	Actinomycetia	Streptosporangiales	Thermomonosporaceae	Thermomonospora
NA_SAMN09633455_5	Q8TGM6.1	73.913	17	23	6	0	0	19	82.61	2	24	56	41	41	54	76	124	8.39E-05	40	92	NA	NA	cellular organisms	Bacteria	Terrabacteria group	Actinobacteria	Actinomycetia	Streptosporangiales	Nocardiopsaceae	Thermobifida
NA_SAMN12675087_1	O96269.1	90	18	20	2	0	0	19	95	13	32	34	59	59	2	21	58	2.09E-05	39.3	90	NA	NA	cellular organisms	Bacteria	Terrabacteria group	Actinobacteria	Actinomycetia	Streptosporangiales	Nocardiopsaceae	Thermobifida
NA_SAMN12675085_1	P23398.2	96.429	27	28	1	0	0	28	100	6	33	34	82	82	49	76	133	9.37E-12	57	136	NA	NA	cellular organisms	Bacteria	Terrabacteria group	Actinobacteria	Actinomycetia	Streptosporangiales	Nocardiopsaceae	Thermobifida
NA_SAMN09633455_2	P0CI21.1	94.118	16	17	1	0	0	16	94.12	27	43	72	24	24	22	38	38	0.000848	36.2	82	NA	NA	cellular organisms	Bacteria	Terrabacteria group	Actinobacteria	Actinomycetia	Streptosporangiales	Thermomonosporaceae	Thermomonospora
Guanarito_2	P0CI21.1	94.118	16	17	1	0	0	16	94.12	22	38	66	26	26	22	38	38	0.000898	35.8	81	NA	NA	cellular organisms	Bacteria	Terrabacteria group	Actinobacteria	Actinomycetia	Streptosporangiales	Thermomonosporaceae	Thermomonospora
NA_SAMN12675087_1	P12825.1	100	33	33	0	0	0	33	100	1	33	34	97	97	131	163	189	1.00E-16	71.2	173	NA	NA	cellular organisms	Bacteria	Terrabacteria group	Actinobacteria	Actinomycetia	Streptosporangiales	Nocardiopsaceae	Thermobifida
NA_SAMN12675087_5	Q8TGM7.1	70.968	22	31	9	0	0	24	77.42	1	31	34	91	91	21	51	61	1.96E-07	44.3	103	NA	NA	cellular organisms	Bacteria	Terrabacteria group	Actinobacteria	Actinomycetia	Streptosporangiales	Nocardiopsaceae	Thermobifida
Orthornavirae_SAMN12675085_3	P62975.1	96.154	25	26	1	0	0	26	100	8	33	33	79	79	1	26	76	2.90E-10	52	123	NA	NA	cellular organisms	Bacteria	Terrabacteria group	Actinobacteria	Actinomycetia	Streptosporangiales	Nocardiopsaceae	Thermobifida
NA_SAMN09633455_1	P0CI21.1	94.118	16	17	1	0	0	16	94.12	28	44	72	24	24	22	38	38	0.001	36.2	82	NA	NA	cellular organisms	Bacteria	Terrabacteria group	Actinobacteria	Actinomycetia	Streptosporangiales	Thermomonosporaceae	Thermomonospora
Dengue_5	Q48406.1	91.837	45	49	4	0	0	47	95.92	1	49	51	96	96	216	264	286	1.29E-23	91.7	226	NA	NA	cellular organisms	Bacteria	Terrabacteria group	Actinobacteria	Actinomycetia	Streptosporangiales	Thermomonosporaceae	Thermomonospora
NA_SAMN12675087_1	P30381.1	81.818	27	33	6	0	0	31	93.94	1	33	34	97	97	45	77	362	5.91E-13	62.8	151	NA	NA	cellular organisms	Bacteria	Terrabacteria group	Actinobacteria	Actinomycetia	Streptosporangiales	Nocardiopsaceae	Thermobifida
NA_SAMN12675085_2	Q866Z4.1	96.97	32	33	1	0	0	32	96.97	1	33	33	100	100	225	257	440	3.03E-16	72	175	NA	NA	cellular organisms	Bacteria	Terrabacteria group	Actinobacteria	Actinomycetia	Streptosporangiales	Nocardiopsaceae	Thermobifida
NA_SAMN12675087_1	P01894.1	84.848	28	33	5	0	0	32	96.97	1	33	34	97	97	226	258	361	1.17E-13	64.7	156	NA	NA	cellular organisms	Bacteria	Terrabacteria group	Actinobacteria	Actinomycetia	Streptosporangiales	Nocardiopsaceae	Thermobifida
NA_SAMN12675087_1	Q9UGR2.2	96.97	32	33	1	0	0	33	100	1	33	34	97	97	3	35	977	3.64E-14	66.2	160	NA	NA	cellular organisms	Bacteria	Terrabacteria group	Actinobacteria	Actinomycetia	Streptosporangiales	Nocardiopsaceae	Thermobifida
Guanarito_6	Q8TGM6.1	73.913	17	23	6	0	0	19	82.61	12	34	58	40	40	54	76	124	8.16E-05	40	92	NA	NA	cellular organisms	Bacteria	Terrabacteria group	Actinobacteria	Actinomycetia	Streptosporangiales	Nocardiopsaceae	Thermobifida
NA_SAMN12675085_1	P30516.1	87.879	29	33	4	0	0	31	93.94	1	33	34	97	97	221	253	365	8.50E-15	67.8	164	NA	NA	cellular organisms	Bacteria	Terrabacteria group	Actinobacteria	Actinomycetia	Streptosporangiales	Nocardiopsaceae	Thermobifida
Orthornavirae_SAMN12675087_3	O95166.1	100	33	33	0	0	0	33	100	1	33	33	100	100	20	52	117	2.07E-15	65.9	159	NA	NA	cellular organisms	Bacteria	Terrabacteria group	Actinobacteria	Actinomycetia	Streptosporangiales	Nocardiopsaceae	Thermobifida
Orthornavirae_SAMN12675085_1	P23398.2	96.97	32	33	1	0	0	33	100	1	33	33	100	100	50	82	133	1.80E-15	66.6	161	NA	NA	cellular organisms	Bacteria	Terrabacteria group	Actinobacteria	Actinomycetia	Streptosporangiales	Nocardiopsaceae	Thermobifida
NA_SAMN12675087_4	Q95L05.1	96.97	32	33	1	0	0	32	96.97	1	33	33	100	100	117	149	457	4.17E-15	68.9	167	NA	NA	cellular organisms	Bacteria	Terrabacteria group	Actinobacteria	Actinomycetia	Streptosporangiales	Nocardiopsaceae	Thermobifida
White_3	Q5DU56.2	100	29	29	0	0	0	29	100	42	70	76	38	38	1	29	1064	1.35E-15	72.4	176	NA	NA	cellular organisms	Bacteria	Terrabacteria group	Actinobacteria	Actinomycetia	Streptosporangiales	Nocardiopsaceae	Thermobifida
NA_SAMN09633455_4	Q8TGM6.1	80	16	20	4	0	0	18	90	26	45	46	43	43	54	73	124	0.000101	39.3	90	NA	NA	cellular organisms	Bacteria	Terrabacteria group	Actinobacteria	Actinomycetia	Streptosporangiales	Nocardiopsaceae	Thermobifida
Bovine_1	Q48406.1	100	54	54	0	0	0	54	100	1	54	57	95	95	83	136	286	2.33E-32	114	286	NA	NA	cellular organisms	Bacteria	Terrabacteria group	Actinobacteria	Actinomycetia	Streptosporangiales	Thermomonosporaceae	Thermomonospora
Opisthokonta_SAMN12675087_2	Q9BUJ2.2	96.97	32	33	1	0	0	32	96.97	1	33	33	100	100	792	824	856	5.56E-14	65.5	158	NA	NA	cellular organisms	Bacteria	Terrabacteria group	Actinobacteria	Actinomycetia	Streptosporangiales	Nocardiopsaceae	Thermobifida
Orthornavirae_SAMN12675085_2	A0A0J9YX35.1	90.909	30	33	3	0	0	31	93.94	1	33	33	100	100	67	99	117	1.91E-13	60.8	146	NA	NA	cellular organisms	Bacteria	Terrabacteria group	Actinobacteria	Actinomycetia	Streptosporangiales	Nocardiopsaceae	Thermobifida
White_2	Q5DU56.2	100	29	29	0	0	0	29	100	18	46	53	55	55	1	29	1064	4.77E-16	72.4	176	NA	NA	cellular organisms	Bacteria	Terrabacteria group	Actinobacteria	Actinomycetia	Streptosporangiales	Nocardiopsaceae	Thermobifida
NA_SAMN12675087_3	P30381.1	87.879	29	33	4	0	0	31	93.94	1	33	33	100	100	39	71	362	3.98E-14	65.9	159	NA	NA	cellular organisms	Bacteria	Terrabacteria group	Actinobacteria	Actinomycetia	Streptosporangiales	Nocardiopsaceae	Thermobifida
Mucambo_2	Q8V294.3	86.047	37	43	6	0	0	42	97.67	7	49	101	43	43	396	438	2497	4.34E-22	92.4	228	NA	NA	cellular organisms	Bacteria	Terrabacteria group	Actinobacteria	Actinomycetia	Streptosporangiales	Nocardiopsaceae	Thermobifida
Hepacivirus_SAMN07603908_2	P08659.1	100	15	15	0	0	0	15	100	1	15	16	94	94	415	429	550	3.56E-06	42.4	98	NA	NA	cellular organisms	Bacteria	Terrabacteria group	Actinobacteria	Actinomycetia	Streptosporangiales	Nocardiopsaceae	Thermobifida
Guanarito_3	P0CI21.1	94.118	16	17	1	0	0	16	94.12	27	43	65	26	26	22	38	38	0.000858	36.2	82	NA	NA	cellular organisms	Bacteria	Terrabacteria group	Actinobacteria	Actinomycetia	Streptosporangiales	Thermomonosporaceae	Thermomonospora
Guanarito_3	P0CI21.1	94.118	16	17	1	0	0	16	94.12	24	40	75	23	23	22	38	38	0.001	36.2	82	NA	NA	cellular organisms	Bacteria	Terrabacteria group	Actinobacteria	Actinomycetia	Streptosporangiales	Thermomonosporaceae	Thermomonospora
NA_SAMN12675085_2	B1PS81.1	81.818	18	22	4	0	0	18	81.82	1	22	33	67	67	24	45	45	9.99E-06	39.7	91	NA	NA	cellular organisms	Bacteria	Terrabacteria group	Actinobacteria	Actinomycetia	Streptosporangiales	Thermomonosporaceae	Thermomonospora
NA_SAMN12675085_3	P04785.2	93.75	30	32	2	0	0	30	93.75	1	32	33	97	97	377	408	509	3.25E-15	68.9	167	NA	NA	cellular organisms	Bacteria	Terrabacteria group	Actinobacteria	Actinomycetia	Streptosporangiales	Nocardiopsaceae	Thermobifida
Guanarito_3	P0CI21.1	94.118	16	17	1	0	0	16	94.12	6	22	51	33	33	22	38	38	0.000543	35.8	81	NA	NA	cellular organisms	Bacteria	Terrabacteria group	Actinobacteria	Actinomycetia	Streptosporangiales	Thermomonosporaceae	Thermomonospora
NA_SAMN12675087_3	P62978.2	100	33	33	0	0	0	33	100	1	33	33	100	100	110	142	156	3.47E-19	76.6	187	NA	NA	cellular organisms	Bacteria	Terrabacteria group	Actinobacteria	Actinomycetia	Streptosporangiales	Nocardiopsaceae	Thermobifida
NA_SAMN12675085_1	P23398.2	96.875	31	32	1	0	0	32	100	2	33	34	94	94	48	79	133	5.38E-15	65.5	158	NA	NA	cellular organisms	Bacteria	Terrabacteria group	Actinobacteria	Actinomycetia	Streptosporangiales	Nocardiopsaceae	Thermobifida
Hepacivirus_1	P03853.1	95.556	43	45	2	0	0	43	95.56	2	46	61	74	74	44	88	88	2.35E-20	79	193	NA	NA	cellular organisms	Bacteria	Terrabacteria group	Actinobacteria	Actinomycetia	Streptosporangiales	Nocardiopsaceae	Thermobifida
Orthornavirae_SAMN12675085_1	P61955.1	100	33	33	0	0	0	33	100	1	33	34	97	97	41	73	95	7.96E-19	73.9	180	NA	NA	cellular organisms	Bacteria	Terrabacteria group	Actinobacteria	Actinomycetia	Streptosporangiales	Nocardiopsaceae	Thermobifida
NA_SAMN09633455_5	Q8TGM6.1	71.795	28	39	11	0	0	32	82.05	37	75	77	51	51	35	73	124	7.88E-12	58.9	141	NA	NA	cellular organisms	Bacteria	Terrabacteria group	Actinobacteria	Actinomycetia	Streptosporangiales	Nocardiopsaceae	Thermobifida
NA_SAMN12675085_2	Q9UVX4.1	93.939	31	33	2	0	0	33	100	1	33	33	100	100	66	98	375	2.05E-19	80.5	197	NA	NA	cellular organisms	Bacteria	Terrabacteria group	Actinobacteria	Actinomycetia	Streptosporangiales	Nocardiopsaceae	Thermobifida
NA_SAMN12675085_1	B1PS76.1	100	33	33	0	0	0	33	100	1	33	34	97	97	1668	1700	1729	9.37E-18	76.3	186	NA	NA	cellular organisms	Bacteria	Terrabacteria group	Actinobacteria	Actinomycetia	Streptosporangiales	Nocardiopsaceae	Thermobifida
Measles_5	Q48406.1	85.965	49	57	8	0	0	50	87.72	1	57	58	98	98	46	102	286	2.22E-28	104	259	NA	NA	cellular organisms	Bacteria	Terrabacteria group	Actinobacteria	Actinomycetia	Streptosporangiales	Thermomonosporaceae	Thermomonospora
Guanarito_4	Q8TGM6.1	71.795	28	39	11	0	0	32	82.05	1	39	40	98	98	35	73	124	6.20E-12	57.8	138	NA	NA	cellular organisms	Bacteria	Terrabacteria group	Actinobacteria	Actinomycetia	Streptosporangiales	Nocardiopsaceae	Thermobifida
White_3	Q5DU56.2	100	27	27	0	0	0	27	100	29	55	56	48	48	1	27	1064	9.58E-15	68.9	167	NA	NA	cellular organisms	Bacteria	Terrabacteria group	Actinobacteria	Actinomycetia	Streptosporangiales	Nocardiopsaceae	Thermobifida
Whispovirus_SAMN09633455_1	Q5DU56.2	100	20	20	0	0	0	20	100	1	20	57	35	35	4	23	1064	4.74E-08	50.1	118	NA	NA	cellular organisms	Bacteria	Terrabacteria group	Actinobacteria	Actinomycetia	Streptosporangiales	Nocardiopsaceae	Thermobifida
White_1	Q5DU56.2	95.652	22	23	1	0	0	22	95.65	13	35	47	49	49	1	23	1064	7.14E-10	54.7	130	NA	NA	cellular organisms	Bacteria	Terrabacteria group	Actinobacteria	Actinomycetia	Streptosporangiales	Nocardiopsaceae	Thermobifida
NA_SAMN12675085_3	Q86YV9.1	93.75	30	32	2	0	0	32	100	1	32	33	97	97	486	517	775	8.83E-13	62	149	NA	NA	cellular organisms	Bacteria	Terrabacteria group	Actinobacteria	Actinomycetia	Streptosporangiales	Nocardiopsaceae	Thermobifida
NA_SAMN12675087_2	Q5XIX0.1	90.909	30	33	3	0	0	33	100	1	33	33	100	100	611	643	703	4.97E-15	68.6	166	NA	NA	cellular organisms	Bacteria	Terrabacteria group	Actinobacteria	Actinomycetia	Streptosporangiales	Nocardiopsaceae	Thermobifida
Guanarito_4	Q6CQE5.2	83.333	15	18	3	0	0	17	94.44	23	40	41	44	44	39	56	109	0.000452	37	84	NA	NA	cellular organisms	Bacteria	Terrabacteria group	Actinobacteria	Actinomycetia	Streptosporangiales	Nocardiopsaceae	Thermobifida
Hepacivirus_6	P03023.3	95.652	22	23	1	0	0	22	95.65	1	23	57	40	40	338	360	360	5.18E-06	44.3	103	NA	NA	cellular organisms	Bacteria	Terrabacteria group	Actinobacteria	Actinomycetia	Streptosporangiales	Nocardiopsaceae	Thermobifida
NA_SAMN12675085_4	Q9DBU2.1	78.947	15	19	4	0	0	16	84.21	1	19	33	58	58	207	225	242	0.00011	39.3	90	NA	NA	cellular organisms	Bacteria	Terrabacteria group	Actinobacteria	Actinomycetia	Streptosporangiales	Nocardiopsaceae	Thermobifida
Pestivirus_SAMN12675085_3	P62978.2	96.875	31	32	1	0	0	32	100	1	32	33	97	97	113	144	156	2.09E-17	72	175	NA	NA	cellular organisms	Bacteria	Terrabacteria group	Actinobacteria	Actinomycetia	Streptosporangiales	Nocardiopsaceae	Thermobifida
NA_SAMN12675087_2	P30379.1	76.667	23	30	7	0	0	26	86.67	4	33	33	91	91	24	53	362	4.27E-09	51.6	122	NA	NA	cellular organisms	Bacteria	Terrabacteria group	Actinobacteria	Actinomycetia	Streptosporangiales	Nocardiopsaceae	Thermobifida
NA_SAMN12675087_1	Q864R9.1	100	33	33	0	0	0	33	100	1	33	34	97	97	746	778	1531	3.85E-16	71.6	174	NA	NA	cellular organisms	Bacteria	Terrabacteria group	Actinobacteria	Actinomycetia	Streptosporangiales	Nocardiopsaceae	Thermobifida
unclassified_1	P84589.2	100	33	33	0	0	0	33	100	1	33	34	97	97	10	42	63	3.21E-17	68.9	167	NA	NA	cellular organisms	Bacteria	Terrabacteria group	Actinobacteria	Actinomycetia	Streptosporangiales	Nocardiopsaceae	Thermobifida
Opisthokonta_SAMN12675085_1	P67984.2	100	33	33	0	0	0	33	100	1	33	34	97	97	63	95	128	2.77E-15	65.9	159	NA	NA	cellular organisms	Bacteria	Terrabacteria group	Actinobacteria	Actinomycetia	Streptosporangiales	Nocardiopsaceae	Thermobifida
NA_SAMN12675085_2	Q9W6I9.1	96.97	32	33	1	0	0	33	100	1	33	33	100	100	61	93	218	7.36E-16	69.3	168	NA	NA	cellular organisms	Bacteria	Terrabacteria group	Actinobacteria	Actinomycetia	Streptosporangiales	Thermomonosporaceae	Thermomonospora
Guanarito_5	Q8TGM6.1	70.968	22	31	9	0	0	24	77.42	13	43	69	45	45	46	76	124	4.52E-07	46.6	109	NA	NA	cellular organisms	Bacteria	Terrabacteria group	Actinobacteria	Actinomycetia	Streptosporangiales	Nocardiopsaceae	Thermobifida
White_2	Q5DU56.2	100	29	29	0	0	0	29	100	21	49	57	51	51	1	29	1064	5.68E-16	72.4	176	NA	NA	cellular organisms	Bacteria	Terrabacteria group	Actinobacteria	Actinomycetia	Streptosporangiales	Nocardiopsaceae	Thermobifida
metagenomes_SAMN12675085_2	A5A6K1.1	96	24	25	1	0	0	24	96	1	25	33	76	76	25	49	71	7.60E-09	48.1	113	NA	NA	cellular organisms	Bacteria	Terrabacteria group	Actinobacteria	Actinomycetia	Streptosporangiales	Thermomonosporaceae	Thermomonospora
NA_SAMN12675085_2	P25490.2	93.939	31	33	1	1	1	31	93.94	1	32	33	97	97	59	91	414	1.63E-10	55.8	133	NA	NA	cellular organisms	Bacteria	Terrabacteria group	Actinobacteria	Actinomycetia	Streptosporangiales	Nocardiopsaceae	Thermobifida
Opisthokonta_SAMN12675085_2	P67984.2	100	33	33	0	0	0	33	100	1	33	33	100	100	6	38	128	2.97E-17	70.9	172	NA	NA	cellular organisms	Bacteria	Terrabacteria group	Actinobacteria	Actinomycetia	Streptosporangiales	Nocardiopsaceae	Thermobifida
NA_SAMN12675085_1	P0CI21.1	94.118	16	17	1	0	0	16	94.12	5	21	34	50	50	22	38	38	0.000336	35.8	81	NA	NA	cellular organisms	Bacteria	Terrabacteria group	Actinobacteria	Actinomycetia	Streptosporangiales	Thermomonosporaceae	Thermomonospora
NA_SAMN12675085_3	H0VCJ6.3	87.879	29	33	4	0	0	30	90.91	1	33	33	100	100	136	168	354	2.88E-15	68.9	167	NA	NA	cellular organisms	Bacteria	Terrabacteria group	Actinobacteria	Actinomycetia	Streptosporangiales	Nocardiopsaceae	Thermobifida
Vesicular_5	P03023.3	96	24	25	1	0	0	25	100	1	25	54	46	46	336	360	360	6.40E-08	49.7	117	NA	NA	cellular organisms	Bacteria	Terrabacteria group	Actinobacteria	Actinomycetia	Streptosporangiales	Nocardiopsaceae	Thermobifida
NA_SAMN12675087_2	P0C2F1.1	95.833	23	24	1	0	0	24	100	1	24	33	73	73	51	74	74	8.78E-09	48.1	113	NA	NA	cellular organisms	Bacteria	Terrabacteria group	Actinobacteria	Actinomycetia	Streptosporangiales	Nocardiopsaceae	Thermobifida
White_3	Q5DU56.2	100	29	29	0	0	0	29	100	10	38	70	41	41	1	29	1064	9.90E-16	72.4	176	NA	NA	cellular organisms	Bacteria	Terrabacteria group	Actinobacteria	Actinomycetia	Streptosporangiales	Nocardiopsaceae	Thermobifida
Chimeric_4	Q48406.1	77.5	31	40	9	0	0	35	87.5	1	40	83	48	48	247	286	286	2.55E-13	65.9	159	NA	NA	cellular organisms	Bacteria	Terrabacteria group	Actinobacteria	Actinomycetia	Streptosporangiales	Thermomonosporaceae	Thermomonospora
NA_SAMN09633455_6	Q8TGM6.1	71.429	30	42	12	0	0	34	80.95	2	43	66	64	64	32	73	124	2.24E-12	60.1	144	NA	NA	cellular organisms	Bacteria	Terrabacteria group	Actinobacteria	Actinomycetia	Streptosporangiales	Nocardiopsaceae	Thermobifida
Guanarito_3	P0CI21.1	94.118	16	17	1	0	0	16	94.12	13	29	54	31	31	22	38	38	0.000617	35.8	81	NA	NA	cellular organisms	Bacteria	Terrabacteria group	Actinobacteria	Actinomycetia	Streptosporangiales	Thermomonosporaceae	Thermomonospora
Pestivirus_SAMN12675087_1	P62972.2	100	31	31	0	0	0	31	100	1	31	34	91	91	14	44	167	3.86E-14	63.9	154	NA	NA	cellular organisms	Bacteria	Terrabacteria group	Actinobacteria	Actinomycetia	Streptosporangiales	Nocardiopsaceae	Thermobifida
Pestivirus_SAMN12675087_1	P62972.2	100	31	31	0	0	0	31	100	1	31	34	91	91	90	120	167	3.86E-14	63.9	154	NA	NA	cellular organisms	Bacteria	Terrabacteria group	Actinobacteria	Actinomycetia	Streptosporangiales	Nocardiopsaceae	Thermobifida
NA_SAMN12675085_3	P84589.2	82.759	24	29	3	1	2	26	89.66	7	33	33	82	82	33	61	63	4.77E-09	48.5	114	NA	NA	cellular organisms	Bacteria	Terrabacteria group	Actinobacteria	Actinomycetia	Streptosporangiales	Nocardiopsaceae	Thermobifida
Guanarito_3	P0CI21.1	94.118	16	17	1	0	0	16	94.12	14	30	53	32	32	22	38	38	0.000515	36.2	82	NA	NA	cellular organisms	Bacteria	Terrabacteria group	Actinobacteria	Actinomycetia	Streptosporangiales	Thermomonosporaceae	Thermomonospora
Guanarito_2	P0CI21.1	94.118	16	17	1	0	0	16	94.12	17	33	35	49	49	22	38	38	0.000478	35.4	80	NA	NA	cellular organisms	Bacteria	Terrabacteria group	Actinobacteria	Actinomycetia	Streptosporangiales	Thermomonosporaceae	Thermomonospora
Guanarito_2	P0CI21.1	94.118	16	17	1	0	0	16	94.12	26	42	65	26	26	22	38	38	0.000896	35.8	81	NA	NA	cellular organisms	Bacteria	Terrabacteria group	Actinobacteria	Actinomycetia	Streptosporangiales	Thermomonosporaceae	Thermomonospora
NA_SAMN12675085_1	P30515.1	78.788	26	33	7	0	0	30	90.91	1	33	34	97	97	45	77	365	2.16E-12	61.2	147	NA	NA	cellular organisms	Bacteria	Terrabacteria group	Actinobacteria	Actinomycetia	Streptosporangiales	Nocardiopsaceae	Thermobifida
NA_SAMN12675085_1	B1PS76.1	96.774	30	31	1	0	0	30	96.77	3	33	34	91	91	1409	1439	1729	9.00E-13	62.4	150	NA	NA	cellular organisms	Bacteria	Terrabacteria group	Actinobacteria	Actinomycetia	Streptosporangiales	Nocardiopsaceae	Thermobifida
Pestivirus_SAMN12675085_1	P84589.2	100	21	21	0	0	0	21	100	5	25	34	62	62	41	61	63	3.75E-08	46.2	108	NA	NA	cellular organisms	Bacteria	Terrabacteria group	Actinobacteria	Actinomycetia	Streptosporangiales	Nocardiopsaceae	Thermobifida
White_3	Q5DU56.2	95.833	23	24	1	0	0	24	100	36	59	72	33	33	1	24	1064	7.04E-11	58.9	141	NA	NA	cellular organisms	Bacteria	Terrabacteria group	Actinobacteria	Actinomycetia	Streptosporangiales	Nocardiopsaceae	Thermobifida
NA_SAMN12675085_3	P68200.2	95.652	22	23	1	0	0	22	95.65	10	32	33	70	70	10	32	156	4.22E-08	48.1	113	NA	NA	cellular organisms	Bacteria	Terrabacteria group	Actinobacteria	Actinomycetia	Streptosporangiales	Nocardiopsaceae	Thermobifida
NA_SAMN12675087_3	P30383.1	90.909	30	33	3	0	0	31	93.94	1	33	33	100	100	203	235	365	1.07E-16	73.2	178	NA	NA	cellular organisms	Bacteria	Terrabacteria group	Actinobacteria	Actinomycetia	Streptosporangiales	Nocardiopsaceae	Thermobifida
NA_SAMN09633455_5	Q8TGM7.1	82.609	19	23	4	0	0	19	82.61	24	46	53	43	43	29	51	61	4.17E-06	42	97	NA	NA	cellular organisms	Bacteria	Terrabacteria group	Actinobacteria	Actinomycetia	Streptosporangiales	Nocardiopsaceae	Thermobifida
NA_SAMN12675085_1	P53457.1	85.714	18	21	3	0	0	18	85.71	13	33	34	62	62	78	98	377	8.53E-07	45.4	106	NA	NA	cellular organisms	Bacteria	Terrabacteria group	Actinobacteria	Actinomycetia	Streptosporangiales	Nocardiopsaceae	Thermobifida
Orthornavirae_SAMN12675085_3	P23398.2	92	23	25	2	0	0	23	92	8	32	33	76	76	51	75	133	1.38E-08	48.9	115	NA	NA	cellular organisms	Bacteria	Terrabacteria group	Actinobacteria	Actinomycetia	Streptosporangiales	Nocardiopsaceae	Thermobifida
Guanarito_3	P0CI21.1	94.118	16	17	1	0	0	16	94.12	17	33	70	24	24	22	38	38	0.001	36.2	82	NA	NA	cellular organisms	Bacteria	Terrabacteria group	Actinobacteria	Actinomycetia	Streptosporangiales	Thermomonosporaceae	Thermomonospora
Guanarito_1	P0CI21.1	94.118	16	17	1	0	0	16	94.12	14	30	52	33	33	22	38	38	0.000666	35.8	81	NA	NA	cellular organisms	Bacteria	Terrabacteria group	Actinobacteria	Actinomycetia	Streptosporangiales	Thermomonosporaceae	Thermomonospora
NA_SAMN12675087_5	Q13451.2	96.97	32	33	1	0	0	33	100	1	33	34	97	97	81	113	457	1.24E-16	73.2	178	NA	NA	cellular organisms	Bacteria	Terrabacteria group	Actinobacteria	Actinomycetia	Streptosporangiales	Nocardiopsaceae	Thermobifida
Guanarito_6	Q8TGM6.1	71.429	30	42	12	0	0	34	80.95	4	45	45	93	93	32	73	124	1.49E-12	59.3	142	NA	NA	cellular organisms	Bacteria	Terrabacteria group	Actinobacteria	Actinomycetia	Streptosporangiales	Nocardiopsaceae	Thermobifida
Pararnavirae_SAMN12675085_1	Q01314.2	96.97	32	33	1	0	0	33	100	1	33	34	97	97	392	424	480	3.42E-16	72	175	NA	NA	cellular organisms	Bacteria	Terrabacteria group	Actinobacteria	Actinomycetia	Streptosporangiales	Nocardiopsaceae	Thermobifida
NA_SAMN12675087_1	O09000.2	94.444	17	18	1	0	0	17	94.44	14	31	34	53	53	988	1005	1398	8.16E-05	39.7	91	NA	NA	cellular organisms	Bacteria	Terrabacteria group	Actinobacteria	Actinomycetia	Streptosporangiales	Nocardiopsaceae	Thermobifida
NA_SAMN12675087_2	P0CI21.1	94.118	16	17	1	0	0	16	94.12	4	20	33	52	52	22	38	38	0.000321	35.8	81	NA	NA	cellular organisms	Bacteria	Terrabacteria group	Actinobacteria	Actinomycetia	Streptosporangiales	Thermomonosporaceae	Thermomonospora
NA_SAMN12675085_6	Q592E4.1	75	18	24	6	0	0	20	83.33	10	33	33	73	73	39	62	81	7.12E-06	40.8	94	NA	NA	cellular organisms	Bacteria	Terrabacteria group	Actinobacteria	Actinomycetia	Streptosporangiales	Thermomonosporaceae	Thermomonospora
Guanarito_2	P0CI21.1	94.118	16	17	1	0	0	16	94.12	3	19	44	39	39	22	38	38	0.000446	35.8	81	NA	NA	cellular organisms	Bacteria	Terrabacteria group	Actinobacteria	Actinomycetia	Streptosporangiales	Thermomonosporaceae	Thermomonospora
NA_SAMN12675087_4	Q8TGM7.1	78.571	22	28	6	0	0	23	82.14	5	32	33	85	85	21	48	61	2.33E-07	44.3	103	NA	NA	cellular organisms	Bacteria	Terrabacteria group	Actinobacteria	Actinomycetia	Streptosporangiales	Nocardiopsaceae	Thermobifida
NA_SAMN12675087_2	P30385.1	75.758	25	33	8	0	0	27	81.82	1	33	33	100	100	152	184	366	6.07E-09	51.2	121	NA	NA	cellular organisms	Bacteria	Terrabacteria group	Actinobacteria	Actinomycetia	Streptosporangiales	Thermomonosporaceae	Thermomonospora
NA_SAMN12675085_2	P62975.1	100	33	33	0	0	0	33	100	1	33	33	100	100	7	39	76	2.80E-16	67	162	NA	NA	cellular organisms	Bacteria	Terrabacteria group	Actinobacteria	Actinomycetia	Streptosporangiales	Nocardiopsaceae	Thermobifida
NA_SAMN12675085_1	Q9UVX4.1	93.939	31	33	2	0	0	31	93.94	1	33	34	97	97	70	102	375	9.77E-18	75.9	185	NA	NA	cellular organisms	Bacteria	Terrabacteria group	Actinobacteria	Actinomycetia	Streptosporangiales	Nocardiopsaceae	Thermobifida
NA_SAMN12675085_1	B1PS79.1	100	19	19	0	0	0	19	100	15	33	34	56	56	1	19	72	0.00053	35.8	81	NA	NA	cellular organisms	Bacteria	Terrabacteria group	Actinobacteria	Actinomycetia	Streptosporangiales	Thermomonosporaceae	Thermomonospora
NA_SAMN09633455_2	P0CI21.1	94.118	16	17	1	0	0	16	94.12	26	42	72	24	24	22	38	38	0.000761	36.6	83	NA	NA	cellular organisms	Bacteria	Terrabacteria group	Actinobacteria	Actinomycetia	Streptosporangiales	Thermomonosporaceae	Thermomonospora
NA_SAMN12675085_3	Q9EST6.1	96.875	31	32	1	0	0	32	100	1	32	33	97	97	223	254	272	3.88E-08	48.9	115	NA	NA	cellular organisms	Bacteria	Terrabacteria group	Actinobacteria	Actinomycetia	Streptosporangiales	Nocardiopsaceae	Thermobifida
NA_SAMN09633455_3	Q5DU56.2	100	23	23	0	0	0	23	100	40	62	74	31	31	1	23	1064	3.15E-10	57	136	NA	NA	cellular organisms	Bacteria	Terrabacteria group	Actinobacteria	Actinomycetia	Streptosporangiales	Nocardiopsaceae	Thermobifida
Pestivirus_SAMN12675085_2	P84589.2	100	33	33	0	0	0	33	100	1	33	33	100	100	7	39	63	2.54E-17	69.3	168	NA	NA	cellular organisms	Bacteria	Terrabacteria group	Actinobacteria	Actinomycetia	Streptosporangiales	Nocardiopsaceae	Thermobifida
NA_SAMN12675085_6	Q8WXX7.1	96.97	32	33	1	0	0	33	100	1	33	33	100	100	1114	1146	1259	1.73E-14	67	162	NA	NA	cellular organisms	Bacteria	Terrabacteria group	Actinobacteria	Actinomycetia	Streptosporangiales	Nocardiopsaceae	Thermobifida
White_1	Q5DU56.2	100	29	29	0	0	0	29	100	37	65	74	39	39	1	29	1064	1.24E-15	72.4	176	NA	NA	cellular organisms	Bacteria	Terrabacteria group	Actinobacteria	Actinomycetia	Streptosporangiales	Nocardiopsaceae	Thermobifida
NA_SAMN09633455_1	P0CI21.1	94.118	16	17	1	0	0	16	94.12	29	45	73	23	23	22	38	38	0.000867	36.2	82	NA	NA	cellular organisms	Bacteria	Terrabacteria group	Actinobacteria	Actinomycetia	Streptosporangiales	Thermomonosporaceae	Thermomonospora
NA_SAMN12675085_4	Q8TGM7.1	78.571	22	28	6	0	0	23	82.14	6	33	33	85	85	21	48	61	4.17E-07	43.5	101	NA	NA	cellular organisms	Bacteria	Terrabacteria group	Actinobacteria	Actinomycetia	Streptosporangiales	Nocardiopsaceae	Thermobifida
Orthornavirae_SAMN12675085_3	Q9D1J3.3	90.909	30	33	3	0	0	30	90.91	1	33	33	100	100	49	81	210	4.39E-10	53.9	128	NA	NA	cellular organisms	Bacteria	Terrabacteria group	Actinobacteria	Actinomycetia	Streptosporangiales	Nocardiopsaceae	Thermobifida
White_3	Q5DU56.2	95	19	20	1	0	0	19	95	4	23	26	77	77	1	20	1064	9.00E-08	47.4	111	NA	NA	cellular organisms	Bacteria	Terrabacteria group	Actinobacteria	Actinomycetia	Streptosporangiales	Nocardiopsaceae	Thermobifida
NA_SAMN09633456_3	P0CI21.1	94.118	16	17	1	0	0	16	94.12	10	26	51	33	33	22	38	38	0.00058	35.8	81	NA	NA	cellular organisms	Bacteria	Terrabacteria group	Actinobacteria	Actinomycetia	Streptosporangiales	Thermomonosporaceae	Thermomonospora
Pestivirus_SAMN12675087_2	P23398.2	96.875	31	32	1	0	0	32	100	1	32	33	97	97	53	84	133	7.12E-15	65.1	157	NA	NA	cellular organisms	Bacteria	Terrabacteria group	Actinobacteria	Actinomycetia	Streptosporangiales	Nocardiopsaceae	Thermobifida
NA_SAMN09633455_6	Q3E811.1	77.778	21	27	6	0	0	22	81.48	1	27	29	93	93	21	47	62	3.08E-07	43.5	101	NA	NA	cellular organisms	Bacteria	Terrabacteria group	Actinobacteria	Actinomycetia	Streptosporangiales	Nocardiopsaceae	Thermobifida
Guanarito_4	Q8TGM6.1	70.968	22	31	9	0	0	24	77.42	16	46	55	56	56	46	76	124	2.17E-07	46.6	109	NA	NA	cellular organisms	Bacteria	Terrabacteria group	Actinobacteria	Actinomycetia	Streptosporangiales	Nocardiopsaceae	Thermobifida
Guanarito_2	P0CI21.1	94.118	16	17	1	0	0	16	94.12	15	31	60	28	28	22	38	38	0.000892	35.8	81	NA	NA	cellular organisms	Bacteria	Terrabacteria group	Actinobacteria	Actinomycetia	Streptosporangiales	Thermomonosporaceae	Thermomonospora
NA_SAMN12675087_3	P01894.1	71.875	23	32	4	1	5	25	78.12	1	32	33	97	97	59	85	361	2.59E-07	46.6	109	NA	NA	cellular organisms	Bacteria	Terrabacteria group	Actinobacteria	Actinomycetia	Streptosporangiales	Nocardiopsaceae	Thermobifida
Semliki_5	P03023.3	75	27	36	9	0	0	30	83.33	5	40	52	69	69	325	360	360	3.63E-09	53.1	126	NA	NA	cellular organisms	Bacteria	Terrabacteria group	Actinobacteria	Actinomycetia	Streptosporangiales	Nocardiopsaceae	Thermobifida
NA_SAMN12675087_2	P01889.3	90.909	30	33	3	0	0	32	96.97	1	33	33	100	100	140	172	362	4.31E-14	65.9	159	NA	NA	cellular organisms	Bacteria	Terrabacteria group	Actinobacteria	Actinomycetia	Streptosporangiales	Nocardiopsaceae	Thermobifida
NA_SAMN12675087_2	Q5R838.1	100	20	20	0	0	0	20	100	4	23	33	61	61	591	610	715	7.18E-06	42.7	99	NA	NA	cellular organisms	Bacteria	Terrabacteria group	Actinobacteria	Actinomycetia	Streptosporangiales	Nocardiopsaceae	Thermobifida
NA_SAMN12675087_2	P0CI21.1	94.118	16	17	1	0	0	16	94.12	14	30	33	52	52	22	38	38	0.000294	35.8	81	NA	NA	cellular organisms	Bacteria	Terrabacteria group	Actinobacteria	Actinomycetia	Streptosporangiales	Thermomonosporaceae	Thermomonospora
NA_SAMN12675087_2	P0CI21.1	94.118	16	17	1	0	0	16	94.12	4	20	33	52	52	22	38	38	0.000347	35.4	80	NA	NA	cellular organisms	Bacteria	Terrabacteria group	Actinobacteria	Actinomycetia	Streptosporangiales	Thermomonosporaceae	Thermomonospora
NA_SAMN12675087_3	P0DP04.1	84.375	27	32	5	0	0	30	93.75	2	33	33	97	97	55	86	118	2.59E-13	60.5	145	NA	NA	cellular organisms	Bacteria	Terrabacteria group	Actinobacteria	Actinomycetia	Streptosporangiales	Nocardiopsaceae	Thermobifida
Guanarito_5	Q8TGM6.1	80	16	20	4	0	0	18	90	27	46	50	40	40	54	73	124	0.000194	38.9	89	NA	NA	cellular organisms	Bacteria	Terrabacteria group	Actinobacteria	Actinomycetia	Streptosporangiales	Nocardiopsaceae	Thermobifida
Guanarito_3	P0CI21.1	94.118	16	17	1	0	0	16	94.12	27	43	68	25	25	22	38	38	0.001	35.8	81	NA	NA	cellular organisms	Bacteria	Terrabacteria group	Actinobacteria	Actinomycetia	Streptosporangiales	Thermomonosporaceae	Thermomonospora
Measles_4	P03023.3	80.556	29	36	7	0	0	32	88.89	12	47	58	62	62	325	360	360	8.17E-11	57.8	138	NA	NA	cellular organisms	Bacteria	Terrabacteria group	Actinobacteria	Actinomycetia	Streptosporangiales	Nocardiopsaceae	Thermobifida
Guanarito_1	P0CI21.1	94.118	16	17	1	0	0	16	94.12	14	30	60	28	28	22	38	38	0.001	35.8	81	NA	NA	cellular organisms	Bacteria	Terrabacteria group	Actinobacteria	Actinomycetia	Streptosporangiales	Thermomonosporaceae	Thermomonospora
NA_SAMN12675085_6	Q8TGM7.1	74.074	20	27	7	0	0	20	74.07	1	27	33	82	82	25	51	61	1.34E-05	39.7	91	NA	NA	cellular organisms	Bacteria	Terrabacteria group	Actinobacteria	Actinomycetia	Streptosporangiales	Nocardiopsaceae	Thermobifida
Pestivirus_SAMN12675087_1	P23398.2	100	32	32	0	0	0	32	100	2	33	34	94	94	29	60	133	4.35E-16	68.2	165	NA	NA	cellular organisms	Bacteria	Terrabacteria group	Actinobacteria	Actinomycetia	Streptosporangiales	Nocardiopsaceae	Thermobifida
Pestivirus_SAMN12675087_1	P23398.2	100	28	28	0	0	0	28	100	2	29	34	94	82	105	132	133	9.20E-13	59.7	143	NA	NA	cellular organisms	Bacteria	Terrabacteria group	Actinobacteria	Actinomycetia	Streptosporangiales	Nocardiopsaceae	Thermobifida
Guanarito_1	P0CI21.1	94.118	16	17	1	0	0	16	94.12	22	38	68	25	25	22	38	38	0.000766	36.2	82	NA	NA	cellular organisms	Bacteria	Terrabacteria group	Actinobacteria	Actinomycetia	Streptosporangiales	Thermomonosporaceae	Thermomonospora
White_1	Q5DU56.2	100	27	27	0	0	0	27	100	50	76	76	36	36	1	27	1064	2.23E-14	68.9	167	NA	NA	cellular organisms	Bacteria	Terrabacteria group	Actinobacteria	Actinomycetia	Streptosporangiales	Nocardiopsaceae	Thermobifida
NA_SAMN12675087_3	P30379.1	87.879	29	33	4	0	0	32	96.97	1	33	33	100	100	231	263	362	6.47E-14	65.5	158	NA	NA	cellular organisms	Bacteria	Terrabacteria group	Actinobacteria	Actinomycetia	Streptosporangiales	Nocardiopsaceae	Thermobifida
NA_SAMN12675087_3	P14851.2	93.75	30	32	2	0	0	32	100	1	32	33	97	97	4	35	164	3.51E-15	66.6	161	NA	NA	cellular organisms	Bacteria	Terrabacteria group	Actinobacteria	Actinomycetia	Streptosporangiales	Nocardiopsaceae	Thermobifida
Whispovirus_SAMN12675087_1	P47226.1	84.848	28	33	5	0	0	29	87.88	1	33	34	97	97	4	36	423	9.12E-13	62.4	150	NA	NA	cellular organisms	Bacteria	Terrabacteria group	Actinobacteria	Actinomycetia	Streptosporangiales	Nocardiopsaceae	Thermobifida
NA_SAMN12675085_2	Q5VTE0.1	96.97	32	33	1	0	0	32	96.97	1	33	33	100	100	159	191	462	7.29E-15	68.2	165	NA	NA	cellular organisms	Bacteria	Terrabacteria group	Actinobacteria	Actinomycetia	Streptosporangiales	Nocardiopsaceae	Thermobifida
NA_SAMN12675085_1	B1PS80.1	96.97	32	33	1	0	0	32	96.97	1	33	34	97	97	153	185	293	4.03E-13	62.8	151	NA	NA	cellular organisms	Bacteria	Terrabacteria group	Actinobacteria	Actinomycetia	Streptosporangiales	Nocardiopsaceae	Thermobifida
NA_SAMN12675085_3	B1PS76.1	100	32	32	0	0	0	32	100	1	32	33	97	97	1386	1417	1729	1.15E-16	73.2	178	NA	NA	cellular organisms	Bacteria	Terrabacteria group	Actinobacteria	Actinomycetia	Streptosporangiales	Nocardiopsaceae	Thermobifida
NA_SAMN12675085_1	Q9EST5.1	96.97	32	33	1	0	0	33	100	1	33	34	97	97	237	269	272	1.79E-09	52.8	125	NA	NA	cellular organisms	Bacteria	Terrabacteria group	Actinobacteria	Actinomycetia	Streptosporangiales	Nocardiopsaceae	Thermobifida
